# Supplementary material for: Transcriptome Analysis of Encystation in Entamoeba invadens
Source: PLoS One. 2013 Sep 11;8(9):e74840. doi: 10.1371/journal.pone.0074840 (PMC3770568; doi:10.1371/journal.pone.0074840)
Supplement: Table S1 — List of all probe sets representing E . invadens open reading frames. The E . invadens probeset ID, fold change and regulation relative to time 0 h (trophozoite stage), average hybridization signal intensities (raw expression data) of five arrays at each time point, normalized log2 transformed value, common names, gene ID and predicted GO function are shown. (XLSX) [file pone.0074840.s002.xlsx]

## Sheet: Sheet1
Table S1. List of all probe sets representing E. invadens open reading frames.
The E. invadens probeset ID, fold change and regulation relative to time 0h (trophozoite stage), average hybridization signal intensities (raw expression data) of five arrays at each time point, normalized log2 transformed value, common names, gene ID and predicted GO function are shown.
ProbeSetID	[0.5h] vs [0h]		[2h] vs [0h]		[8h] vs [0h]		[24h] vs [0h]		[48h] vs [0h]		[120h] vs [0h]		Raw Expression data							Log2 Expressions							Common Name	Gene ID	Predicted GO Function
	Fold change	Regulation	Fold change	Regulation	Fold change	Regulation	Fold change	Regulation	Fold change	Regulation	Fold change	Regulation	0h	0.5h	2h	8h	24h	48h	120h	0h	0.5h	2h	8h	24h	48h	120h
EIN_000210_x_at	1.06751	down	1.04933	up	1.10668	up	1.14602	down	3.5575	down	2.33795	down	27.669	31.6516	35.396	30.8087	21.9061	6.99861	11.2888	4.61721	4.52296	4.68667	4.76345	4.42058	2.78635	3.39197	protein serine/threonine kinase, putative	EIN_000210	ATP binding, protein kinase activity, protein serine/threonine kinase activity, protein tyrosine kinase activity
EIN_000220_x_at	1	down	1	down	1	down	1.01512	up	1	down	1	down	5	5	5	5	5.07794	5	5	2.32193	2.32193	2.32193	2.32193	2.34358	2.32193	2.32193	hypothetical protein	EIN_000220	ATP binding, ATPase activity
EIN_000230_x_at	1	down	1	down	1	down	1	down	1.0887	up	1	down	5	5	5	5	5	5.52948	5	2.32193	2.32193	2.32193	2.32193	2.32193	2.44454	2.32193	hypothetical protein	EIN_000230
EIN_000240_at	1	down	1	down	1	down	1	down	1.11156	up	1	down	5	5	5	5	5	5.6969	5	2.32193	2.32193	2.32193	2.32193	2.32193	2.47451	2.32193
EIN_000250_at	1	down	1	down	1	down	1	down	1	down	1	down	5	5	5	5	5	5	5	2.32193	2.32193	2.32193	2.32193	2.32193	2.32193	2.32193
EIN_000360_at	1.02836	down	1.02836	down	1.02836	down	1.02836	down	1.02836	down	1.02836	down	5.1501	5	5	5	5	5	5	2.36228	2.32193	2.32193	2.32193	2.32193	2.32193	2.32193	hypothetical protein	EIN_000360
EIN_000370_s_at	1	down	1	down	1	down	1.0118	up	1.2923	up	1	down	5	5	5	5	5.06039	6.69756	5	2.32193	2.32193	2.32193	2.32193	2.33885	2.69187	2.32193	hypothetical protein	EIN_000370
EIN_000380_x_at	1.03139	up	1.00973	up	1.02394	up	1	down	1	down	1	down	5	5.16711	5.04959	5.12559	5	5	5	2.32193	2.36652	2.33589	2.35606	2.32193	2.32193	2.32193	hypothetical protein	EIN_000380
EIN_000490_x_at	1.15407	up	1.03193	up	1	down	1	down	1	down	1	down	5	5.8617	5.17015	5	5	5	5	2.32193	2.52866	2.36727	2.32193	2.32193	2.32193	2.32193
EIN_000500_x_at	1.83966	down	1.34096	down	1.39944	down	2.9387	down	5.34107	down	5.41408	down	63.4122	35.3924	47.881	48.8517	23.2234	13.2559	13.5736	5.96161	5.08217	5.53834	5.47676	4.40643	3.54448	3.5249	actin, muscle, putative	EIN_000500	protein binding
EIN_000810_at	1	down	1.01723	up	1	down	1.04225	up	1	down	1	down	5	5	5.08917	5	5.22985	5	5	2.32193	2.32193	2.34657	2.32193	2.38162	2.32193	2.32193
EIN_000820_at	1.05619	down	1.05912	down	1.13181	down	1.13181	down	1.11838	down	1.13181	down	5.80559	5.41307	5.39361	5	5	5.06149	5	2.50056	2.42169	2.41769	2.32193	2.32193	2.33915	2.32193
EIN_000930_at	1.35254	down	1.99922	down	1.54138	down	1.91455	down	2.02707	down	2.11983	down	11.0491	8.5316	5.45137	7.34308	5.69626	5.39292	5.11086	3.43694	3.00128	2.4375	2.81272	2.49994	2.41755	2.35299	hypothetical protein, conserved	EIN_000930
EIN_000940_s_at	4.43373	down	6.20729	down	3.37241	down	15.441	down	32.5295	down	43.6392	down	1711.72	413.439	294.124	524.073	128.415	78.2105	45.4854	10.7186	8.5701	8.08466	8.96484	6.76993	5.69494	5.27107	hypothetical protein, conserved	EIN_000940
EIN_001250_at	1.28498	down	1.27548	down	1.22992	down	1.29114	down	1.28053	down	1.20333	down	7.19401	5.0242	5.06295	5.27492	5	5.04213	5.40515	2.69058	2.32883	2.33954	2.39201	2.32193	2.33383	2.42354
EIN_001460_at	1	down	1	down	1	down	1	down	1	down	1	down	5	5	5	5	5	5	5	2.32193	2.32193	2.32193	2.32193	2.32193	2.32193	2.32193
EIN_001470_x_at	1.57553	down	1.69261	down	1.633	down	3.13851	down	8.96407	down	6.97774	down	96.4868	50.3777	46.6266	54.6508	29.9295	9.35535	11.527	6.29968	5.64385	5.54044	5.59216	4.64961	3.13553	3.49692	hypothetical protein, conserved	EIN_001470
EIN_001480_at	2.72837	down	1.64971	down	2.23322	down	3.15881	down	2.6845	down	2.55316	down	20.7856	7.13225	18.6792	9.29128	6.08586	7.12879	7.566	4.22934	2.7813	3.50713	3.07021	2.56996	2.80468	2.87705	hypothetical protein	EIN_001480
EIN_001490_at	2.01333	down	1.80059	down	1.53602	down	1.59653	down	1.4113	down	2.08711	down	12.7234	6.57037	7.05508	8.70722	8.1654	9.00466	6.02628	3.62213	2.61254	2.77366	3.00293	2.94718	3.1251	2.56062
EIN_001500_at	1.08424	down	1.27678	down	1.27007	up	1.03429	up	1.01154	down	1.05661	up	16.6857	15.1738	13.0199	21.4409	16.4371	18.8115	18.4089	3.97866	3.86197	3.62615	4.32357	4.0273	3.9621	4.0581	hypothetical protein	EIN_001500
EIN_001510_at	1.04469	down	2.22431	down	2.07228	down	3.79073	down	5.98622	down	4.39287	down	125.691	105.493	44.6077	45.2254	22.9634	14.9965	19.939	6.37597	6.31289	5.22261	5.32475	4.4535	3.79432	4.24081
EIN_001520_at	1.18154	up	1.00153	up	1.14734	down	1.00825	down	1.43844	up	1.57561	up	7.95336	10.2986	8.56406	7.31111	8.27982	12.1305	12.8147	2.97237	3.21304	2.97457	2.77408	2.96051	3.49688	3.62828
EIN_001530_at	1.21326	down	1.00971	up	1.06614	up	1.41925	down	2.35629	down	2.73578	down	149.317	114.069	147.245	149.455	101.352	58.7282	55.2518	7.0899	6.81101	7.10385	7.18229	6.58477	5.85338	5.63795	hypothetical protein, conserved	EIN_001530	heat shock protein binding, unfolded protein binding
EIN_001540_at	1.19345	up	1.03194	down	2.43332	up	7.27848	up	2.27741	up	2.20805	up	5.1678	6.38757	5	13.3107	40.7729	12.4097	12.182	2.36729	2.62243	2.32193	3.65022	5.23093	3.55469	3.51007	cysteine synthase A, putative	EIN_001540	catalytic activity, pyridoxal phosphate binding
EIN_001550_x_at	1.20262	down	1.70038	down	2.15199	down	2.74958	down	2.1431	down	2.34811	down	17.0303	13.9672	8.84883	6.53122	5	6.65678	5.97135	3.78114	3.51495	3.01528	2.67546	2.32193	2.68144	2.54964	hypothetical protein	EIN_001550
EIN_001560_at	1.28265	up	1.70044	down	1.51048	down	2.47952	down	1.83741	down	3.1217	down	159.622	168.839	102.127	88.3627	54.5032	79.6821	42.3977	7.02527	7.38439	6.25936	6.43026	5.71521	6.1476	5.38293	hypothetical protein, conserved	EIN_001560	GTP binding
EIN_001570_at	1.41624	down	1.3041	down	1.41642	down	1.75668	down	1.15161	down	1.17633	down	48.7485	43.3627	38.0668	36.1284	27.1914	45.4517	41.2166	5.56956	5.0675	5.18651	5.06731	4.75671	5.36592	5.33526	actin, putative	EIN_001570	protein binding
EIN_001580_at	1.13515	down	1.75649	up	1.42329	up	1.42757	down	2.2096	up	1.9243	up	47.18	41.0734	83.2377	69.4185	32.3285	102.298	99.7469	5.52322	5.34034	6.33591	6.03245	5.00966	6.667	6.46755	protein serine/threonine kinase, putative	EIN_001580	ATP binding, protein kinase activity, protein serine/threonine kinase activity, protein tyrosine kinase activity
EIN_001590_at	1.33786	down	1.81404	down	1.86002	down	5.85447	down	1.95823	down	1.39901	down	187.612	151.719	132.123	107.877	25.7506	183.433	205.403	7.12334	6.70341	6.26414	6.22802	4.5738	6.15379	6.63893
EIN_001600_at	1.22176	down	1.16802	up	1.31262	down	5.12418	down	2.45721	down	2.68525	down	158.626	163.824	241.946	130.28	30.322	67.1885	61.9673	7.23582	6.94686	7.45988	6.84337	4.8785	5.93879	5.81076	hypothetical protein	EIN_001600	nucleic acid binding, zinc ion binding
EIN_001610_s_at	1.14812	down	1.15875	down	1.07587	down	1.18956	down	1.18956	down	1.18956	down	6.09312	5.19399	5.14022	5.58198	5	5	5	2.57236	2.37309	2.35979	2.46685	2.32193	2.32193	2.32193	hypothetical protein	EIN_001610
EIN_001620_at	1	down	1	down	1	down	1	down	1.0476	up	1	down	5	5	5	5	5	5.26177	5	2.32193	2.32193	2.32193	2.32193	2.32193	2.38902	2.32193
EIN_001630_at	1.91452	up	1.8327	up	1.1748	up	1.50641	down	2.268	down	2.38062	down	183.593	286.954	338.871	174.534	96.949	68.6787	62.7359	7.16677	8.10375	8.04074	7.39918	6.57565	5.98534	5.91543	hypothetical protein	EIN_001630	nucleic acid binding, zinc ion binding
EIN_001640_at	1.1727	down	1.1727	down	1.12484	down	1.10066	down	1.1727	down	1.15729	down	5.99043	5	5	5.23161	5.373	5	5.06838	2.55176	2.32193	2.32193	2.38204	2.41339	2.32193	2.34101	hypothetical protein	EIN_001640
EIN_001650_s_at	1.89767	down	1.37042	down	1.31456	up	1.47232	down	1.39486	down	1.82177	down	14.8828	5.36481	8.27414	13.6318	7.42155	7.64774	5.65138	3.33589	2.41167	2.88127	3.73048	2.7778	2.85577	2.47055	hypothetical protein	EIN_001650
EIN_001850_at	1.06264	up	1.00554	down	1.00554	down	1.00554	down	1.00473	down	1.00554	down	5.02803	5.39296	5	5	5	5.00404	5	2.3299	2.41756	2.32193	2.32193	2.32193	2.32309	2.32193	protein serine/threonine kinase, putative	EIN_001850	ATP binding, protein kinase activity, protein serine/threonine kinase activity, protein tyrosine kinase activity
EIN_001860_at	1.49954	down	1.23355	down	1.52877	up	1.13127	up	1.91268	down	2.22561	down	68.1068	45.0541	54.422	106.339	75.7737	38.892	43.1883	6.05965	5.47513	5.75684	6.67203	6.23759	5.12406	4.90545	Rho/RAC guanine nucleotide exchange factor, putative	EIN_001860	Rho guanyl-nucleotide exchange factor activity, zinc ion binding
EIN_002070_s_at	1.04214	down	1.07495	up	1.0267	down	4.05636	down	3.50553	down	2.87491	down	400.094	383.449	425.658	365.951	114.234	104.926	128.684	8.50819	8.44865	8.61247	8.47018	6.48801	6.69856	6.98468	hypothetical protein	EIN_002070
EIN_002080_at	1.76141	up	1.74992	down	1.74617	down	2.58222	down	3.79562	down	1.45903	down	340.203	663.713	175.867	178.16	120.599	78.2831	246.58	8.20162	9.01835	7.39433	7.39743	6.83301	6.27729	7.65661	hypothetical protein	EIN_002080
EIN_002090_at	3.35877	up	5.3037	up	4.09966	up	5.48643	up	2.45425	up	2.34234	up	289.125	484.145	756.1	626.473	789.684	365.686	334.99	7.15275	8.90068	9.55975	9.18825	9.60862	8.44803	8.3807	hypothetical protein	EIN_002090
EIN_002200_at	1.24736	down	1.40337	down	1.78123	up	1.99931	up	1.28047	down	2.35269	down	17.7798	14.1065	12.648	29.1954	33.2016	17.7099	6.84472	3.97706	3.65819	3.48817	4.80994	4.97657	3.62039	2.74275	neurofilament medium polypeptide, putative	EIN_002200
EIN_002310_at	2.47324	down	1.58817	down	1.22802	down	3.67471	down	16.0821	down	15.4046	down	508.729	198.328	315.03	400.813	145.122	34.8002	34.484	8.93148	7.62508	8.26411	8.63515	7.05385	4.9241	4.98619	hypothetical protein	EIN_002310
EIN_002420_at	1.68844	up	1.62978	up	1.72427	up	1.06307	down	1.10665	up	1.10113	down	28.1589	48.9742	44.3598	47.5849	27.2447	31.1284	24.8397	4.76395	5.51964	5.46863	5.54994	4.67572	4.91015	4.62498	hypothetical protein	EIN_002420
EIN_002430_at	1.21586	down	1.21586	down	3.80075	up	1.05878	up	1.02294	up	1.08396	down	6.30418	5	5	35.3012	6.68375	6.62971	5.66581	2.60391	2.32193	2.32193	4.53019	2.68631	2.63663	2.4876	hypothetical protein, conserved	EIN_002430	ATP binding, protein binding, protein kinase activity, protein serine/threonine kinase activity
EIN_002440_at	1.41058	down	1.69139	down	2.72578	down	5.7105	down	5.17763	down	5.08866	down	721.615	461.921	384.212	269.854	114.657	126.373	151.278	9.34064	8.84435	8.58243	7.89397	6.82702	6.96835	6.99336	hypothetical protein	EIN_002440	NAD+ ADP-ribosyltransferase activity
EIN_002450_s_at	1.0436	down	5.43626	up	1.38037	up	1.34711	up	1.44743	up	1.69594	up	16.5181	18.4814	79.569	19.9578	20.8132	24.7043	39.5391	3.78522	3.72365	6.22783	4.25028	4.21509	4.31871	4.5473	serine-threonine protein kinase, putative	EIN_002450	ATP binding, protein kinase activity, protein serine/threonine kinase activity, protein tyrosine kinase activity
EIN_002650_at	1	down	1	down	1	down	1	down	1.06214	up	1.01053	up	5	5	5	5	5	5.35176	5.05376	2.32193	2.32193	2.32193	2.32193	2.32193	2.4089	2.33704	protein serine/threonine kinase, putative	EIN_002650	ATP binding, protein kinase activity, protein serine/threonine kinase activity, protein tyrosine kinase activity
EIN_002760_at	1.00201	down	1.04953	up	1.00201	down	1.00201	down	1.00201	down	1.00201	down	5.01008	5	5.28626	5	5	5	5	2.32482	2.32193	2.39456	2.32193	2.32193	2.32193	2.32193	hypothetical protein	EIN_002760
EIN_002870_s_at	1.13715	up	1.3097	down	3.18339	up	9.04669	up	16.2245	up	16.8728	up	40.3083	40.6159	28.0608	115.352	344.488	594.504	607.549	5.12664	5.31206	4.7374	6.7972	8.30403	9.14674	9.20327	ADP-ribosylation factor, putative	EIN_002870	GTP binding
EIN_002880_x_at	2.53394	up	2.03988	up	2.1409	up	3.36106	up	5.61934	up	4.57877	up	13.6501	30.9466	28.6417	26.533	43.5447	69.1174	57.6818	3.59702	4.9384	4.6255	4.69523	5.34593	6.08742	5.79198
EIN_002990_x_at	1.00597	down	1.04939	up	1.09424	down	1.03037	down	1.12043	up	1.05535	up	5.50532	5.52277	5.85419	5	5.32468	6.24848	6.05368	2.45185	2.44327	2.52141	2.32193	2.40869	2.6159	2.52957	hypothetical protein	EIN_002990
EIN_003100_at	1.01542	up	1.03283	down	1.04412	down	1.05395	down	1.05395	down	1.02955	down	5.30044	5.40383	5.10647	5.04797	5	5	5.12423	2.39773	2.4198	2.35112	2.33545	2.32193	2.32193	2.35572	hypothetical protein, conserved	EIN_003100
EIN_003110_s_at	1.18852	down	1.12526	down	1.13663	down	1.42711	down	2.76232	down	3.14321	down	5927	5026.69	5535.39	5296.34	4175.01	2532.5	1974.96	12.5265	12.2773	12.3562	12.3417	12.0134	11.0606	10.8742	thioredoxin, putative	EIN_003110
EIN_003310_at	1.23807	down	1.59314	up	1.22222	up	2.32648	up	1.68221	up	2.47727	up	12.3687	9.08371	17.8499	14.6338	39.5404	29.8377	31.0747	3.38341	3.07532	4.05528	3.67291	4.60156	4.13377	4.69216
EIN_003410_x_at	1	down	1	down	1	down	1	down	1	down	1.00229	up	5	5	5	5	5	5	5.01152	2.32193	2.32193	2.32193	2.32193	2.32193	2.32193	2.32523
EIN_003510_s_at	1	down	1.01989	up	1	down	1	down	1	down	1.05528	up	5	5	5.10346	5	5	5	5.28902	2.32193	2.32193	2.35034	2.32193	2.32193	2.32193	2.39955	hypothetical protein	EIN_003510
EIN_003610_x_at	1.08596	up	1.7275	down	1.21112	down	1.01505	down	1.43172	down	1.32323	down	14.2301	15.9429	8.54634	12.4783	14.0189	10.4185	11.2823	3.79744	3.9164	3.00875	3.5211	3.77588	3.27968	3.39338	heat shock protein, putative	EIN_003610
EIN_003620_x_at	1	down	1.0927	up	1	down	1	down	1	down	1	down	5	5	5.5578	5	5	5	5	2.32193	2.32193	2.44983	2.32193	2.32193	2.32193	2.32193	hypothetical protein	EIN_003620
EIN_003830_at	1.05472	down	1.23122	down	1.004	up	1.3345	down	1.63022	down	2.01654	down	12.4859	10.9729	9.27637	11.5905	8.8534	6.95302	5.42609	3.4411	3.36424	3.14101	3.44686	3.0248	2.73603	2.42922	hypothetical protein	EIN_003830
EIN_003840_at	1.67161	up	1.05747	up	1.02552	up	1.2004	down	1.64967	down	1.24493	down	12.1481	32.7322	19.4971	18.5653	12.276	7.32194	11.2968	3.45877	4.2	3.53938	3.49512	3.19525	2.73659	3.14271	replication-associated protein, putative	EIN_003840	RNA binding, RNA helicase activity, structural molecule activity
EIN_003860_at	1.39792	down	1.1068	down	1.12658	down	1.00281	up	1.3165	down	1.61384	up	31.6528	28.8013	28.5958	29.2378	38.1604	33.4115	68.6485	4.7578	4.27452	4.61141	4.58585	4.76184	4.36109	5.44829	hypothetical protein	EIN_003860	structural molecule activity
EIN_003870_s_at	1.07759	up	1.08049	up	1.00677	down	1.07813	up	1.30757	up	3.07371	up	38.7075	35.0226	47.3861	30.1145	46.2786	65.0858	155.384	3.99836	4.10618	4.11004	3.98863	4.1069	4.38525	5.61834	hypothetical protein	EIN_003870
EIN_003880_at	1	down	1	down	1.04014	up	1	down	1	down	1	down	5	5	5	5.21745	5	5	5	2.32193	2.32193	2.32193	2.3787	2.32193	2.32193	2.32193	hypothetical protein	EIN_003880	structural molecule activity
EIN_003890_at	1.47716	down	1.44915	down	1.19547	down	1.37849	down	1.07307	down	1.04758	down	8.21322	5.14759	5.25731	6.56513	5.54028	7.80121	7.6271	2.92631	2.36348	2.39111	2.66873	2.46322	2.82457	2.85925	hypothetical protein	EIN_003890
EIN_003900_s_at	1.0183	up	1.21932	up	1.10436	down	1.12893	down	1.02509	down	1.23594	up	5.80539	5.95343	7.83815	5.11631	5	5.62004	7.60812	2.49689	2.52305	2.78296	2.35368	2.32193	2.46113	2.80249	hypothetical protein	EIN_003900
EIN_004100_s_at	1.06252	down	1.04532	down	1.00689	down	1.06252	down	1.0104	down	1.04068	down	5.35423	5	5.08506	5.3085	5	5.28597	5.10947	2.40942	2.32193	2.34548	2.39951	2.32193	2.3945	2.3519	hypothetical protein	EIN_004100
EIN_004210_x_at	1.08382	up	1	down	1	down	1	down	1.01152	up	1.43692	up	5	5.45839	5	5	5	5.05892	7.33919	2.32193	2.43805	2.32193	2.32193	2.32193	2.33845	2.84491	hypothetical protein	EIN_004210
EIN_004220_x_at	1.26639	down	1.00657	down	1.01745	up	2.0642	down	2.73224	down	2.35363	down	16.3448	13.0694	16.2807	16.1768	7.98395	5.74126	7.68617	3.96007	3.61935	3.95062	3.98503	2.91449	2.50999	2.72518	protein serine/threonine kinase, putative	EIN_004220	ATP binding, protein kinase activity, protein serine/threonine kinase activity, protein tyrosine kinase activity
EIN_004230_s_at	1.07496	down	1.07282	up	1.07496	down	1.23964	up	1.22091	up	2.10124	up	5.42976	5	5.88269	5	7.08003	6.87204	12.7975	2.42622	2.32193	2.52763	2.32193	2.73613	2.71417	3.49746
EIN_004240_s_at	1	down	1	down	1	down	1	down	1	down	1	down	5	5	5	5	5	5	5	2.32193	2.32193	2.32193	2.32193	2.32193	2.32193	2.32193
EIN_004350_s_at	1.02809	up	1.16174	down	1.11953	down	1.14463	down	1.12795	down	1.18362	down	7641.08	7999.18	6749.29	6896.59	6862.08	6872.72	6554.64	12.8847	12.9247	12.6684	12.7218	12.6898	12.711	12.6415	hypothetical protein, conserved	EIN_004350	antioxidant activity, oxidoreductase activity
EIN_004360_s_at	1.05534	down	1.1886	down	1.16206	down	1.23871	down	1.50706	down	1.50852	down	8870.67	8487.62	7644.17	7739.18	7285.03	6488.1	5874.4	13.1015	13.0238	12.8523	12.8849	12.7927	12.5098	12.5084	superoxide dismutase [Fe], putative	EIN_004360	metal ion binding, superoxide dismutase activity
EIN_004370_at	1.60744	up	2.5835	up	1.25976	down	3.64324	down	7.42263	down	4.31924	down	163.255	245.621	429.556	123.67	41.5146	21.0071	38.945	7.23103	7.9158	8.60036	6.89788	5.36581	4.3391	5.12025
EIN_004380_at	1.2087	down	1.85016	down	7.40802	down	14.3883	down	43.3914	down	18.6242	down	4364.41	3585.01	3108.75	626.096	347.946	100.28	310.955	12.0722	11.7988	11.1846	9.18314	8.22541	6.6329	7.85312	thioredoxin, putative	EIN_004380
EIN_004390_at	1.39507	down	1.86892	down	1.51965	down	2.33666	down	1.60724	down	1.96208	down	75.8377	62.8692	52.6727	79.1328	40.5132	51.7643	39.5919	6.15593	5.6756	5.25372	5.5522	4.93148	5.47135	5.18354
EIN_004400_s_at	1.22843	up	1.09686	down	1.09338	down	2.35307	up	2.24453	up	2.94266	up	98.4844	134.554	93.7249	90.3374	247.19	235.025	282.907	6.52886	6.82567	6.39548	6.40006	7.76341	7.69527	8.08599
EIN_004410_at	2.26578	down	2.11532	down	2.13153	down	1.26734	up	1.21531	up	1.93786	up	403.37	204.361	192.789	206.97	523.414	527.432	795.061	8.64808	7.46807	7.5672	7.55619	8.98988	8.9294	9.60254	mitochondrial presequence protease, mitochondrial precursor, putative	EIN_004410	metallopeptidase activity, zinc ion binding
EIN_004420_at	1.09638	down	1.09638	down	1.09638	down	1.09638	down	1.09638	down	1.09638	down	5.58417	5	5	5	5	5	5	2.45467	2.32193	2.32193	2.32193	2.32193	2.32193	2.32193	hypothetical protein, conserved	EIN_004420
EIN_004430_at	1.03448	up	1	down	1	down	1.058	up	1.38084	up	1.14645	up	5	5.18281	5	5	5.30275	7.20523	5.91795	2.32193	2.37083	2.32193	2.32193	2.40327	2.78747	2.5191	hypothetical protein	EIN_004430
EIN_004440_at	1.02885	down	1.39673	down	1.06681	up	1.13042	up	1.98095	up	3.06094	up	29.7277	27.641	20.3689	30.7676	31.7166	57.8862	97.1878	4.80716	4.76612	4.3251	4.90046	4.98402	5.79335	6.42113	hypothetical protein	EIN_004440
EIN_004450_s_at	2.13682	down	1.45897	down	1.76083	down	2.38423	down	2.84384	down	3.83247	down	78.1436	16.442	25.1832	24.2259	17.9359	10.0498	7.22811	4.73473	3.63926	4.18978	3.91847	3.48121	3.22689	2.79645	hypothetical protein	EIN_004450
EIN_004460_at	1.13471	up	1.02715	down	1.00195	up	1.07849	up	2.11422	up	1.75622	up	5.16062	6.08733	5.01513	5.17198	5.60223	13.7723	9.98625	2.36491	2.54723	2.32626	2.36772	2.47392	3.44504	3.17738	hypothetical protein	EIN_004460
EIN_004470-265630_at	1.39005	up	1.16435	up	1.44162	up	2.34392	down	3.56377	down	2.88408	down	1405.93	2088.42	1688.22	2112.63	1008.06	436.858	587.134	10.4077	10.8828	10.6272	10.9354	9.17876	8.57428	8.87958
EIN_004480_at	2.55411	up	5.87653	up	2.31134	up	2.52591	up	9.21521	up	12.7	up	110.404	240.336	379.045	182.736	157.288	638.396	797.399	5.95389	7.30671	8.50886	7.16262	7.2907	9.15791	9.62065	hypothetical protein, conserved	EIN_004480
EIN_004490_at	1.02087	down	1.07937	up	1.44739	up	16.1798	up	4.85199	up	1.99642	up	105.132	99.452	107.094	143.231	1683.57	494.691	224.166	6.61193	6.58214	6.72212	7.14539	10.6281	8.89051	7.60935	hypothetical protein	EIN_004490	binding
EIN_004500_at	1.55363	down	1.16319	up	1.33542	up	5.43806	up	1.65105	up	1.15151	down	189.768	112.487	231.068	233.791	943.027	676.085	261.327	7.37405	6.73841	7.59215	7.79134	9.81714	8.09743	7.17052	hypothetical protein	EIN_004500
EIN_004510_at	3.53552	up	18.9135	up	57.345	up	411.441	up	123.866	up	36.3447	up	9.36503	33.4488	182.261	561.892	4044.89	1313.21	346.961	3.15953	4.98145	7.40087	9.00112	11.8441	10.1122	8.3432	hypothetical protein	EIN_004510
EIN_004520_at	1.16865	down	1.07063	up	1.55241	down	2.20877	down	1.14968	down	1.0528	up	2195.46	2192.36	2792.84	1399.18	999.645	2043.5	2426.27	11.0787	10.8538	11.1771	10.4442	9.93543	10.8774	11.1529	hypothetical protein	EIN_004520
EIN_004530_at	5.59799	up	7.90524	up	4.65162	up	2.91506	up	4.99037	up	6.91024	up	1098.99	1473.68	2122.89	1017.55	636.553	1352.27	1683.85	7.75753	10.2424	10.7403	9.97527	9.30106	10.0767	10.5463	lupus la ribonucleoprotein, putative	EIN_004530	RNA binding
EIN_004540_at	1.07412	down	2.17795	up	2.14582	up	4.21369	up	1.10532	up	1.88615	down	230.451	217.284	535.063	498.689	980.505	293.209	141.817	7.84531	7.74216	8.96828	8.94684	9.92039	7.98977	6.92986	DNA damage-inducible protein, putative	EIN_004540	aspartic-type endopeptidase activity
EIN_004550_at	1.23769	down	1.34003	down	1.09622	down	1.49983	down	1.29645	down	1.46415	down	6820.58	5530.64	5139.05	6420.09	4584.82	5434.82	4645.6	12.7269	12.4192	12.3046	12.5943	12.1421	12.3523	12.1768	60S ribosomal protein L27-A, putative	EIN_004550	structural constituent of ribosome
EIN_004560_at	1.68517	up	1.42931	down	1.30038	down	3.99285	up	1.06362	up	1.37873	down	573.869	938.966	387.879	442.894	2209.15	622.909	455.834	9.1107	9.86359	8.59538	8.73177	11.1081	9.19968	8.64736	DNA repair endonuclease xp-f / mei-9 / rad1, putative	EIN_004560	DNA binding, nuclease activity, protein binding
EIN_004570_at	1.20216	up	1.4413	up	1.5414	up	2.83951	up	3.17842	up	3.00065	up	1696.66	2068.37	2442.49	2617.46	4913.43	5539.8	5389.9	10.7238	10.9895	11.2512	11.3481	12.2295	12.3922	12.3091	serine/threonine protein phosphatase 2B catalytic subunit gamma isoform, putative	EIN_004570	hydrolase activity
EIN_004580_at	1.10528	up	1.05549	down	1.09807	up	22.9686	up	24.5355	up	21.4505	up	8.45845	8.25661	7.16613	9.58141	194.398	217.503	189.86	2.87225	3.01666	2.79434	3.00722	7.39384	7.48904	7.29519	hypothetical protein	EIN_004580	ATP binding, protein kinase activity
EIN_004590_at	2.16655	up	1.74058	up	2.36034	up	3.18772	up	1.30062	up	1.09982	down	945.121	1418.04	1135.17	1572.55	2084.93	907.41	645.051	9.34587	10.4613	10.1454	10.5849	11.0184	9.72508	9.20861	26S proteasome non-ATPase regulatory subunit, putative	EIN_004590	binding
EIN_004600_at	1.23803	up	1.48014	down	2.46032	down	2.00712	down	3.11254	down	2.81879	down	624.36	924.667	404.486	246.221	294.43	189.373	212.626	9.1851	9.49315	8.61937	7.88626	8.17998	7.54701	7.69003	hypothetical protein	EIN_004600
EIN_004610_at	1.1047	up	1.01659	up	1.14936	up	1.29322	up	1.35893	up	1.92944	up	5	5.61046	5.08573	5.78814	6.55814	7.17299	10.9364	2.32193	2.46559	2.34566	2.52276	2.6929	2.76439	3.27011	hypothetical protein, conserved	EIN_004610
EIN_004620_at	1.34228	down	1.16471	up	1.35428	down	2.26776	up	1.39732	down	1.89394	down	184.743	126.484	198.707	131.873	387.49	133.597	91.7852	7.40157	6.97689	7.62154	6.96404	8.58284	6.91891	6.48018	long-chain-fatty-acid CoA ligase, putative	EIN_004620	acyl carrier activity, binding, catalytic activity, cofactor binding, zinc ion binding
EIN_004630_at	1.02738	up	2.38721	up	1.82196	up	117.724	up	37.9776	up	18.7573	up	13.8171	14.4936	28.4101	24.4531	1546.24	444.683	221.021	3.54494	3.58391	4.80026	4.41043	10.4242	8.79201	7.77431	hypothetical protein	EIN_004630
EIN_004640_at	3.65139	down	3.58643	down	3.51275	down	2.0481	down	1.5533	up	1.33632	up	76.4015	23.4896	22.1893	25.4343	36.538	113.787	97.752	6.1907	4.32225	4.34815	4.3781	5.15641	6.82604	6.60897	hypothetical protein	EIN_004640
EIN_004650_x_at	1	down	1.00955	up	1	down	1	down	1	down	1.1903	up	5	5	5.04865	5	5	5	6.09219	2.32193	2.32193	2.33563	2.32193	2.32193	2.32193	2.57325
EIN_004660_x_at	1	down	1	down	1	down	1	down	1	down	1	down	5	5	5	5	5	5	5	2.32193	2.32193	2.32193	2.32193	2.32193	2.32193	2.32193
EIN_004670_x_at	1.04168	up	1.05799	up	1.01864	down	1.03328	up	1.02752	up	1.17411	up	5.10955	5.33626	5.47083	5.01168	5.30689	5.27088	6.17721	2.35192	2.41083	2.43325	2.32528	2.39915	2.39109	2.58349	hypothetical protein	EIN_004670	ATP binding, protein tyrosine kinase activity
EIN_004680_x_at	1.02159	up	1.08835	up	1.13949	up	1.03096	up	1	down	1	down	5	5.1127	5.52701	5.841	5.16466	5	5	2.32193	2.35274	2.44407	2.51031	2.36591	2.32193	2.32193
EIN_004690_at	1.67372	up	4.91614	up	2.46163	up	1.21849	up	1.75199	up	2.76745	up	72.7236	108.161	425.077	157.075	77.9415	112.203	179.291	5.97416	6.71722	8.27168	7.27377	6.25926	6.78315	7.44272	hypothetical protein	EIN_004690
EIN_004700_at	1.73951	up	1.61029	up	4.29196	up	25.0368	up	12.8544	up	9.65215	up	149.163	249.153	211.441	642.398	3371.21	1673.61	1260.53	7.02239	7.82107	7.70971	9.12403	11.6684	10.7066	10.2932	protein phosphatase 2A, caeel, putative	EIN_004700	hydrolase activity
EIN_004710_at	1.2107	up	1.09572	up	2.72559	up	3.08246	up	4.33971	up	3.39905	up	70.2086	85.3438	77.2438	223.808	207.927	293.48	231.36	6.06024	6.33608	6.19212	7.50681	7.68432	8.17784	7.82537	hypothetical protein	EIN_004710
EIN_004720_at	2.02232	up	3.18133	up	3.13699	up	2.76521	up	5.63723	up	6.64044	up	19.7738	37.517	60.6069	57.9927	50.9798	105.755	128.16	4.18737	5.20338	5.857	5.83675	5.65476	6.68236	6.91865	hypothetical protein	EIN_004720
EIN_004730_at	1.04121	down	1.0792	down	1.02028	up	1.0792	down	1.0792	down	1.02049	down	5.43847	5.19625	5	5.6185	5	5	5.32269	2.43189	2.37363	2.32193	2.46086	2.32193	2.32193	2.40262	hypothetical protein, conserved	EIN_004730
EIN_004740_at	1.21473	down	2.09316	down	2.41558	down	1.60097	down	1.24716	down	2.11881	down	21.4627	18.0983	11.2856	9.62249	14.1672	17.7545	11.514	4.3997	4.11906	3.33402	3.12733	3.72076	4.08106	3.31645	protein serine/threonine kinase, putative	EIN_004740	ATP binding, protein kinase activity, protein serine/threonine kinase activity, protein tyrosine kinase activity
EIN_005140_x_at	1.03135	up	1.2617	up	1.00967	down	1.00053	down	1.05035	down	1.04093	up	5.27841	5.49175	6.9445	5.21836	5.27504	5	5.56234	2.3928	2.43733	2.72817	2.37892	2.39204	2.32193	2.45067	hypothetical protein	EIN_005140
EIN_005240_x_at	1.09688	up	1.09795	up	1.07209	down	1.02594	up	1.00149	down	1.14173	up	5.47694	6.26503	6.2135	5.07513	5.69232	5.50011	6.4139	2.44326	2.57667	2.57808	2.34283	2.48021	2.44111	2.63448
EIN_005350_at	1.47262	down	1.99387	down	1.53151	down	1.64206	down	2.77366	down	1.395	down	19.7834	14.4226	10.8883	13.7384	12.6826	7.18097	14.602	4.25246	3.69408	3.2569	3.63751	3.53695	2.78067	3.7722
EIN_005460_s_at	1.13664	down	1.52926	down	1.19226	down	1.46714	down	2.30838	down	1.67313	down	415.67	222.394	141.69	209.306	136.316	86.2176	116.776	7.60412	7.41934	6.99128	7.35042	7.05111	6.39723	6.86157	hypothetical protein	EIN_005460
EIN_005660_x_at	1.02863	up	1	down	1	down	1	down	1	down	1.12254	up	5	5.15156	5	5	5	5	5.78243	2.32193	2.36265	2.32193	2.32193	2.32193	2.32193	2.4887
EIN_005760_s_at	1	down	1	down	1	down	1	down	1	down	1.21727	up	5	5	5	5	5	5	6.36796	2.32193	2.32193	2.32193	2.32193	2.32193	2.32193	2.60557	hypothetical protein	EIN_005760
EIN_006060_x_at	1.09911	down	1.11235	up	1.01802	down	1.14876	down	1.19993	up	1.03495	up	13.6803	12.2403	17.5605	13.0203	11.9937	17.0729	14.2866	3.70962	3.57328	3.86322	3.68384	3.50954	3.97256	3.75917	hypothetical protein, conserved	EIN_006060
EIN_006170_x_at	1.34084	down	1.01682	down	1.12807	down	2.09011	down	1.21159	down	1.60783	down	132.205	113.269	143.753	153.107	59.1308	133.79	89.6069	6.93006	6.50693	6.90599	6.7562	5.86648	6.65316	6.24495	hypothetical protein, conserved	EIN_006170
EIN_006280_x_at	1	down	1	down	1.0556	up	1	down	1	down	1	down	5	5	5	5.31068	5	5	5	2.32193	2.32193	2.32193	2.39999	2.32193	2.32193	2.32193	serine/threonine protein kinase pak-1, putative	EIN_006280	ATP binding, protein kinase activity, protein serine/threonine kinase activity, protein tyrosine kinase activity
EIN_006290_s_at	1.07007	up	1.20616	down	1.10049	down	1.00877	up	1.39349	down	2.10873	down	16.1385	15.5008	12.6739	13.4855	14.2907	11.5027	7.11634	3.80246	3.90017	3.53204	3.66432	3.81505	3.32376	2.72609	serine/threonine protein kinase HT1, putative	EIN_006290	ATP binding, protein kinase activity, protein serine/threonine kinase activity, protein tyrosine kinase activity
EIN_006300_x_at	1.0135	up	1.08322	down	1.14026	down	1.14754	down	1.14754	down	1.14754	down	5.98993	5.93544	5.31241	5.03232	5	5	5	2.52047	2.53982	2.40515	2.33111	2.32193	2.32193	2.32193	hypothetical protein	EIN_006300	ATP binding, protein kinase activity, protein tyrosine kinase activity
EIN_006310_x_at	1.66057	down	2.24694	down	2.002	down	1.57113	down	1.47264	down	1.18488	down	43.6984	30.8888	21.5208	23.4793	28.8717	29.7601	38.8007	5.41762	4.68594	4.24965	4.41617	4.76582	4.85921	5.17287	protein serine/threonine kinase, putative	EIN_006310	ATP binding, protein kinase activity, protein serine/threonine kinase activity, protein tyrosine kinase activity
EIN_006510_s_at	1.06212	down	1.06212	down	1.0557	down	1.06212	down	1.06212	down	1.06212	down	5.35167	5	5	5.03076	5	5	5	2.40888	2.32193	2.32193	2.33067	2.32193	2.32193	2.32193	hypothetical protein	EIN_006510
EIN_006720_x_at	1.15359	up	1.23365	up	1.05521	up	1.09839	down	1.33218	down	1.21809	up	12.2371	13.6036	15.2637	12.4086	11.1996	9.52125	16.0993	3.53103	3.73716	3.83396	3.60856	3.39563	3.11723	3.81564
EIN_006830_at	1.04773	down	1.0804	up	1.0688	down	1.32888	down	1.22262	down	1.24999	down	7.11254	6.48179	7.71392	6.34518	5	5.46877	5.35799	2.73213	2.66486	2.8437	2.63614	2.32193	2.44215	2.41022	hypothetical protein	EIN_006830
EIN_006840_at	1.70318	up	3.41572	up	1.32255	down	3.01194	down	3.28667	down	4.02363	down	22.8821	47.7484	73.8911	17.6527	6.96021	6.37926	5	4.33042	5.09865	6.10261	3.9271	2.73973	2.6138	2.32193	protein serine/threonine kinase, putative	EIN_006840	ATP binding, protein kinase activity, protein serine/threonine kinase activity, protein tyrosine kinase activity
EIN_007050_x_at	1.06038	up	1	down	1	down	1	down	1	down	1.04578	up	5	5.34063	5	5	5	5	5.25082	2.32193	2.40651	2.32193	2.32193	2.32193	2.32193	2.3865	protein serine/threonine kinase, putative	EIN_007050	ATP binding, protein kinase activity, protein serine/threonine kinase activity, protein tyrosine kinase activity
EIN_007260_at	1.82322	up	2.44116	up	1.31738	up	3.19579	down	9.89744	down	8.67615	down	70.6211	124.063	168.751	93.483	25.0096	7.00598	8.72223	6.08469	6.95118	7.37226	6.48237	4.40852	2.77764	2.96764	hypothetical protein, conserved	EIN_007260
EIN_007270_at	3.42136	up	3.20698	up	1.68793	up	1.5048	up	2.06584	down	2.25925	down	26.5613	90.3014	83.8057	47.5755	40.7787	13.063	11.6467	4.69226	6.46683	6.37348	5.44752	5.28183	3.64553	3.51642	hypothetical protein, conserved	EIN_007270	GTP binding
EIN_007370_x_at	1	down	1	down	1	down	1	down	1	down	1	down	5	5	5	5	5	5	5	2.32193	2.32193	2.32193	2.32193	2.32193	2.32193	2.32193
EIN_007470_s_at	1.05714	up	1.07438	up	1.39735	up	3.12017	up	14.299	up	12.6319	up	5.32567	5.66104	5.75726	7.54983	19.5414	86.0153	108.712	2.40894	2.4891	2.51244	2.89163	4.05056	6.24678	6.06794	hypothetical protein	EIN_007470
EIN_007670_x_at	1	down	1	down	1	down	1	down	1	down	1.0116	up	5	5	5	5	5	5	5.05938	2.32193	2.32193	2.32193	2.32193	2.32193	2.32193	2.33857
EIN_007680_x_at	1	down	1	down	1	down	1.04991	up	1	down	1.08984	up	5	5	5	5	5.27572	5	5.53747	2.32193	2.32193	2.32193	2.32193	2.39219	2.32193	2.44604
EIN_007690_at	1	down	1	down	1	down	1	down	1	down	1.08827	up	5	5	5	5	5	5	5.52647	2.32193	2.32193	2.32193	2.32193	2.32193	2.32193	2.44397
EIN_007700_x_at	1.12508	down	1.05072	up	1.09324	down	1.28723	down	1.42055	down	1.28326	up	21.2205	17.3805	20.4478	17.9539	15.5077	17.2016	24.7809	4.26298	4.09296	4.33436	4.13437	3.89871	3.75654	4.6228
EIN_007810_at	1.15625	up	1.28061	up	1.0297	down	1.61365	up	1.39846	up	2.34528	up	5.24559	6.57419	6.96718	5.07601	8.86763	7.75039	15.5713	2.38529	2.59475	2.74213	2.34307	3.07563	2.86914	3.61505
EIN_007820_x_at	1.2621	down	1.16959	down	1.29468	up	1.09471	up	2.06786	up	1.60876	up	54.2804	53.2823	50.3479	78.0457	63.9204	109.935	98.5402	5.48863	5.15281	5.26262	5.86122	5.61918	6.53677	6.17457	hypothetical protein	EIN_007820
EIN_008120_at	1.75634	down	1.65901	down	1.65632	down	1.3383	down	1.32693	down	1.11001	down	9.30715	5.03927	5.36958	5.39338	6.7938	6.97256	8.65792	3.14563	2.33306	2.41531	2.41765	2.72523	2.73754	2.99505	hypothetical protein, conserved	EIN_008120
EIN_008320_at	1.52787	down	2.17925	down	9.85964	down	106.893	down	67.5983	down	15.3694	down	3956.57	2603.6	2037.06	472.217	38.143	61.6082	275.966	11.9485	11.337	10.8247	8.64695	5.20847	5.86957	8.0065	galactose-inhibitable lectin 35 kDa subunit precursor, putative	EIN_008320
EIN_008330_at	2.16271	down	2.72588	down	2.03532	down	3.6045	down	3.53178	down	2.74933	down	20.2867	9.33938	7.11569	10.3094	5.1589	5.28323	7.23806	4.21428	3.10144	2.76756	3.18902	2.36448	2.39388	2.7552	hypothetical protein, conserved	EIN_008330
EIN_008340_s_at	1.30211	down	1.02971	down	1.35667	up	4.0826	down	3.66119	down	2.69671	down	448.273	83.6364	118.389	148.655	24.7748	28.4534	39.1997	6.64743	6.26658	6.60519	7.0875	4.61794	4.77512	5.21623	hypothetical protein, conserved	EIN_008340
EIN_008450_s_at	1.53453	down	3.13321	down	1.58309	down	3.90501	down	7.48114	down	8.34253	down	63.283	49.9413	20.708	41.7388	17.2092	8.68472	8.25442	5.95999	5.34219	4.31234	5.29724	3.99466	3.05673	2.8995	hypothetical protein	EIN_008450
EIN_008460_at	1.41208	down	1.59576	down	1.15826	down	1.77094	up	1.13871	up	1.18305	up	17.7023	8.2969	7.60163	13.081	21.3266	13.7116	13.3588	3.4673	2.96948	2.79305	3.25534	4.29181	3.6547	3.70981
EIN_008670_x_at	1.58273	down	1.85733	down	1.50989	down	2.95638	down	2.94217	down	3.00578	down	48.1449	33.2195	29.0385	32.478	13.345	13.2075	13.3257	5.04536	4.38294	4.15212	4.45091	3.48152	3.48848	3.45762
EIN_009070_s_at	1.32953	up	3.04836	up	6.90854	up	2.82155	up	1.30856	down	1.85609	down	30.0619	37.1735	78.3639	172.675	68.0358	22.6859	14.2668	4.5551	4.96601	6.16313	7.34348	6.05158	4.16712	3.66283	hypothetical protein	EIN_009070
EIN_009080_s_at	1.27782	up	2.24541	up	4.14363	up	1.34343	up	1.39584	down	3.03004	down	37.4683	49.7864	87.3102	157.632	49.6489	27.6673	12.1259	5.13748	5.49117	6.30446	7.18838	5.5634	4.65635	3.53815	hypothetical protein, conserved	EIN_009080
EIN_009400_x_at	1.31221	up	3.00257	down	1.50201	up	2.17553	down	2.23293	down	1.89843	down	54.7099	97.1784	16.2413	78.0601	20.0587	21.6521	30.6001	5.33102	5.72302	3.74482	5.91792	4.20965	4.17208	4.40622
EIN_009410_x_at	1.00491	up	1	down	1	down	1.03946	up	1.00848	up	1.00792	up	5	5.02478	5	5	5.21352	5.0431	5.04022	2.32193	2.32899	2.32193	2.32193	2.37777	2.3341	2.33331	ankycorbin, putative	EIN_009410
EIN_009420_x_at	1	down	1	down	1	down	1	down	1	down	1	down	5	5	5	5	5	5	5	2.32193	2.32193	2.32193	2.32193	2.32193	2.32193	2.32193	hypothetical protein	EIN_009420
EIN_009430_at	1.43592	down	1.36357	down	1.02112	up	1.66123	down	2.11185	down	1.39352	down	12.7853	9.04009	9.06804	12.8712	7.52943	5.78882	9.22397	3.59184	3.06986	3.14445	3.62199	2.85959	2.51334	3.11311	hypothetical protein	EIN_009430
EIN_009740_at	1.69309	down	1.01954	up	1.27302	down	1.23797	down	2.72833	down	1.82232	down	23.1194	9.7966	17.3432	15.3236	14.8677	6.49435	10.9919	4.03368	3.27402	4.06159	3.68542	3.7257	2.58566	3.1679	hypothetical protein, conserved	EIN_009740	GTP binding
EIN_009850_at	1.33591	down	1.46426	down	2.07473	down	6.92448	down	8.23456	down	9.23905	down	85.4238	58.1068	55.8477	38.3391	15.2904	10.4161	9.26432	6.24508	5.82726	5.69491	5.19216	3.45337	3.20339	3.03733	hypothetical protein	EIN_009850
EIN_010250_s_at	2.40724	up	2.37286	up	1.31709	down	2.18363	down	1.67332	down	2.3339	down	95.7777	230.492	229.093	77.4893	44.1295	60.7078	44.1234	6.57585	7.84324	7.82248	6.1785	5.44913	5.83314	5.35311	hypothetical protein, conserved	EIN_010250
EIN_010260_s_at	1.1597	down	1.35692	down	1.6724	up	1.14427	up	1.43172	down	2.17411	down	1303.62	1251.57	951.067	2068.37	1420.19	1627.51	1014.11	10.2605	10.0467	9.82013	11.0024	10.4549	9.74272	9.14004	hypothetical protein	EIN_010260
EIN_010480_at	3.67025	down	4.22374	down	5.17258	down	4.15582	down	2.41273	down	1.29909	down	69.7345	17.2028	15.6967	13.5254	14.9381	30.4655	97.2694	5.94182	4.06594	3.8633	3.57093	3.88668	4.67115	5.56431	hypothetical protein	EIN_010480
EIN_010590_at	1.14015	up	1.0212	up	1.23229	up	1.79027	down	2.45163	down	1.67424	down	34.1156	38.1581	34.9625	43.098	19.7684	13.8111	23.3016	5.02159	5.21081	5.05185	5.32293	4.18141	3.72785	4.27808	hypothetical protein	EIN_010590
EIN_010620_at	1.3086	down	1.37005	down	1.06327	up	1.15704	down	1.46157	down	1.44701	down	8.55731	5.66975	5.38175	8.27865	6.46916	5	5.05134	2.86945	2.48143	2.41523	2.95797	2.65901	2.32193	2.33637
EIN_010630_at	1.29376	down	1.44763	down	1.06682	down	1.44537	down	1.63402	down	1.05201	down	10.4971	8.95935	7.53262	9.91597	7.48957	6.47915	10.4908	3.3634	2.99183	2.82971	3.27008	2.83197	2.65498	3.29025	hypothetical protein	EIN_010630
EIN_010640_x_at	1.10107	down	1.10107	down	1.10107	down	1.10107	down	1.10107	down	1.16174	up	5.54748	5	5	5	5	5	6.66669	2.46084	2.32193	2.32193	2.32193	2.32193	2.32193	2.67712	hypothetical protein	EIN_010640
EIN_010650_x_at	1.1168	down	1.09088	down	1.35856	down	1.74057	down	3.06834	down	2.78151	down	17.7722	16.6976	17.4767	11.9637	9.06136	5	5.63348	3.93939	3.78002	3.81389	3.4973	3.13983	2.32193	2.46352	protein serine/threonine kinase, putative	EIN_010650	ATP binding, protein kinase activity, protein serine/threonine kinase activity, protein tyrosine kinase activity
EIN_010660_at	1.03197	down	1.03197	down	1.03197	down	1.05854	up	1.03197	down	1.03197	down	5.1704	5	5	5	5.5555	5	5	2.36733	2.32193	2.32193	2.32193	2.4494	2.32193	2.32193	hypothetical protein	EIN_010660
EIN_010670_at	1.01106	up	1	down	1	down	1	down	1	down	1	down	5	5.05651	5	5	5	5	5	2.32193	2.33779	2.32193	2.32193	2.32193	2.32193	2.32193	hypothetical protein	EIN_010670
EIN_010680_s_at	1.16868	down	1.03305	down	1.07268	down	1.07336	down	1.01362	up	1.12598	down	5.97303	5	5.70137	5.47618	5.48258	6.33269	5.20455	2.5468	2.32193	2.49989	2.44559	2.44467	2.56633	2.37563	hypothetical protein	EIN_010680
EIN_010690_at	1.19954	up	1.07357	up	1.05875	down	1.034	down	1.04315	down	1.12443	up	5.3155	6.60879	5.75902	5	5.12551	5.07702	6.39121	2.40429	2.66677	2.5067	2.32193	2.35604	2.34334	2.57348	hypothetical protein	EIN_010690
EIN_010700_x_at	1.78553	down	1.69184	down	1.42276	down	2.92102	down	2.92478	down	2.92842	down	17.7749	8.9236	9.49258	10.983	5.01274	5.00623	5	3.87205	3.0357	3.11346	3.36336	2.32558	2.32372	2.32193
EIN_010800_at	1	down	1	down	1	down	1	down	1.00597	up	1	down	5	5	5	5	5	5.03023	5	2.32193	2.32193	2.32193	2.32193	2.32193	2.33052	2.32193	hypothetical protein	EIN_010800
EIN_010910_x_at	1.10841	down	1.0262	down	1.10841	down	1.01848	down	1.10841	down	1.10841	down	5.67301	5	5.4263	5	5.52666	5	5	2.47042	2.32193	2.4331	2.32193	2.444	2.32193	2.32193
EIN_010920_at	1.25201	down	1.21821	down	1.27301	down	1.27474	down	1.2556	down	1.00392	down	6.57981	5.09413	5.25457	5.00682	5	5.07858	6.83079	2.67213	2.34789	2.38737	2.32389	2.32193	2.34375	2.66649
EIN_011120_at	2.00821	down	1.60932	up	1.26805	down	3.78897	down	1.08713	down	1.33781	up	45.5119	24.1431	60.8181	30.8122	10.3202	50.3694	56.9618	5.23481	4.2289	5.92126	4.89219	3.313	5.11429	5.65468	hypothetical protein, conserved	EIN_011120
EIN_011320_x_at	1	down	1	down	1	down	1	down	1	down	1	down	5	5	5	5	5	5	5	2.32193	2.32193	2.32193	2.32193	2.32193	2.32193	2.32193	hypothetical protein, conserved	EIN_011320
EIN_011420_at	2.47558	down	1.34588	down	1.41228	down	9.43047	down	11.655	down	12.8044	down	118.391	47.1173	87.5347	87.9978	12.6168	10.761	9.38959	6.85917	5.5514	6.43062	6.36114	3.62184	3.31629	3.1806	hypothetical protein	EIN_011420
EIN_011530_s_at	2.35747	down	1.09413	up	1.15758	down	3.69943	down	4.58818	down	4.00765	down	144.923	49.8476	157.67	102.484	43.4774	27.3738	32.559	6.8739	5.63666	7.00369	6.66279	4.9866	4.67598	4.87114	hypothetical protein, conserved	EIN_011530
EIN_011630_s_at	1.03954	down	1.03954	down	1.03954	down	1.03954	down	1.03275	down	1.24517	up	5.21394	5	5	5	5	5.0333	7.10084	2.37787	2.32193	2.32193	2.32193	2.32193	2.33138	2.69421	hypothetical protein	EIN_011630
EIN_011930_x_at	1.03735	down	1.03735	down	1.03735	down	1.03735	down	1.04191	up	1.02918	up	5.20125	5	5	5	5	5.47499	5.38704	2.37483	2.32193	2.32193	2.32193	2.32193	2.43407	2.41633	hypothetical protein	EIN_011930
EIN_011940_x_at	1	down	1.1344	up	1	down	1.08437	up	1.06425	up	1.51487	up	5	5	5.87862	5	5.44926	5.36529	8.93058	2.32193	2.32193	2.50386	2.32193	2.43878	2.41177	2.92112	hypothetical protein	EIN_011940
EIN_011950_x_at	1.00185	up	1.12128	down	1.08473	down	1.12128	down	1.10085	down	1.12128	down	5.77247	5.78892	5	5.17943	5	5.09631	5	2.48708	2.48975	2.32193	2.36975	2.32193	2.34846	2.32193
EIN_012060_s_at	1.23039	down	1.29957	down	1.05862	down	1.293	down	1.34254	down	1.31349	down	6.92847	5.50138	5.17663	6.44629	5.20683	5	5.11559	2.7469	2.44778	2.36886	2.66471	2.37617	2.32193	2.35349	hypothetical protein	EIN_012060	DNA binding, transposase activity
EIN_012270_x_at	1.00209	up	1	down	1	down	1	down	1.0188	up	1.11762	up	5	5.01047	5	5	5	5.09762	5.64567	2.32193	2.32493	2.32193	2.32193	2.32193	2.3488	2.48236
EIN_012280_s_at	1.43705	down	1.23286	down	1.38093	up	1.09962	down	2.27147	down	2.42878	down	67.4193	45.4142	52.7586	96.2864	75.9568	37.0162	32.5844	6.00894	5.48584	5.70694	6.47459	5.87194	4.82532	4.72871	protein serine/threonine kinase, putative	EIN_012280	ATP binding, protein kinase activity, protein serine/threonine kinase activity, protein tyrosine kinase activity
EIN_012290_x_at	1.19435	up	1.1938	up	1.10236	up	1.08822	down	1.18709	down	1.11394	down	6.22304	7.19507	7.20738	6.84832	5.54464	5	5.37434	2.56935	2.82558	2.82492	2.70994	2.44738	2.32193	2.41368	GTP-binding protein Di-Ras2, putative	EIN_012290	GTP binding
EIN_012390_at	1	down	1	down	1	down	1.05703	up	1	down	1	down	5	5	5	5	5.31961	5	5	2.32193	2.32193	2.32193	2.32193	2.40195	2.32193	2.32193	hypothetical protein	EIN_012390
EIN_012500_at	1.22851	down	1.32057	down	1.5298	down	3.14849	down	5.19013	down	5.25663	down	51.3542	46.6133	39.6751	33.0176	18.2995	10.5342	10.6447	5.64711	5.3502	5.24595	5.03377	3.99245	3.27134	3.25297	protein serine/threonine kinase, putative	EIN_012500	ATP binding, protein kinase activity, protein serine/threonine kinase activity, protein tyrosine kinase activity
EIN_012710_x_at	1.24439	down	1.90168	down	1.78049	down	4.04944	down	7.69072	down	6.95588	down	173.426	155.285	117.022	104.83	45.7531	26.2174	30.1757	7.43118	7.11573	6.5039	6.5989	5.41345	4.48806	4.63294	hypothetical protein	EIN_012710
EIN_012720_at	1.10946	up	7.1938	up	1.78423	down	9.71098	down	18.0134	down	9.36072	down	190.872	270.358	1314.92	104.88	33.7418	11.6481	20.7801	7.45504	7.60491	10.3018	6.61974	4.17543	3.28404	4.22842	hypothetical protein	EIN_012720
EIN_012730_at	2.36188	up	6.21996	up	3.6085	up	1.40498	up	2.21643	down	3.32253	down	264.364	557.993	1521.96	978.12	409.07	128.914	71.7257	7.85029	9.09023	10.4872	9.70169	8.34084	6.70206	6.11801	hypothetical protein	EIN_012730	nucleic acid binding, zinc ion binding
EIN_012740_at	1.48189	up	2.20647	up	1.51898	up	1.08132	down	1.37256	down	1.45096	down	14.6439	20.2093	29.9957	22.2627	13.9213	10.1895	9.78383	3.737	4.30443	4.87874	4.3401	3.6242	3.28013	3.19999	hypothetical protein	EIN_012740
EIN_012750_at	1.32616	up	1.03608	down	1.00899	up	1.11043	up	1.10101	up	1.01553	down	5.4217	7.38363	5.22799	5.53318	6.14934	5.99746	5.35733	2.43232	2.83958	2.38119	2.44523	2.58344	2.57115	2.41008	hypothetical protein	EIN_012750
EIN_012860_at	1.01075	up	1.02731	up	1.02301	up	1.04933	up	1.02027	down	1.01496	down	5.10553	5.16626	5.26402	5.23298	5.40647	5	5.02642	2.35088	2.36631	2.38974	2.3837	2.42034	2.32193	2.32945	hypothetical protein, conserved	EIN_012860
EIN_012870_at	1.18779	down	1.00402	up	1.94018	up	2.13543	up	3.54068	up	1.42239	up	6.03085	5.023	6.0681	12.587	12.8024	24.4403	9.08135	2.57677	2.32849	2.58256	3.53296	3.6713	4.4008	3.08509	hypothetical protein, conserved	EIN_012870
EIN_012880_at	1.09626	down	2.00101	up	2.44174	up	1.34746	up	1.31744	down	2.03764	down	215.142	195.543	438.17	523.491	293.279	166.334	105.714	7.7353	7.6027	8.73602	9.0232	8.16553	7.33756	6.7084	F-actin-capping protein subunit alpha, putative	EIN_012880	actin binding
EIN_012890_at	1.29499	down	1.24368	down	1.56501	down	2.60598	down	1.59778	down	1.62403	down	1111.04	879.785	897.527	821.176	434.268	712.282	804.152	10.1051	9.73217	9.7905	9.45895	8.72329	9.42905	9.40554	glycoprotein FP21 precursor, putative	EIN_012890	protein binding
EIN_013100_at	1.0543	down	1.36698	up	1.3861	up	1.17049	down	1.63011	down	2.42543	down	1228.59	1181.59	1970.08	1622.99	917.209	666.847	444.612	10.0667	9.99038	10.5177	10.5377	9.83955	9.36169	8.78842	sphingomyelin phosphodiesterase, putative	EIN_013100
EIN_013110_at	1.06878	down	1.65746	down	1.22319	up	1.91258	up	1.18437	down	1.9556	down	117.385	104.06	66.6596	145.067	213.392	110.16	56.6975	6.76705	6.67108	6.03808	7.0577	7.70257	6.52293	5.79944	hypothetical protein	EIN_013110
EIN_013120_at	1.98995	down	1.96108	down	6.17427	up	99.2875	up	31.1737	up	10.008	up	19.2177	9.71514	9.63254	114.296	1845.17	1551.01	286.606	4.19669	3.20396	3.22504	6.82296	10.8302	9.15894	7.51976	hypothetical protein	EIN_013120
EIN_013130_at	1.14073	up	1.17964	up	1.34672	up	1.25464	up	1.22868	up	1.1935	up	239.83	300.898	284.162	323.888	300.842	296.338	295.779	7.90025	8.0902	8.13859	8.3297	8.22753	8.19736	8.15545	DNA polymerase delta small subunit, putative	EIN_013130	DNA binding, DNA-directed DNA polymerase activity
EIN_013140_at	3.60447	up	3.12815	up	2.7005	up	1.47791	up	2.49924	up	2.65127	up	170.062	337.191	285.009	247.235	133.07	285.085	242.295	6.48631	8.3361	8.13162	7.91954	7.04987	7.8078	7.89299	cysteine protease atg4, putative	EIN_013140
EIN_013150_at	1.31103	down	1.22582	up	1.12496	down	1.02716	up	1.80833	down	3.34225	down	1493.78	920.04	1280.73	1141.25	1096.55	569.215	315.405	9.98702	9.59632	10.2808	9.81715	10.0257	9.13237	8.2462	2-alkenal reductase, putative	EIN_013150
EIN_013160_at	2.44614	up	5.5758	up	3.51461	up	2.45022	up	2.31415	up	1.88281	up	9.52131	26.1276	78.9837	32.8498	26.2871	20.9019	17.4525	3.13876	4.42927	5.61794	4.95212	4.43167	4.34924	4.05165	hypothetical protein, conserved	EIN_013160
EIN_013170_at	1.08286	up	1.45165	down	1.70747	down	3.16765	down	3.70081	down	3.7764	down	1352.94	1276.69	805.466	666.643	353.119	303.868	306.778	10.1142	10.2291	9.57655	9.34239	8.45083	8.22641	8.19723	hypothetical protein	EIN_013170
EIN_013180_at	2.01323	down	1.53819	down	1.37711	down	3.02075	down	3.32524	down	4.77285	down	365.198	183.206	237.849	284.567	127.385	109.185	84.0787	8.501	7.49148	7.87976	8.03935	6.90609	6.76754	6.24615	hypothetical protein	EIN_013180
EIN_013190_at	1.00779	down	2.53709	down	1.78714	down	1.81711	down	1.73257	up	2.60877	up	1104.54	1145.72	447.184	631.362	634.075	2240.53	3063.73	10.1028	10.0916	8.75961	9.26514	9.24114	10.8957	11.4862	hypothetical protein	EIN_013190
EIN_013200_at	2.31653	up	1.0654	up	1.78018	up	1.77709	up	6.00811	up	13.4507	up	153.496	138.926	61.0232	116.189	125.729	717.007	951.887	5.71535	6.92732	5.80674	6.54737	6.54487	8.30226	9.46496	hypothetical protein	EIN_013200
EIN_013210_at	1.71116	down	1.18879	down	1.39657	down	1.31317	up	3.13454	up	5.58639	up	379.272	234.925	321.027	272.439	496.059	1271.16	2150.78	8.55692	7.78195	8.30743	8.07503	8.94997	10.2052	11.0388	hypothetical protein	EIN_013210
EIN_013220_at	1.25859	up	2.8521	up	1.10284	up	1.04396	up	9.9013	up	10.812	up	9.43305	12.6565	31.1542	11.0785	10.4324	107.3	109.869	3.17388	3.50568	4.6859	3.3151	3.23595	6.48149	6.60844
EIN_013230_at	1.41411	down	1.28922	down	1.45032	up	1.79917	up	1.0141	up	1.84346	down	1164.38	822.762	895.352	1818.69	2138.82	1539.2	694.54	10.1622	9.66232	9.79572	10.6986	11.0096	10.1824	9.2798	GTPase_rho, putative	EIN_013230	GTP binding
EIN_013240_at	1.50113	down	1.50696	down	1.47263	down	1.43262	down	1.75697	up	2.82957	up	399.856	275.077	264.525	271.127	278.501	747.106	1125.47	8.63333	8.04728	8.04169	8.07493	8.11468	9.44642	10.1339	serine-threonine protein kinase, putative	EIN_013240	ATP binding, protein kinase activity, protein serine/threonine kinase activity, protein tyrosine kinase activity
EIN_013250_at	2.69379	down	2.00352	down	1.59762	down	1.32153	down	1.8603	up	1.77947	up	132.29	49.0009	73.2113	84.219	102.499	296.587	238.782	7.02942	5.59979	6.02689	6.3535	6.62722	7.92496	7.86087	hypothetical protein, conserved	EIN_013250	catalytic activity
EIN_013260_at	3.55862	down	1.91765	down	3.50653	down	1.87947	up	9.14266	up	12.5023	up	166.052	90.3542	114.38	47.9419	346.016	1746.14	2124.72	7.36205	5.53073	6.42271	5.55201	8.27238	10.5547	11.0062	deoxyguanosine kinase, putative	EIN_013260
EIN_013270_at	1.26141	down	1.62011	down	2.03423	down	1.4618	down	1.24075	up	1.13768	down	15.7417	13.0427	9.81938	7.64518	10.519	52.535	27.639	3.91753	3.58249	3.22144	2.89305	3.36978	4.22874	3.73143	Tropomyosin-1, putative	EIN_013270
EIN_013280_at	1.16315	down	1.19792	up	1.23443	up	1.08987	up	1.03127	down	2.25144	down	167.563	191.894	202.855	219.51	186.147	312.942	154.192	7.36689	7.14885	7.62742	7.67073	7.49105	7.32247	6.19604	M protein, serotype 5 precursor, putative	EIN_013280
EIN_013290_at	1.39111	up	2.57821	up	2.41896	up	1.44169	up	1.00866	up	2.33474	up	85.6459	113.833	211.258	236.927	164.715	141.747	292.185	6.345	6.82124	7.71137	7.61938	6.87276	6.35744	7.56826	coactosin, putative	EIN_013290	actin binding
EIN_013300_at	1.25623	up	1.06278	up	1.19388	up	1.72406	up	1.55633	up	2.72296	up	530.577	720.703	559.134	673.291	905.664	839.234	1438.04	9.01756	9.34667	9.10541	9.27322	9.80338	9.65571	10.4627	splicing factor 3B subunit, putative	EIN_013300	binding
EIN_013310_at	1.70536	down	1.40487	down	1.1612	down	1.55636	up	1.05935	up	1.35393	down	60.5368	36.3142	43.0452	55.1455	98.5017	64.0691	45.3942	5.91312	5.14304	5.42269	5.69751	6.5513	5.9963	5.47597	tyrosine protein kinase, putative	EIN_013310	ATP binding, protein kinase activity, protein serine/threonine kinase activity, protein tyrosine kinase activity
EIN_013320_at	2.14898	down	3.35015	down	3.91811	down	4.59445	down	4.41066	down	5.86056	down	92.3765	45.7793	29.4573	24.8781	20.5882	25.6554	20.3962	6.47696	5.37331	4.73273	4.5068	4.27707	4.33596	3.92592	peptidyl-prolyl isomerase cwc27, putative	EIN_013320
EIN_013330_at	1.15664	up	2.11674	up	1.44207	up	1.14012	down	1.05615	down	1.02386	up	32.6771	37.9858	66.6937	47.036	28.6141	29.3974	33.2548	4.94036	5.1503	6.0222	5.46851	4.75118	4.86155	4.97438	hypothetical protein	EIN_013330
EIN_013340_at	2.19263	down	2.48294	down	2.19692	down	2.0564	down	1.00939	up	1.19233	up	347.154	170.969	158.767	181.524	173.756	364.914	435.16	8.43609	7.30343	7.12404	7.3006	7.39597	8.44957	8.68988	hypothetical protein, conserved	EIN_013340
EIN_013350_at	1.47394	down	1.18427	down	1.51716	down	2.51881	down	2.19559	down	1.14576	down	39.2341	28.7436	32.7341	25.5306	15.4793	17.7817	33.9145	5.26304	4.70337	5.01904	4.66167	3.9303	4.12844	5.06673	heat shock protein 70kD, putative	EIN_013350
EIN_013360_at	1.66812	down	1.64087	down	1.89578	down	2.71573	down	4.22318	down	3.44511	down	39.0263	18.4273	20.2818	17.0463	14.1261	7.55123	9.85035	4.9384	4.20018	4.22394	4.01561	3.49706	2.86007	3.15385	hypothetical protein, conserved	EIN_013360	hydrolase activity
EIN_013370_at	1.3522	down	1.10315	up	1.00309	down	1.89583	up	23.7571	up	42.2657	up	72.1784	48.0629	77.2849	63.6311	133.957	1746.62	2678.5	5.96492	5.52961	6.10654	5.96047	6.88775	10.5352	11.3663	hypothetical protein	EIN_013370
EIN_013380_at	1.26642	up	1.26108	up	1.85956	up	1.43592	up	1.25597	up	1.11522	down	912.486	1135.24	1132.79	1683.82	1292.38	1178.42	816.379	9.80535	10.1461	10.14	10.7003	10.3273	10.1341	9.64802	lim domain, putative	EIN_013380	zinc ion binding
EIN_013390_at	1.28764	down	1.10035	down	1.02437	down	1.10401	down	2.32279	down	2.60259	down	503.657	372.946	435.858	474.469	437.251	212.087	185.09	8.90385	8.53912	8.76589	8.86912	8.7611	7.68799	7.5239	hypothetical protein	EIN_013390
EIN_013400_at	1.45717	up	1.89065	up	1.63679	down	1.58127	down	1.23829	down	1.64028	down	120.02	169.916	223.085	75.0901	74.5932	108.143	79.5345	6.84844	7.39161	7.76733	6.13757	6.18736	6.5401	6.1345	Magnesium transport protein corA, putative	EIN_013400	metal ion transmembrane transporter activity
EIN_013410_at	1.26309	down	2.60013	up	1.13814	up	1.86945	down	7.90312	down	11.0164	down	204.262	179.592	605.528	270.381	115.349	39.1263	18.4679	7.62564	7.28869	9.00422	7.81232	6.72302	4.64322	4.16405	hypothetical protein	EIN_013410
EIN_013420_at	1.44854	down	1.38518	down	1.79326	down	4.12427	down	14.6438	down	19.4512	down	541.953	509.476	400.819	309.902	132.297	39.663	28.2855	9.07624	8.54164	8.60617	8.23366	7.03211	5.20402	4.79445	hypothetical protein	EIN_013420
EIN_013430_at	2.65066	down	1.51476	down	2.40565	down	4.14626	down	7.48406	down	6.57605	down	305.757	117.967	219.757	129.644	73.4729	42.4932	48.6766	8.24298	6.83663	7.64389	6.97656	6.19117	5.33916	5.52576	tyrosine protein phosphatase non-receptor type 61F, putative	EIN_013430	phosphatase activity, protein tyrosine phosphatase activity
EIN_013440_at	1.4382	down	1.4603	down	1.03609	down	2.86366	up	1.5424	up	1.02026	down	260.997	182.115	176.561	250.078	741.992	416.984	274.724	8.00901	7.48474	7.46274	7.95785	9.52686	8.63418	7.98006	hypothetical protein	EIN_013440
EIN_013450_at	1.023	up	1.43245	up	1.76608	up	2.95013	up	21.1642	up	34.3691	up	135.35	116.147	162.406	212.516	372.387	2637.07	3682.57	6.66418	6.69699	7.18266	7.48473	8.22496	11.0677	11.7672	hypothetical protein	EIN_013450
EIN_013460_at	1.02613	down	1.60281	down	2.74172	down	4.26108	up	1.02202	up	2.30249	down	275.156	265.145	175.311	99.2163	1127.07	482.042	175.546	8.0352	7.99798	7.3546	6.58012	10.1264	8.06662	6.83201	chromobox protein, putative	EIN_013460	chromatin binding
EIN_013470_at	3.26904	up	6.43681	up	3.1222	up	1.44088	up	2.38288	down	2.85596	down	577.077	1675.28	3052.63	1489.21	685.78	207.564	167.296	8.88656	10.5954	11.5729	10.5291	9.4135	7.63385	7.37258	hypothetical protein	EIN_013470	calcium ion binding, pyrophosphatase activity
EIN_013480_at	1.24994	up	1.13187	up	1.17422	down	1.05564	up	1.23272	up	1.56373	up	297.173	382.679	325.346	257.853	305.709	355.673	466.424	8.15501	8.47686	8.33371	7.9233	8.23313	8.45685	8.79999	DNA-directed RNA polymerase III subunit RPC8, putative	EIN_013480	DNA-directed RNA polymerase activity
EIN_013490_at	1.16373	down	1.40496	down	1.44946	down	3.05303	down	3.96259	down	4.50706	down	2021.85	1724.1	1460.75	1373.87	729.817	507.82	493.23	10.9183	10.6996	10.4278	10.3828	9.30807	8.93187	8.74613	hypothetical protein	EIN_013490	catalytic activity
EIN_013500_at	1.86921	up	2.76596	up	1.70079	up	1.19942	up	1.67403	down	1.29134	down	33.0359	62.1343	105.113	57.1871	39.6463	20.1203	28.3693	5.04265	5.94508	6.51043	5.80886	5.30498	4.29933	4.67378	hypothetical protein, conserved	EIN_013500
EIN_013510_at	1.45672	up	1.26017	up	1.27379	down	1.06095	up	1.4029	down	1.0745	up	337.436	511.579	432.127	271.307	360.162	244.324	363.563	8.39022	8.93294	8.72384	8.04109	8.47558	7.90181	8.49389	hypothetical protein	EIN_013510
EIN_013520_at	1.01276	up	1.25282	down	4.42626	up	202.896	up	124.62	up	170.946	up	9.51311	9.45776	7.21115	39.2893	1890.19	1121.94	1519.93	3.10931	3.1276	2.78413	5.2554	10.7739	10.0707	10.5267	hypothetical protein	EIN_013520
EIN_013530_at	1.50745	down	1.66984	up	1.51582	up	1.51626	down	1.5712	down	2.58488	down	642.803	464.686	1160.75	969.038	444.756	465.209	253.252	9.31534	8.72323	10.0551	9.91544	8.71483	8.66347	7.94524	hypothetical protein, conserved	EIN_013530
EIN_013540_at	1.00322	up	1.08699	down	1.21668	up	1.8417	down	1.00495	up	1.19639	up	1482.45	1409.21	1604.31	1771.95	765.972	1557.28	1734.31	10.4369	10.4415	10.3165	10.7198	9.55585	10.444	10.6956	hypothetical protein	EIN_013540
EIN_013550_at	1.15196	down	1.4834	up	1.32452	down	1.3947	up	2.8746	up	3.79644	up	15.9537	14.9039	21.2188	11.6956	20.4161	41.1295	66.406	3.81997	3.61588	4.38888	3.4145	4.29993	5.34333	5.74462	serine-threonine protein kinase, putative	EIN_013550	ATP binding, protein kinase activity, protein serine/threonine kinase activity, protein tyrosine kinase activity
EIN_013560_at	1.6615	down	1.06098	down	1.22319	up	1.29888	up	1.16801	down	1.28665	down	327.404	190.671	295.604	386.802	407.081	266.736	245.91	8.27941	7.54693	8.19402	8.57006	8.65669	8.05536	7.91579	hypothetical protein	EIN_013560
EIN_013570_at	1.44078	up	1.57305	up	1.13031	down	1.89431	down	1.70139	down	2.18929	down	683.046	983.966	1201.08	614.274	391.878	402.023	325.488	9.41153	9.93838	10.0651	9.23481	8.48986	8.64482	8.28107	hypothetical protein, conserved	EIN_013570
EIN_013580_at	3.98678	up	3.97047	up	2.61153	up	1.54391	up	1.16313	down	1.10166	down	232.755	757.823	763.094	503.472	304.256	169.684	179.599	7.54604	9.54127	9.53535	8.93093	8.17263	7.32803	7.40636	serine/threonine protein phosphatase PP1-2, putative	EIN_013580	hydrolase activity
EIN_013590_at	1.09243	down	1.38863	down	1.06795	down	10.3373	up	6.76207	up	11.3851	up	51.0083	55.1334	37.3614	48.579	569.229	342.045	592.449	5.65629	5.52875	5.18263	5.56145	9.02608	8.41375	9.16536	ATP-binding cassette transporter, putative	EIN_013590
EIN_013600_at	1.81394	up	2.19379	up	1.82495	up	1.96847	up	1.08179	down	1.3462	down	472.872	651.019	896.149	655.829	704.785	403.992	321.036	8.48218	9.3413	9.6156	9.35004	9.45925	8.36876	8.05329	hypothetical protein	EIN_013600
EIN_013610_at	1.12381	up	1.02833	down	1.16476	up	1.52486	down	1.49652	down	1.47739	down	1293.1	1377.95	1187.6	1444.77	831.689	851.201	824.939	10.2501	10.4185	10.2098	10.4701	9.64144	9.6685	9.68707	hypothetical protein	EIN_013610
EIN_013620_at	1.12896	down	1.29954	down	1.14267	down	1.41454	down	1.25304	down	1.37393	down	7157.64	6495.31	5675.53	6582.12	5084.68	5857.69	5214.54	12.8027	12.6277	12.4247	12.6103	12.3023	12.4772	12.3444	60S ribosomal protein L31, putative	EIN_013620	structural constituent of ribosome
EIN_013630_at	1.09507	down	1.23002	down	1.11671	down	1.30673	down	1.02932	down	1.10076	down	9595.6	8775.43	7929.37	8742.74	7331.1	9442.94	8803	13.2122	13.0812	12.9135	13.0529	12.8262	13.1705	13.0737	60S ribosomal protein L23, putative	EIN_013630	structural constituent of ribosome
EIN_013640_at	1.81575	up	1.78206	up	2.10961	up	2.08397	up	1.8255	up	2.01049	up	188.022	287.444	277.701	334.649	320.812	283.726	319.743	7.24695	8.10751	8.0805	8.32393	8.30629	8.11525	8.2545	DNA mismatch repair protein msH6, putative	EIN_013640	ATP binding, mismatched DNA binding
EIN_013650_at	1.06524	down	1.52965	up	1.6601	up	2.67488	up	4.21849	up	3.58642	up	11.1076	9.71602	15.2397	16.7278	27.8655	44.0153	36.4349	3.30589	3.21471	3.9191	4.03716	4.72537	5.38262	5.14844	hypothetical protein	EIN_013650
EIN_013660_at	1.00138	up	1.81901	up	14.4678	up	25.2014	up	7.17921	up	1.67827	up	137.792	134.492	249.079	2009.23	3358.42	1347.87	242.796	7.04095	7.04294	7.9041	10.8957	11.6964	9.88477	7.78792
EIN_013670_at	1.83238	down	1.2479	down	1.02593	down	2.10863	up	1.08078	up	2.1141	down	81.473	44.2927	65.0216	79.7714	170.213	207.206	91.8056	6.33099	5.45727	6.01148	6.29406	7.40729	6.44306	5.25095	hypothetical protein	EIN_013670
EIN_013680_at	3.15355	up	21.0281	up	13.1681	up	15.2449	up	4.90876	up	2.66576	up	118.42	258.109	1727.15	1106.51	1256.65	651.638	267.308	6.34182	7.9988	10.7361	10.0608	10.2721	8.63718	7.75637	hypothetical protein, conserved	EIN_013680	transporter activity
EIN_013690_at	1.50593	down	1.45124	up	1.56394	up	1.08362	up	1.0819	up	1.23686	down	148.192	98.7647	217.455	229.18	159.293	161.307	119.781	7.18285	6.5922	7.72014	7.82804	7.2987	7.29642	6.87617	hypothetical protein, conserved	EIN_013690
EIN_013710_at	1.05616	down	1.07391	down	1.05928	down	1.02948	down	1.05219	down	1.18067	up	5.42834	5.08689	5	5.07096	5.23523	5.1056	7.10182	2.4248	2.34597	2.32193	2.34171	2.38288	2.3514	2.6644	hypothetical protein	EIN_013710
EIN_013720_x_at	1.04383	down	1.16995	down	1.09623	up	1.40554	down	1.01004	up	1.3984	up	9.68773	9.07485	8.56618	10.2209	6.67803	10.3264	15.0588	3.21492	3.15303	2.98847	3.34747	2.7238	3.22933	3.69869	hypothetical protein	EIN_013720
EIN_013740_x_at	1.18842	down	1.3073	down	1.43582	down	2.04716	down	3.32201	down	2.73277	down	71.5444	70.2718	63.0659	58.4022	38.9391	27.1184	33.2841	6.11112	5.86208	5.72453	5.58924	5.07749	4.37907	4.66076	receptor protein-tyrosine kinase, putative	EIN_013740
EIN_013750_at	1.38595	down	1.06134	up	1.20513	down	1.58495	down	1.68875	down	1.43468	down	12.0974	9.38302	15.226	10.0256	7.73597	7.5359	8.82144	3.56664	3.09576	3.65252	3.29745	2.9022	2.81068	3.04591	multidrug resistance-associated protein, putative	EIN_013750
EIN_013770_at	1.00166	up	1	down	1.06468	up	1	down	1	down	1	down	5	5.00834	5	5.36805	5	5	5	2.32193	2.32432	2.32193	2.41235	2.32193	2.32193	2.32193	hypothetical protein	EIN_013770
EIN_013780_at	3.04532	down	6.0362	down	2.58384	down	1.46212	down	3.43148	up	2.3951	up	253.845	85.1946	47.0233	131.804	199.127	1038.89	643.695	7.96961	6.36301	5.37596	6.60009	7.42155	9.74844	9.22969	hypothetical protein, conserved	EIN_013780
EIN_013790_at	1.55861	down	3.05033	down	2.67084	down	3.65279	down	2.55618	down	1.31447	down	89.6104	67.5678	29.8162	53.2604	25.3685	43.0971	89.4489	6.45381	5.81354	4.84484	5.03652	4.58481	5.09982	6.05933	protein serine/threonine kinase, putative	EIN_013790	ATP binding, protein kinase activity, protein serine/threonine kinase activity, protein tyrosine kinase activity
EIN_013800_at	1.05071	down	1.05071	down	1.05071	down	1.05071	down	1.12233	up	1.02061	down	5.28058	5	5	5	5	6.16018	5.15639	2.39329	2.32193	2.32193	2.32193	2.32193	2.55979	2.36385	protein serine/threonine kinase, putative	EIN_013800	ATP binding, protein kinase activity
EIN_013810_x_at	1.11014	up	1.06796	up	1	down	1	down	1	down	1	down	5	5.68611	5.38921	5	5	5	5	2.32193	2.47267	2.41678	2.32193	2.32193	2.32193	2.32193	protein serine/threonine kinase, putative	EIN_013810	ATP binding, protein kinase activity, protein serine/threonine kinase activity, protein tyrosine kinase activity
EIN_013820_at	1.04255	down	1.04255	down	1.04255	down	1.04255	down	1.04255	down	1.04255	down	5.22193	5	5	5	5	5	5	2.38204	2.32193	2.32193	2.32193	2.32193	2.32193	2.32193	furin, putative	EIN_013820
EIN_013830_at	2.38239	down	2.8851	down	1.14526	down	3.53973	down	1.53465	down	1.01183	down	1221.8	505.663	444.879	1089.03	344.185	919.335	1191.82	10.2215	8.96909	8.69288	10.0258	8.39786	9.6036	10.2045	cysteine proteinase 2 precursor, putative	EIN_013830	cysteine-type peptidase activity
EIN_013840_at	1.25185	down	1.75585	down	1.30854	up	1.84874	down	1.92845	down	2.16775	down	17.0865	14.3932	9.07535	29.6379	8.41337	7.90909	6.9433	3.86396	3.5399	3.05178	4.25191	2.97741	2.91651	2.74776
EIN_013850_at	1.81888	down	2.08088	down	1.01566	up	2.8096	down	1.15893	up	1.68014	down	27.9001	20.7363	15.2097	40.2455	11.1402	47.1669	20.3375	4.76854	3.90549	3.71135	4.79096	3.27818	4.98134	4.01996	hypothetical protein	EIN_013850
EIN_013860_at	1.33818	down	1.31971	up	1.32432	up	1.19641	down	1.54676	down	1.41441	down	141.905	103.037	194.385	182.558	117.389	90.1569	117.677	7.09021	6.66994	7.49043	7.49546	6.8315	6.46096	6.59001	hypothetical protein	EIN_013860	protein binding, zinc ion binding
EIN_013870_at	1.50025	down	1.0802	down	1.44649	up	1.42043	down	1.48464	down	1.32871	down	8.31552	5.26039	7.9627	12.091	5.59499	5.31227	6.0432	2.97419	2.38898	2.86289	3.50675	2.46786	2.40408	2.56416	hypothetical protein	EIN_013870
EIN_013880_at	1.91893	up	1.59274	up	2.52328	up	1.17276	down	1.4207	down	1.0616	down	8.97583	23.9695	18.1534	33.3634	8.18833	6.15301	8.56176	3.09145	4.03175	3.76295	4.42675	2.86153	2.58485	3.0052	hypothetical protein	EIN_013880
EIN_013890_at	1.53389	down	1.38714	up	1.06323	down	4.8002	down	5.5389	down	3.4894	down	120.212	87.5862	165.772	113.164	26.075	22.4829	36.4544	6.88203	6.26483	7.35414	6.79357	4.61894	4.41243	5.07905	hypothetical protein, conserved	EIN_013890
EIN_013900_at	1.22232	down	1.63608	up	1.99281	up	1.49889	down	1.50689	down	1.28786	down	10.0009	7.54473	15.184	23.1158	6.02013	5.96014	7.14926	3.1334	2.84378	3.84364	4.1282	2.5495	2.54183	2.76842	hypothetical protein	EIN_013900
EIN_013910_at	2.24041	down	1.91166	up	5.81596	up	1.12693	up	2.11745	down	2.21507	down	160.726	68.2033	293.054	881.95	276.656	118.925	93.8155	7.22183	6.05807	8.15666	9.76185	7.39423	6.1395	6.07448	hypothetical protein, conserved	EIN_013910
EIN_013920_at	2.23628	down	2.26271	down	1.55194	down	5.53608	down	7.01971	down	4.48969	down	68.3336	32.0497	29.525	44.4579	13.0163	11.2018	18.5923	6.05404	4.89293	4.87599	5.41996	3.58517	3.24263	3.88742	hypothetical protein, conserved	EIN_013920
EIN_013930_at	1.2184	down	1.23165	down	1.25696	down	1.45209	down	1.34559	down	1.30616	down	7.73827	6.10148	6.01358	5.98957	5	5.46355	5.61269	2.86006	2.57506	2.55946	2.53012	2.32193	2.43182	2.47472	hypothetical protein	EIN_013930
EIN_013940_s_at	1.03046	down	1.10381	down	1.22989	down	1.36589	down	1.48304	down	1.28847	down	8.14964	8.41456	7.23611	6.53031	5.68065	5.17194	6.36752	2.93626	2.89297	2.79377	2.63773	2.48642	2.36771	2.5706	hypothetical protein	EIN_013940
EIN_013950_at	1.27615	down	1.28567	down	1.27305	down	1.57016	up	1.1722	up	1.94499	up	8.53192	6.94101	6.85704	6.74837	13.8871	10.5696	19.0599	3.05381	2.70201	2.69129	2.70552	3.70471	3.28303	4.01357	serine-threonine protein kinase, putative	EIN_013950	ATP binding, protein kinase activity, protein serine/threonine kinase activity, protein tyrosine kinase activity
EIN_013960_at	1.03269	up	1.13871	down	1.1509	down	1.15698	down	2.75694	up	3.69666	up	358.544	368.847	313.234	310.648	310.123	1155.68	1335.12	8.47653	8.52294	8.28913	8.27377	8.26617	9.9396	10.3628	hypothetical protein, conserved	EIN_013960	ATP binding, catalytic activity, magnesium ion binding, phospholipid-translocating ATPase activity
EIN_013970_at	1.0796	up	1.11233	up	1.35958	up	1.0096	down	1.57139	up	1.62444	up	339.21	348.535	351.685	433.095	313.03	632.1	517.605	8.29689	8.40739	8.45047	8.74005	8.28311	8.94893	8.99683	hypothetical protein	EIN_013970	binding
EIN_013980_at	1.12818	down	1.25996	up	1.5287	up	1.14306	down	1.25136	down	1.27845	down	485.485	437.47	636.442	807.982	436.301	371.096	370.463	8.84716	8.67317	9.18054	9.45947	8.65426	8.52367	8.49276	hypothetical protein	EIN_013980	binding
EIN_013990_at	2.84841	down	4.94909	down	12.7097	down	18.6998	down	9.7269	down	4.31119	down	109.713	38.7143	22.7939	9.05786	6.14744	11.991	46.0255	6.7674	5.25725	4.46024	3.09955	2.54245	3.48542	4.65931	Rho/RAC guanine nucleotide exchange factor, putative	EIN_013990	Rho guanyl-nucleotide exchange factor activity, zinc ion binding
EIN_014000_at	1.35271	down	1.66771	down	1.11189	down	1.96234	down	2.59143	down	2.70565	down	4743.29	3382.44	2854.23	4139.16	2374.41	2029.21	1793.88	12.1526	11.7168	11.4147	11.9996	11.18	10.7789	10.7166	F-actin-capping protein subunit alpha-2, putative	EIN_014000	actin binding
EIN_014010_at	1.15704	down	1.03569	down	1.61801	up	1.34813	up	2.35864	up	2.3824	up	386.866	320.876	359.344	601.593	499.785	954.765	898.944	8.53327	8.32284	8.48269	9.22749	8.96424	9.77123	9.78569	hypothetical protein	EIN_014010
EIN_014020_at	1.67379	up	1.3095	down	1.08205	up	1.9944	up	2.40105	down	3.52519	down	694.646	1026.83	390.486	644.957	1002.99	217.279	142.136	8.94931	9.69242	8.56029	9.06308	9.94526	7.68564	7.13161	hypothetical protein	EIN_014020
EIN_014030_at	1.48998	down	1.81789	down	1.0017	down	1.91308	down	2.27542	down	3.00422	down	938.463	654.202	522.006	941.774	511.953	410.264	321.733	9.85881	9.28351	8.99654	9.85635	8.92291	8.67267	8.27181	hypothetical protein	EIN_014030
EIN_014040_at	1.05005	down	1.21071	down	1.08752	down	1.26298	down	1.0719	down	1.08707	down	7472.56	7063.72	6173.14	6901.73	5809.91	7049.85	6931.4	12.8356	12.7651	12.5598	12.7146	12.4988	12.7354	12.7152	60S ribosomal protein L34-A, putative	EIN_014040	structural constituent of ribosome
EIN_014050_at	1.13594	up	1.09495	up	1.72365	up	3.97233	up	2.2068	up	1.35797	up	555.182	546.976	536.195	824.573	1936.85	1058.12	655.384	8.90084	9.08473	9.03171	9.68631	10.8908	10.0428	9.34229	poly(A) polymerase, putative	EIN_014050	RNA binding, nucleotidyltransferase activity
EIN_014060_at	2.25048	down	4.4236	down	3.31188	down	4.25494	down	3.20714	down	2.5359	down	132.371	42.8245	23.0865	29.0884	22.9431	46.71	64.1668	6.58427	5.41404	4.43905	4.85662	4.49513	4.90298	5.24177	hypothetical protein	EIN_014060	protein binding
EIN_014070_at	1.07385	down	1.30552	down	1.18788	up	108.045	up	84.9811	up	48.3915	up	43.3039	42.3331	32.9338	50.6036	4692.02	3719.94	2057.54	5.4074	5.3046	5.02277	5.65579	12.1629	11.8165	11.0041	hypothetical protein	EIN_014070
EIN_014080_at	1.10457	up	1.0106	up	1.76312	up	1.76468	up	2.22517	up	2.62989	up	69.5654	62.1998	49.5378	98.3968	92.6542	107.561	125.883	5.57818	5.72166	5.5934	6.39631	6.39759	6.7321	6.97318	hypothetical protein	EIN_014080
EIN_014090_at	1.23287	up	1.05839	up	1.33521	up	3.77542	up	11.3725	up	36.6559	up	59.58	50.5348	53.3886	51.0183	143.801	437.651	1505.83	5.244	5.54602	5.32587	5.66106	7.16064	8.75148	10.44	hypothetical protein	EIN_014090
EIN_014100_at	1.84519	down	1.35494	down	1.30207	up	1.48702	down	3.73623	up	5.4641	up	126.62	63.0365	83.784	158.344	78.3739	488.008	656.88	6.82431	5.94053	6.38607	7.20512	6.25188	8.72589	9.27429	hypothetical protein	EIN_014100
EIN_014110_at	1.9008	up	1.10617	up	1.89543	up	1.05403	down	9.64736	up	8.34383	up	66.8224	121.509	71.8965	174.743	53.9931	570.692	485.956	5.80504	6.73164	5.9506	6.72756	5.72912	9.07517	8.86575	hypothetical protein	EIN_014110
EIN_014120_at	2.35948	up	2.65894	up	1.46943	up	1.53945	up	1.41872	up	1.30786	up	205.974	513.297	562.582	304.78	323.743	289.529	267.757	7.67077	8.90924	9.08162	8.22602	8.29318	8.17536	8.05798	lipase containing protein, putative	EIN_014120	triglyceride lipase activity
EIN_014130_at	1.15346	up	1.20281	up	1.31143	down	5.74681	up	161.857	up	300.326	up	9.71048	11.8732	13.6155	7.72478	102.478	2278.77	3184.28	3.25754	3.4635	3.52395	2.8664	5.7803	10.5961	11.4879	serine/threonine protein kinase Chk2, putative	EIN_014130	ATP binding, protein kinase activity, protein serine/threonine kinase activity, protein tyrosine kinase activity
EIN_014140_at	2.09195	up	1.80338	up	1.37593	up	1.1179	up	2.07567	up	3.10347	up	142.597	295.253	228.841	173.748	140.96	352.934	415.152	6.96668	8.03153	7.81739	7.42708	7.12747	8.02026	8.60056	hypothetical protein	EIN_014140
EIN_014150_at	1.15092	up	1.53478	up	1.02191	up	1.66588	down	3.34632	down	4.04239	down	2734.38	3103.23	3928.06	2724	1619.76	771.775	633.137	11.3121	11.5149	11.9302	11.3434	10.5759	9.56956	9.29693	rab11, putative	EIN_014150	GTP binding, GTPase activity, protein binding
EIN_014160_at	1.67642	up	1.52195	up	1.86774	up	1.3029	up	1.70003	up	1.74516	up	3906.08	4779.26	4466.15	5549.43	3686.04	4799.07	5087.44	11.462	12.2074	12.068	12.3633	11.8438	12.2276	12.2654	60S ribosomal protein L26, putative	EIN_014160	structural constituent of ribosome
EIN_014170_at	1.03707	up	1.00997	down	1.12506	down	2.09251	down	1.38167	down	1.17616	down	7095.51	7313.49	7074.86	6262.61	3406.55	5066.53	5960.72	12.7627	12.8152	12.7484	12.5927	11.6974	12.2963	12.5286	vacuolar ATP synthase 16 kDa proteolipid subunit, putative	EIN_014170	hydrogen ion transmembrane transporter activity
EIN_014180_at	4.2614	up	4.96997	up	6.66333	up	22.1556	up	5.6626	up	3.21359	up	16.8124	74.6209	83.1803	170.165	375.328	136.524	56.027	4.05757	6.14889	6.37081	6.79381	8.52716	6.55903	5.74175	hypothetical protein	EIN_014180
EIN_014190_at	1.23796	up	1.11311	up	1.01181	down	2.18593	down	1.19787	down	1.28776	up	199.589	245.452	221.288	195.501	91.689	244.307	328.864	7.6178	7.92577	7.7724	7.60087	6.48955	7.35734	7.98267	hypothetical protein	EIN_014190
EIN_014200_at	2.25472	down	1.72811	down	1.23646	down	2.19658	down	2.60811	down	4.81949	down	260.317	75.5478	100.717	147.689	86.3386	66.3864	36.0452	7.40743	6.23448	6.61823	7.10121	6.27217	6.02442	5.13855	hypothetical protein	EIN_014200
EIN_014210_at	1.29313	up	1.10959	up	2.00049	up	1.81395	up	2.96649	up	4.42479	up	973.002	1291.28	1096.64	1927.8	1750.25	3250.67	4538.24	9.90469	10.2756	10.0547	10.905	10.7638	11.4734	12.0503	GTP-binding protein ryH1, putative	EIN_014210	GTP binding, GTPase activity, protein binding
EIN_014220_at	1.1138	up	1.12813	down	1.02125	down	2.05181	up	2.62221	up	2.87908	up	7.89728	9.19424	7.25022	7.93717	15.7093	20.4044	21.7935	2.9161	3.07159	2.74217	2.88576	3.953	4.30688	4.4417
EIN_014230_at	3.36146	up	8.80824	up	11.4624	up	13.8342	up	6.21567	up	2.4037	up	299.902	1167.21	1572.36	1968.23	2386.97	1386.17	444.615	7.42261	9.1717	10.5615	10.9414	11.2128	10.0585	8.68787	RNA-binding protein, putative	EIN_014230	nucleic acid binding
EIN_014240_at	1.19947	up	1.20675	up	1.1862	down	1.24814	up	1.53143	up	1.56597	up	498.542	563.462	568.76	398.085	595.566	821.711	757.293	8.84855	9.11096	9.11968	8.6022	9.16833	9.46343	9.49561	RNA 3' terminal phosphate cyclase, putative	EIN_014240	catalytic activity
EIN_014250_at	1.4537	down	1.46512	up	1.00899	down	1.59201	down	3.50048	up	5.01967	up	134.818	99.7108	194.964	147.667	88.2503	500.514	664.421	7.04274	6.50301	7.59376	7.02982	6.3719	8.85029	9.37033	hypothetical protein	EIN_014250
EIN_014260_at	1.98937	down	1.07307	down	1.55469	down	4.94042	down	4.16023	down	2.56781	down	495.59	345.455	373.386	288.405	79.8462	109.055	158.311	8.59034	7.59803	8.4886	7.95371	6.28571	6.53368	7.2298	hypothetical protein, conserved	EIN_014260
EIN_014270_at	1.00447	down	1.76878	up	1.17805	up	2.24113	down	2.22392	down	3.02255	down	200.785	200.594	352.767	255.665	93.8237	97.325	67.1628	7.63711	7.63068	8.45987	7.87351	6.47289	6.48401	6.04135	hypothetical protein	EIN_014270
EIN_014280_at	2.51538	up	2.19931	up	1.77519	up	2.1932	up	1.18935	down	2.86086	down	280.626	611.229	474.728	422.028	471.985	223.024	78.1264	7.73436	9.06514	8.87142	8.56234	8.8674	7.48419	6.21791	hypothetical protein	EIN_014280
EIN_014290_at	1.38719	up	1.27196	up	1.23484	down	1.21185	down	4.17078	down	4.42665	down	4948.05	6007.94	5601.58	3656.99	3565.24	1193.91	1076.53	12.0723	12.5444	12.4193	11.7679	11.795	10.0119	9.92604	malate dehydrogenase, putative	EIN_014290	binding, catalytic activity, malate dehydrogenase activity, oxidoreductase activity
EIN_014300_at	2.15744	up	2.6051	up	3.18292	up	2.8123	up	1.0423	up	1.79324	down	658.422	894.39	1067.34	1393.34	1152.75	492.168	236.589	8.67743	9.78675	10.0588	10.3478	10.1692	8.73721	7.83487	ATP binding cassete (ABC) transporter, putative	EIN_014300	ATP binding, ATPase activity, nucleoside-triphosphatase activity, nucleotide binding
EIN_014310_at	1.61102	up	1.14298	up	1.35241	down	1.56562	down	1.81949	up	2.81813	up	579.434	871.614	620.758	428.266	352.209	988.41	1543.2	9.07411	9.76208	9.26691	8.63858	8.42737	9.93764	10.5688	hypothetical protein, conserved	EIN_014310	RNA binding, RNA methyltransferase activity, nucleic acid binding
EIN_014320_at	1.86086	down	1.23434	down	1.13811	down	2.21951	down	1.59808	up	1.80346	up	516.46	276.229	445.8	502.709	226.133	922.769	916.506	8.96851	8.07254	8.66477	8.78187	7.81827	9.64485	9.81927	hypothetical protein, conserved	EIN_014320	carboxylesterase activity
EIN_014330_at	1.18682	down	2.67834	down	2.12539	down	1.4067	down	2.7585	up	4.72391	up	240.849	200.87	96.0269	112.683	168.954	980.657	1302.86	7.88285	7.63575	6.46151	6.79513	7.39054	9.34673	10.1228	phosphoglycerate mutase, putative	EIN_014330
EIN_014340_at	1.94959	down	1.09227	down	1.6489	down	1.10125	up	2.25371	up	1.74612	up	78.4652	41.0593	69.7577	46.0279	85.3291	192.6	157.828	6.24425	5.28109	6.11693	5.52275	6.3834	7.41655	7.0484	hypothetical protein	EIN_014340
EIN_014350_at	1.40325	down	3.00526	up	1.32706	up	1.90162	down	1.39922	down	1.25808	down	92.0112	73.8586	272.947	172.619	50.1211	70.9972	82.0376	6.49199	6.00322	8.07948	6.90022	5.56476	6.00736	6.16076	hypothetical protein, conserved	EIN_014350
EIN_014360_at	2.20474	up	1.94277	up	1.54071	up	1.06814	down	1.55663	down	1.12208	up	4909.74	7192.84	6571.69	5088.08	3022.67	2076.92	3683.04	11.6545	12.7951	12.6126	12.2781	11.5594	11.0161	11.8207	cysteine desulfurase, putative	EIN_014360
EIN_014370_at	1.61407	down	1.47645	up	10.7026	up	232.476	up	82.1411	up	27.413	up	13.122	8.2651	20.5226	147.826	3090.96	1744.03	424.711	3.70948	3.01878	4.27162	7.12938	11.5704	10.0695	8.48627	hypothetical protein	EIN_014370
EIN_014380_at	1.0802	down	1.05974	down	1.08646	down	2.3243	down	1.42509	down	1.05709	down	3448.84	3157.61	3114.1	3052.33	1481.33	2585.38	3294.23	11.6845	11.5732	11.6008	11.5649	10.4677	11.1734	11.6044	hypothetical protein, conserved	EIN_014380	GTP binding, GTPase activity, protein binding
EIN_014390_at	1.01064	down	1.67729	down	1.67027	down	1.61369	down	1.14527	up	1.05717	up	122.424	146.022	85.8276	74.3724	76.0599	175.726	136.829	6.87211	6.85685	6.12598	6.13203	6.18175	7.0678	6.95233	hypothetical protein, conserved	EIN_014390
EIN_014400_at	1.16123	down	1.521	down	1.39727	down	2.59989	down	2.24385	down	1.59607	down	4084.88	3429.05	2608.14	2783.96	1614.43	1733.25	2435.77	11.922	11.7064	11.317	11.4394	10.5436	10.756	11.2475	hypothetical protein, conserved	EIN_014400
EIN_014410_at	1.27086	up	1.49781	up	1.42959	up	1.08658	up	2.27226	up	2.13555	up	113.41	144.126	162.511	160.207	119.739	311.953	231.711	6.74426	7.09006	7.32711	7.25986	6.86405	7.92839	7.83887	hypothetical protein	EIN_014410	binding
EIN_014420_at	1.14823	up	1.27794	up	1.18567	up	1.61543	down	1.03519	up	1.46499	down	81.8127	102.839	99.5907	92.3896	52.135	84.2331	57.4337	6.28239	6.4818	6.63621	6.52809	5.59047	6.33228	5.7315	importin subunit alpha-4, putative	EIN_014420	binding
EIN_014430_at	1.06783	down	1.31997	down	1.10393	down	1.39328	down	1.46967	down	1.66841	down	6153.88	5805.75	4690.63	5704.9	4403.18	4258.08	3681.17	12.5764	12.4817	12.1759	12.4337	12.0979	12.0209	11.8379	60S ribosomal protein L32, putative	EIN_014430	structural constituent of ribosome
EIN_014440_at	2.1641	up	2.02408	up	2.31385	up	1.69127	up	1.7059	up	1.71611	up	3693.24	5282.06	4976.62	5718.24	4092.46	4215.23	4162.18	11.2388	12.3525	12.256	12.4491	11.9969	12.0093	12.0179	60S acidic ribosomal protein P0, putative	EIN_014440
EIN_014450_at	2.3067	down	2.19291	down	1.76211	down	1.28334	down	3.23133	up	4.04429	up	346.405	121.983	151.28	162.272	222.577	910.471	1275.33	8.12546	6.91963	6.99261	7.30816	7.76555	9.81759	10.1413	hypothetical protein, conserved	EIN_014450	Rab GTPase activator activity
EIN_014460_at	1.28166	down	1.32563	down	1.36323	down	1.06643	down	2.02437	up	2.1736	up	131.209	102.495	100.28	96.2723	123.667	266.317	287.626	7.02896	6.67095	6.62228	6.58193	6.93617	8.04644	8.14905	hypothetical protein	EIN_014460
EIN_014470_at	1.06806	down	1.11145	up	1.35783	down	3.82874	down	2.98272	down	3.4052	down	1421.41	1088.01	1286.89	809.437	335.621	375.205	319.74	10.0593	9.96432	10.2118	9.61801	8.12245	8.48269	8.29158	transmembrane and coiled-coil domain-containing protein, putative	EIN_014470
EIN_014480_at	1.2576	up	1.55402	up	1.34989	up	1.14187	up	1.59959	up	3.03307	up	391.702	519.468	632.091	531.948	454.158	627.025	1239.4	8.61292	8.94359	9.24892	9.04576	8.80431	9.29062	10.2137	hypothetical protein	EIN_014480
EIN_014490_at	1.56699	down	1.2877	down	1.49569	up	1.00715	up	2.3681	up	3.30798	up	285.153	118.112	146.606	276.099	193.584	548.722	700.997	7.51816	6.87016	7.15336	8.09897	7.52844	8.76188	9.24411	hypothetical protein	EIN_014490
EIN_014500_at	1.27219	down	1.14021	down	1.38617	up	3.69098	up	1.46372	up	1.63714	down	47.353	42.8157	41.1726	58.6619	156.502	170.868	43.307	5.39169	5.04438	5.20239	5.86279	7.27569	5.94133	4.68052	hypothetical protein	EIN_014500	binding
EIN_014510_at	1.78122	down	2.51112	down	2.05727	down	1.59953	down	2.03338	up	1.66492	up	80.4746	46.4068	37.0773	45.0694	64.233	178.176	135.178	6.28697	5.4541	4.95864	5.24624	5.60932	7.31085	7.02243	AMP deaminase, putative	EIN_014510	deaminase activity, zinc ion binding
EIN_014520_at	1.05833	up	1.03057	down	1.82065	up	1.3985	up	2.1599	up	2.03944	up	208.576	177.065	172.029	302.823	233.053	371.633	346.121	7.37262	7.45441	7.32919	8.23707	7.8565	8.48359	8.4008	dual specificity protein phosphatase, putative	EIN_014520	phosphatase activity, protein binding, protein tyrosine/serine/threonine phosphatase activity
EIN_014530_at	1.18746	up	1.13049	down	1.37242	up	1.91306	down	2.03661	down	3.01925	down	111.51	133.587	132.179	152.429	60.1697	54.5583	36.9955	6.79074	7.03862	6.61379	7.24746	5.85486	5.76457	5.19654	hypothetical protein	EIN_014530
EIN_014540_at	1.15731	down	1.19415	down	1.40529	up	1.12146	down	2.6488	down	4.2275	down	1990.36	1668.59	1689.39	2741.73	1721.74	729.292	459.675	10.9126	10.7018	10.6566	11.4034	10.7472	9.50724	8.83278	hypothetical protein	EIN_014540
EIN_014550_at	1.80871	up	2.18127	up	2.56287	up	1.42038	up	1.66195	up	1.448	up	261.091	419.83	479.27	561.952	323.045	359.431	313.291	7.7496	8.60456	8.87476	9.10736	8.25588	8.48248	8.28366	replication factor C subunit, putative	EIN_014550	ATP binding, DNA binding, DNA clamp loader activity, nucleoside-triphosphatase activity, nucleotide binding
EIN_014560_at	1.83887	up	2.41203	up	2.19939	up	1.05367	down	1.22621	down	2.1715	down	556.726	1073.56	1216.12	1145.15	490.032	422.605	246.988	8.97521	9.85403	10.2455	10.1123	8.89978	8.681	7.85651	serine/threonine protein kinase nrc-2, putative	EIN_014560	ATP binding, protein kinase activity, protein serine/threonine kinase activity, protein tyrosine kinase activity
EIN_014570_at	2.10296	up	2.75483	up	2.0443	up	4.26824	up	2.04492	up	1.20424	up	227.346	461.512	600.812	443.044	888.833	545.123	286.327	7.6909	8.76332	9.15286	8.7225	9.78454	8.72294	7.95902	hypothetical protein	EIN_014570
EIN_014580_at	1.18115	up	1.78174	up	1.84582	up	1.29231	up	1.18801	down	2.21536	down	594.377	729.636	990.404	1137.21	728.008	474.233	246.502	9.08928	9.32947	9.92257	9.97354	9.45923	8.84074	7.94174	hypothetical protein	EIN_014580	RNA polymerase II transcription mediator activity
EIN_014590_at	2.03533	down	1.09786	down	1.12265	down	1.79012	down	1.20874	down	1.42408	down	109.135	54.4245	100.521	97.1348	61.7438	113.421	82.957	6.76758	5.74232	6.63288	6.60067	5.92752	6.49408	6.25755	hypothetical protein	EIN_014590
EIN_014600_at	1.02271	down	1.03826	down	1.24338	up	1.97307	down	2.76303	down	5.27374	down	2454.08	2404.12	2168.47	2838.76	1208.82	837.987	430.888	11.1241	11.0917	11.07	11.4384	10.1437	9.65789	8.72532	hypothetical protein	EIN_014600
EIN_014610_at	1.98602	down	1.30576	down	1.5843	down	5.42899	down	5.43948	down	8.08293	down	1914.49	911.988	1253.23	1062.4	346.052	302.32	202.205	10.6668	9.67689	10.2819	10.0029	8.22609	8.2233	7.65189	hypothetical protein, conserved	EIN_014610	N-acetyltransferase activity
EIN_014620_at	2.10297	down	2.57709	down	1.54538	down	1.96425	up	1.80072	up	1.52444	up	184.495	91.5036	70.2361	119.689	368.22	322.496	308.018	7.47767	6.40524	6.11192	6.8497	8.45164	8.32624	8.08594	hypothetical protein	EIN_014620
EIN_014630_at	3.07636	up	5.97173	up	2.28402	up	1.02485	up	1.37607	down	2.92659	down	603.639	1743.37	3374.67	1296.18	590.31	420.788	207.764	9.14074	10.762	11.7189	10.3323	9.17616	8.68019	7.59152	hypothetical protein	EIN_014630
EIN_014640_at	1.29111	up	2.61868	up	2.24211	up	1.60062	up	1.46381	up	1.32168	up	1857	2042.06	3955.5	3518.79	2465.04	2453.05	2081.2	10.5528	10.9214	11.9417	11.7177	11.2314	11.1025	10.9552	ribonuclease 1 precursor, putative	EIN_014640	RNA binding, ribonuclease T2 activity
EIN_014650_at	2.1438	up	2.26524	up	2.6728	up	2.52173	up	6.63455	up	14.1165	up	370.575	790.724	788.872	803.625	769.582	2077.29	4278.16	8.20698	9.30715	9.38665	9.62534	9.5414	10.937	12.0263	cytidine deaminase, putative	EIN_014650	catalytic activity, cytidine deaminase activity, hydrolase activity, zinc ion binding
EIN_014660_at	1.185	up	1.05413	down	1.16707	up	1.17468	up	1.54063	up	1.32699	up	139.548	166.918	132.159	160.115	161.396	215.656	183.932	7.099	7.34389	7.02294	7.32189	7.33127	7.72252	7.50716	hypothetical protein	EIN_014660
EIN_014670_at	1.4968	down	1.35261	down	1.91447	down	2.63895	down	6.00743	down	6.83226	down	860.88	551.405	635.036	435.9	313.343	144.019	127.972	9.68559	9.1037	9.24984	8.74864	8.28562	7.09884	6.91322	hypothetical protein, conserved	EIN_014670
EIN_014680_at	1.17891	up	1.83826	up	1.3253	up	1.23629	up	3.13871	up	4.00797	up	209.595	248.579	374.918	280.79	252.785	912.341	968.73	7.66721	7.90466	8.54555	8.07354	7.97323	9.31738	9.67008	hypothetical protein	EIN_014680
EIN_014690_at	2.48893	down	2.56798	down	1.68309	down	3.31703	down	1.32973	down	2.54224	up	430.751	155.673	128.97	233.461	99.3426	248.323	839.09	8.35865	7.04312	6.99802	7.60754	6.62876	7.94752	9.70475	hypothetical protein	EIN_014690
EIN_014700_at	5.72091	down	8.79576	down	3.9255	down	5.66595	down	4.32743	down	5.56877	down	122.422	30.5404	16.8764	46.4281	21.8669	36.1412	21.2949	6.80834	4.29209	3.67153	4.83546	4.30602	4.69482	4.33098	protein serine/threonine kinase, putative	EIN_014700	ATP binding, protein kinase activity, protein serine/threonine kinase activity, protein tyrosine kinase activity
EIN_014710_x_at	1.04987	up	1	down	1	down	1.05193	up	1.19762	up	1.66278	up	5	5.27552	5	5	5.27548	6.20339	10.2388	2.32193	2.39215	2.32193	2.32193	2.39497	2.58209	3.05553
EIN_014720_x_at	1	down	1	down	1	down	1	down	2.85775	up	1.1478	up	5	5	5	5	5	47.8678	5.99218	2.32193	2.32193	2.32193	2.32193	2.32193	3.83681	2.5208	hypothetical protein, conserved	EIN_014720
EIN_014730_at	1.57268	up	1.02016	up	1.93767	up	2.12453	up	1.60686	up	3.29008	up	8.24253	13.1769	8.62575	20.9268	16.8445	13.0541	26.4374	2.96048	3.61371	2.98928	3.9148	4.04762	3.64472	4.6786	hypothetical protein, conserved	EIN_014730	electron carrier activity, iron-sulfur cluster binding, oxidoreductase activity
EIN_014740_at	1.64589	down	1.09235	up	1.13344	up	1.30391	up	2.06129	up	1.70193	up	854.29	484.533	873.698	1001.32	1039.13	1732.91	1533.03	9.62951	8.91064	9.75694	9.81022	10.0124	10.6731	10.3967	hypothetical protein	EIN_014740
EIN_014750_at	1.13466	down	1.52123	down	2.31435	down	2.59533	down	2.84064	down	4.01438	down	382.952	337.929	324.208	164.235	152.829	144.336	101.809	8.55673	8.37447	7.9515	7.34613	7.18081	7.05052	6.55156	hypothetical protein, conserved	EIN_014750
EIN_014760_at	1.18147	up	2.0106	down	1.28288	down	1.91927	down	4.19635	down	4.05513	down	971.952	1088	484.037	696.333	463.595	210.423	222.916	9.78233	10.0229	8.7747	9.42294	8.84177	7.71319	7.76258	hypothetical protein	EIN_014760
EIN_014770_at	1	down	1.01735	up	1	down	1	down	1.00611	up	1	down	5	5	5.08983	5	5	5.03091	5	2.32193	2.32193	2.34675	2.32193	2.32193	2.33071	2.32193
EIN_014780_at	1.349	down	1.42444	down	1.14796	up	1.33082	down	1.45538	down	1.37389	down	31.2711	18.8047	16.0665	26.5366	18.3315	16.2989	18.6169	4.49676	4.06487	3.98636	4.69582	4.08444	3.95536	4.03849
EIN_014790_x_at	1	down	1.07602	up	1	down	1	down	1.12783	up	1.22867	up	5	5	5.44244	5	5	5.82483	6.28372	2.32193	2.32193	2.42763	2.32193	2.32193	2.49548	2.61902
EIN_014800_at	1.23353	down	1.30244	down	1.00957	up	1.12609	up	1.59611	up	1.00138	down	41.9494	35.1002	35.8503	43.9555	48.083	77.1132	52.623	5.38184	5.07905	5.00062	5.39558	5.55317	6.0564	5.37985	hypothetical protein	EIN_014800
EIN_014810_at	2.26922	up	2.0193	up	1.10273	down	1.36126	up	2.26036	up	2.07045	up	22.2647	48.4995	43.2037	19.7037	29.6847	50.9204	45.2184	4.40867	5.59086	5.42252	4.26759	4.85362	5.58522	5.45861	hypothetical protein	EIN_014810
EIN_014820_at	1.43728	up	1.44567	up	1.7321	up	1.40542	up	1.12275	down	1.40199	down	2419.43	3424.76	3397.47	4122.17	3274.97	2177.65	1665.88	11.1842	11.7075	11.7159	11.9767	11.6752	11.0171	10.6967	26S protease regulatory subunit 6B, putative	EIN_014820	ATP binding, hydrolase activity, nucleoside-triphosphatase activity, nucleotide binding
EIN_014830_at	1.24886	down	1.11841	up	1.23	up	1.03744	up	1.8369	up	2.54239	up	679.218	593.328	709.394	822.071	671.673	1402.21	1653.49	9.28357	8.96295	9.44502	9.58223	9.3366	10.1608	10.6298	sentrin/sumo-specific protease, putative	EIN_014830	cysteine-type peptidase activity
EIN_014840_at	1.4266	up	1.32715	up	1.06577	up	1.07736	up	1.34266	down	1.39295	down	289.569	433.982	591.276	284.568	251.674	172.667	165.797	7.83647	8.34905	8.2448	7.92837	7.94397	7.41137	7.35832	ATP-dependent RNA helicase DDX50, putative	EIN_014840	ATP binding, ATP-dependent helicase activity, helicase activity, nucleic acid binding
EIN_014850_at	2.06687	down	2.053	down	1.6624	down	3.0075	down	4.61519	down	5.52916	down	95.4409	47.8122	46.657	61.4306	32.1008	22.1808	18.9195	6.56837	5.52092	5.53063	5.8351	4.9798	4.36198	4.10131	hypothetical protein	EIN_014850	zinc ion binding
EIN_014860_at	1.09532	up	1.16107	up	1.05238	down	2.27125	down	1.91337	down	2.37814	down	1567.39	1648.98	1718.95	1407.89	656.556	886.377	661.144	10.5295	10.6609	10.745	10.4559	9.34605	9.59341	9.2797	hypothetical protein, conserved	EIN_014860	GTP binding, GTPase activity, protein binding
EIN_014870_at	1.12257	down	1.12155	down	1.12257	down	1.24531	up	1.2429	up	1.24141	up	5.70089	5	5.00456	5	7.27662	7.32312	7.23666	2.48874	2.32193	2.32324	2.32193	2.80525	2.80245	2.80072	hypothetical protein	EIN_014870
EIN_014880_at	1.05121	down	1.18073	up	1.11245	up	1.0545	up	1.15479	up	1.48693	up	420.978	393.596	486.669	459.057	426.346	506.028	602.018	8.656	8.58395	8.89569	8.80975	8.73256	8.86363	9.22834	hypothetical protein, conserved	EIN_014880
EIN_014890_at	1.95021	down	2.86207	down	2.26664	down	1.40165	down	1.46122	up	1.17748	up	167.964	96.7689	81.4565	78.3786	126.205	256.016	232.87	7.37783	6.4142	5.86077	6.19727	6.8907	7.925	7.61353	DEAD box ATP-dependent RNA helicase, putative	EIN_014890	ATP binding, ATP-dependent helicase activity, helicase activity, nucleic acid binding
EIN_014900_at	3.10822	down	4.4243	down	1.12249	up	1.40116	down	1.39137	down	1.66424	down	171.613	39.0121	43.5225	156.437	90.8739	82.9664	70.2812	6.84963	5.21354	4.70418	7.01633	6.36301	6.37312	6.11477	hypothetical protein	EIN_014900	DNA binding
EIN_014910_at	1.06745	down	1.21376	up	1.17099	up	1.09951	down	1.26005	down	1.31259	down	4578.23	4120.9	5311.79	5282.69	3989.88	3445.32	3365.57	12.0834	11.9893	12.3629	12.3112	11.9466	11.7499	11.691	rab17, putative	EIN_014910	GTP binding, GTPase activity, protein binding
EIN_014920_at	1.65063	down	1.00702	up	1.57047	up	1.22641	down	1.87603	down	2.2686	down	1095.26	581.373	992.955	1507.23	785.14	509.701	433.654	9.89291	9.16989	9.903	10.5441	9.59846	8.98523	8.7111	hypothetical protein	EIN_014920
EIN_014930_at	1.88105	down	2.70927	down	1.93184	down	4.03272	down	4.15514	down	4.87246	down	1831.99	921.059	652.842	960.785	430.81	615.839	462.292	10.7328	9.82125	9.29489	9.78282	8.72104	8.6779	8.44815	Glia maturation factor beta, putative	EIN_014930	actin binding, growth factor activity
EIN_014940_at	1.99245	down	1.01994	down	1.03937	up	1.48788	up	1.48792	up	1.01253	up	108.004	55.6277	109.858	115.235	161.603	171.648	117.485	6.74973	5.75519	6.72124	6.80544	7.32299	7.32302	6.76769	hypothetical protein	EIN_014940
EIN_014950_at	1.41698	down	1.07706	up	1.06656	up	1.29559	up	2.0403	up	2.1696	up	932.409	626.523	971.986	937.371	1164.6	2251.76	2357.79	9.77243	9.26962	9.87953	9.86541	10.146	10.8012	10.8899
EIN_014960_at	1.04409	down	1.42437	down	1.08171	down	1.21923	down	1.08227	up	1.42607	up	293.224	320.961	206.876	271.549	246.798	328.851	624.905	8.18889	8.12664	7.67856	8.07557	7.90292	8.30295	8.70093	alcohol dehydrogenase, putative	EIN_014960
EIN_014970_at	2.48568	down	2.14295	down	1.06127	down	1.25028	up	1.30349	down	2.0813	down	14.1757	5.28764	6.14758	12.397	17.5055	17.3631	6.40667	3.70851	2.39487	2.60892	3.62273	4.03077	3.32613	2.65103	hypothetical protein	EIN_014970
EIN_014980_at	2.43764	down	1.6206	down	1.97276	down	3.28187	down	3.60048	down	4.485	down	199.843	82.3131	115.535	121.747	55.5111	56.1218	58.1968	7.49962	6.21413	6.80309	6.5194	5.7851	5.65143	5.33451	serine/threonine protein kinase-transforming protein raf, putative	EIN_014980	ATP binding, protein binding, protein kinase activity, protein serine/threonine kinase activity, protein tyrosine kinase activity
EIN_014990_at	1.28486	up	6.2624	up	3.09023	up	3.79727	up	1.84183	up	1.53757	up	16.8547	25.947	101.451	49.664	62.8975	30.3583	24.7378	3.97131	4.33293	6.61803	5.59903	5.89628	4.85246	4.59197	serine-threonine protein kinase, putative	EIN_014990	ATP binding, protein kinase activity, protein serine/threonine kinase activity, protein tyrosine kinase activity
EIN_015000_at	1.94187	down	8.17775	down	4.95484	down	5.8265	down	3.26005	down	1.1569	down	376.82	197.394	48.4406	89.0623	64.8304	122.558	333.081	8.52451	7.56707	5.49281	6.21567	5.98189	6.81962	8.31425	protein serine/threonine kinase, putative	EIN_015000	ATP binding, protein kinase activity, protein serine/threonine kinase activity, protein tyrosine kinase activity
EIN_015010_at	1.22329	down	1.19539	down	1.80404	down	3.44523	down	5.8957	down	5.76714	down	3606.02	2851.85	2969.7	2058.24	1087.77	619.184	677.534	11.7656	11.4748	11.5081	10.9144	9.98099	9.20593	9.23773	hypothetical protein	EIN_015010
EIN_015020_s_at	2.29329	down	3.77025	down	1.47419	up	1.66447	up	1.28044	down	2.07593	down	968.522	548.785	296.686	1828.28	1376.33	575.428	371.181	9.43557	8.23816	7.52091	9.9955	10.1706	9.07893	8.38181	hypothetical protein, conserved	EIN_015020
EIN_015030_at	1.21568	up	1.19487	up	1.48952	down	3.41708	down	8.95591	down	2.95333	down	143.115	303.792	165.693	101.507	41.0188	16.1724	47.9742	7.1029	7.38466	7.35975	6.52805	5.33014	3.94006	5.54056	hypothetical protein	EIN_015030
EIN_015040_at	1.13055	down	1.13055	down	1.13055	down	1.13055	down	1.00935	down	1.13055	down	5.71872	5	5	5	5	5.76295	5	2.49896	2.32193	2.32193	2.32193	2.32193	2.48553	2.32193
EIN_015050_at	1	down	1.05676	up	1	down	1	down	1	down	1.12984	up	5	5	5.31789	5	5	5	5.84114	2.32193	2.32193	2.40157	2.32193	2.32193	2.32193	2.49805
EIN_015060_at	1.20188	up	1.46377	up	1.19418	up	1	down	1.17632	up	1.10699	up	5	6.50787	8.24385	6.42856	5	6.05258	5.58958	2.32193	2.58722	2.87162	2.57795	2.32193	2.55621	2.46857	hypothetical protein	EIN_015060	receptor activity
EIN_015070_at	2.79727	up	9.33043	up	2.19582	up	1.54012	up	1.81531	up	1.60476	up	5.12068	18.0717	74.7288	13.245	8.30251	10.2627	9.70154	2.35597	3.83998	5.57791	3.49073	2.97901	3.21618	3.03833	serine/threonine protein kinase HT1, putative	EIN_015070	ATP binding, protein kinase activity, protein serine/threonine kinase activity, protein tyrosine kinase activity
EIN_015080_at	1.57239	down	1.21053	up	1.47441	down	2.92004	down	1.99602	down	1.17567	up	23.5308	15.4328	27.8481	16.5323	7.89033	11.8207	27.0453	4.50572	3.85276	4.78137	3.94559	2.95973	3.5086	4.73921	hypothetical protein	EIN_015080
EIN_015090_at	1.1459	down	1.49768	down	1.65962	down	2.23113	down	2.30879	down	1.03321	up	12.5817	11.1963	9.18336	7.68642	5.39616	5.19234	13.0792	3.58217	3.38569	2.99945	2.85132	2.4244	2.37503	3.62931	hypothetical protein, conserved	EIN_015090	ATP binding
EIN_015100_at	2.11075	up	4.73346	up	2.22506	up	1.03394	up	1.32223	up	1.12662	down	26.649	56.3541	128.285	61.9934	27.2434	35.8306	24.2723	4.70411	5.78187	6.947	5.85795	4.75226	5.10708	4.53211	hypothetical protein, conserved	EIN_015100
EIN_015110_at	1.78474	down	1.20021	down	1.06735	down	1.8293	up	15.8397	up	15.4501	up	40.6648	22.0396	32.1826	42.2271	85.3865	605.933	603.654	5.23751	4.40179	4.97422	5.14347	6.1088	9.22298	9.18705	hypothetical protein, conserved	EIN_015110
EIN_015120_at	1.00696	down	1.00696	down	1.0284	up	1.0878	up	1.00028	down	1.36308	up	5.03527	5	5	5.19032	5.57685	5.0338	7.09614	2.33193	2.32193	2.32193	2.37232	2.45334	2.33152	2.77879	hypothetical protein	EIN_015120
EIN_015140_at	1.05974	up	2.00796	down	1.4711	down	1.26169	up	7.86675	up	12.4753	up	411.818	328.517	154.705	223.662	401.37	3252.45	4178.59	8.24988	8.33359	7.24415	7.69298	8.58523	11.2256	11.8909	hypothetical protein	EIN_015140	binding
EIN_015150_at	1.33657	down	1.43489	down	1.74573	down	1.80315	down	1.5017	down	1.53278	down	892.67	665.817	619.838	511.057	498.126	588.423	612.23	9.77825	9.35972	9.25731	8.97443	8.92773	9.19165	9.1621	DNA-directed RNA polymerase III subunit RPC2, putative	EIN_015150	DNA binding, DNA-directed RNA polymerase activity
EIN_015160_at	1.25525	down	1.44964	down	1.3156	down	1.57576	down	1.46886	down	1.5927	down	5112.47	4072.15	3521.33	3975.94	3237.45	3679.72	3235.49	12.3157	11.9877	11.78	11.92	11.6596	11.761	11.6442	14-3-3 protein, putative	EIN_015160	protein domain specific binding
EIN_015170_at	1.22899	up	1.30975	up	2.49841	up	3.39481	up	2.37051	up	1.3237	up	86.7793	100.729	103.602	196.916	268.558	198.6	111.42	6.29477	6.59225	6.68406	7.61578	8.0581	7.53997	6.69935	Rho GTPase-activating protein, putative	EIN_015170
EIN_015180_at	1.1458	up	2.36567	up	1.6491	down	1.70517	down	2.45254	up	1.39502	up	112.809	92.2166	206.496	59.3048	46.8054	216.193	113.919	6.24991	6.44626	7.49216	5.52823	5.48	7.54419	6.7302	hypothetical protein, conserved	EIN_015180	Rho guanyl-nucleotide exchange factor activity
EIN_015190_at	1.89168	up	2.14467	up	2.08247	up	3.59625	up	1.43296	up	1.34665	down	94.0958	166.635	188.649	194.506	319.703	131.102	68.8963	6.44581	7.36548	7.54656	7.5041	8.2923	6.96481	6.01643	hypothetical protein, conserved	EIN_015190	hydrolase activity
EIN_015200_at	1.57865	down	2.48677	down	2.73143	down	4.5661	down	5.45735	down	4.99337	down	3571.29	2149.05	1373.63	1364.34	745.121	623.441	674.608	11.717	11.0583	10.4028	10.2674	9.52606	9.26882	9.39701	hexokinase, putative	EIN_015200	ATP binding
EIN_015210_at	1.01649	down	1.71043	down	1.08918	down	1.58478	down	1.3602	up	1.13939	down	266.133	245.001	152.256	228.843	162.937	339.551	237.935	7.9586	7.935	7.18424	7.83536	7.29432	8.40242	7.77034	sumo ligase, putative	EIN_015210	zinc ion binding
EIN_015220_at	1.03326	down	1.03326	down	1.03326	down	1.03326	down	3.60578	up	5.94585	up	5.17776	5	5	5	5	19.8501	36.3931	2.36914	2.32193	2.32193	2.32193	2.32193	4.21945	4.94102	hypothetical protein	EIN_015220	Rho guanyl-nucleotide exchange factor activity
EIN_015230_at	1.46305	down	1.20984	down	2.65126	down	2.72481	down	1.12939	up	1.54588	up	232.47	152.565	215.761	95.1235	87.5404	252.616	396.531	7.78942	7.24044	7.51461	6.38274	6.34326	7.96497	8.41785	importin beta-3, putative	EIN_015230	binding
EIN_015240_at	1.52384	down	1.77908	down	1.34402	down	1.28415	up	1.31088	up	1.42193	up	70.3023	43.973	38.9599	70.3	78.3468	90.2613	128.86	5.88253	5.27482	5.0514	5.45598	6.24334	6.27306	6.39038	hypothetical protein	EIN_015240
EIN_015250_at	1.18057	up	2.23131	up	1.24799	up	1.01721	down	3.08751	up	3.43461	up	422.347	556.208	854.864	479.784	376.832	1227.9	1357.96	8.578	8.81748	9.73589	8.89761	8.55338	10.2044	10.3581	beige protein, putative	EIN_015250
EIN_015260_at	1.12995	up	1.39349	up	1.09379	up	1.62191	down	1.15086	up	1.753	up	591.671	649.11	753.5	614.06	360.889	650.846	934.838	9.03744	9.21371	9.51614	9.16677	8.33975	9.24015	9.84727	hypothetical protein	EIN_015260
EIN_015270_at	1.91491	down	22.2066	down	8.26983	down	4.73623	down	4.58833	down	9.48234	down	2057.92	694.088	385.236	193.13	231.731	233.296	113.84	10.0565	9.1192	5.58356	7.00862	7.81274	7.85851	6.81124	hypothetical protein	EIN_015270
EIN_015280_at	1.44215	down	1.356	up	4.06845	up	4.13547	up	4.19708	up	3.65049	up	251.177	122.616	265.414	733.088	739.077	740.537	652.937	7.45846	6.93024	7.89782	9.48294	9.50651	9.52785	9.32655	hypothetical protein	EIN_015280
EIN_015290_at	3.3495	up	2.798	up	4.581	up	7.80015	up	51.6731	up	104.629	up	17.6517	60.8027	50.1282	74.7977	128.372	867.413	1685.91	4.00216	5.74611	5.48655	6.19782	6.96566	9.6935	10.7113	tyrosine protein kinase, putative	EIN_015290	ATP binding, protein kinase activity, protein serine/threonine kinase activity, protein tyrosine kinase activity
EIN_015300_at	1.09063	up	1.35409	up	1.07182	down	1.01099	down	1.26828	down	2.28063	down	121.839	136.693	173.094	118.874	118.006	102.358	52.6416	6.89364	7.01881	7.33097	6.79358	6.87787	6.55077	5.70421	serine-threonine protein kinase, putative	EIN_015300	ATP binding, protein kinase activity, protein serine/threonine kinase activity, protein tyrosine kinase activity
EIN_015310_at	1.06625	up	1.05978	up	1.21631	down	1.47622	down	1.89933	down	2.46898	down	942.768	891.11	865.988	681.573	550.319	470.46	324.765	9.63635	9.7289	9.72011	9.35383	9.07445	8.71086	8.33244	ehrab7g protein, putative	EIN_015310	GTP binding, GTPase activity, protein binding
EIN_015320_at	1.10836	down	1.11561	down	1.27266	down	2.11536	down	2.43921	down	3.01587	down	345.104	302.937	307.702	268.505	164.108	137.061	112.392	8.38054	8.23211	8.22272	8.03269	7.29964	7.09413	6.78797	hypothetical protein	EIN_015320
EIN_015330_at	1.07207	down	1.75881	down	1.32215	down	3.81865	up	3.11766	up	5.10061	up	229.162	211.776	130.498	172.158	888.12	725.67	1184.28	7.81775	7.71736	7.00315	7.41487	9.75082	9.45822	10.1684	hypothetical protein, conserved	EIN_015330	ATP binding, DNA binding, helicase activity, nucleic acid binding
EIN_015340_at	2.32463	down	1.96682	down	1.3255	down	1.93171	down	1.18741	down	1.67723	down	75.0467	31.4892	37.5452	53.9774	37.6577	59.7563	42.1052	6.13794	4.92094	5.16208	5.7314	5.18807	5.89012	5.39186	hypothetical protein, conserved	EIN_015340
EIN_015350_s_at	1	down	1	down	1	down	1	down	1.02505	up	1.21674	up	5	5	5	5	5	5.1317	6.66684	2.32193	2.32193	2.32193	2.32193	2.32193	2.35763	2.60495
EIN_015360_at	1.50129	down	1.53575	down	1.23297	down	2.2077	up	1.51979	up	3.16536	up	11.615	7.19981	7.05451	9.8807	23.7458	16.4895	34.0736	3.37322	2.78702	2.75427	3.07108	4.51576	3.97709	5.03559
EIN_015370_at	1.52597	down	1.2991	down	1.20824	down	16.4361	up	14.2744	up	15.6217	up	273.448	175.847	200.64	213.378	4293.13	4357.15	5082.17	8.00287	7.39314	7.62536	7.72997	12.0417	11.8382	11.9683	hypothetical protein	EIN_015370
EIN_015380_at	1.30484	up	1.89289	up	3.34358	up	10.1708	up	8.38257	up	14.9239	up	6.17595	8.68252	12.5534	22.0093	177.609	205.234	196.602	2.60757	2.99145	3.52816	4.34897	5.95393	5.67496	6.50712	hypothetical protein	EIN_015380
EIN_015390_at	1.73823	down	1.2389	down	2.00916	down	4.31227	down	2.22537	down	2.04747	down	559.224	246.623	346.084	215.777	103.53	197.683	212.495	8.73697	7.93935	8.4279	7.73037	6.62852	7.58292	7.70312	hypothetical protein	EIN_015390
EIN_015400_at	1.1501	up	1.32999	up	1.13607	up	2.17159	down	3.8843	down	4.05834	down	2194.6	2414.67	2793.62	2520.89	1071.21	623.424	601.922	11.0341	11.2358	11.4455	11.2181	9.91533	9.07643	9.01319	hypothetical protein	EIN_015400	binding
EIN_015410_at	1.39135	down	1.3702	up	1.12814	up	1.84126	down	2.01475	down	2.42187	down	216.963	164.787	292.739	242.935	116.736	106.533	88.1578	7.7324	7.25592	8.18679	7.90634	6.85171	6.7218	6.45628	hypothetical protein, conserved	EIN_015410	ATP binding, protein kinase activity, protein serine/threonine kinase activity, protein tyrosine kinase activity
EIN_015420_at	1.5827	up	1.5201	up	1.93094	up	2.25843	up	4.06423	up	7.76778	up	711.699	877.829	811.939	1042.96	1206.06	2361.96	4324.23	9.05987	9.72226	9.66404	10.0092	10.2352	11.0829	12.0174	hypothetical protein, conserved	EIN_015420	ATP binding, protein kinase activity, protein serine/threonine kinase activity, protein tyrosine kinase activity
EIN_015430_at	1.50405	down	1.3336	up	1.15311	down	1.85412	down	1.26518	down	1.45744	down	1144.88	921.507	1544.77	1007.78	628.68	957.639	803.753	10.149	9.5602	10.5644	9.94352	9.25831	9.8097	9.60561	protein DEK, putative	EIN_015430
EIN_015440_at	1.49171	up	4.13804	up	2.28538	up	1.03152	down	1.20105	up	1.18196	down	397.55	536.593	1449.13	800.797	343.503	421.996	296.756	8.44781	9.02478	10.4968	9.64025	8.40304	8.71211	8.20663	hypothetical protein, conserved	EIN_015440	hydrolase activity
EIN_015450_at	1.03155	up	1.92381	down	1.73994	down	2.74256	down	1.60647	down	1.41815	down	608.694	637.688	340.871	358.178	220.65	376.924	442.34	9.23759	9.2824	8.29363	8.43855	7.78207	8.5537	8.73358	hypothetical protein	EIN_015450
EIN_015460_at	1.29664	up	1.00369	down	1.26601	up	2.42915	up	1.06513	up	1.27778	up	165.648	212.784	163.013	213.63	391.961	207.532	236.373	7.32891	7.70368	7.32359	7.66919	8.60936	7.41994	7.68255	hypothetical protein	EIN_015460
EIN_015470_at	1.03901	up	1.13048	down	1.27544	up	1.18021	down	1.04825	up	1.2574	up	429.706	446.907	411.506	521.232	342.249	568.613	540.536	8.65492	8.71013	8.47798	9.00591	8.41588	8.7229	8.98536	hypothetical protein	EIN_015470
EIN_015480_at	1.70346	up	2.25814	up	3.39925	up	1.61445	up	2.7506	up	3.03899	up	159.125	137.772	184.604	254.318	118.544	278.478	232.704	6.08523	6.8537	7.26037	7.85045	6.77628	7.54498	7.68882	hypothetical protein	EIN_015480
EIN_015490_at	1.09087	up	1.09124	up	1.28412	up	1.61187	down	1.03525	up	1.5949	up	2008.07	2267.01	2140.58	2529.28	1269.59	2619.61	3750.38	10.9353	11.0607	11.0612	11.296	10.2465	10.9852	11.6087	sorting nexin-3, putative	EIN_015490	phosphoinositide binding, protein binding
EIN_015500_at	1.51553	down	2.22001	down	4.97511	down	2.71136	down	1.77328	down	1.26647	down	44.3042	31.5803	20.0117	8.28102	14.8582	22.8385	32.1491	5.32956	4.72974	4.17899	3.01483	3.89054	4.50314	4.98875	hypothetical protein, conserved	EIN_015500	NADP or NADPH binding, binding, catalytic activity, oxidoreductase activity
EIN_015510_at	1.01989	up	1.04482	up	2.17606	up	1.6268	up	1.41887	up	1.14649	down	60.377	82.5429	60.1209	123.928	92.9256	104.565	74.9985	5.78245	5.81087	5.8457	6.90417	6.48448	6.2872	5.58522	hypothetical protein	EIN_015510
EIN_015520_at	1.03274	up	1.03259	down	1.90373	down	3.77583	down	4.65268	down	3.84552	down	537.59	505.875	468.136	274.217	129.446	127.627	192.522	8.90763	8.9541	8.86136	7.9788	6.99083	6.68956	6.96445	poly(ADP-ribose) glycohydrolase, putative	EIN_015520
EIN_015530_at	1.94027	up	3.59687	up	3.82261	up	6.19092	up	2.55478	up	1.32889	up	236.7	331.69	624.873	668.894	1059.4	434.846	235.007	7.41022	8.36647	9.25696	9.34477	10.0404	8.76341	7.82044	hypothetical protein	EIN_015530	GTP binding
EIN_015540_at	1.24588	down	1.27278	down	1.00486	down	1.22548	down	1.21837	down	1.06659	down	14.1711	10.7855	10.167	12.9634	10.6505	10.2394	11.7348	3.61898	3.30181	3.27099	3.61198	3.32563	3.33402	3.52597	hypothetical protein	EIN_015540
EIN_015550_x_at	1	down	1	down	1	down	1	down	1	down	1	down	5	5	5	5	5	5	5	2.32193	2.32193	2.32193	2.32193	2.32193	2.32193	2.32193
EIN_015560_at	1.25854	down	1.01756	up	1.11556	up	1.14921	up	1.3151	up	2.1637	up	21.288	17.3827	21.4023	23.5213	23.5779	27.4975	45.1209	4.35677	4.02501	4.38188	4.51453	4.55741	4.75193	5.47027	serine-threonine protein kinase, putative	EIN_015560	ATP binding, protein kinase activity, protein serine/threonine kinase activity, protein tyrosine kinase activity
EIN_015570_at	1.28929	down	1.6425	down	1.57293	down	2.7415	down	2.22377	down	1.88579	down	380.809	294.778	220.098	242.278	133.216	211.454	242.466	8.48013	8.11355	7.76423	7.82667	7.02516	7.32712	7.56496	tuberin, putative	EIN_015570	GTPase activator activity
EIN_015580_at	14.416	up	30.3976	up	13.8898	up	10.763	up	4.81605	up	9.19828	up	39.1804	529.021	1106.75	502.385	391.669	236.553	339.738	5.16768	9.01728	10.0936	8.96363	8.59568	7.43553	8.36904	hypothetical protein, conserved	EIN_015580
EIN_015590_at	1.0366	up	1.22226	down	1.33076	down	1.05046	up	1.34569	up	1.72625	up	95.8562	107.861	79.6283	74.8659	99.5172	130.042	162.082	6.54367	6.59552	6.25411	6.13142	6.61469	6.97201	7.33131	nucleolysin TIA-1, putative	EIN_015590	nucleic acid binding
EIN_015600_at	1.05756	down	1.09749	up	1.17656	up	1.77253	up	1.19001	up	1.69412	down	48.4023	49.2384	56.1527	55.4762	83.7521	85.6359	28.6936	5.54602	5.46528	5.68023	5.78059	6.37183	5.79699	4.78548	hypothetical protein	EIN_015600
EIN_015610_s_at	1.35636	down	1.375	down	1.05931	down	2.08528	down	2.15062	down	2.14583	down	2306.02	1677.52	1661.64	2199.7	1080.5	1054.14	1050.79	11.1338	10.6941	10.6744	11.0507	10.0736	10.0291	10.0323	T-complex protein 1 subunit theta, putative	EIN_015610	ATP binding, protein binding, unfolded protein binding
EIN_015620_at	1.64032	down	1.34888	down	3.1577	down	1.45453	down	1.58	down	2.40338	down	48.6238	33.5645	38.5254	18.7652	33.641	36.0506	36.361	5.53806	4.82408	5.10629	3.87918	4.9975	4.87813	4.27299	Rho/RAC guanine nucleotide exchange factor, putative	EIN_015620	Rho guanyl-nucleotide exchange factor activity, zinc ion binding
EIN_015630_at	1.03495	down	2.49044	down	2.05348	down	1.83986	down	3.6313	up	4.00738	up	1443.27	1022.27	428.278	646.12	754.818	4438.26	4411.82	10.0416	9.99206	8.72522	9.00355	9.16202	11.9021	12.0443	Aspartate--ammonia ligase, putative	EIN_015630	aspartate-ammonia ligase activity
EIN_015640_at	2.29728	down	1.94451	down	1.85944	down	4.53096	down	4.72348	down	3.37734	down	579.567	287.351	295.485	439.365	134.267	121.961	178.552	9.139	7.93907	8.17959	8.24413	6.95918	6.89915	7.38311	hypothetical protein, conserved	EIN_015640	zinc ion binding
EIN_015650_at	1.90512	down	1.90934	down	1.23316	down	1.05439	down	1.29973	up	2.1966	up	12.3098	5.86043	5.80936	9.24271	11.6473	14.401	25.1647	3.45818	2.5283	2.5251	3.15582	3.38177	3.8364	4.59346	serine-threonine protein kinase, putative	EIN_015650	ATP binding, protein kinase activity, protein serine/threonine kinase activity, protein tyrosine kinase activity
EIN_015660_at	3.45725	down	2.99832	down	1.72124	down	2.17577	up	1.2415	up	1.0393	up	46.8085	10.8294	16.4326	24.8756	79.9379	48.4158	38.9467	5.18842	3.39879	3.60426	4.40497	6.30994	5.50051	5.24403	transcription factor MYB90, putative	EIN_015660	DNA binding
EIN_015670_at	2.77962	down	1.59179	down	2.3868	down	1.90954	down	2.61252	down	2.15162	down	283.226	102.217	174.891	121.528	149.426	122.263	150.045	8.1105	6.63561	7.43985	6.85543	7.17728	6.72506	7.00508	hypothetical protein	EIN_015670
EIN_015680_at	1.39899	down	1.30201	down	1.46603	up	5.16281	up	4.17434	up	4.13493	up	169.322	114.271	134.499	242.392	876.491	723.569	717.33	7.27707	6.79268	6.89632	7.82898	9.64522	9.33862	9.32493	hypothetical protein	EIN_015680
EIN_015690_s_at	2.04101	up	2.44016	up	3.67898	up	14.8428	up	15.1868	up	20.9084	up	169.112	174.364	216.351	325.283	1328.03	1669.82	1993.78	6.37276	7.40205	7.65974	8.25207	10.2645	10.2975	10.7588	hypothetical protein	EIN_015690
EIN_015700_s_at	1.03767	up	1.7358	up	2.59494	up	11.1239	up	11.847	up	18.044	up	120.703	68.4034	121.563	176.418	920.159	1307.9	1459.31	5.56734	5.62069	6.36294	6.94304	9.04292	9.13379	9.74079	hypothetical protein	EIN_015700
EIN_015710_at	1.62103	down	1.33794	down	1.07566	up	1.74219	up	4.97959	up	6.39955	up	467.816	282.977	345.432	494.964	792.915	2344.03	2898.23	8.82177	8.12486	8.40176	8.927	9.62267	11.1378	11.4997	hypothetical protein	EIN_015710
EIN_015720_at	1.55893	up	1.9214	up	2.19109	up	2.28964	up	1.57549	down	2.05274	down	374.817	383.281	479.702	551.013	561.047	178.41	134.163	7.9317	8.57226	8.87386	9.06334	9.12682	7.2759	6.89414	hypothetical protein	EIN_015720	actin filament binding
EIN_015730_at	1.42757	down	1.44099	up	1.35207	up	1.19522	down	3.32325	down	4.13649	down	239.77	152.672	346.403	287.563	181.911	83.9773	72.3112	7.70439	7.19083	8.23145	8.13956	7.44711	5.9718	5.65598	hypothetical protein	EIN_015730
EIN_015740_at	1.16817	up	1.38727	down	1.16226	down	2.32172	down	4.09175	down	2.61234	down	2325.99	2399.61	1693.29	1883.68	801.329	462.482	805.758	10.8408	11.0651	10.3686	10.6239	9.62565	8.80812	9.4555	hypothetical protein, conserved	EIN_015740	signal transducer activity
EIN_015750_at	3.78763	up	3.37554	up	1.76182	up	1.72793	down	2.33045	down	1.92169	down	204.647	580.331	479.495	248.618	86.9008	60.5415	77.7458	7.13438	9.05568	8.8895	7.95145	6.34534	5.91377	6.19201	hypothetical protein	EIN_015750
EIN_015760_at	1.24603	up	1.13318	up	1.41938	down	1.4516	down	1.03793	down	1.52889	up	7.74549	9.7485	8.38866	5.17829	5.05321	7.33576	12.1579	2.87453	3.19187	3.05491	2.36927	2.33689	2.82082	3.48701	hypothetical protein	EIN_015760
EIN_015770_at	1.80185	down	2.06875	down	1.1202	down	3.70071	down	1.96342	down	1.31987	down	172.094	86.2619	78.7358	136.394	41.3305	74.0799	118.123	7.16804	6.31856	6.11928	7.00428	5.28023	6.19467	6.76764	hypothetical protein	EIN_015770
EIN_015780_at	3.30155	up	2.46594	up	2.30789	up	5.40176	up	6.376	up	6.71996	up	1599.32	3875.51	2821.34	2706.51	6315.11	7289.96	8076.19	10.1516	11.8748	11.4538	11.3582	12.585	12.8243	12.9001	hypothetical protein	EIN_015780
EIN_015790_at	2.58005	up	1.6812	up	1.68392	up	1.01561	down	1.52779	up	5.60785	up	147.232	204.182	126.323	133.828	73.8606	113.952	410.852	6.19424	7.56165	6.94373	6.94606	6.17189	6.80569	8.68169	hypothetical protein	EIN_015790
EIN_015800_at	1.95807	up	2.5228	up	1.23281	up	2.66909	up	16.5061	up	37.9361	up	46.413	90.0633	117.84	53.7201	117.921	830.457	1639.58	5.42604	6.39546	6.76106	5.72799	6.84238	9.47096	10.6715	hypothetical protein	EIN_015800
EIN_015810_at	1.36408	down	1.18229	up	3.07572	up	1.1928	down	1.7534	down	1.42693	down	273.336	199.932	312.43	911.154	222.68	155.527	212.607	8.03809	7.59016	8.27967	9.65901	7.78373	7.22793	7.52517	Neopullulanase, putative	EIN_015810	catalytic activity, cation binding
EIN_015820_at	1.03697	up	1.20537	up	1.2525	up	40.387	up	13.132	up	5.46366	up	42.4317	46.8149	49.5884	52.4787	1798.31	644.056	263.422	5.34379	5.39617	5.61327	5.66861	10.6796	9.05881	7.79366	hypothetical protein, conserved	EIN_015820
EIN_015830_at	1.61846	down	1.25249	down	1.26113	down	1.29698	up	1.3959	up	1.06729	up	197.947	132.314	153.916	155.874	249.626	334.086	308.871	7.58767	6.89305	7.26287	7.25295	7.96283	8.06887	7.68163	hypothetical protein	EIN_015830
EIN_015840_at	1	down	1	down	1.00533	up	1	down	1	down	1.02323	up	5	5	5	5.02691	5	5	5.1217	2.32193	2.32193	2.32193	2.32959	2.32193	2.32193	2.35507	hypothetical protein	EIN_015840
EIN_015850_s_at	1.40783	down	1.8026	down	1.52716	down	2.36921	down	3.62036	down	1.81506	down	22.1257	14.5086	11.6664	14.5459	8.85387	5.66643	11.3751	4.33518	3.84171	3.4851	3.72433	3.09077	2.47905	3.47516	hypothetical protein	EIN_015850
EIN_015860_at	1.26126	down	1.32738	down	1.24033	down	1.25345	down	1.05608	down	1.55018	up	6.76856	5.29106	5	5.39743	5.31075	6.83158	11.4182	2.73051	2.39564	2.32193	2.41978	2.4046	2.65179	3.36294	hypothetical protein	EIN_015860
EIN_015870_at	1.672	down	2.54964	down	3.39582	down	1.094	up	10.7658	up	16.2774	up	90.554	49.4368	32.4264	26.0229	95.2061	916.091	1374.03	6.35714	5.61557	5.00685	4.59338	6.48676	9.78552	10.3819	hypothetical protein	EIN_015870
EIN_015880_at	1.25848	down	2.30426	up	14.176	up	34.0672	up	11.1654	up	4.35956	up	462.18	365.772	532.53	2012.91	3842.57	3669.23	1391.36	6.81468	6.483	8.01898	10.6401	11.905	10.2956	8.93886	hypothetical protein, conserved	EIN_015880	chitin binding
EIN_015900_at	1.66832	up	3.26936	up	3.03651	up	1.03248	up	1.78138	down	1.34183	down	37.5371	42.1967	74.6535	67.1929	23.415	13.8738	18.1846	4.46435	5.20275	6.17336	6.06676	4.51046	3.63136	4.04015	hypothetical protein	EIN_015900
EIN_015910_at	1.26759	up	1.53264	up	1.27009	down	1.25129	down	1.19812	up	1.08806	up	8.5528	11.0059	13.1468	6.65856	6.90926	11.0739	11.3524	3.03825	3.38033	3.65426	2.69332	2.71484	3.29902	3.16001	hypothetical protein	EIN_015910
EIN_015920_at	2.71565	down	1.26258	down	1.31143	down	1.25544	down	1.41774	down	2.06933	down	234.815	83.7554	158.796	192.902	160.332	164.215	129.749	7.62044	6.17914	7.28407	7.22929	7.29225	7.11685	6.57128	hypothetical protein	EIN_015920	Rab GTPase activator activity
EIN_015930_at	1.84594	down	1.31556	down	1.69652	down	1.4563	down	1.64112	up	1.2086	up	425.144	285.452	382.874	251.659	292.505	748.987	573.789	8.71748	7.83312	8.32179	7.95489	8.17517	9.43215	8.99082	hypothetical protein, conserved	EIN_015930
EIN_015940_at	1.27446	up	3.70984	up	4.68773	up	5.10919	up	2.97854	up	1.73803	up	94.0364	97.1022	277.705	356.074	373.218	272.572	146.936	6.18384	6.53372	8.07519	8.41272	8.53693	7.75844	6.98129	palmitoyltransferase ZDHHC18, putative	EIN_015940	zinc ion binding
EIN_015950_at	1.11722	down	1.09129	down	1.19179	up	2.0279	down	1.92666	down	2.03239	down	864.004	775.538	825.264	1032.98	508.012	450.135	430.645	9.74633	9.58642	9.6203	9.99946	8.72634	8.80023	8.72315	hypothetical protein	EIN_015950
EIN_015960_at	1.4308	down	1.59656	down	3.23254	down	7.76975	down	3.80931	down	1.48709	down	92.6426	66.8264	64.5325	28.767	11.9877	25.1138	73.044	6.5043	5.98749	5.82934	4.81163	3.54643	4.57477	5.93181	hypothetical protein	EIN_015960	transporter activity
EIN_015970_at	1.79759	up	4.20861	up	1.97256	up	1.26797	down	1.61812	down	1.1943	up	28.6491	81.3166	170.276	67.7674	21.3255	17.0035	37.5499	4.74225	5.58832	6.81559	5.72232	4.39973	4.04793	4.99842	hypothetical protein	EIN_015970
EIN_015980_at	1.02976	up	1.73759	up	2.05241	up	1.77453	up	4.92829	up	7.24117	up	90.2089	82.2722	144.45	167.078	146.302	403.335	575.647	6.3115	6.35382	7.10859	7.34882	7.13894	8.61259	9.16773	amino acid transporter, putative	EIN_015980	amino acid transmembrane transporter activity
EIN_015990_at	1.13317	down	2.04862	down	1.37207	down	2.99229	down	2.56	down	1.83736	down	4024.27	3543.23	1960.69	2974.04	1377.85	1654.77	2245.4	11.9695	11.7891	10.9349	11.5131	10.3883	10.6134	11.0919	Apyrase precursor, putative	EIN_015990	calcium ion binding, pyrophosphatase activity
EIN_016000_at	1.2677	down	1.1518	down	1.12235	up	1.04435	down	1.71481	down	2.12667	down	297.313	239.247	259.938	344.975	276.124	167.194	138.068	8.15902	7.81681	7.95514	8.32554	8.09641	7.38098	7.07043	serine-threonine protein kinase, putative	EIN_016000	ATP binding, protein kinase activity, protein serine/threonine kinase activity, protein tyrosine kinase activity
EIN_016010_at	1.00472	up	1.18361	up	1.2393	down	1.26719	down	1.18152	down	1.09883	down	139.907	113.657	159.876	100.761	85.465	115.243	128.628	6.70284	6.70963	6.94603	6.39331	6.36121	6.4622	6.56687	hypothetical protein, conserved	EIN_016010	RNA binding, binding
EIN_016020_at	2.04383	up	2.49298	up	1.83332	up	1.1016	up	2.21916	up	3.00991	up	60.915	130.914	151.095	122.241	68.078	151.319	192.11	5.91873	6.95	7.2366	6.79318	6.05833	7.06874	7.50845	lipase containing protein, putative	EIN_016020	triglyceride lipase activity
EIN_016030_at	1.28037	down	1.28345	up	1.09005	down	1.11636	down	1.5575	up	1.55818	up	507.754	410.482	653.719	469.915	453.399	877.603	835.288	8.97681	8.62025	9.33684	8.85242	8.818	9.61604	9.61667	hypothetical protein, conserved	EIN_016030
EIN_016040_at	2.03414	up	2.9501	up	1.81833	up	1.04456	down	1.06517	down	1.24854	down	288.37	380.226	549.407	404.279	179.377	193.492	161.839	7.53147	8.55588	9.09223	8.39408	7.46857	7.44038	7.21123	RAS guanyl-releasing protein, putative	EIN_016040	guanyl-nucleotide exchange factor activity
EIN_016050_at	2.10549	up	1.59557	up	1.35699	up	2.39012	down	3.46467	down	2.89673	down	1474.14	2297.87	1807.36	1480.92	497.937	316.314	379.406	10.0888	11.1629	10.7628	10.5292	8.83168	8.29605	8.55434	tyrosine protein kinase, putative	EIN_016050	ATP binding, protein binding, protein kinase activity, protein serine/threonine kinase activity, protein tyrosine kinase activity
EIN_016060_at	1.60298	down	2.00907	down	1.82871	down	2.3463	down	1.14312	down	1.14356	up	77.1959	54.4386	45.6069	47.4607	32.8315	81.8348	89.5936	6.26346	5.5827	5.25693	5.39263	5.03307	6.07048	6.45699	hypothetical protein	EIN_016060
EIN_016070_at	1.32482	down	1.02494	down	1.57192	down	1.89153	down	1.75973	down	2.31253	down	374.845	255.371	329.892	232.589	178.27	192.302	147.326	8.39655	7.99075	8.361	7.74402	7.47699	7.58119	7.18708	hypothetical protein, conserved	EIN_016070	Rab GTPase activator activity
EIN_016080_at	1.06137	up	1.07774	down	1.15623	up	1.07379	down	1.20752	down	1.70068	down	5449.79	5806	5107.2	6437.21	5117.61	4960.16	3259.87	12.4044	12.4903	12.2963	12.6138	12.3016	12.1323	11.6382	4-coumarate--CoA ligase, putative	EIN_016080	catalytic activity
EIN_016090_at	1.16367	down	1.36754	up	1.00821	down	1.90796	down	2.80346	down	4.09842	down	1980.82	1738.97	2684.7	2002.5	1040.2	836.688	575.972	10.9371	10.7184	11.3886	10.9253	10.005	9.44984	8.90199	long-chain-fatty-acid--CoA ligase, putative	EIN_016090	catalytic activity
EIN_016100_at	1.35492	down	1.05645	down	1.50672	down	2.28275	down	1.58586	down	1.81641	down	20.7612	16.2975	21.2683	15.0989	8.66483	13.6563	12.1444	4.18411	3.7459	4.10488	3.5927	2.99334	3.51885	3.32302	hypothetical protein	EIN_016100
EIN_016110_at	1.49708	down	1.11633	up	1.27316	down	2.6495	down	1.01177	up	1.38972	up	2769.19	1803.84	3076.69	2131.28	1034.2	3237.82	4056.4	11.3972	10.8151	11.556	11.0488	9.99151	11.4141	11.872	serine/threonine protein kinase PAK, putative	EIN_016110	ATP binding, protein kinase activity, protein serine/threonine kinase activity, protein tyrosine kinase activity
EIN_016120_at	1.19907	down	1.06472	up	1.07968	down	1.22718	down	1.98945	down	3.12459	down	97.0754	124.049	93.1716	84.4724	72.9177	63.104	42.7555	6.4325	6.17058	6.52297	6.32189	6.13715	5.44013	4.78883	hypothetical protein	EIN_016120
EIN_016130_at	1.17676	down	1.45929	down	1.54798	down	2.39874	down	1.22052	up	1.11145	down	143.074	92.1723	97.7437	55.787	31.2743	90.4889	69.4108	6.21134	5.97652	5.66608	5.58096	4.94906	6.49884	6.05891	hypothetical protein	EIN_016130	DNA binding
EIN_016140_at	2.02722	up	1.9041	up	2.11171	up	1.10376	down	2.25188	down	2.31879	down	710.798	1420.61	1250.06	1380.37	606.295	290.383	279.539	9.32464	10.3441	10.2537	10.4031	9.18221	8.15351	8.11126	hypothetical protein	EIN_016140
EIN_016150_at	2.71981	up	2.187	up	1.9017	up	6.91826	up	3.89256	up	3.52175	up	409.857	836.674	677.373	572.137	2177.12	1387.7	1138.76	8.22004	9.66355	9.34899	9.14733	11.0105	10.1808	10.0363	DEAD box ATP-dependent RNA helicase, putative	EIN_016150	ATP binding, ATP-dependent helicase activity, helicase activity, nucleic acid binding
EIN_016160_at	2.90801	up	3.75339	up	1.88731	up	1.15892	up	1.33296	down	1.49863	down	247.989	685.738	865.018	476.854	293.581	284.352	193.103	7.84425	9.38428	9.75244	8.76058	8.05703	7.42961	7.2606	hypothetical protein	EIN_016160
EIN_016170_at	1.84095	down	1.87853	up	1.01491	down	1.66683	down	1.97386	up	1.90049	up	52.5752	27.8808	107.706	52.4795	30.7401	102.228	99.5801	5.67497	4.79453	6.58458	5.65362	4.93787	6.656	6.60135	hypothetical protein, conserved	EIN_016170	catalytic activity
EIN_016180_at	1.71402	down	1.71596	down	2.91246	down	3.08029	down	1.54349	up	3.54751	up	98.8882	56.2601	101.721	34.9763	31.1722	161.504	338.022	6.56829	5.79091	5.78927	5.02606	4.94523	7.19449	8.3951	hypothetical protein	EIN_016180
EIN_016190_at	2.16019	down	2.43073	down	2.56143	down	4.40264	down	7.24092	down	9.36472	down	880.294	401.631	368.021	339.071	213.005	152.27	129.569	9.74169	8.63053	8.4603	8.38475	7.60333	6.88552	6.51446	hypothetical protein	EIN_016190
EIN_016200_at	1.60469	down	1.45234	down	1.25232	up	2.25828	up	8.40426	up	15.0628	up	362.984	234.464	245.576	444.791	905.871	4640.61	6320.91	8.46518	7.78289	7.92681	8.78979	9.6404	11.5363	12.3781	Calcium/calmodulin-dependent protein kinase, putative	EIN_016200	ATP binding, protein kinase activity, protein serine/threonine kinase activity, protein tyrosine kinase activity
EIN_016210_at	1.02428	down	1.45716	up	1.00608	up	1.11568	up	2.37446	up	3.09536	up	326.639	284.984	393.662	327.873	329.953	753.196	809.128	8.01833	7.98372	8.56149	8.02707	8.17625	9.26593	9.64844	spermatogenesis-associated protein, putative	EIN_016210	Rho guanyl-nucleotide exchange factor activity
EIN_016220_at	2.30588	down	6.71886	down	4.68822	down	1.92881	down	1.72064	up	1.15477	up	173.522	105.034	32.2671	42.4658	93.9203	288.208	201.722	7.31401	6.10869	4.56579	5.08497	6.3663	8.09695	7.52162	hypothetical protein, conserved	EIN_016220
EIN_016230_at	1.07785	up	1.3578	down	1.07367	up	1.28659	down	2.44088	up	3.17451	up	314.605	305.902	253.442	306.665	220.726	825.12	907.454	8.14422	8.25238	7.70295	8.24677	7.78067	9.43163	9.81076	ATP-dependent RNA helicase, putative	EIN_016230	ATP binding, helicase activity, nucleic acid binding
EIN_016240_at	1.08196	down	3.80393	up	14.3234	up	19.1017	up	8.87118	up	3.83671	up	282.84	266.096	1417.36	4131.07	5393.9	3069.18	1155.78	8.11679	8.00314	10.0443	11.9571	12.3724	11.2659	10.0567	hypothetical protein	EIN_016240	chitin binding
EIN_016250_at	1.49714	down	2.32577	down	1.83653	down	2.23807	down	1.16126	down	1.64801	down	364.284	231.617	150.394	226.707	154.889	315.092	214.048	8.41582	7.8336	7.19811	7.53883	7.25356	8.20012	7.69509	protein serine/threonine kinase, putative	EIN_016250	ATP binding, protein kinase activity, protein serine/threonine kinase activity, protein tyrosine kinase activity, receptor activity, zinc ion binding
EIN_016260_at	1.86516	up	1.17043	up	1.11124	down	1.76733	down	2.05123	down	2.08906	down	1096.07	1867.13	1184.32	900.95	570.902	493.02	492.139	9.96491	10.8642	10.192	9.81275	9.14334	8.92843	8.90206	hypothetical protein	EIN_016260	transcription regulator activity, zinc ion binding
EIN_016270_at	1.27746	up	1.22266	down	1.21045	down	2.22173	down	2.34917	down	2.14956	down	1608.92	2106.8	1319.56	1334.65	739.917	717.734	756.376	10.6427	10.996	10.3527	10.3672	9.49105	9.41059	9.5387	hypothetical protein, conserved	EIN_016270
EIN_016280_at	1.60582	down	1.14255	up	1.02851	down	1.6111	down	4.42098	down	6.20118	down	733.389	382.567	765.829	648.1	397.74	169.94	102.185	9.25656	8.57324	9.44881	9.21601	8.56851	7.11219	6.62401	hypothetical protein	EIN_016280
EIN_016290_at	1.25541	down	1.64954	up	1.43031	up	1.41565	up	1.90366	up	1.28493	up	61.6671	49.1686	106.672	93.7776	87.3591	123.957	85.8667	5.93825	5.61008	6.66031	6.45457	6.43971	6.86702	6.29994	hypothetical protein	EIN_016290
EIN_016300_at	5.52238	up	2.66346	up	2.99017	up	1.23415	up	1.11049	down	2.2354	down	181.101	1126.41	511.136	557.868	316.974	470.229	116.76	7.31337	9.77866	8.72667	8.8936	7.61689	7.16217	6.15284	hypothetical protein	EIN_016300
EIN_016310_at	1.54942	down	1.12866	down	1.54671	down	3.34465	down	5.81704	down	7.64109	down	296.217	194.494	292.266	187.888	86.4972	50.4315	38.4644	8.17149	7.53976	7.99688	7.54228	6.42963	5.6312	5.23771	serine-threonine protein kinase, putative	EIN_016310	ATP binding, protein kinase activity, protein serine/threonine kinase activity, protein tyrosine kinase activity
EIN_016320_at	1.04209	down	1.17068	down	1.2944	down	3.48527	down	2.73163	down	3.29414	down	7484.52	7247.42	6653.94	5828.68	2151.85	2859.62	2307.97	12.8603	12.8008	12.633	12.488	11.0591	11.4106	11.1404	aldehyde dehydrogenase, putative	EIN_016320	oxidoreductase activity
EIN_016330_at	2.75962	up	7.98787	up	1.64461	up	1.76304	up	1.30576	down	1.74005	down	61.5523	188.911	484.807	97.6013	108.555	47.3343	34.0853	5.88475	7.34922	8.88256	6.6025	6.70282	5.49987	5.08562	hypothetical protein, conserved	EIN_016330
EIN_016340_at	1.70029	down	1.57997	down	1.47478	down	1.93639	down	1.3992	down	1.8874	up	347.336	116.502	165.186	150.987	129.214	120.232	346.029	7.2008	6.43503	6.54091	6.6403	6.24743	6.7162	8.1172	hypothetical protein, conserved	EIN_016340
EIN_016350_at	1.2803	down	1.24331	down	1.36852	down	4.41696	down	6.69718	down	6.24476	down	3801.95	2424.57	1959.94	1994.94	1126.61	551.838	409.352	10.6544	10.2979	10.3402	10.2018	8.51132	7.91082	8.01172	hypothetical protein	EIN_016350
EIN_016360_at	1.59847	down	1.69456	down	1.58048	down	1.81317	down	2.05596	down	1.61032	down	14.4506	6.76023	6.19693	6.64215	5.71446	5	6.48333	3.36174	2.68504	2.60083	2.70138	2.50322	2.32193	2.67439
EIN_016370_at	1.03921	down	1.03921	down	1.03921	down	1.00067	down	1.03937	up	1.00507	down	5.21205	5	5	5	5.20802	5.44039	5.18176	2.37742	2.32193	2.32193	2.32193	2.37646	2.43313	2.37011
EIN_016380_x_at	1.13911	up	1.03016	up	1.02704	down	1.02704	down	1.15039	up	1.16756	up	5.13958	5.97012	5.32576	5	5	6.03514	6.27616	2.36043	2.54833	2.40329	2.32193	2.32193	2.56255	2.58393	hypothetical protein	EIN_016380
EIN_016390_at	1.07668	up	1.0247	down	1.03775	down	1.02207	up	1.07397	up	1.76174	up	5.19631	5.70507	5.06532	5	5.34236	5.71965	10.2931	2.37539	2.48198	2.34019	2.32193	2.40688	2.47835	3.19239	hypothetical protein, conserved	EIN_016390
EIN_016400_at	1.10191	up	1.36072	down	1.17432	down	1.11574	down	1.21695	up	1.40396	up	12.3696	13.0576	8.57711	11.2099	11.6672	15.9328	16.0703	3.4878	3.62781	3.04343	3.25597	3.3298	3.77107	3.9773
EIN_016410_x_at	1	down	1	down	1	down	1	down	1	down	1.00433	up	5	5	5	5	5	5	5.02184	2.32193	2.32193	2.32193	2.32193	2.32193	2.32193	2.32816	hypothetical protein	EIN_016410
EIN_016420_x_at	1.00378	down	1.09704	down	1.08024	up	1.09704	down	1.01984	down	1.01825	down	5.58894	5.55922	5	6.17399	5	5.43164	5.42546	2.45554	2.45009	2.32193	2.5669	2.32193	2.4272	2.42945	hypothetical protein	EIN_016420
EIN_016430_at	1.26835	down	1.23631	down	1.09693	down	1.69741	down	2.03842	down	1.47584	down	27.7219	22.0514	23.1487	25.7408	16.6123	13.9938	19.1989	4.76716	4.42421	4.46113	4.6337	4.00383	3.73971	4.20563	extracellular ribonuclease LE precursor, putative	EIN_016430	RNA binding, ribonuclease T2 activity
EIN_016440_at	1.01704	down	1.04655	down	1.06443	down	1.06443	down	1.1354	up	2.72857	up	5.35292	5.25574	5.08842	5	5	6.22466	15.503	2.41201	2.38764	2.34637	2.32193	2.32193	2.59521	3.86016	hypothetical protein	EIN_016440
EIN_016450_x_at	1.07384	down	1.08369	down	1.07879	down	1.59188	down	1.41382	down	1.23065	down	15.955	13.1943	13.6182	13.3307	9.22261	12.1636	14.6602	3.72958	3.62679	3.61362	3.62016	3.05884	3.22998	3.43015
EIN_016460_x_at	1	down	1	down	1	down	1.05639	up	1.07439	up	1.11111	up	5	5	5	5	5.3156	5.43158	5.69348	2.32193	2.32193	2.32193	2.32193	2.40107	2.42545	2.47393
EIN_016470_at	1.64708	up	3.01469	up	1.66758	down	7.56932	down	7.18431	down	3.64173	down	818.071	1297.16	2292.4	636.999	100.87	107.968	208.368	9.56428	10.2842	11.1563	8.82652	6.64411	6.71943	7.69965	hypothetical protein, conserved	EIN_016470
EIN_016480_at	1.11469	up	1.27442	up	1.43782	down	4.62055	down	4.25816	down	2.03956	down	225.106	132.982	156.262	84.0826	24.398	27.6036	62.3563	6.74263	6.89928	7.09248	6.21875	4.53457	4.6524	5.71438	hypothetical protein, conserved	EIN_016480
EIN_016490_at	1.22421	down	1.35166	down	1.70407	down	1.63007	down	2.85208	up	3.95481	up	251.381	68.4214	55.6807	54.0905	48.2134	271.638	290.682	6.14058	5.84873	5.70585	5.3716	5.43565	7.6526	8.12419	hypothetical protein	EIN_016490
EIN_016500_at	3.48929	down	5.60465	down	6.71383	down	7.056	down	2.49152	down	1.99034	down	1474.03	405.388	262.646	228.523	200.036	670.725	712.85	10.4579	8.65501	7.97132	7.71081	7.63909	9.14092	9.46493	hypothetical protein	EIN_016500
EIN_016510_at	1.39741	down	1.14972	down	1.14726	down	4.89544	up	28.5601	up	45.5368	up	25.0025	15.3818	19.2116	18.3249	117.688	737.09	982.247	4.38915	3.9064	4.18787	4.19096	6.68059	9.22508	9.89811	multidrug resistance-associated protein, putative	EIN_016510	ATP binding, ATPase activity, nucleoside-triphosphatase activity, nucleotide binding
EIN_016520_at	1.43271	down	1.6405	down	3.03066	down	4.22882	down	1.67706	down	1.82078	down	308.762	230.061	177.801	153.743	75.7655	193.8	152.857	8.10751	7.58877	7.39337	6.50788	6.02726	7.36158	7.24295	protein serine/threonine kinase, putative	EIN_016520	ATP binding, protein kinase activity, protein serine/threonine kinase activity, protein tyrosine kinase activity
EIN_016530_at	2.05768	down	1.14051	down	1.24408	down	1.86878	down	1.24142	down	2.10839	down	425.419	201.734	362.724	348.77	229.745	327.654	202.542	8.65658	7.61556	8.4669	8.3415	7.75448	8.34459	7.58044	hypothetical protein	EIN_016530
EIN_016540_at	3.364	down	6.06413	down	1.20214	up	2.78394	up	1.75586	up	1.03865	down	183.841	49.9486	38.1611	155.099	365.912	335.911	126.361	6.9994	5.24923	4.3991	7.26501	8.47653	7.81158	6.94469	hypothetical protein	EIN_016540
EIN_016550_at	3.0506	up	1.81081	up	1.80951	up	11.0741	up	22.171	up	19.8121	up	14.6308	40.9441	23.9546	28.6933	173.412	292.315	275.913	3.71667	5.32576	4.5733	4.57226	7.18579	8.18727	8.02498	hypothetical protein	EIN_016550	DNA binding
EIN_016560_at	2.72496	up	3.17595	up	2.85861	up	2.11906	up	1.39667	up	1.26038	up	201.751	212.897	252.81	213.675	170.41	110.01	90.736	6.09793	7.54417	7.76512	7.61325	7.18135	6.57992	6.4318	hypothetical protein	EIN_016560
EIN_016570_at	1.12633	up	1.12478	up	1.03758	up	3.35099	up	1.06149	up	1.28715	down	613.665	662.824	674.821	624.882	2034.89	627.497	458.006	9.19285	9.36448	9.3625	9.24606	10.9374	9.27893	8.82867	hypothetical protein	EIN_016570
EIN_016580_at	1.23629	up	1.29673	down	1.04307	down	3.54929	up	1.49607	down	4.14248	down	917.991	628.61	339.033	379.45	1429.76	326.264	104.574	8.58004	8.88606	8.20516	8.5192	10.4076	7.99886	6.52954	hypothetical protein	EIN_016580
EIN_016590_at	1.75141	up	1.77388	up	1.51558	up	1.04444	up	1.1823	down	1.12436	down	449.153	696.659	706.721	606.27	415.907	355.627	360.659	8.63274	9.44125	9.45965	9.23261	8.69547	8.39114	8.46364	zinc transporter, putative	EIN_016590	metal ion transmembrane transporter activity
EIN_016600_at	1.15782	down	1.12536	down	1.11675	down	1.35678	down	1.95108	up	2.23565	up	80.8375	87.0631	70.5914	77.1487	56.1495	148.736	160.918	6.1636	5.9522	5.99322	6.0043	5.72342	7.12788	7.3243	hypothetical protein	EIN_016600
EIN_016610_at	2.37505	down	1.17678	down	1.29673	down	1.69927	down	1.38786	down	2.40014	down	207.2	87.674	171.174	162.908	119.224	165.682	113.008	7.65038	6.40242	7.41554	7.27551	6.88547	7.17752	6.38726	hypothetical protein	EIN_016610
EIN_016620_at	1.77024	up	1.59824	up	1.84565	up	1.08755	up	1.0477	down	1.13778	up	375.719	584.581	520.211	601.878	360.853	347.757	373.625	8.34256	9.1665	9.01904	9.22669	8.46365	8.27533	8.52879	serine/threonine protein kinase 3/4, putative	EIN_016620	ATP binding, protein kinase activity, protein serine/threonine kinase activity, protein tyrosine kinase activity
EIN_016630_at	1.01375	down	1.39851	down	2.47585	down	2.5076	down	3.02446	down	1.96988	down	1692.33	1631.1	1183.57	672.955	660.231	547.911	868.578	10.6904	10.6707	10.2065	9.38247	9.36409	9.09372	9.71228	hypothetical protein, conserved	EIN_016630
EIN_016640_at	1.10856	up	2.05278	up	138.547	up	758.036	up	266.831	up	82.1204	up	6.11004	6.76141	12.5593	820.676	4634.56	2808.57	702.425	2.53738	2.68607	3.57496	9.65161	12.1035	10.5972	8.89705	hypothetical protein	EIN_016640
EIN_016650_at	1.52699	down	1.00356	up	1.43956	up	1.31177	up	1.22611	down	2.09091	down	769.543	513.567	772.224	1110.38	1009.65	687.981	385.384	9.58436	8.97367	9.58948	10.11	9.97587	9.29027	8.52023	guanine nucleotide exchange factor, putative	EIN_016650	Rho guanyl-nucleotide exchange factor activity
EIN_016660_at	1.19657	up	2.23269	up	1.31646	up	1.03139	down	1.21455	up	1.52479	up	346.227	252.039	358.541	271.399	156.874	198.012	278.485	7.2676	7.5265	8.42638	7.66426	7.22301	7.54801	7.8762	hypothetical protein	EIN_016660
EIN_016670_at	1.19891	down	1.2955	up	1.56298	up	1.04167	up	1.03525	down	1.04021	down	243.396	183.557	277.723	383.755	226.661	269.367	283.258	7.73702	7.47529	8.11054	8.38132	7.79591	7.68705	7.68015	hypothetical protein	EIN_016670
EIN_016680_at	1.04797	down	1.26285	up	1.36214	up	1.37502	up	1.66905	up	2.27967	up	608.546	518.217	766.567	809.994	720.743	925.413	1193.42	9.01478	8.94719	9.35146	9.46066	9.47424	9.75381	10.2036	hypothetical protein	EIN_016680
EIN_016690_x_at	1.24379	up	1.15606	up	1.23853	up	1.10986	up	1.19441	up	1.06953	up	5.33922	6.80578	6.34444	6.82485	6.02087	6.57589	5.75004	2.40748	2.72222	2.6167	2.71611	2.55785	2.66378	2.50445
EIN_016700_at	1.1012	up	1.27153	down	1.02	up	1.60208	down	2.71471	down	2.65377	down	6298.17	7040.9	4986.21	6529.58	3927.16	2402	2370.42	12.6125	12.7516	12.2659	12.6411	11.9325	11.1717	11.2044	hypothetical protein	EIN_016700	Rho guanyl-nucleotide exchange factor activity
EIN_016710_at	1.14545	up	1.29392	down	1.37265	down	1.38187	down	2.81228	down	3.93167	down	281.034	331.074	226.34	208.204	206.899	101.401	73.3866	8.12856	8.32448	7.75681	7.6716	7.66194	6.63682	6.15342	hypothetical protein, conserved	EIN_016710
EIN_016720_at	1.15613	down	1.29905	up	1.24007	up	1.32537	up	1.11629	up	1.6184	up	277.223	242.706	352.52	340.212	375.223	325.971	567.469	8.07478	7.86547	8.45223	8.3852	8.48117	8.23348	8.76934	choline/ethanolaminephosphotransferase, putative	EIN_016720
EIN_016730_at	2.61728	up	2.1409	up	2.38441	up	1.95525	up	1.2192	up	1.23886	up	3736.31	6444.19	5397.96	5893.34	4794.73	2996.2	3055.35	11.2557	12.6438	12.354	12.5094	12.2231	11.5417	11.5648	hypothetical protein	EIN_016730
EIN_016740_at	1.46477	up	1.17413	up	1.48819	up	3.00528	up	1.13588	up	1.55086	down	245.763	297.991	243.747	303.174	610.508	248.226	141.128	7.65673	8.2074	7.88832	8.23029	9.24423	7.84054	7.02366	PH domain leucine-rich repeat-containing protein phosphatase, putative	EIN_016740	catalytic activity, protein binding
EIN_016750_at	1.79761	down	2.14081	down	2.12388	down	1.4165	down	3.52498	down	3.3682	down	1296.02	939.233	691.706	706.56	901.72	394.445	471.606	10.3044	9.45832	9.20624	9.2177	9.80208	8.48679	8.55243	hypothetical protein	EIN_016750
EIN_016760_at	1.08753	up	2.07076	up	1.27036	down	1.36705	down	2.64925	up	6.9194	up	110.057	123.118	221.945	94.5997	77.758	324.512	734.074	6.726	6.84705	7.77616	6.38076	6.27494	8.13159	9.51665	hypothetical protein, conserved	EIN_016760
EIN_016770_at	1.08193	up	2.04818	down	3.07771	down	2.06403	down	1.27642	down	1.18936	up	2931.89	3045.09	1443.47	942.698	1350.59	2777.38	3498.36	11.4375	11.5511	10.4031	9.81563	10.392	11.0854	11.6877	pantothenate kinase, putative	EIN_016770	ATP binding, pantothenate kinase activity
EIN_016780_at	3.12505	up	4.67683	up	5.03056	up	4.22646	up	3.00949	up	2.40519	up	283.543	428.169	654.568	695.436	580.718	414.606	338.217	7.08986	8.73374	9.31539	9.42057	9.1693	8.67937	8.35601	serine/threonine protein kinase HT1, putative	EIN_016780	ATP binding, protein kinase activity, protein serine/threonine kinase activity, protein tyrosine kinase activity
EIN_016790_at	2.19318	down	1.00991	up	1.17225	down	1.70636	up	1.77174	up	1.78855	up	338.953	155.279	344.479	280.364	584.507	701.804	620.646	8.32518	7.19216	8.33941	8.0959	9.0961	9.15035	9.16397	hypothetical protein	EIN_016790
EIN_016800_at	2.50301	up	3.88338	up	4.43195	up	5.91255	up	2.88707	up	2.20356	up	20.858	107.32	76.9644	140.096	115.857	76.7673	62.6185	4.28073	5.60439	6.23804	6.42867	6.84451	5.81033	5.42057	hypothetical protein	EIN_016800
EIN_016810_at	1.09704	down	1.43692	down	1.2723	down	1.58598	up	1.08812	down	1.91855	down	85.7334	77.7697	59.9771	67.9789	142.51	82.6448	45.3872	6.411	6.27738	5.88802	6.06357	7.07638	6.28916	5.47099	phosphatidylinositol-4-phosphate 5-kinase, putative	EIN_016810	phosphatidylinositol phosphate kinase activity
EIN_016820_at	1.51285	up	1.19551	up	1.06112	down	1.34369	up	1.13919	up	1.10412	up	1805.16	1966.28	1609	1219.59	1589.35	2088.43	2059.7	10.1837	10.7809	10.4413	10.0981	10.6099	10.3717	10.3266	hypothetical protein, conserved	EIN_016820
EIN_016830_at	1.13597	up	1.62458	up	1.10845	up	1.15058	up	1.9243	up	1.49391	up	5.81942	7.4417	10.738	6.47192	6.76885	12.2416	9.45217	2.49462	2.67855	3.19469	2.64317	2.69698	3.43896	3.07372
EIN_016840_at	1.69775	up	3.18034	up	1.25121	up	2.21636	down	2.73039	down	3.99719	down	117.52	250.06	356.813	176.631	53.7967	42.1721	26.9807	6.72607	7.48969	8.39525	7.0494	5.57788	5.27697	4.72708
EIN_016850_at	1.2612	down	2.1961	down	2.22021	down	7.31354	down	5.54941	down	3.35011	down	667.393	414.271	182.426	302.997	54.0678	78.7644	204.161	8.61779	8.28299	7.48285	7.4671	5.74722	6.14546	6.87359	hypothetical protein, conserved	EIN_016850
EIN_016860_at	2.12165	up	1.08602	down	2.40658	down	2.24332	down	2.27208	down	2.28439	down	558.986	1052.03	741.059	325.259	234.52	269.3	208.644	8.87755	9.96274	8.7585	7.61057	7.71192	7.69354	7.68574	nucleoside diphosphate kinase, putative	EIN_016860	ATP binding, nucleoside diphosphate kinase activity
EIN_016870_at	1.32602	down	3.58171	up	4.69982	up	9.73634	up	7.84089	up	5.60893	up	85.6514	58.5146	276.322	363.8	749.186	631.606	479.52	6.24297	5.83587	8.08362	8.47558	9.52635	9.21399	8.7307	hypothetical protein, conserved	EIN_016870
EIN_016880_at	1.97735	down	1.56749	up	1.14771	down	4.96621	down	3.56531	down	3.92831	down	476.386	253.403	781.163	468.898	95.1026	136.558	118.707	8.85694	7.87337	9.5054	8.65818	6.54479	7.02291	6.88303	inorganic phosphate transporter, putative	EIN_016880
EIN_016890_at	1.06202	up	1.1016	down	1.01394	up	2.09773	up	1.35575	up	1.0349	down	247.31	266.081	221.753	253.701	512.47	334.027	242.317	7.92811	8.01491	7.78851	7.94808	8.99694	8.36719	7.87861	hypothetical protein	EIN_016890	binding
EIN_016900_at	1.02842	up	1.19385	down	1.26123	down	1.94101	down	1.47475	down	1.67214	down	423.92	443.791	400.505	328.539	230.812	277.936	245.132	8.6709	8.71133	8.41528	8.33607	7.71409	8.11043	7.9292	brix domain-containing protein C4F8.04, putative	EIN_016900
EIN_016910_at	1.21633	down	1.01377	up	1.01353	up	1.18331	up	1.40543	up	1.10777	down	247.779	203.642	294.431	249.637	315.686	466.749	299.04	7.91948	7.63695	7.93922	7.93886	8.16231	8.41049	7.77183	Rho/RAC guanine nucleotide exchange factor, putative	EIN_016910	Rho guanyl-nucleotide exchange factor activity
EIN_016920_at	1.95495	down	1.35879	up	2.58823	up	5.61838	up	2.26068	up	1.27484	up	215.161	111.078	295.227	556.487	1201.38	802.888	336.034	7.73491	6.76778	8.17724	9.10688	10.2251	8.91167	8.08523	hypothetical protein	EIN_016920
EIN_016930_at	1.3358	up	1.67331	up	1.29959	down	1.56726	down	1.12609	up	1.25412	up	173.07	214.183	258.897	124.297	97.8447	186.58	185.376	7.175	7.5927	7.9177	6.79694	6.52675	7.34632	7.50167	hypothetical protein	EIN_016930
EIN_016940_at	2.73966	up	2.43633	up	1.45492	up	2.39086	up	1.39367	up	1.01442	down	245.183	569.628	599.279	304.04	502.219	371.348	243.102	7.69691	9.15091	8.98162	8.23784	8.95444	8.1758	7.67626	nep1, putative	EIN_016940
EIN_016950_at	2.08691	up	5.03832	down	12.4877	down	20.4655	down	23.7137	down	18.9514	down	1167.21	1269.01	281.05	76.2863	31.978	26.6167	32.8533	9.23746	10.2988	6.90452	5.59502	4.88234	4.66981	4.99323	hypothetical protein	EIN_016950
EIN_016960_at	1.83691	up	1.91462	up	1.03328	down	1.65815	down	1.15806	down	1.76441	down	549.318	1029.98	1076.76	543.358	333.582	491.744	328.804	9.09948	9.97676	10.0365	9.05225	8.36991	8.88777	8.28029	DNA-directed RNA polymerase I subunit RPA12, putative	EIN_016960	nucleic acid binding, transcription regulator activity, zinc ion binding
EIN_016970_at	1.02586	down	1.16132	up	1.36554	down	1.26975	down	1.53873	up	1.69548	up	93.5948	89.4496	109.638	67.8312	69.355	135.899	169.816	6.45659	6.41975	6.67235	6.00712	6.11205	7.07833	7.21828	hypothetical protein	EIN_016970	binding
EIN_016980_at	1.58315	up	3.29595	up	1.14546	down	4.41738	down	6.62504	down	6.62455	down	121.614	172.548	349.084	95.3834	25.4111	16.5189	18.6802	6.72583	7.38863	8.44653	6.52991	4.58264	3.9979	3.99801	hypothetical protein, conserved	EIN_016980	GTP binding
EIN_016990_at	1.5975	down	1.31535	down	1.33625	down	1.22296	down	1.61711	up	2.88708	up	2262.75	1365.24	1633.8	1608.96	1908.12	4975.36	7290.29	11.0686	10.3927	10.6731	10.6504	10.7782	11.762	12.5982	calmodulin, putative	EIN_016990	calcium ion binding
EIN_017000_at	1.73902	up	1.43031	up	1.04945	up	1.28938	down	1.40108	down	1.40992	down	74.2882	109.537	89.8643	67.8938	49.8245	50.6833	49.2348	5.96607	6.76434	6.4824	6.03569	5.59939	5.47953	5.47045	hypothetical protein, conserved	EIN_017000	NAD or NADH binding, magnesium ion binding
EIN_017010_at	1.59129	up	1.24508	up	1.39958	up	1.23737	up	1.3443	down	1.92532	down	3195.65	4780.35	3706.78	4211.24	3666.45	2587.33	1588.54	11.5296	12.1997	11.8458	12.0145	11.8368	11.1027	10.5845	UMP-CMP kinase, putative	EIN_017010	ATP binding, nucleotide kinase activity
EIN_017020_at	2.07697	up	5.96469	up	2.18229	up	1.18128	up	1.99601	up	1.69535	up	55.0191	85.1516	293.234	75.3069	33.883	56.3	59.6209	4.80495	5.85943	7.3814	5.93079	5.0453	5.80207	5.56653	hypothetical protein	EIN_017020
EIN_017030_at	1.58326	up	1.62887	up	2.03653	up	1.32896	up	2.60825	up	3.37007	up	124.25	184.76	187.531	242.354	152.87	346.062	396.042	6.84134	7.50424	7.54521	7.86745	7.25164	8.22442	8.59412	hypothetical protein	EIN_017030
EIN_017040_at	2.17793	down	1.81242	down	1.80425	down	2.22879	down	1.61089	down	1.76898	down	805.481	371.173	292.373	318.915	246.464	321.149	304.717	9.0134	7.89045	8.15549	8.162	7.85715	8.32555	8.19049	hypothetical protein	EIN_017040
EIN_017050_at	1.26504	down	1.56962	down	1.31352	down	2.98397	down	1.21067	down	1.0402	up	2532.51	1984.69	1650.57	1956.12	853.895	2085.18	2641.14	11.2934	10.9542	10.643	10.9	9.71617	11.0176	11.3503	hypothetical protein, conserved	EIN_017050	acyltransferase activity, catalytic activity
EIN_017060_at	1.42311	down	1.17905	down	1.06949	down	2.86292	down	1.99069	down	2.71791	down	439.87	300.489	362.278	424.463	149.139	221.418	157.692	8.73656	8.22751	8.49893	8.63964	7.21907	7.7433	7.29406	serine/threonine protein phosphatase 2B catalytic subunit gamma isoform, putative	EIN_017060	hydrolase activity
EIN_017070_at	9.10723	up	1.65561	up	1.92987	down	1.60998	up	1.12463	down	1.47234	down	100.037	907.797	166.52	53.2017	163.68	97.733	77.0086	6.63154	9.81855	7.35891	5.68304	7.31859	6.4621	6.07344	hypothetical protein	EIN_017070
EIN_017080_at	1.31932	up	3.25192	down	2.26725	down	2.0282	down	3.89917	down	4.62106	down	977.073	1160.11	269.149	413.337	427.444	301.976	317.276	9.74532	10.1451	8.04403	8.56438	8.72512	7.78216	7.5371	hypothetical protein, conserved	EIN_017080
EIN_017090_at	1.2683	down	1.06363	down	1.32058	up	2.49746	up	1.18676	down	1.98204	down	330.549	262.328	317.191	449.709	831.653	388.81	218.462	8.36374	8.02083	8.27474	8.76491	9.6842	8.11671	7.37675	Rho/RAC guanine nucleotide exchange factor, putative	EIN_017090	Rho guanyl-nucleotide exchange factor activity
EIN_017100_at	1.58414	up	1.90618	up	2.62023	up	24.0681	up	10.4619	up	5.67835	up	178.247	267.509	329.369	470.11	4050.46	1750.6	958.681	7.37834	8.04204	8.30903	8.76804	11.9674	10.7654	9.88382	phopholipase D, putative	EIN_017100	catalytic activity
EIN_017110_at	1.53978	up	1.21584	up	1.2179	up	1.06735	down	1.3203	down	1.08826	down	1501.3	2252.43	1768.07	1764.58	1376.38	1106.16	1330.86	10.4959	11.1186	10.7778	10.7803	10.4018	10.095	10.3738	T-complex protein 1 subunit gamma, putative	EIN_017110	ATP binding, protein binding, unfolded protein binding
EIN_017120_at	1.89377	down	2.12944	down	1.28381	down	4.46099	down	5.07728	down	4.57807	down	4150.5	2052.59	1895.01	3263.62	879.633	803.641	1000.47	11.9193	10.998	10.8288	11.5589	9.76194	9.57525	9.72457	hypothetical protein, conserved	EIN_017120
EIN_017130_at	1.39394	down	1.87476	down	2.11588	down	1.80907	down	1.36805	down	1.01129	down	1739.67	1254.49	925.607	822.984	965.233	1412.68	1739.13	10.759	10.2799	9.85233	9.67778	9.90379	10.3069	10.7428	protein phosphatase 1L, putative	EIN_017130	catalytic activity
EIN_017140_at	1.0462	down	1.46699	up	1.62826	up	1.3213	down	1.13086	up	1.56954	up	179.548	204.759	264.059	290.907	148.692	215.664	327.423	7.47217	7.407	8.02503	8.1755	7.0702	7.64958	8.12251	hypothetical protein	EIN_017140
EIN_017150_at	1.04131	up	7.19821	down	3.49069	down	3.06981	down	2.81893	up	3.24097	up	115.902	129.924	15.0452	42.8564	38.8436	341.62	384.466	6.75567	6.81407	3.90804	4.95216	5.13752	8.25082	8.4521	hypothetical protein	EIN_017150
EIN_017160_at	1.13233	down	1.07832	up	1.18969	down	1.63828	down	1.72845	down	2.20166	down	496.346	406.584	474.175	370.462	267.626	352.978	319.806	8.77405	8.59475	8.88283	8.52346	8.06186	7.98457	7.63546	importin beta-3, putative	EIN_017160	binding
EIN_017170_at	1.07762	down	1.03518	down	1.06323	up	1.5419	down	1.54364	down	1.34067	down	593.496	508.33	556.176	608.587	402.663	348.612	396.824	9.04947	8.94162	8.9996	9.13793	8.42477	8.42314	8.62652	hypothetical protein	EIN_017170
EIN_017180_at	1.13797	up	1.52092	up	1.07621	up	2.34767	down	1.50954	down	1.66543	down	147.504	166.816	258.178	159.799	66.0342	111.001	96.8169	7.18778	7.37424	7.79272	7.29374	5.95655	6.59368	6.45189	ad-003, putative	EIN_017180	methyltransferase activity
EIN_017190_at	1.52373	down	1.85477	down	1.05122	down	3.36886	down	1.89983	down	2.54695	down	2784.34	1591	1325.08	2332.56	852.098	1354.38	952.078	11.2401	10.6325	10.3489	11.168	9.48784	10.3142	9.89133	hypothetical protein	EIN_017190
EIN_017200_at	2.42057	down	1.77096	down	2.2102	down	2.21025	down	1.92286	down	1.66087	down	211.492	104.329	124.616	103.433	91.7709	104.89	122.928	7.63173	6.35638	6.8072	6.48755	6.48752	6.68848	6.89979	mRNA guanylyltransferase, putative	EIN_017200	mRNA guanylyltransferase activity
EIN_017210_at	2.73639	up	1.72476	up	1.05286	up	2.12066	up	1.4249	up	1.07386	up	95.4034	168.895	104.769	74.8557	136.677	88.3965	64.4937	5.90522	7.35749	6.69161	5.97953	6.98973	6.41608	6.00802	hypothetical protein	EIN_017210
EIN_017220_at	2.70216	up	1.42652	up	1.12246	down	1.45028	up	1.03986	up	1.28466	down	150.408	380.159	186.869	119.937	190.092	135.801	102.301	7.01589	8.45001	7.52839	6.84923	7.55222	7.07228	6.65451	hypothetical protein	EIN_017220
EIN_017230_at	1.80854	down	1.3149	down	1.2153	down	17.0913	up	4.27276	up	1.43904	up	97.5133	48.982	67.7183	73.4562	1516.68	386.912	128.963	6.46122	5.6064	6.06627	6.17991	10.5564	8.55639	6.98633	hypothetical protein	EIN_017230
EIN_017240_at	1.0883	down	1.23049	down	1.08305	down	1.54135	down	1.3917	down	1.4886	down	6731.55	6232.83	5620.67	6366.01	4372.63	4965.81	4527.93	12.7156	12.5935	12.4164	12.6005	12.0914	12.2388	12.1417	60S ribosomal protein L17, putative	EIN_017240	structural constituent of ribosome
EIN_017250_at	1.38379	down	1.69697	up	2.18343	up	28.0832	up	19.0803	up	17.8057	up	88.923	62.4064	150.046	180.162	2334.27	1542.66	1443.76	6.33399	5.86537	7.09695	7.46059	11.1456	10.588	10.4883	hypothetical protein	EIN_017250
EIN_017260_at	1.17838	down	1.73875	up	1.02968	down	1.12107	down	1.05148	up	1.05609	down	775.876	820.464	1371.18	794.95	679.988	844.528	740.825	9.53015	9.29334	10.3282	9.48795	9.36527	9.60258	9.45142	protein FAM133B, putative	EIN_017260
EIN_017270_at	1.00601	up	2.22826	up	1.51876	up	1.81749	down	2.33749	down	1.84302	down	639.346	530.548	1046.9	746.842	270.829	202.319	252.88	8.85346	8.8621	10.0094	9.45635	7.99151	7.6285	7.97139	fructokinase, putative	EIN_017270
EIN_017280_at	1.09705	up	1.17442	up	1.24113	up	1.76919	down	1.93672	down	1.66492	down	1134.45	1268.1	1320.14	1399.03	645.562	633.139	716.089	10.1323	10.2659	10.3643	10.444	9.30922	9.17869	9.39686	hypothetical protein, conserved	EIN_017280	GTP binding, GTPase activity, protein binding
EIN_017290_at	1.13767	down	1.20519	up	1.41098	up	1.10429	down	2.88318	up	4.9049	up	1436.58	1253.06	1808.23	1998.52	1280.44	4511.1	7272	10.4626	10.2765	10.7319	10.9593	10.3195	11.9903	12.7568	hypothetical protein	EIN_017290
EIN_017300_at	1.67898	down	1.88946	down	1.42127	down	1.07988	up	4.82406	up	6.4371	up	64.9853	37.0826	32.9625	46.2664	72.754	300.223	452.684	5.9557	5.20811	5.03772	5.44851	6.06656	8.22594	8.64211	hypothetical protein	EIN_017300
EIN_017310_at	1.1071	down	1.36311	down	1.29199	down	3.64274	up	10.7956	up	11.7806	up	19.7688	19.1946	15.0259	15.3545	76.3936	234.944	238.776	4.2928	4.14601	3.8459	3.92321	6.15783	7.72518	7.85114	hypothetical protein	EIN_017310
EIN_017320_at	2.29194	up	3.26368	up	1.04002	down	1.93379	down	3.06468	down	2.65878	down	286.711	508.977	763.899	214.124	118.925	72.2785	84.6194	7.78509	8.98166	9.49159	7.72848	6.83366	6.16936	6.37433	deoxyhypusine synthase, putative	EIN_017320
EIN_017330_at	2.4131	down	1.42689	down	2.12328	down	3.31793	down	1.43758	down	1.02855	down	295.215	122.227	195.752	133.241	85.3777	194.488	295.752	8.11213	6.84124	7.59925	7.02583	6.38185	7.58849	8.07151	ribosomal RNA-processing protein, putative	EIN_017330
EIN_017340_at	4.76669	up	1.95249	up	1.17162	down	1.38931	down	1.61415	down	1.25756	down	18.8491	116.978	45.9876	17.4802	13.609	12.4879	15.0673	4.22771	6.4807	5.19303	3.9992	3.75334	3.53693	3.89708	RAC GTPase, putative	EIN_017340	GTP binding
EIN_017350_at	1.9245	down	1.43572	up	1.7173	up	1.12021	up	2.50793	up	4.47784	up	164.819	97.8661	213.779	282.404	166.281	396.588	662.952	7.20015	6.25566	7.72192	7.98029	7.36392	8.52664	9.36295	hypothetical protein	EIN_017350
EIN_017360_at	1.08073	down	1.5766	up	1.19115	up	1.12544	down	1.16326	up	1.10863	up	106.419	97.8207	162.556	133.048	91.5472	121.054	116.01	6.6856	6.5736	7.34242	6.93796	6.51511	6.90378	6.83438	hypothetical protein, conserved	EIN_017360
EIN_017370_at	2.08544	up	1.02467	up	2.41172	down	1.45155	up	1.09276	up	1.02605	down	317.467	431.685	216.408	88.18	303.278	229.108	266.249	7.69111	8.75146	7.72627	6.42105	8.2287	7.81909	7.65401	hypothetical protein	EIN_017370
EIN_017380_at	1.66538	down	1.83898	down	2.00116	down	2.04042	up	2.44709	up	2.96716	up	229.88	121.93	125.985	110.226	405.646	582.382	657.613	7.63274	6.89689	6.75383	6.6319	8.6616	8.92381	9.20182	hypothetical protein	EIN_017380
EIN_017390_at	1.65425	down	2.00697	down	1.07348	down	1.50145	down	2.26114	down	1.62975	down	37.6545	24.3252	18.7324	35.7856	26.2052	25.682	36.2113	5.22858	4.5024	4.22356	5.12628	4.64222	4.05153	4.52393	hypothetical protein	EIN_017390
EIN_017400_at	1.57632	down	1.44008	down	1.86004	down	2.62879	down	1.46648	down	1.44476	down	378.969	242.372	315.863	213.775	142.438	255.464	271.806	8.54549	7.88893	8.01934	7.65016	7.15109	7.99313	8.01466	ribosome biogenesis protein BMS1, putative	EIN_017400
EIN_017410_at	1.07504	up	1.13787	up	1.57457	up	1.00887	down	1.78783	down	2.48285	down	584.45	661.697	668.497	952.38	640.212	473.89	311.517	9.1771	9.28149	9.36343	9.83206	9.16435	8.33888	7.8651	hypothetical protein	EIN_017410
EIN_017420_at	1.46461	up	2.47225	up	2.15014	up	1.96275	up	1.10501	down	1.47201	down	132.002	217.684	328.166	313.637	264.648	121.745	95.4783	7.03741	7.58792	8.34323	8.14183	8.01028	6.89334	6.47962	cyclin, putative	EIN_017420
EIN_017430_at	1.5392	up	1.28731	up	1.53277	up	1.36674	up	1.78184	up	1.63923	up	3281.33	4084.86	3458.17	4239.59	3643.64	4874.57	4347.06	11.3615	11.9837	11.7259	11.9777	11.8123	12.1949	12.0746	60S ribosomal protein L18A, putative	EIN_017430	structural constituent of ribosome
EIN_017440_at	1.40846	down	1.07081	down	1.42628	down	1.93544	down	1.14737	up	1.64948	down	279.211	195.049	242.014	178.101	132.807	297.554	198.643	7.98389	7.48977	7.88518	7.47163	7.03122	8.18222	7.26187	hypothetical protein	EIN_017440
EIN_017450_at	3.33654	up	3.21336	up	2.78688	up	2.78643	up	6.64727	up	5.30392	up	25.4804	77.5969	66.263	65.7961	62.1639	166.444	112.722	4.3563	6.09466	6.04039	5.83496	5.83472	7.08907	6.76336	hypothetical protein	EIN_017450
EIN_017460_at	1.57641	up	2.00354	up	2.00152	up	1.19793	up	1.50275	up	1.02819	down	162.628	254.781	414.909	323.117	198.203	244.696	162.738	7.32662	7.98326	8.32917	8.32772	7.58717	7.91422	7.28651	hypothetical protein	EIN_017460
EIN_017470_at	1.54048	down	1.49115	up	1.01978	up	1.20365	down	1.10649	down	1.09951	down	260.883	163.501	354.236	240.156	194.429	235.836	223.022	7.85582	7.23245	8.43225	7.88409	7.58841	7.70984	7.71896	hypothetical protein	EIN_017470
EIN_017480_at	1.06995	down	2.15825	up	2.04849	down	1.28644	up	2.25187	up	1.29588	up	30.0545	35.5638	110.528	13.6438	35.5837	61.6828	35.9664	4.76158	4.66403	5.87144	3.72702	5.12497	5.9327	5.13551	hypothetical protein	EIN_017480
EIN_017490_at	1.25122	up	1.54575	up	2.37727	up	3.61683	up	1.29082	up	1.5522	down	622.26	778.002	959.686	1498.71	2231.05	1119	499.833	9.26808	9.59141	9.89639	10.5174	11.1228	9.63636	8.63377	hypothetical protein	EIN_017490	nucleic acid binding
EIN_017500_at	1.02613	up	1.01539	up	1.16273	up	1.27206	up	1.12749	down	1.44798	down	166.285	152.257	179.433	188.257	189.094	186.024	130.69	7.20292	7.24013	7.22496	7.42044	7.55008	7.0298	6.66887	villin, putative	EIN_017500	actin binding
EIN_017510_at	1.14194	down	1.27398	down	1.11987	down	1.3322	down	1.24636	down	1.4091	down	6867.36	6032.8	5412.95	6186.92	5123.3	5821.82	4844.14	12.7281	12.5366	12.3788	12.5648	12.3143	12.4104	12.2333	40S ribosomal protein S14-1, putative	EIN_017510	structural constituent of ribosome
EIN_017520_at	2.71625	down	3.1072	down	3.23309	down	5.6281	down	4.09084	down	3.13055	down	679.807	245.911	211.389	207.715	125.566	194.6	283.661	9.35082	7.9092	7.7152	7.6579	6.85817	7.31842	7.7044	RAB GDP-dissociation inhibitor, putative	EIN_017520	binding, catalytic activity
EIN_017530_at	1.2075	up	1.0359	down	1.47857	down	1.25807	down	2.06036	up	2.13493	up	151.283	187.296	160.27	110.172	132.527	405.472	365.314	7.22979	7.50181	7.17891	6.66559	6.89858	8.27268	8.32398	ribosomal large subunit pseudouridine synthase C, putative	EIN_017530	RNA binding, pseudouridine synthase activity
EIN_017540_at	1.22676	up	1.21946	up	1.82933	up	1.08698	down	1.49194	up	2.16046	up	847.901	1023.71	1013.41	1574.54	768.18	1314.87	1802.02	9.69292	9.98778	9.97916	10.5642	9.57259	10.2701	10.8043	hypothetical protein, conserved	EIN_017540	protein binding, zinc ion binding
EIN_017550_at	1.21805	down	1.23278	down	1.29967	down	1.36662	down	1.38725	up	1.30592	up	5911.2	4933.58	5029.13	4578.55	4322.4	8233	7946	12.5266	12.242	12.2247	12.1484	12.076	12.9988	12.9116	GTP-binding nuclear protein ran-1, putative	EIN_017550	GTP binding, GTPase activity, protein binding
EIN_017560_at	1.01187	up	1.39873	up	1.58195	down	3.40347	down	5.17288	down	6.46349	down	276.957	274.667	539.625	177.668	80.4565	52.6662	42.3673	8.0805	8.09752	8.56462	7.4188	6.3135	5.70954	5.38819	adenylate kinase isoenzyme, putative	EIN_017560
EIN_017570_at	2.29064	down	1.69081	down	2.07113	down	1.57967	down	1.56712	up	1.91587	up	592.1	427.225	458.657	409.028	383.935	919.622	1101.9	9.15853	7.96278	8.40082	8.10811	8.49892	9.80665	10.0965	hypothetical protein	EIN_017570
EIN_017580_at	1.26814	down	1.59959	down	1.24326	down	2.78261	down	1.59804	down	1.58529	down	81.6262	60.2617	49.4894	64.0907	30.9226	48.0409	55.2062	6.24957	5.90686	5.57187	5.93545	4.77313	5.57327	5.58482	hypothetical protein	EIN_017580
EIN_017590_at	1.13345	up	1.25518	down	1.01343	up	1.1372	up	1.32717	up	1.12334	up	857.925	829.24	505.024	720.944	735.182	808.691	665.683	9.19624	9.37696	8.86835	9.2155	9.38173	9.6046	9.36404	hypothetical protein	EIN_017590
EIN_017600_at	1.29615	down	1.16642	up	1.09464	down	1.43931	down	1.94883	down	3.12304	down	1557.36	1180.7	1852.56	1461.63	1064.77	796.519	491.615	10.5764	10.2021	10.7984	10.4459	10.051	9.61375	8.93341	hypothetical protein	EIN_017600
EIN_017610_at	2.30866	down	1.12901	up	1.14318	up	1.51849	down	3.46184	up	7.72517	up	339.954	144.005	384.68	379.71	218.386	1411.26	2572.48	8.37049	7.16343	8.54555	8.56354	7.76785	10.162	11.3201	hypothetical protein	EIN_017610
EIN_017620_at	1.06945	up	1.76631	up	1.26808	up	1.0354	up	1.21473	down	2.29585	down	69.6142	38.3931	63.8335	58.499	39.4029	27.7472	14.4818	5.01766	5.11454	5.8384	5.36031	5.06785	4.73702	3.81863	hypothetical protein	EIN_017620
EIN_017630_at	1.19487	up	1.69802	down	2.38844	down	2.16545	down	6.01889	down	6.01881	down	2370.6	2899.96	1400.88	985.77	1100.94	395.211	394.959	11.1926	11.4495	10.4288	9.93654	10.0779	8.60311	8.60313	hypothetical protein, conserved	EIN_017630
EIN_017640_at	2.23461	up	1.45726	up	1.24543	down	1.4199	down	2.27553	down	2.10606	down	189.935	429.992	276.333	152.663	133.923	86.1449	90.1515	7.56005	8.72007	8.10332	7.24341	7.05426	6.37385	6.4855	hypothetical protein	EIN_017640
EIN_017650_x_at	2.32241	up	1.00868	down	2.38039	up	1.07442	up	1.03612	down	1.33226	down	596.376	854.439	346.021	1076.86	373.822	343.648	253.912	8.34029	9.55591	8.32782	9.59149	8.44384	8.2891	7.92642	actin, putative	EIN_017650	protein binding
EIN_017660_at	1.04124	down	1.13233	down	1.03808	down	1.05678	up	1.4309	up	2.93069	up	5.82842	5.46685	5	5.54417	6.04848	9.31615	20.766	2.50122	2.44292	2.32193	2.44729	2.58089	3.01814	4.05246	hypothetical protein	EIN_017660
EIN_017670_at	1	down	1	down	1.02612	up	1	down	1	down	1	down	5	5	5	5.13762	5	5	5	2.32193	2.32193	2.32193	2.35913	2.32193	2.32193	2.32193	hypothetical protein, conserved	EIN_017670
EIN_017680_x_at	1.02358	up	1	down	1	down	1	down	1	down	1	down	5	5.12357	5	5	5	5	5	2.32193	2.35555	2.32193	2.32193	2.32193	2.32193	2.32193
EIN_017690_s_at	1.40168	up	2.71514	up	1.38826	up	1.26345	down	2.18711	up	3.03113	up	87.5817	93.3967	220.417	110.624	45.359	161.558	172.312	5.81333	6.30048	7.25436	6.2866	5.47596	6.94236	7.41319	amino acid transporter, putative	EIN_017690
EIN_017700_s_at	1.68778	up	2.67717	up	1.87401	up	1.07758	up	1.31176	down	1.63274	down	301.632	510.331	836.004	575.921	347.873	230.587	185.336	8.23341	8.98854	9.65412	9.13953	8.3412	7.8419	7.52611	hypothetical protein	EIN_017700
EIN_017710_at	1.02607	down	1.09409	down	1.06335	down	1.0782	up	1.0502	up	1.30862	up	5.99315	5.96887	5.42835	5.64708	6.6157	6.57717	8.57469	2.55453	2.5174	2.4248	2.46591	2.66315	2.6252	2.94257
EIN_017810_s_at	2.42508	down	3.28819	down	2.11646	down	6.78261	down	12.6978	down	8.05491	down	135.991	48.6712	36.1397	56.4385	21.9544	9.55053	14.7865	6.87528	5.59725	5.15799	5.79363	4.11344	3.20878	3.86541	hypothetical protein, conserved	EIN_017810
EIN_018110_at	1.16342	up	1.07342	up	1.03122	up	1.38641	up	1.1034	up	1.0022	down	5.01106	5.94649	5.44084	5.17199	7.32218	5.57205	5	2.3251	2.54347	2.42731	2.36946	2.79645	2.46706	2.32193	hypothetical protein	EIN_018110
EIN_018210_s_at	1.04273	down	1.02717	down	1.04273	down	6.83138	up	43.453	up	17.4717	up	5.23268	5	5.07803	5	81.494	278.893	101.37	2.38229	2.32193	2.34361	2.32193	5.15446	7.82367	6.50924	hypothetical protein	EIN_018210
EIN_018410_at	1.05009	up	3.35416	up	1.03055	down	2.236	up	4.7801	up	2.17789	up	5.25537	5.55828	24.5748	5.08	12.5852	26.5258	12.2211	2.38755	2.45807	4.1335	2.34413	3.54847	4.64459	3.51048	hypothetical protein	EIN_018410
EIN_018420_at	1.62027	down	1.09518	down	1.0228	up	1.95514	down	2.02921	down	2.22973	down	12.0369	7.65049	11.5883	12.6623	6.11376	5.9838	5.3131	3.55739	2.86116	3.42622	3.58991	2.59012	2.53647	2.40052	protein serine/threonine kinase, putative	EIN_018420	ATP binding, protein kinase activity, protein serine/threonine kinase activity, protein tyrosine kinase activity
EIN_018430_x_at	1.88716	down	2.95446	down	2.02898	down	2.26499	down	3.41725	down	1.97445	down	149.245	89.4496	58.9535	77.6433	66.2551	52.5067	103.256	7.21512	6.2989	5.65222	6.19436	6.03561	5.44228	6.23367
EIN_018440_x_at	1	down	1.03648	up	1	down	1.0699	up	1	down	1	down	5	5	5.19618	5	5.40191	5	5	2.32193	2.32193	2.37362	2.32193	2.41941	2.32193	2.32193	hypothetical protein	EIN_018440
EIN_018450_x_at	1.06974	up	1.43277	down	1.24055	down	1.18347	down	1.18314	down	1.05508	down	8.92863	10.1207	6.39524	7.24128	7.51741	7.92179	9.02678	3.11046	3.20772	2.59165	2.79948	2.86744	2.86784	3.03311	M protein, serotype 12 precursor, putative	EIN_018450
EIN_018460_x_at	1.0359	down	1.0359	down	1.0359	down	1.0094	up	1.0359	down	1.0359	down	5.19285	5	5	5	5.24999	5	5	2.37281	2.32193	2.32193	2.32193	2.38631	2.32193	2.32193	hypothetical protein	EIN_018460
EIN_018470_x_at	1.18419	down	1.02209	up	1.0166	down	1.17101	down	1.01986	up	1.28719	down	7.31979	5.99226	7.31223	6.94758	6.04872	7.37604	5.31295	2.76471	2.52081	2.79624	2.74096	2.53696	2.79308	2.40049
EIN_018480_at	5.5671	down	3.64717	down	3.00932	down	4.05138	down	5.38341	down	4.62337	down	109.861	9.33236	12.7018	16.1666	14.1567	11.0009	13.8934	5.52469	3.04776	3.65791	3.93525	3.50627	3.09617	3.31574	hypothetical protein	EIN_018480
EIN_018490_at	1.52541	down	1.54284	down	1.24838	down	1.96075	down	1.81732	down	1.33687	down	11.9248	7.08874	7.09445	9.32043	5.37361	5.84814	8.83818	3.38493	2.77574	2.75934	3.06487	2.41352	2.52312	2.96607	hypothetical protein, conserved	EIN_018490
EIN_018500_at	1.02906	down	1.01416	up	1.16601	down	1.03963	down	1.06416	down	1.41955	up	6.00681	5.79937	6.10619	5	5.66435	5.57935	10.5825	2.54351	2.50218	2.5638	2.32193	2.48744	2.45379	3.04894
EIN_018600_s_at	1.01373	up	1.26555	down	1.07154	up	1.27579	up	1.56489	up	3.47571	up	11.9183	12.1062	8.53527	11.9422	16.2671	19.9406	46.3365	3.41196	3.43164	3.0722	3.51164	3.76334	4.05802	5.20927	hypothetical protein	EIN_018600
EIN_018700_s_at	1	down	1	down	1	down	1.14638	up	1.04007	up	2.63349	up	5	5	5	5	5.79869	5.20549	14.2985	2.32193	2.32193	2.32193	2.32193	2.51901	2.37861	3.7189
EIN_018800_at	1	down	1	down	1	down	1	down	1	down	1	down	5	5	5	5	5	5	5	2.32193	2.32193	2.32193	2.32193	2.32193	2.32193	2.32193	hypothetical protein	EIN_018800
EIN_018900_x_at	1.06796	down	1.28135	down	1.12018	down	1.2297	down	1.14431	down	1.30001	down	6.86728	6.27553	5.07495	5.95777	5.3205	5.81926	5	2.70045	2.60559	2.34278	2.53672	2.40214	2.50597	2.32193	hypothetical protein	EIN_018900
EIN_019000_at	1.21159	up	1	down	1	down	1	down	1	down	1.14589	up	5	6.23168	5	5	5	5	5.82026	2.32193	2.59883	2.32193	2.32193	2.32193	2.32193	2.5184	hypothetical protein	EIN_019000
EIN_019010_at	1.01987	down	1.01987	down	1.01987	down	1.01987	down	1.04608	up	1.01987	down	5.10335	5	5	5	5	5.38208	5	2.35031	2.32193	2.32193	2.32193	2.32193	2.4153	2.32193	hypothetical protein	EIN_019010
EIN_019210_at	1.40472	down	1.09828	down	1.14459	down	1.88512	down	1.03139	down	1.17235	down	314.234	223.955	281.701	266.465	167.393	300.146	268.595	8.24674	7.75645	8.11149	8.0519	7.33208	8.20214	8.01734	hypothetical protein	EIN_019210
EIN_019220_at	1.36576	down	1.3179	down	1.38887	down	1.67939	down	1.569	down	1.06836	down	14.955	10.4696	11.7681	10.146	9.0152	9.4097	14.5631	3.80227	3.35257	3.40404	3.32836	3.05434	3.15243	3.70687	hypothetical protein	EIN_019220	metal ion binding, oxidoreductase activity
EIN_019230_at	1.49281	down	3.0675	down	1.88042	down	3.55898	down	3.7798	down	3.09065	down	79.3623	53.3527	26.8505	34.0847	16.841	17.8777	21.6872	5.78337	5.20535	4.16631	4.87232	3.95191	3.86506	4.15547
EIN_019540_at	2.59629	down	1.73642	down	1.59824	down	2.11615	down	1.18627	up	1.10923	up	665.25	233.183	352.432	384.169	287.06	916.828	739.941	9.23582	7.85937	8.4397	8.55933	8.15438	9.48225	9.38538	Rho guanine nucleotide exchange factor, putative	EIN_019540	Rho guanyl-nucleotide exchange factor activity
EIN_019550_at	1.07032	down	1.33834	up	1.25433	up	1.33559	up	1.37859	down	1.10693	up	21.0874	17.4923	25.2292	25.9628	24.4728	16.5892	26.6729	4.1441	4.04606	4.56455	4.47103	4.56158	3.6809	4.29066	hypothetical protein	EIN_019550
EIN_019660_at	6.32454	up	8.42543	up	10.1522	up	12.1563	up	4.92779	up	3.52779	up	644.381	817.235	1056.38	1288.71	1520.79	714.834	502.971	6.96665	9.62761	10.0414	10.3104	10.5703	9.26759	8.78541	26S protease regulatory subunit S10b, putative	EIN_019660
EIN_019970_at	1.04164	up	1.10978	up	1.54453	up	1.482	up	1.30639	down	2.06154	down	355.057	322.549	339.787	478.669	456.799	265.81	167.338	8.2541	8.31296	8.40437	8.88127	8.82164	7.86851	7.21037	hypothetical protein	EIN_019970
EIN_019980_at	2.20961	down	2.14167	down	2.15788	down	2.54805	down	4.2506	down	5.3282	down	1486.05	607.068	623.98	621.207	521.476	324.536	271.237	10.3706	9.22677	9.27182	9.26094	9.02117	8.2829	7.95691	ras GTP-ase activating protein, putative	EIN_019980	GTPase activator activity
EIN_019990_at	2.30137	down	1.9982	down	1.53996	down	1.47911	down	1.14882	up	1.13265	up	111.532	51.0787	57.7853	106.362	77.3133	149.515	184.604	6.79364	5.59115	5.79493	6.17074	6.22891	6.9938	6.97334	GPI transamidase component PIG-U, putative	EIN_019990
EIN_020000_at	1.42743	up	2.09495	up	1.93341	up	1.46975	down	3.73108	down	4.44361	down	315.835	454.024	627.431	581.707	208.45	81.1526	68.0112	8.22068	8.7341	9.28759	9.17182	7.66511	6.32108	6.06895	hypothetical protein	EIN_020000
EIN_020010_at	22.2081	up	14.3771	up	17.2812	up	30.5535	up	29.0535	up	25.9136	up	8.23738	195.797	115.13	146.331	236.199	220.135	199.849	2.91669	7.3897	6.76239	7.02782	7.84995	7.77733	7.61233	hypothetical protein	EIN_020010
EIN_020020_at	2.0153	down	1.38442	down	1.22459	down	1.74161	down	3.09366	down	4.61691	down	1894.16	832.34	1248.93	1372.76	976.019	700.683	416.13	10.7101	9.69908	10.2408	10.4178	9.90966	9.08077	8.50315	hypothetical protein	EIN_020020
EIN_020030_at	1.64484	down	2.59551	down	6.72737	down	16.0452	down	13.4871	down	12.0052	down	2384.78	1163.93	850.951	283.472	121.332	149.783	161.783	10.895	10.1771	9.51902	8.14499	6.89097	7.14153	7.30945	aldose reductase, putative	EIN_020030	oxidoreductase activity
EIN_020040_at	1.10512	up	1.24064	up	1.07642	down	2.46798	down	5.61002	down	6.93811	down	2640.51	2962.82	3222	2464.55	1088.49	466.706	390.437	11.3399	11.4841	11.651	11.2337	10.0366	8.85192	8.54538	signal recognition particle receptor subunit beta, putative	EIN_020040
EIN_020050_at	1.00903	down	1.13648	down	1.43147	up	6.44915	up	127.767	up	191.957	up	29.465	35.0808	27.4701	55.2112	356.181	4139.41	5551.22	4.77033	4.75737	4.58576	5.28783	7.45944	11.7677	12.355	hypothetical protein	EIN_020050	protein binding, zinc ion binding
EIN_020060_at	1.15063	down	1.07162	down	1.43674	down	2.83355	down	1.1064	down	1.35671	up	395.729	305.376	337.567	284.281	105.293	271.773	434.753	8.21331	8.01089	8.11352	7.69051	6.7107	8.06744	8.65342	zinc finger protein zpr1, putative	EIN_020060	protein binding, zinc ion binding
EIN_020070_at	3.11322	down	2.16183	down	1.57767	down	1.11359	down	1.03235	down	1.46281	down	388.825	134.054	175.611	287.347	366.993	364.672	267.515	8.55017	6.91176	7.43792	7.89238	8.39496	8.50424	8.00143	hypothetical protein	EIN_020070
EIN_020080_at	2.82646	up	1.49437	up	1.75239	up	16.6807	up	15.4526	up	17.1743	up	295.756	476.989	232.535	281.021	2512.28	2455.3	2567.47	7.21923	8.71823	7.79877	8.02855	11.2793	11.169	11.3214	hypothetical protein	EIN_020080
EIN_020090_at	1.69137	up	2.60658	up	1.48094	up	1.08048	down	1.27272	down	1.73202	down	1134.97	1814.71	2769.11	1662.83	1041.9	838.002	611.915	10.0434	10.8016	11.4255	10.6099	9.9317	9.69546	9.25092	hypothetical protein	EIN_020090
EIN_020100_at	2.9656	up	4.46365	up	2.89145	up	2.72272	up	2.78209	up	3.56735	up	69.7919	155.619	237.476	155.328	137.023	139.006	180.138	5.63216	7.20048	7.79039	7.16395	7.07721	7.10833	7.46702	protein phosphatase 2C, putative	EIN_020100	catalytic activity
EIN_020110_at	2.20433	down	1.45944	down	1.0689	up	1.26175	up	1.32952	down	1.85641	down	4594.81	2005.77	3017.94	4732.15	5650.56	4555.07	2690.2	12.0932	10.9528	11.5477	12.1893	12.4286	11.6823	11.2006	hydroxylamine reductase, putative	EIN_020110	catalytic activity, electron carrier activity, iron-sulfur cluster binding, oxidoreductase activity
EIN_020120_at	1.06496	down	1.56872	up	1.47588	up	3.26658	up	3.23599	up	4.08675	up	145.659	133.451	229.807	209.525	463.94	463.409	592.484	7.1437	7.05291	7.79329	7.70528	8.85148	8.83791	9.17466	hypothetical protein, conserved	EIN_020120
EIN_020130_at	3.67517	down	6.80848	down	8.77936	down	5.94224	down	6.05354	down	4.62495	down	1180.14	196.881	209.098	80.1774	119.886	182.339	293.738	9.43808	7.56027	6.67075	6.30396	6.86707	6.8403	7.22864	hypothetical protein	EIN_020130
EIN_020140_at	2.17358	up	2.24441	up	3.28224	up	1.36759	up	6.37451	up	10.6355	up	630.616	1046.04	1150.23	1537.33	633.771	3218.05	5047.04	8.79594	9.91601	9.96227	10.5106	9.24758	11.4683	12.2067	protein phosphatase 2C, putative	EIN_020140	catalytic activity
EIN_020150_at	1.11332	down	1.09263	up	1.33706	down	2.06401	down	1.28684	down	1.19726	up	1173.68	814.064	928.154	659.986	438.891	757.237	1048.4	9.71589	9.56103	9.8437	9.29683	8.67044	9.35206	9.97563	peptidyl-tRNA hydrolase 2, mitochondrial precursor, putative	EIN_020150	aminoacyl-tRNA hydrolase activity
EIN_020160_at	2.80045	up	1.83775	up	1.54544	up	2.51741	up	1.05577	down	1.0279	up	182.543	507.936	331.584	300.7	594.382	238.468	229.829	7.49174	8.9774	8.36968	8.11976	8.82368	7.41345	7.53144	hypothetical protein	EIN_020160
EIN_020170_at	1.22615	down	1.09536	up	1.59976	up	1.30626	up	1.07454	up	1.15898	down	118.516	98.6957	134.336	193.542	156.005	161.86	132.937	6.88728	6.59314	7.01869	7.56513	7.27272	6.991	6.67442	hypothetical protein	EIN_020170	Rho guanyl-nucleotide exchange factor activity
EIN_020180_at	1.55206	up	2.22201	up	5.05471	up	5.64673	up	8.4255	up	8.04255	up	117.859	148.215	212.023	502.592	548.159	911.871	809.578	6.56833	7.20251	7.72019	8.90596	9.06574	9.64309	9.57598	ankyrin repeat-containing protein, putative	EIN_020180
EIN_020190_at	2.6758	up	7.29783	up	4.80394	up	193.817	up	126.124	up	76.5692	up	37.0393	72.5039	219.964	130.774	5284.08	3349.1	2045.92	4.72739	6.14736	7.59486	6.99161	12.3259	11.7061	10.9861	hypothetical protein	EIN_020190	binding, catalytic activity
EIN_020200_at	2.04137	down	1.23749	down	2.61188	up	1.38768	up	3.39003	up	4.73847	up	96.4617	57.1048	82.027	256.484	116.348	290.356	424.427	6.36555	5.33601	6.05813	7.75064	6.83822	8.12685	8.60997	hypothetical protein, conserved	EIN_020200	DNA binding
EIN_020210_at	3.43779	up	2.7989	up	1.5629	up	6.11419	up	3.32093	up	2.05126	up	390.579	1659.5	1208.48	571.989	2237.05	1211.2	741.41	8.49051	10.272	9.97537	9.13474	11.1027	10.2221	9.52702	hypothetical protein	EIN_020210
EIN_020220_at	1.18946	down	1.74719	up	1.5571	up	1.92617	down	1.85889	down	1.61345	down	928.17	529.692	1029.76	965.869	345.763	314.648	364.602	9.17459	8.92428	9.97963	9.81345	8.22886	8.28016	8.48445	hypothetical protein	EIN_020220
EIN_020230_at	1.82893	down	1.04972	down	1.76793	up	1.04949	up	2.36298	down	2.71998	down	164.478	84.6567	140.403	262.953	154.421	72.0286	64.1639	7.19672	6.32572	7.12672	8.01878	7.2664	5.95611	5.75312	hypothetical protein	EIN_020230
EIN_020240_at	1.05897	up	1.17177	down	1.14054	down	1.08882	down	1.20153	down	1.02417	down	7449.82	7997.16	6479.38	6619.24	7002.68	6209.34	7563.2	12.861	12.9437	12.6324	12.6713	12.7383	12.5962	12.8266	26S proteasome non-ATPase regulatory subunit, putative	EIN_020240
EIN_020250_at	1.3016	down	1.11454	down	1.30462	down	1.43654	down	2.16012	down	3.39057	down	411.301	320.994	351.804	300.199	272.154	197.851	144.166	8.6004	8.22012	8.44395	8.21678	8.0778	7.48929	6.83887	hypothetical protein	EIN_020250
EIN_020260_at	1.8855	up	1.77957	up	2.31135	up	1.24712	up	2.41371	up	3.68983	up	846.665	1416.49	1281.18	1669.98	926.148	2342.75	3242.32	9.48791	10.4029	10.3194	10.6966	9.80651	10.7592	11.3715	hypothetical protein	EIN_020260
EIN_020270_at	3.6157	up	1.10095	down	3.10084	up	2.86012	up	2.78323	up	2.31515	up	367.298	1049.41	267.075	863.202	824.28	1157.41	672.056	8.11366	9.96793	7.97491	9.74631	9.62973	9.59042	9.32477	methionine gamma-lyase, putative	EIN_020270	pyridoxal phosphate binding
EIN_020280_at	2.11294	up	7.31165	up	10.9048	up	5.51589	up	5.45193	up	4.54654	up	17.3405	41.936	114.941	175.298	92.6746	86.1923	74.7334	3.9677	5.04695	6.8379	7.41459	6.43129	6.41447	6.15247	hypothetical protein, conserved	EIN_020280
EIN_020290_at	3.5832	up	5.22229	up	4.95103	up	3.65817	up	3.65443	up	2.23476	up	772.713	1729.94	2299.88	2197.86	1610.88	1676.81	1059.53	8.77748	10.6187	11.1622	11.0852	10.6486	10.6471	9.9376	GTPase_rho, putative	EIN_020290	GTP binding
EIN_020300_at	1.14629	up	1.73311	up	1.52837	up	1.28995	up	2.21353	up	2.61674	up	361.489	411.705	622.611	553.898	468.243	836.358	974.664	8.48703	8.684	9.28039	9.09902	8.85435	9.63338	9.8748	hypothetical protein	EIN_020300
EIN_020310_at	1.25236	down	1.12322	down	2.44622	down	3.556	down	5.34075	down	4.66055	down	2140.23	1737.13	2306.83	934.244	595.293	404.453	507.723	11.0413	10.7166	10.8736	9.75072	9.21102	8.62423	8.82077	valyl-tRNA synthetase, putative	EIN_020310	ATP binding, aminoacyl-tRNA ligase activity, nucleotide binding, valine-tRNA ligase activity
EIN_020320_at	2.17756	down	2.20577	down	1.92905	down	5.39916	up	7.37241	up	5.46928	up	395.097	202.384	194.585	215.419	2270.36	2969.64	2197.12	8.62343	7.50072	7.48215	7.67554	11.0562	11.5056	11.0748	hypothetical protein, conserved	EIN_020320
EIN_020330_at	2.54991	up	3.27586	up	2.26556	up	3.78184	up	4.59389	up	5.28262	up	434.844	868.786	1115.6	835.013	1278.41	1652.91	1880.64	8.39854	9.74898	10.1104	9.5784	10.3176	10.5983	10.7998	G2/mitotic-specific cyclin-B, putative	EIN_020330
EIN_020340_at	1.0536	up	1.43623	down	1.72232	down	1.85714	up	1.12825	up	1.54957	down	219.081	240.972	154.737	142.08	418.531	372.574	199.883	7.77062	7.84595	7.24834	6.98628	8.66371	7.94472	7.13876	protein kri1, putative	EIN_020340
EIN_020350_at	1.20846	down	1.38509	down	1.5649	down	1.25571	up	1.22984	down	1.25193	down	21.272	18.5523	17.295	14.9706	23.7366	26.0932	25.4262	4.21405	3.94088	3.74407	3.56798	4.54256	3.91557	3.88989	hypothetical protein, conserved	EIN_020350	Rab GTPase activator activity
EIN_020360_at	1.11064	up	1.5477	up	2.97671	up	4.91662	up	6.57563	up	6.89036	up	566.48	737.493	739.188	1333.23	2231.13	2966.07	3094.79	8.80402	8.95542	9.43415	10.3777	11.1017	11.5212	11.5886	hypothetical protein	EIN_020360
EIN_020370_at	1.03647	down	1.34229	down	1.67631	down	1.71427	down	2.74206	down	3.12517	down	9383.83	9081.15	7022.9	5718.17	5441.18	3503.15	2996.73	13.1789	13.1272	12.7542	12.4336	12.4013	11.7236	11.5349	Amoebiasin-1, putative	EIN_020370
EIN_020380_at	1.49516	up	1.51132	up	1.7033	up	4.25568	up	5.49934	up	3.43174	up	76.3791	99.7375	100.661	113.502	290.77	386.039	325.131	6.05503	6.63533	6.65084	6.82337	8.14442	8.51429	7.83397	hypothetical protein	EIN_020380
EIN_020390_at	1.59792	up	1.7397	up	4.80407	up	2.05152	up	5.9986	up	8.52845	up	229.351	164.578	170.894	465.88	199.765	754.262	858.866	6.58452	7.26072	7.38336	8.84878	7.62122	9.16915	9.67681	hypothetical protein	EIN_020390
EIN_020400_at	1.70984	down	3.48086	down	2.1223	down	1.96034	up	2.85104	up	1.61484	up	911.226	775.79	270.993	431.418	1951.51	2613.45	1578.31	9.81752	9.04366	8.01808	8.73189	10.7886	11.329	10.5089	hypothetical protein	EIN_020400
EIN_020410_at	1.00214	down	1.01907	up	1.60435	up	1.78312	down	1.27393	up	1.7856	up	297.427	316.22	297.363	460.119	165.59	494.157	551.859	8.16186	8.15877	8.18911	8.84385	7.32746	8.51115	8.99827	hypothetical protein	EIN_020410
EIN_020420_at	1.36587	down	1.40942	up	2.76209	up	6.16606	up	2.28611	up	2.0648	up	534.867	341.7	694.03	1353.2	2852.36	1349.95	962.172	8.85251	8.40269	9.34761	10.3183	11.4769	10.0454	9.89851	hypothetical protein	EIN_020420	RNA binding, translation initiation factor activity
EIN_020430_at	1.75757	down	1.48661	down	1.23141	down	2.37607	down	1.11749	down	1.0719	down	3665.7	2218.84	2470.74	3051.8	1545.52	3402.67	3532.86	11.8382	11.0246	11.2662	11.5379	10.5896	11.678	11.738	hypothetical protein, conserved	EIN_020430	GTP binding
EIN_020440_at	1.25448	down	1.40264	down	1.7358	down	1.97563	down	1.04175	down	1.17045	down	206.414	188.797	175.163	173.446	94.8632	163.95	146.974	7.38376	7.05668	6.89562	6.58816	6.40145	7.32475	7.1567	hypothetical protein	EIN_020440
EIN_020450_at	1.38838	down	1.00541	up	1.14875	up	2.49213	down	2.99751	down	4.5652	down	125.494	79.7428	157.734	116.028	46.4789	39.0873	30.3315	6.63211	6.1587	6.6399	6.83217	5.31472	5.04834	4.44143	palmitoyltransferase SWF1, putative	EIN_020450	zinc ion binding
EIN_020460_at	1.24576	down	1.00628	down	1.54906	up	1.34259	up	1.12778	down	2.07313	down	58.7752	45.6371	56.6604	89.4381	80.2399	49.9229	30.3882	5.80872	5.49169	5.79968	6.44011	6.23373	5.63523	4.75691	hypothetical protein, conserved	EIN_020460	hydrolase activity
EIN_020470_at	1.68287	up	1.77456	up	1.97555	up	1.19185	down	1.5021	up	1.52912	up	2851.63	4176.59	4380.68	4947.99	2274.03	3789.77	3857.79	11.2629	12.0138	12.0904	12.2452	11.0097	11.8499	11.8756	hypothetical protein	EIN_020470
EIN_020480_at	3.11682	down	3.49587	down	1.22675	down	2.19376	down	1.13257	up	1.75219	up	416.058	131.035	149.444	418.419	205.334	650.591	819.916	8.66657	7.02649	6.86092	8.37172	7.53316	8.84616	9.47573	Rho/RAC guanine nucleotide exchange factor, putative	EIN_020480	Rho guanyl-nucleotide exchange factor activity, binding
EIN_020490_at	1.02433	up	1.32979	down	2.62431	down	2.7497	down	2.12412	down	3.00807	down	68.6904	79.6977	64.237	25.5398	25.5295	33.1881	21.9673	5.99676	6.03144	5.58557	4.60482	4.53749	4.9099	4.40792	hypothetical protein, conserved	EIN_020490
EIN_020500_at	1.71411	up	2.46125	up	3.74757	up	6.78614	up	2.37644	up	1.02106	up	131.282	250.058	341.465	513.685	888.842	326.505	143.951	7.02678	7.80424	8.32617	8.93273	9.78937	8.27558	7.05685	serine/threonine protein phosphatase PP1-2, putative	EIN_020500	hydrolase activity
EIN_020510_at	1.52587	up	1.55438	up	2.01389	up	1.66107	up	2.06275	up	2.49773	up	343.674	493.031	488.216	673.564	539.828	656.982	781.217	8.28084	8.89047	8.91717	9.29082	9.01295	9.3254	9.60145	RING finger protein, putative	EIN_020510	protein binding, zinc ion binding
EIN_020520_at	3.76142	up	2.99491	up	1.08817	up	3.28039	up	7.84346	up	19.4484	up	187.067	589.334	534.43	176.449	549.073	1227.37	3112.42	7.27149	9.18277	8.85401	7.3934	8.98536	10.243	11.5531	hypothetical protein	EIN_020520
EIN_020530_at	2.5079	down	1.31838	down	1.48888	up	2.89309	down	3.62727	down	5.7005	down	414.904	112.766	266.762	407.155	103.287	74.5864	56.3558	8.06517	6.73869	7.6664	8.6394	6.53256	6.20628	5.55408	hypothetical protein	EIN_020530
EIN_020540_at	1.22161	down	8.37762	down	5.56814	down	5.54356	down	1.94166	down	1.05938	up	3914.97	2848.63	397.185	605.312	614.624	2068.6	3520.99	11.695	11.4062	8.62843	9.21777	9.22416	10.7377	11.7782	hypothetical protein, conserved	EIN_020540
EIN_020550_at	2.3523	down	3.13346	down	2.0745	down	2.34028	down	1.37287	up	1.30889	up	200.693	87.7142	64.4698	113.515	96.9687	354.701	273.799	7.64506	6.41099	5.9973	6.5923	6.41838	8.10225	8.03341	hypothetical protein	EIN_020550	guanyl-nucleotide exchange factor activity
EIN_020560_s_at	2.63188	down	3.98597	down	1.25803	down	1.66511	down	1.11466	up	1.14916	down	266.778	107.328	68.9163	247.873	158.987	333.979	359.858	8.04121	6.64511	6.04628	7.71004	7.30559	8.19782	7.84062	hypothetical protein, conserved	EIN_020560
EIN_020570_at	2.00878	down	1.68302	down	2.08231	down	1.45577	down	3.51573	up	4.38662	up	160.663	86.6686	100.587	96.5744	117.85	593.064	770.103	7.32293	6.31661	6.57188	6.26475	6.78115	9.13676	9.45604	hypothetical protein	EIN_020570
EIN_020580_at	1.75165	down	2.46062	down	5.10507	down	6.7694	down	4.65455	down	4.02147	down	75.2815	38.587	25.7489	13.6057	9.38201	21.9791	25.3836	5.93778	5.12906	4.63875	3.58585	3.17875	3.71913	3.93005	hypothetical protein	EIN_020580
EIN_020590_at	1.8451	up	1.07964	up	1.09881	down	1.16498	down	1.52219	up	2.66187	up	564.096	1048.82	620.029	522.125	484.836	1165.18	1561.94	9.13848	10.0222	9.24903	9.00254	8.91817	9.74463	10.5509	hypothetical protein, conserved	EIN_020590	nucleotide binding
EIN_020600_at	2.73691	up	2.94921	up	1.92579	down	1.00551	down	1.37625	up	2.50848	up	18.6131	53.7242	62.4701	9.52068	18.4943	25.9781	45.7657	4.18222	5.63477	5.74255	3.23677	4.17429	4.64296	5.50903	GTP-binding protein YPT1, putative	EIN_020600	GTP binding
EIN_020610_at	1.21005	up	1.09567	up	1.19725	up	1.69335	down	1.75701	down	1.42927	down	913.384	1125.12	1025.72	1095.86	568.44	545.002	637.044	9.82929	10.1043	9.9611	10.089	9.06941	9.01616	9.31401	BR serine/threonine protein kinase, putative	EIN_020610	ATP binding, protein kinase activity, protein serine/threonine kinase activity, protein tyrosine kinase activity
EIN_020620_at	1.03963	down	1.22887	down	1.53897	up	2.02917	down	3.54611	down	3.85879	down	629.545	611.602	516.78	986.706	356.645	179.464	180.746	9.29673	9.24066	8.9994	9.91869	8.27584	7.47049	7.34858	serine/threonine protein phosphatase, putative	EIN_020620	hydrolase activity, metal ion binding, phosphoprotein phosphatase activity, protein serine/threonine phosphatase activity
EIN_020630_at	1.69851	down	1.55676	down	1.8832	up	1.33732	down	2.14025	down	4.02404	down	67.1395	39.0442	70.8969	124.161	60.3671	37.3276	18.3921	6.034	5.26973	5.39545	6.94719	5.61465	4.93623	4.02536	hypothetical protein	EIN_020630
EIN_020640_at	1.41355	up	1.87487	up	3.21247	up	3.4294	up	2.83969	up	1.74825	up	108.776	141.468	193.562	322.337	339.704	281.928	198.058	6.6268	7.12612	7.53359	8.31048	8.40475	8.13253	7.43271	type II inositol-1,4,5-trisphosphate 5-phosphatase precursor, putative	EIN_020640	inositol or phosphatidylinositol phosphatase activity
EIN_020650_at	1.28272	down	1.33451	down	1.07445	up	2.06229	down	1.30355	down	1.54997	down	905.421	703.089	672.591	979.725	439.143	718.08	592.666	9.79427	9.43506	9.37795	9.89787	8.75002	9.41182	9.16203	hypothetical protein, conserved	EIN_020650
EIN_020660_at	1.12209	up	1.58942	down	2.45205	down	2.12603	down	2.88758	down	1.8869	down	1571.1	1636.99	741.005	621.452	764.347	574.768	687.72	10.1884	10.3546	9.51988	8.8944	9.10023	8.65853	9.27237	hypothetical protein	EIN_020660	coenzyme binding, electron carrier activity, oxidoreductase activity
EIN_020670_at	1.54028	down	1.05392	down	1.36911	up	1.15198	up	1.94711	down	3.17564	down	914.327	582.703	833.686	1199.62	1009.19	531.64	298.628	9.76915	9.14596	9.69338	10.2224	9.97327	8.80781	8.1021	hypothetical protein	EIN_020670	catalytic activity, nucleotide binding
EIN_020680_at	1.33282	up	1.86255	up	1.80146	up	1.13718	up	2.12552	down	2.33243	down	438.963	535.817	748.528	725.136	456.258	196.698	173.891	8.6407	9.05518	9.53798	9.48987	8.82615	7.55289	7.41886	AP-2 complex subunit beta-1, putative	EIN_020680	binding, protein binding
EIN_020690_at	1.2999	down	1.14796	down	1.09603	down	1.95451	up	4.90208	up	2.46309	up	98.4599	69.1837	77.8064	97.0899	178.05	423.751	321.576	6.37714	5.99874	6.17807	6.24485	7.34395	8.67054	7.67761	hypothetical protein	EIN_020690
EIN_020700_at	4.71354	up	4.54881	up	5.2088	up	5.75083	up	10.2988	up	9.9208	up	753.436	3208.43	2987.92	3416.36	3573.5	6498.01	6551.69	9.27431	11.5111	11.4598	11.6553	11.7981	12.6387	12.5848	carboxy-terminal domain RNA polymerase II polypeptide A small phosphatase, putative	EIN_020700
EIN_020710_at	1.48738	up	1.18212	down	2.16196	up	1.62096	up	1.43894	up	1.02021	down	58.4208	108.278	46.2053	115.226	86.4846	76.4035	66.5883	5.72445	6.29723	5.48307	6.8368	6.4213	6.24946	5.69558	phosphatidylinositol 3-kinase catalytic subunit gamma, putative	EIN_020710	1-phosphatidylinositol-3-kinase activity, binding, inositol or phosphatidylinositol kinase activity
EIN_020720_at	1.21324	up	1.1448	up	1.36616	up	1.60922	down	1.63403	down	1.37188	down	1412.98	1399.28	1306.28	1695.02	721.565	687.248	855.783	10.1308	10.4097	10.3259	10.5809	9.44444	9.42236	9.67465	hypothetical protein	EIN_020720
EIN_020730_at	1.76618	down	1.11608	down	1.83428	down	2.15705	down	1.31074	down	1.3386	down	422.95	237.695	370.331	231.223	189.461	315.603	309.847	8.6671	7.84647	8.50866	7.79189	7.55804	8.27671	8.24638	hypothetical protein	EIN_020730
EIN_020740_at	1.03289	down	1.54987	up	3.09033	up	1.33341	up	1.03838	down	1.00542	up	416.063	425.561	643.868	1260.36	569.567	403.408	413.788	8.65837	8.61169	9.29052	10.2861	9.07349	8.60404	8.66617	hypothetical protein	EIN_020740
EIN_020750_at	1.35963	up	1.49901	up	1.0747	up	2.3592	up	1.87149	up	1.02823	down	33.4464	43.4229	47.1752	34.6823	74.6591	60.8487	33.7309	4.97175	5.41496	5.55576	5.07568	6.21005	5.87594	4.93159	hypothetical protein	EIN_020750
EIN_020760_at	1.59087	down	1.85451	down	3.52936	down	2.65645	up	1.58489	up	1.22079	up	369.898	228.949	195.045	113.454	1060.56	570.538	445.622	8.47516	7.80534	7.58412	6.65575	9.88466	9.13954	8.76297	hypothetical protein, conserved	EIN_020760	ATP binding, mismatched DNA binding
EIN_020770_at	1.78448	down	1.58083	down	2.42734	down	1.8059	down	1.14711	down	1.02403	up	799.975	546.323	546.425	346.054	435.88	708.949	799.066	9.59218	8.75667	8.93149	8.3128	8.73946	9.39417	9.62644	hypothetical protein	EIN_020770
EIN_020780_at	1.01077	down	1.15406	up	1.59374	down	1.6005	down	1.18381	down	1.0401	down	27.9645	28.1533	28.3805	16.2344	15.9006	20.6382	26.6697	4.57827	4.56281	4.78499	3.90586	3.89975	4.33483	4.52155	hypothetical protein	EIN_020780
EIN_020790_at	1.18219	down	1.36827	up	1.07366	up	1.19429	up	1.81895	up	2.35999	up	1534.52	1339.72	2096.65	1736.66	1831.46	2872.98	3882.38	10.5809	10.3395	11.0333	10.6835	10.8371	11.4441	11.8197	hypothetical protein	EIN_020790
EIN_020800_at	1.17823	up	1.96658	up	1.08741	up	1.3249	down	1.48429	down	1.44577	down	371.017	430.754	711.756	395.075	273.938	253.936	268.493	8.49742	8.73405	9.47311	8.61831	8.09153	7.92764	7.96558	gcn4-complementing protein, putative	EIN_020800	ARF GTPase activator activity, zinc ion binding
EIN_020810_at	1.12231	up	1.42422	up	1.05391	up	1.42073	down	1.56349	up	1.39612	up	52.3383	46.7806	58.5015	49.4529	29.1111	63.504	59.9018	5.2996	5.46607	5.80978	5.37536	4.79298	5.94438	5.78102	guanine nucleotide exchange factor, putative	EIN_020810	Rho guanyl-nucleotide exchange factor activity
EIN_020820_at	1.50409	down	1.59128	up	1.83981	up	1.10687	up	2.46994	up	1.49284	up	223.791	145.369	340.64	399.689	238.656	541.299	322.728	7.73546	7.14657	8.40564	8.61501	7.88194	9.03993	8.31351	hypothetical protein	EIN_020820
EIN_020830_at	2.42625	down	1.90941	down	1.92349	down	1.53246	down	1.55508	down	1.6716	down	210.797	80.8005	101.873	104.011	126.578	160.26	166.245	7.59536	6.31663	6.66224	6.65164	6.97951	6.95837	6.85413	hypothetical protein	EIN_020830	guanyl-nucleotide exchange factor activity
EIN_020840_at	1.07407	up	1.07442	down	1.70793	up	1.7227	up	8.42844	up	10.7426	up	146.336	160.262	134.035	264.841	256.143	1448.63	1544.38	7.15926	7.26235	7.05571	7.93151	7.94394	10.2345	10.5845	hypothetical protein	EIN_020840	guanyl-nucleotide exchange factor activity
EIN_020850_at	1.0666	down	1.91409	down	1.21174	down	1.46414	down	4.00765	down	3.10829	down	299.74	245.709	121.046	199.272	158.359	62.5005	97.3622	7.84891	7.7559	6.91225	7.57184	7.29886	5.84616	6.21279	hypothetical protein	EIN_020850	protein binding, zinc ion binding
EIN_020860_at	1.69417	down	1.44063	down	1.58438	down	1.3217	down	1.45112	down	1.91812	down	478.681	280.943	336.133	309.185	361.94	400.39	367.118	8.89256	8.13198	8.36586	8.22865	8.49017	8.35539	7.95287	hypothetical protein	EIN_020860
EIN_020870_at	1.01569	down	1.05104	up	1.25755	up	1.05549	down	1.1646	down	1.06383	down	1041.97	1057.11	1095.88	1327.21	954.044	916.486	957.617	9.95268	9.93022	10.0245	10.2833	9.87476	9.73284	9.86341	thiamine pyrophosphokinase, putative	EIN_020870	ATP binding, thiamin diphosphokinase activity
EIN_020880_at	1.21897	down	1.31959	up	1.39975	up	3.5228	up	2.20852	up	1.5389	up	145.865	91.3969	137.674	166.302	390.937	209.342	147.636	6.56447	6.27881	6.96456	7.04964	8.38119	7.70755	7.18637	hypothetical protein	EIN_020880
EIN_020890_at	1.11704	down	1.30307	down	1.14762	down	1.2921	down	1.43302	down	1.73206	down	7523.06	6824.48	5941.37	6708.76	5969	5415.48	4315.59	12.8647	12.705	12.4828	12.6661	12.495	12.3456	12.0722	elongation factor 1-beta, putative	EIN_020890	translation elongation factor activity
EIN_020900_at	2.14805	down	1.94745	down	1.72927	down	2.84258	down	1.4052	down	1.51048	down	5197.05	3354.96	3472.54	3735.91	1857.44	3636.16	3392.51	12.3162	11.2132	11.3547	11.5261	10.809	11.8255	11.7212	hypothetical protein, conserved	EIN_020900
EIN_020910_at	1.03554	down	1.53439	up	2.21203	up	2.31915	down	4.5086	down	3.51554	down	319.017	310.563	487.365	729.465	136.604	74.1115	96.0357	8.30339	8.25301	8.92106	9.44876	7.08979	6.13071	6.48965	hypothetical protein	EIN_020910
EIN_020920_at	1.03137	up	1.14339	down	1.30963	down	1.80671	down	2.04181	down	1.21813	down	2642.4	2797.63	2352.35	2059.96	1513.65	1293.19	2171.84	11.3643	11.4088	11.1709	10.9751	10.5109	10.3344	11.0796	hypothetical protein, conserved	EIN_020920
EIN_020930_at	1.31797	up	1.22306	up	1.17235	down	1.01666	up	2.38311	down	1.08344	down	726.725	962.274	973.291	685.628	742.313	306.687	699.911	9.49279	9.89111	9.78328	9.26338	9.51662	8.23994	9.37716	splicing factor 3B subunit, putative	EIN_020930	nucleic acid binding
EIN_020940_at	1.17027	down	1.28493	up	1.31349	up	1.01135	up	1.10686	down	1.31165	down	174.709	151.642	271.489	230.47	177.084	164.608	152.071	7.44671	7.21987	7.8084	7.84012	7.46298	7.30024	7.05532	hypothetical protein	EIN_020940	binding
EIN_020950_at	1.30705	up	2.37813	down	1.96987	down	1.49497	down	3.07706	down	2.87431	down	413.672	542.256	172.239	219.923	280.28	192.305	223.353	8.6735	9.05982	7.42367	7.6954	8.09338	7.05195	7.15029	hypothetical protein	EIN_020950
EIN_020960_at	2.02735	down	1.02057	down	2.18741	up	1.50757	down	1.36505	down	2.02864	down	140.403	65.6692	142.413	317.824	92.0276	96.3918	80.5978	7.01918	5.99959	6.98981	8.1484	6.42696	6.57023	5.99866	hypothetical protein	EIN_020960
EIN_020970_at	1.71459	up	5.15461	up	3.0581	up	2.37517	up	1.167	down	1.49153	down	37.5253	59.5304	166.239	95.072	73.3637	34.3863	23.6123	4.94404	5.72191	7.30991	6.55668	6.19208	4.72125	4.36725	hypothetical protein	EIN_020970
EIN_020980_at	2.12543	down	1.93982	down	1.36515	down	1.24128	down	3.73145	up	5.00417	up	238.854	161.575	126.55	185.087	216.014	1104.63	1183.29	7.84308	6.75533	6.88716	7.39402	7.53126	9.74282	10.1662	hypothetical protein	EIN_020980
EIN_020990_at	1.99503	down	1.53817	down	2.11257	down	2.31052	down	3.27432	down	3.71454	down	459.875	167.467	216.461	154.702	140.458	99.7869	92.1295	8.32919	7.33277	7.70797	7.25019	7.12097	6.61799	6.436	hypothetical protein, conserved	EIN_020990
EIN_021000_at	1.0238	up	1.23056	up	7.39386	up	126.1	up	46.1406	up	14.5091	up	40.1181	48.5483	60.8386	358.976	5119.84	2710.88	679.458	5.32025	5.35418	5.61957	8.20658	12.2987	10.8482	9.17913	hypothetical protein	EIN_021000
EIN_021010_at	6.59046	down	1.72774	down	1.64101	down	1.0894	down	1.77501	up	2.58563	up	859.508	233.204	343.986	412.119	473.559	923.502	1296.94	8.95567	6.23529	8.16678	8.24109	8.83213	9.7835	10.3262	hypothetical protein	EIN_021010
EIN_021020_at	1.10295	down	1.03963	down	1.31223	up	1.12014	down	1.27254	up	1.25202	down	205.861	166.287	187.594	268.248	199.775	240.113	161.439	7.49649	7.35512	7.44041	7.88851	7.33281	7.8442	7.17222
EIN_021030_at	1.27247	up	1.97069	up	1.43011	up	2.6492	up	3.90518	up	2.90842	up	29.8888	30.694	41.1387	32.2249	56.2575	79.8062	76.6987	4.30424	4.65188	5.28294	4.82037	5.7098	6.26963	5.84448	Rho/RAC guanine nucleotide exchange factor, putative	EIN_021030	Rho guanyl-nucleotide exchange factor activity
EIN_021040_at	1.29396	up	1.48285	up	1.1718	up	1.01723	up	1.10569	down	1.05982	down	125.86	131.744	142.303	117.328	93.2537	86.6155	102.705	6.51334	6.88514	7.08171	6.74207	6.53799	6.3684	6.42953	hypothetical protein, conserved	EIN_021040
EIN_021050_at	1.87902	down	1.92895	down	1.40651	down	1.6644	up	2.53387	up	1.15464	up	89.4151	49.2503	47.2278	62.9206	160.452	223.513	129.217	6.45453	5.54455	5.50672	5.96242	7.18953	7.79588	6.66197	hypothetical protein	EIN_021050
EIN_021060_at	1.7595	down	1.46784	down	1.70141	down	1.85735	down	2.01262	down	2.67487	down	261.662	149.472	203.185	157.926	142.138	176.897	142.637	8.02485	7.20968	7.47115	7.25812	7.1316	7.01577	6.60538	importin-4, putative	EIN_021060	binding
EIN_021070_at	1.37981	down	1.04669	down	1.03891	down	2.52862	down	1.53937	down	1.8313	down	2590.23	1657.36	2154.02	2212.26	1024.05	1472.38	1232.8	11.1316	10.6671	11.0658	11.0765	9.79326	10.5093	10.2587	hypothetical protein	EIN_021070
EIN_021080_at	1.43607	down	1.32207	down	1.40011	down	1.64423	down	1.45449	down	1.36598	down	3163.99	2480.42	2385.7	2334.78	1922.36	2195.16	2307.38	11.6189	11.0968	11.2161	11.1334	10.9015	11.0784	11.169	Tropomyosin-1 alpha chain, putative	EIN_021080
EIN_021090_at	2.21418	down	1.84758	down	1.69238	down	2.75777	down	4.68927	down	5.94315	down	665.035	318.111	381.902	454.015	242.309	142.229	118.138	9.3618	8.21503	8.47617	8.60275	7.8983	7.13244	6.79057	hypothetical protein	EIN_021090
EIN_021100_at	1.55087	up	2.26066	up	1.63665	up	1.44406	up	3.09053	up	4.70748	up	115.272	150.299	239.475	160.376	150.8	334.48	466.294	6.58425	7.21733	7.76099	7.295	7.11438	8.2121	8.8192	hypothetical protein	EIN_021100
EIN_021110_at	1.57831	down	2.10007	down	2.45467	down	4.4403	down	7.54917	down	9.18767	down	405.028	307.311	191.22	169.471	100.373	58.9626	47.2104	8.63788	7.9795	7.56744	7.34235	6.48722	5.72156	5.43818	cullin-1, putative	EIN_021110	ubiquitin protein ligase binding
EIN_021120_at	2.20041	up	1.76399	up	2.87352	up	1.05896	down	1.65664	down	2.13537	down	628.849	1266.59	977.73	1567.32	753.004	355.28	263.365	9.08365	10.2214	9.90249	10.6065	9.00101	8.35539	7.98917	hypothetical protein, conserved	EIN_021120	ATP binding, protein kinase activity, protein serine/threonine kinase activity, protein tyrosine kinase activity
EIN_021130_at	2.09755	down	1.82955	down	1.76302	down	3.21253	down	2.15556	down	2.12019	down	560.693	264.653	307.121	330.521	175.75	261.95	298.656	9.11422	8.04552	8.24273	8.29617	7.43051	8.00616	8.03003	hypothetical protein	EIN_021130	ATP binding, protein kinase activity
EIN_021140_at	1.19583	down	1.27736	up	1.16013	up	1.35862	down	1.42649	up	1.84458	up	213.113	103.317	135.587	153.147	76.5043	153.444	199.066	6.6404	6.38239	6.99356	6.85469	6.19826	7.15287	7.52369	hypothetical protein	EIN_021140	ATP binding, protein kinase activity
EIN_021150_at	1.68686	up	1.14551	up	1.17576	down	1.40913	up	1.84315	up	1.31265	up	1145.95	696.146	477.72	442.422	583.128	1757.98	1840.08	8.66918	9.42352	8.86518	8.43558	9.16399	9.55135	9.06166	hypothetical protein, conserved	EIN_021150
EIN_021160_at	1.30355	up	1.8485	down	1.32479	down	1.26737	down	1.48284	down	1.20663	down	220.53	377.279	209.264	164.493	175.144	161.322	178.505	7.70025	8.0827	6.8139	7.29449	7.35842	7.13189	7.42927	hypothetical protein	EIN_021160
EIN_021460_at	1.23088	down	1.62657	down	1.18798	down	1.13657	down	2.47282	down	1.41738	down	27.1107	20.4528	16.0634	21.7131	22.1093	12.614	20.8504	4.57165	4.27196	3.86981	4.32314	4.38696	3.26549	4.06842
EIN_021570_at	3.94442	down	4.98432	down	21.2562	down	39.7788	down	25.7139	down	7.50624	down	650.855	426.711	187.668	44.5903	15.8745	29.7588	72.6704	9.03212	7.05231	6.71473	4.62231	3.71819	4.34765	6.12403	hypothetical protein	EIN_021570
EIN_021680_at	1.80875	down	2.07577	up	1.85106	down	5.07493	down	3.08418	down	1.93508	down	43.826	29.3209	144.874	26.7561	7.67934	12.3626	19.7268	5.154	4.299	6.20764	4.26565	2.81061	3.52911	4.20161	hypothetical protein	EIN_021680
EIN_021790_at	1.29566	down	3.11927	down	46.8237	down	15.53	down	2.54062	down	1.55753	up	1716.92	989.997	270.703	16.8884	57.3869	385.586	962.025	9.26104	8.88735	7.61983	3.71187	5.30405	7.91586	9.90029	hypothetical protein	EIN_021790
EIN_022000_at	1.4937	down	1.14731	up	1.1056	down	1.76443	down	1.74051	down	2.5528	down	103.541	64.4682	137.897	93.2606	52.9805	68.4292	52.2445	6.53027	5.95137	6.72852	6.38543	5.71107	5.73076	5.17818	hypothetical protein	EIN_022000	nucleic acid binding, zinc ion binding
EIN_022010_at	1.34538	down	3.45025	up	4.21982	up	2.61485	up	1.16002	up	2.40823	down	26.2083	19.8835	90.0219	128.612	77.8303	55.1489	12.3391	4.70188	4.27387	6.48858	6.77906	6.08861	4.91603	3.43391	hypothetical protein, conserved	EIN_022010
EIN_022020_at	1.01366	up	1.47759	up	4.22716	up	13.4574	up	6.37378	up	1.97186	up	33.7207	39.1843	37.0512	99.509	356.723	148.459	46.8838	4.52684	4.54642	5.09008	6.60653	8.27717	7.19899	5.5064	hypothetical protein	EIN_022020
EIN_022130_at	1.13429	down	1.05625	up	1.11186	down	1.12253	down	1.09576	down	1.22143	down	9.98121	8.43508	10.7002	8.71874	8.53223	8.33417	7.89627	3.15983	2.97804	3.23879	3.00685	2.99308	3.02791	2.87126	hypothetical protein	EIN_022130
EIN_022140_at	1.33615	down	1.39194	down	1.85255	down	1.4243	down	1.30148	down	1.05509	down	41.1759	31.8004	31.8991	22.0349	28.7024	31.2561	38.6741	5.33199	4.91391	4.85489	4.44248	4.82174	4.95184	5.25463	furin repeat-containing protein, putative	EIN_022140
EIN_022150_x_at	1.07985	down	1.18806	down	1.59112	down	1.60024	down	3.75688	down	4.40725	down	6186.21	5759.2	5290.79	3974.99	3854.9	2098.03	1763.86	12.5837	12.4729	12.3351	11.9137	11.9054	10.6742	10.4438	thioredoxin, putative	EIN_022150
EIN_022160_at	2.00169	down	2.91027	down	1.5836	down	5.16632	down	26.275	down	30.0435	down	402.241	203.501	175.39	258.136	138.637	15.8901	18.0305	8.62448	7.62325	7.08332	7.96127	6.25534	3.90885	3.71549
EIN_022170_at	1.30278	up	2.13426	up	1.0957	up	2.50013	down	6.03101	down	6.74917	down	343.243	430.107	693.902	367.503	132.964	57.0277	53.5098	8.34222	8.72381	9.43596	8.47408	7.02022	5.74982	5.58751	serine/threonine protein kinase-transforming protein raf, putative	EIN_022170	ATP binding, protein binding, protein kinase activity, protein serine/threonine kinase activity, protein tyrosine kinase activity
EIN_022180_at	1.06782	down	1.36224	up	1.99381	up	1.56187	up	1.10866	down	1.34399	up	5.61006	5.20644	8.33043	12.1378	9.14681	5	8.1479	2.47075	2.37608	2.91673	3.46627	3.11402	2.32193	2.89727	hypothetical protein, conserved	EIN_022180
EIN_022190_at	1.38251	up	2.4132	up	2.02373	up	1.20152	down	2.82048	down	2.16261	down	300.012	426.866	686.83	581.368	275.279	101.459	129.995	8.12285	8.59014	9.3938	9.13987	7.85799	6.62691	7.01008	elongation factor 1-alpha, putative	EIN_022190	GTP binding, GTPase activity
EIN_022200_s_at	1.16437	down	1.65387	down	1.47798	down	1.13581	down	1.48912	down	1.31935	up	131.744	111.4	78.8978	92.2649	120.015	87.0965	171.762	7.01789	6.79834	6.29205	6.45427	6.83417	6.44344	7.41772	protein serine/threonine kinase, putative	EIN_022200	ATP binding, protein kinase activity, protein serine/threonine kinase activity, protein tyrosine kinase activity
EIN_022210_at	1.02312	down	1.18797	down	1.10887	up	1.19856	up	1.63252	down	1.87592	down	76.4216	69.8336	59.556	82.448	89.243	43.5613	37.9017	6.12868	6.09571	5.88019	6.27778	6.38999	5.42159	5.22109	serine/threonine protein phosphatase 4 catalytic subunit, putative	EIN_022210	hydrolase activity
EIN_022220_at	1.32586	down	1.89336	down	1.54829	down	1.1108	down	1.11805	up	1.74289	up	26.1879	21.518	14.9754	17.2921	26.365	47.3375	75.4856	4.66931	4.26239	3.74836	4.03864	4.51771	4.8303	5.4708	protein serine/threonine kinase, putative	EIN_022220	ATP binding, protein kinase activity, protein serine/threonine kinase activity, protein tyrosine kinase activity
EIN_022230_at	2.8122	down	1.46131	down	2.39364	up	3.02679	up	1.35075	up	1.40377	down	63.5767	22.1059	41.4092	145.573	215.123	107.907	43.4632	5.9073	4.41561	5.36005	7.16651	7.50509	6.34106	5.418	hypothetical protein	EIN_022230
EIN_022240_x_at	1.25051	up	1.02074	up	1.07982	up	1.26522	up	1.35846	up	2.48755	up	16.9911	20.3956	19.2411	19.705	22.4722	27.8314	52.6956	3.97499	4.29751	4.00461	4.08579	4.31439	4.41696	5.28972	hypothetical protein	EIN_022240
EIN_022250_at	1.11403	down	1.32895	up	1.167	up	1.06268	up	1.28885	down	1.3691	up	206.307	231.321	321.101	246.727	219.908	158.865	307.068	7.65148	7.49569	8.06176	7.87428	7.73919	7.28539	8.1047	hypothetical protein	EIN_022250	nucleic acid binding, zinc ion binding
EIN_022260_at	1.21613	down	1.25675	up	1.18824	down	1.10171	down	1.85467	down	2.91343	down	421.103	348.135	545.994	332.967	374.062	316.85	164.014	8.62592	8.34362	8.95561	8.37709	8.48618	7.73475	7.0832	hypothetical protein	EIN_022260	nucleic acid binding, zinc ion binding
EIN_022270_at	1.02893	up	1.08841	down	1.32392	up	1.35853	down	1.9442	down	1.60269	down	11.6768	11.2706	10.5485	14.2285	7.86688	5.45276	6.98445	3.38886	3.43001	3.26663	3.79368	2.94681	2.42969	2.70836
EIN_022280_s_at	1.0257	up	1	down	1	down	1	down	1	down	1.01908	up	5	5.13525	5	5	5	5	5.09913	2.32193	2.35853	2.32193	2.32193	2.32193	2.32193	2.3492
EIN_022480_at	1.05208	up	1.18556	down	1.01542	up	1.34916	down	2.05824	down	1.97079	down	14.8881	12.4233	9.69018	12.7613	8.63871	5.24041	5.49343	3.42551	3.49875	3.17994	3.44758	2.99344	2.38409	2.44673
EIN_022690_x_at	1.11602	up	1.17095	down	1.122	up	1.12831	up	1.17095	down	1.17095	down	6.0793	6.62136	5	6.90661	6.79264	5	5	2.54961	2.70798	2.32193	2.71568	2.72377	2.32193	2.32193	protein serine/threonine kinase, putative	EIN_022690	ATP binding, protein kinase activity, protein tyrosine kinase activity
EIN_022800_x_at	1.02485	down	1.08563	up	1.02485	down	1.02485	down	1.02485	down	1.02485	down	5.13058	5	5.70494	5	5	5	5	2.35734	2.32193	2.47587	2.32193	2.32193	2.32193	2.32193
EIN_022910_at	2.04891	down	1.48807	down	1.82475	down	4.10806	down	4.42406	down	2.65075	down	30.1794	13.1894	17.5588	18.6305	6.10317	5.63451	10.4643	4.60907	3.57421	4.03563	3.74137	2.57061	2.4637	3.20267	hypothetical protein	EIN_022910	calcium ion binding
EIN_022920_x_at	1	down	1	down	1	down	1	down	1	down	1.0599	up	5	5	5	5	5	5	5.32341	2.32193	2.32193	2.32193	2.32193	2.32193	2.32193	2.40585
EIN_023030_x_at	1.28302	down	1.18282	down	1.0737	down	1.07468	down	1.70222	down	1.70222	down	10.4188	6.83626	7.72802	8.85586	8.84533	5	5	3.08935	2.72981	2.84712	2.98676	2.98543	2.32193	2.32193
EIN_023330_at	1.19255	down	1.21641	down	1.14734	up	1.02592	down	1.55413	down	1.6079	down	8.32313	6.82581	6.79061	11.6514	8.66154	5.1854	5	3.00711	2.75306	2.72448	3.20541	2.97019	2.371	2.32193	hypothetical protein	EIN_023330
EIN_023440_s_at	1.0797	down	1.0797	down	1.0797	down	1.0797	down	1.07691	down	1.06496	down	5.46732	5	5	5	5	5.01302	5.07118	2.43256	2.32193	2.32193	2.32193	2.32193	2.32566	2.34177	hypothetical protein, conserved	EIN_023440
EIN_023450_x_at	1.34574	down	1.24837	down	1.19102	down	1.27323	down	1.33164	down	1.20897	down	7.13021	5	5.41307	5.72099	5.31906	5.05408	5.70891	2.75032	2.32193	2.43028	2.49812	2.40183	2.33712	2.47654	serine/threonine protein kinase, putative	EIN_023450	ATP binding, protein kinase activity, protein serine/threonine kinase activity, protein tyrosine kinase activity
EIN_023460_s_at	1.42421	down	1.08952	down	1.05874	up	1.75157	down	1.03679	up	1.02517	up	10.8833	7.15152	9.02356	11.7686	5.39023	10.0132	12.9423	3.23599	2.72584	3.1123	3.31834	2.42734	3.28811	3.27186	hypothetical protein	EIN_023460
EIN_023960_s_at	1.36098	down	1.06338	down	1.065	up	4.50258	down	11.6414	down	11.1494	down	1486.97	1031.44	1208.99	1412.52	396.129	132.769	119.148	10.32	9.87533	10.2313	10.4108	8.14923	6.77879	6.84109	hypothetical protein, conserved	EIN_023960	N-acetyltransferase activity
EIN_023970_s_at	1.0651	down	1.21334	down	5.51339	down	13.3362	down	8.42419	down	2.30198	down	6244.61	5969.67	5243.01	1317.48	457.72	725.364	2698.63	12.5678	12.4768	12.2888	10.1049	8.83054	9.49328	11.3649	nitrogen fixation protein nifU, putative	EIN_023970	iron ion binding, iron-sulfur cluster binding
EIN_023980_at	1.79525	down	1.05224	down	1.49904	down	1.49516	down	1.42348	up	1.39287	down	595.034	303.235	522.671	363.149	375.809	913.77	388.955	9.07509	8.23091	9.00163	8.49105	8.49479	9.58451	8.59703	hypothetical protein	EIN_023980	protein binding
EIN_023990_at	1.24253	down	1.42231	down	1.27106	down	1.73693	up	2.88052	up	1.888	up	7.433	5.80603	5	5.64082	12.5852	23.782	20.4852	2.83017	2.51689	2.32193	2.48414	3.62671	4.3565	3.74703	hypothetical protein, conserved	EIN_023990
EIN_024000_at	1	down	1.01615	up	1	down	1.16812	up	1.96388	up	2.39406	up	5	5	5.0834	5	6.13828	12.0422	18.0825	2.32193	2.32193	2.34504	2.32193	2.54611	3.29564	3.58139	hypothetical protein, conserved	EIN_024000
EIN_024410_at	1.50291	down	1.69595	down	2.27335	down	1.84155	down	1.57537	down	1.5986	down	110.324	74.8426	72.3945	48.455	59.6773	83.3303	77.6607	6.75635	6.1686	5.99425	5.57153	5.87543	6.10066	6.07954	hypothetical protein	EIN_024410
EIN_024420_at	1.06976	up	3.30366	down	1.23488	down	1.65667	down	1.24461	up	1.31258	up	2181.76	1967.5	571.632	1876.98	1269.33	2237.61	2427.17	10.7973	10.8946	9.07326	10.493	10.069	11.113	11.1897	galactose-inhibitable lectin 35 kDa subunit precursor, putative	EIN_024420
EIN_024430_s_at	1.43527	down	2.53848	down	7.72058	down	14.9648	down	7.97871	down	4.15442	down	1172.94	813.185	439.365	140.631	89.5032	139.027	261.525	10.0742	9.55286	8.73021	7.12547	6.17068	7.07802	8.01953	calcium-binding protein, putative	EIN_024430	calcium ion binding
EIN_024440_s_at	1.67989	up	1.06647	up	4.71922	up	4.66963	up	19.9989	up	39.6639	up	11.3331	18.1704	13.4017	46.1487	46.6672	214.974	389.778	3.26928	4.01764	3.36213	5.50783	5.49259	7.59113	8.57903	actophorin, putative	EIN_024440	actin binding
EIN_024450_at	1.28285	up	1.41352	up	1.60862	up	3.24514	up	2.3391	up	2.20458	up	7.75958	9.77258	11.1393	12.9905	26.257	18.8051	18.9602	2.89205	3.2514	3.39134	3.57787	4.59033	4.11801	4.03255	protein serine/threonine kinase, putative	EIN_024450	ATP binding, protein kinase activity, protein serine/threonine kinase activity, protein tyrosine kinase activity
EIN_024460_at	1.9605	down	1.34155	down	1.39437	up	1.06992	up	2.22431	up	1.59715	up	86.9141	57.4396	60.6457	142.701	94.7433	180.851	142.216	6.30475	5.33352	5.88084	6.78437	6.40225	7.45811	6.98025	hypothetical protein	EIN_024460
EIN_024470_at	1.80018	down	2.29604	down	3.01454	down	2.95493	down	3.75232	down	3.17169	down	116.914	66.3026	50.8319	43.2498	39.5315	38.5238	47.1855	6.84801	5.99987	5.64886	5.25607	5.28489	4.94023	5.18276	dual specificity protein phosphatase, putative	EIN_024470	phosphatase activity, protein tyrosine/serine/threonine phosphatase activity
EIN_024480_at	1.32639	up	2.60526	up	3.05298	up	2.37553	up	1.56592	up	1.44784	down	71.6534	105.561	208.971	229.6	172.095	129.928	69.2062	6.13493	6.54243	7.51635	7.74514	7.38318	6.78193	5.60102
EIN_024490_at	1.06651	up	1.2261	down	1.66919	down	1.66931	down	2.24229	up	2.97472	up	1661.39	1635.55	1189.9	1015.15	974.872	3244.18	4205.47	10.4604	10.5533	10.1663	9.72124	9.72114	11.6254	12.0331	hypothetical protein	EIN_024490	G-protein coupled receptor activity
EIN_024500_at	1.70068	up	1.01493	down	1.98834	up	2.48841	up	44.7209	up	44.0407	up	59.8751	108.959	80.6939	122.681	207.708	2848.83	2627.15	5.88494	6.65105	5.86355	6.87651	7.20017	11.3678	11.3457	M-phase inducer phosphatase, putative	EIN_024500	protein tyrosine phosphatase activity
EIN_024510_at	1.88577	up	1.71303	up	1.71778	up	1.75095	up	1.13941	down	1.46333	down	3429.69	4523.61	4138.54	4142.14	4278.1	2419.53	1657.05	11.2273	12.1424	12.0038	12.0078	12.0354	11.039	10.678	hypothetical protein	EIN_024510
EIN_024710_at	1	down	1	down	1	down	1	down	1	down	1	down	5	5	5	5	5	5	5	2.32193	2.32193	2.32193	2.32193	2.32193	2.32193	2.32193	hypothetical protein, conserved	EIN_024710
EIN_024720_x_at	1.31428	down	1.7195	down	1.62375	down	1.60325	down	2.5302	down	2.33048	down	16.9354	13.2033	9.77205	10.5668	10.2132	6.54376	7.14363	4.01327	3.619	3.23129	3.31395	3.33227	2.67402	2.79265	protein serine/threonine kinase, putative	EIN_024720	ATP binding, protein kinase activity, protein serine/threonine kinase activity, protein tyrosine kinase activity
EIN_024830_at	1.21987	down	1.21693	up	1.70338	down	2.60277	down	1.27485	down	3.33619	down	149.54	111.816	168.4	90.0784	52.7085	110.307	43.5929	7.08393	6.7972	7.36718	6.31553	5.70389	6.73361	5.34573	protein serine/threonine kinase, putative	EIN_024830	ATP binding, protein kinase activity, protein serine/threonine kinase activity, protein tyrosine kinase activity
EIN_024840_at	3.06631	down	3.14377	down	2.50202	down	8.39758	down	3.50543	down	3.35204	down	284.788	83.7526	82.5722	103.856	32.7869	80.4109	77.9946	8.00307	6.38657	6.35058	6.67998	4.9331	6.19348	6.25803	hypothetical protein, conserved	EIN_024840	hydrolase activity
EIN_024850_at	1.47862	down	2.99115	down	2.88864	down	6.79185	down	1.92208	down	1.57481	down	136.05	88.962	52.8051	87.8863	20.795	69.1742	270.493	7.02732	6.46307	5.44662	5.49693	4.26352	6.08465	6.37214	hypothetical protein	EIN_024850
EIN_024860_at	2.17915	down	1.98896	down	2.92991	down	1.2925	up	3.12935	up	2.46765	up	24.6854	11.3826	12.2068	8.31958	29.9839	73.9985	102.694	4.52301	3.39924	3.53099	2.97215	4.89317	6.16887	5.82615	hypothetical protein, conserved	EIN_024860
EIN_024870_x_at	1.1784	up	1.06754	down	1.07685	down	1.06106	down	1.06953	down	1.07117	down	5.44804	6.5664	5.04437	5	5.07666	5.0347	5.02682	2.42875	2.66558	2.33445	2.32193	2.34324	2.33177	2.32957	protein serine/threonine kinase, putative	EIN_024870	ATP binding, protein kinase activity, protein serine/threonine kinase activity, protein tyrosine kinase activity
EIN_024880_at	1.12599	down	1.12599	down	1.12599	down	1.12599	down	1.12599	down	1.12599	down	5.80998	5	5	5	5	5	5	2.49312	2.32193	2.32193	2.32193	2.32193	2.32193	2.32193	hypothetical protein, conserved	EIN_024880
EIN_024890_s_at	1.10119	down	1.27086	down	1.14708	down	2.0355	down	5.36607	down	3.92773	down	51.9599	43.2591	37.4712	42.4012	27.5485	9.25456	13.5432	5.56902	5.42996	5.22322	5.37105	4.54364	3.14515	3.59533
EIN_024900_at	1.62849	up	1.27238	down	2.00657	down	1.03432	down	1.36278	up	1.0317	up	36.2928	52.8699	25.3765	13.7948	25.9135	40.5973	29.7979	4.6977	5.40124	4.35018	3.69297	4.64902	5.14426	4.74273	hypothetical protein	EIN_024900
EIN_024910_at	1.57465	down	1.08073	up	2.80418	up	2.727	up	1.75035	down	2.13707	down	616.345	363.476	572.218	1333.81	1310.81	325.19	238.837	8.88448	8.22944	8.99648	10.3721	10.3318	8.07684	7.78884	heat shock cognate HSP70 protein, putative	EIN_024910	ATP binding
EIN_024920_at	1.27557	down	1.6693	up	1.02371	up	1.55463	up	3.07033	up	1.85328	up	72.0404	49.4891	91.975	58.6685	86.2621	168.03	138.675	5.74944	5.3983	6.48869	5.78325	6.38601	7.36784	6.63952	hypothetical protein	EIN_024920
EIN_024930_at	1.13856	down	1.61281	up	1.01242	up	1.0309	down	1.98996	up	1.84229	up	6.32983	5.47865	10.4883	6.48238	6.04307	15.1308	14.1509	2.622	2.43478	3.31158	2.6398	2.57809	3.61474	3.5035
EIN_024940_x_at	1.03316	up	1.38066	down	3.04236	down	7.57391	down	15.0545	down	9.36156	down	257.864	264.142	179.028	56.9899	18.3198	9.75719	14.7519	7.07438	7.12144	6.60903	5.46919	4.15334	3.16226	3.84763
EIN_024950_x_at	1	down	1	down	1	down	1	down	1.05667	up	1.12413	up	5	5	5	5	5	5.31732	5.79509	2.32193	2.32193	2.32193	2.32193	2.32193	2.40145	2.49074	hypothetical protein	EIN_024950
EIN_024960_at	1.02603	down	1.02603	down	1.02603	down	1.02603	down	1.01637	down	1.02603	down	5.1371	5	5	5	5	5.04842	5	2.359	2.32193	2.32193	2.32193	2.32193	2.33557	2.32193	hypothetical protein, conserved	EIN_024960
EIN_024970_at	1.0038	down	1.47863	up	1.21439	up	2.46051	down	1.39456	up	1.38286	up	284.659	257.545	382.123	319.278	127.58	460.252	367.295	7.98356	7.97808	8.54782	8.26379	6.6846	8.46336	8.45122	hypothetical protein	EIN_024970
EIN_024980_at	1.12133	down	1.87613	up	1.12905	up	1.06824	down	1.03233	down	1.13907	up	6.60829	5.74952	12.6299	7.65852	6.11037	6.26223	7.50167	2.67772	2.5125	3.58548	2.85283	2.58248	2.63182	2.86557
EIN_024990_s_at	1.54144	down	1.49126	down	1.60471	down	1.68374	down	1.75126	down	1.1395	down	69.7802	47.7748	48.7586	45.0187	42.7031	46.1952	60.6811	6.10648	5.4822	5.52994	5.42417	5.35481	5.29809	5.91808	hypothetical protein	EIN_024990
EIN_025000_x_at	1.11545	down	1.17308	down	1.0773	down	1.11726	down	1.00009	down	1.07159	up	6.30238	5.49092	5.15891	5.7132	5.47887	6.11125	6.54932	2.59479	2.43717	2.36448	2.48737	2.43483	2.59467	2.69454	hypothetical protein	EIN_025000
EIN_025010_x_at	1.18861	down	1.1574	down	1.1363	down	1.07386	down	1.05154	down	1.06271	down	6.03228	5	5.14227	5.23817	5.55794	5.81353	5.65888	2.5712	2.32193	2.36031	2.38685	2.46839	2.49869	2.48345	myosin-6, putative	EIN_025010
EIN_025020_at	1.15415	up	1.02162	up	1.09607	up	1.05813	up	1	down	1.06852	up	5	5.96076	5.11288	5.52547	5.32649	5	5.39285	2.32193	2.52876	2.35279	2.45426	2.40345	2.32193	2.41754
EIN_025030_at	1.37003	down	1.01899	down	1.20696	up	1.8342	down	4.07319	down	3.63713	down	27.9823	19.4229	26.7438	31.9101	14.5682	6.70596	7.45075	4.71159	4.25738	4.68445	4.98296	3.83644	2.68543	2.84879
EIN_025040_at	1.26316	down	1.28291	down	1.01314	down	1.30779	down	1.6903	down	1.34739	down	12.4714	7.82211	7.28579	9.967	7.69668	5.59711	7.25849	3.2143	2.87727	2.85489	3.19547	2.82717	2.45702	2.78413
EIN_025050_at	1.02678	down	1.02678	down	1.02678	down	1.00952	up	1.00306	up	1.06548	up	5.14125	5	5	5	5.1966	5.15884	5.56713	2.36005	2.32193	2.32193	2.32193	2.37372	2.36446	2.45155	hypothetical protein, conserved	EIN_025050
EIN_025060_x_at	1.0237	down	1.57896	down	1.01967	up	1.51857	down	1.48081	down	1.50507	down	9.10684	8.56367	5.41317	8.82102	5.66014	5.8517	5.78583	3.08975	3.05595	2.43078	3.11785	2.48704	2.52336	2.49992	protein serine/threonine kinase, putative	EIN_025060	ATP binding, protein kinase activity, protein serine/threonine kinase activity, protein tyrosine kinase activity
EIN_025070_s_at	1	down	1	down	1	down	1	down	1.08526	up	1	down	5	5	5	5	5	5.50547	5	2.32193	2.32193	2.32193	2.32193	2.32193	2.43997	2.32193	hypothetical protein, conserved	EIN_025070
EIN_025080_at	1.01445	up	1	down	1	down	1	down	1	down	1	down	5	5.07437	5	5	5	5	5	2.32193	2.34263	2.32193	2.32193	2.32193	2.32193	2.32193
EIN_025090_x_at	1.39677	down	1.51272	down	1.56204	down	1.42158	down	1.56204	down	1.44831	down	8.32337	5.66998	5.1739	5	5.60182	5	5.45935	2.96536	2.48327	2.36822	2.32193	2.45787	2.32193	2.43099
EIN_025100_at	1.01969	down	2.89174	up	1.48555	down	2.36541	down	2.79825	down	2.79825	down	14.1706	14.4611	42.1285	10.461	5.9653	5	5	3.80645	3.77832	5.33839	3.23545	2.56436	2.32193	2.32193	hypothetical protein, conserved	EIN_025100
EIN_025110_at	1.02259	down	1.01027	up	1.04337	down	1.24145	down	1.24145	down	1.24145	down	6.35357	6.42451	6.52203	6.38478	5	5	5	2.63395	2.60172	2.64869	2.5727	2.32193	2.32193	2.32193	hypothetical protein	EIN_025110
EIN_025120_at	3.06118	up	8.19476	up	8.7025	up	5.4268	up	5.78482	up	4.83385	up	70.1209	194.748	523.827	586.467	429.009	343.768	286.305	5.88583	7.49992	8.92053	9.00726	8.32593	8.4181	8.15901	hypothetical protein	EIN_025120
EIN_025130_at	1	down	1	down	1	down	1	down	1	down	1	down	5	5	5	5	5	5	5	2.32193	2.32193	2.32193	2.32193	2.32193	2.32193	2.32193	hypothetical protein	EIN_025130
EIN_025140_x_at	1.25109	down	1.73249	down	1.69419	down	1.94549	down	2.51736	down	2.44574	down	14.6075	13.0825	8.69232	8.26561	7.28411	5.50045	5.80545	3.78267	3.45949	2.98983	3.02208	2.82254	2.45076	2.4924	protein serine/threonine kinase, putative	EIN_025140	ATP binding, protein kinase activity, protein tyrosine kinase activity
EIN_025160_s_at	2.09365	down	1.76777	up	1.35733	down	3.70865	down	4.44941	down	3.17409	down	238.205	113.2	446.612	183.236	68.7419	54.2001	76.9231	7.88277	6.81675	8.7047	7.44199	5.99187	5.72915	6.21642	hypothetical protein	EIN_025160
EIN_025170_s_at	1.00252	up	1.22071	up	1.46765	up	2.91894	down	7.68225	down	9.3758	down	295.709	298.743	316.401	402.286	92.0602	33.5594	29.1235	7.99824	8.00187	8.28596	8.55175	6.45279	5.05671	4.76929
EIN_025180_at	1.02804	down	1.10476	up	1.85892	up	1.05944	up	1.11333	down	1.556	up	6.77141	6.31623	7.42695	12.2234	7.3037	5.89199	14.3285	2.68484	2.64494	2.82856	3.5793	2.76814	2.52995	3.32268	hypothetical protein	EIN_025180
EIN_025380_s_at	1.06827	up	1.25037	down	1.15225	down	2.89762	down	3.01182	down	2.52803	down	22.2258	23.6677	17.6823	19.9271	7.88206	8.24183	9.09009	4.46176	4.55704	4.1394	4.2573	2.92689	2.87112	3.12375
EIN_025390_at	1.304	down	1.63704	up	1.02384	down	1.54975	down	3.31503	down	3.29334	down	17.6959	16.0742	31.7594	17.457	11.7772	5.28331	5.34495	4.12699	3.74405	4.83808	4.093	3.49495	2.39797	2.40744	hypothetical protein	EIN_025390
EIN_025400_at	1.45496	up	1.68975	up	1.26988	down	1.31742	down	2.01042	down	1.801	down	11.8655	23.3959	22.0863	9.32072	8.85428	5.69278	6.46792	3.50417	4.04515	4.26098	3.15948	3.10646	2.49668	2.65537	protein serine/threonine kinase, putative	EIN_025400	ATP binding, protein kinase activity, protein serine/threonine kinase activity, protein tyrosine kinase activity
EIN_025410_at	1.10237	down	1.1311	down	1.1311	down	1.1311	down	1.1311	down	1.0986	down	5.7229	5.13725	5	5	5	5	5.15691	2.49965	2.35904	2.32193	2.32193	2.32193	2.32193	2.36398
EIN_025420_at	1.22985	down	1.96711	down	1.2335	down	1.36477	down	1.12461	down	1.17615	down	17.5118	10.9567	6.96844	10.9313	10.733	12.5318	12.5052	3.69555	3.39707	2.71948	3.39279	3.2469	3.52613	3.46148
EIN_025530_at	1.41317	down	1.16299	down	1.40289	down	1.48483	down	1.55026	down	1.22716	up	8.59811	5.68622	6.96057	5.75058	5.3737	5.13481	10.3532	2.99093	2.492	2.7731	2.50253	2.42064	2.35842	3.28625	hypothetical protein, conserved	EIN_025530
EIN_025540_s_at	1.03913	up	1.05526	up	1.01948	up	1	down	1.05254	up	1.05349	up	5	5.2116	5.3086	5.10129	5	5.2918	5.27849	2.32193	2.37731	2.39953	2.34977	2.32193	2.3958	2.39711	hypothetical protein	EIN_025540
EIN_025550_s_at	1.83902	up	1.90853	up	2.44211	down	3.40254	down	3.26098	down	2.40185	down	19.3724	65.919	54.603	7.6189	5	5.22421	7.13425	4.08854	4.96748	5.02101	2.80041	2.32193	2.38324	2.8244	hypothetical protein, conserved	EIN_025550
EIN_025560_s_at	1.78077	down	1.64303	down	1.18735	down	1.70543	down	1.4492	up	1.06435	up	9.94022	5.14938	5.66072	8.235	5.39307	13.932	10.5679	3.1946	2.3621	2.47824	2.94686	2.42446	3.72986	3.28457	hypothetical protein, conserved	EIN_025560
EIN_025780_x_at	1.08768	up	1.11796	up	1.05855	up	1.00623	down	1.12953	up	1.27685	up	5.40387	5.9643	6.07091	5.7434	5.36094	6.2239	7.44706	2.41981	2.54107	2.58068	2.5019	2.41085	2.59554	2.77239	hypothetical protein	EIN_025780
EIN_025790_s_at	2.80664	down	2.63414	down	2.5474	down	2.67217	down	2.23108	down	2.76202	down	19.1766	5.54694	6.01315	6.1774	5.8128	7.15132	5.676	3.93666	2.44781	2.53932	2.58763	2.51864	2.77891	2.47093	hypothetical protein, conserved	EIN_025790
EIN_025800_x_at	1.42498	down	1.9705	down	1.65602	down	3.98881	down	6.35706	down	4.25918	down	79.3258	57.7613	45.039	60.5215	20.461	13.7443	20.6302	6.28733	5.7764	5.30877	5.55962	4.29138	3.61898	4.19676	protein serine/threonine kinase, putative	EIN_025800	ATP binding, protein kinase activity, protein serine/threonine kinase activity, protein tyrosine kinase activity
EIN_025810_s_at	1.11027	down	1.18509	down	1.2097	down	1.13882	down	1.2097	down	1.2097	down	6.47652	5.53552	5.10823	5	5.32832	5	5	2.59658	2.44567	2.35158	2.32193	2.40903	2.32193	2.32193	hypothetical protein	EIN_025810	catalytic activity, electron carrier activity, oxidoreductase activity
EIN_025820_at	1.04829	up	1.2225	down	1.1434	down	1.15904	down	1.27312	down	1.27312	down	6.66379	7.06186	5.21486	5.62331	5.54001	5	5	2.6703	2.73834	2.38046	2.47697	2.45737	2.32193	2.32193	hypothetical protein	EIN_025820
EIN_025830_at	1	down	1	down	1	down	1	down	1	down	1	down	5	5	5	5	5	5	5	2.32193	2.32193	2.32193	2.32193	2.32193	2.32193	2.32193	hypothetical protein	EIN_025830
EIN_025840_at	1.03148	up	1.05756	down	1.18476	up	2.02788	down	1.81583	down	1.00387	down	45.1735	41.9939	46.135	48.5954	27.3386	22.1381	40.9422	5.31205	5.35677	5.23132	5.55665	4.29208	4.45142	5.30647	GTPase_rho, putative	EIN_025840	GTP binding
EIN_025850_x_at	1.5254	down	1.35867	down	1.62413	down	3.48961	down	3.47416	down	4.83816	down	34.1999	25.6281	31.743	26.2276	9.84157	10.1752	7.41093	5.07662	4.46743	4.63442	4.37696	3.27356	3.27996	2.80216	hypothetical protein	EIN_025850
EIN_025860_at	1.76403	down	2.337	down	6.32124	down	16.882	down	32.5541	down	38.7135	down	854.75	493.664	308.312	118.563	46.7944	27.6201	22.3303	9.49249	8.67362	8.26784	6.83229	5.41508	4.46773	4.21773	thioredoxin, putative	EIN_025860
EIN_025960_at	2.12881	down	1.95938	down	1.00609	down	1.1632	down	1.60714	down	2.56802	down	21.9754	11.6953	11.2321	21.9212	18.3042	13.0849	8.6261	4.36168	3.27164	3.39128	4.35292	4.14358	3.67719	3.00103	hypothetical protein	EIN_025960
EIN_026080_at	1.0263	up	1.43608	up	1.47354	up	2.0315	up	2.12934	up	1.91659	up	131.436	179.537	216.929	189.936	257.621	274.09	259.634	6.9451	6.98255	7.46723	7.50439	7.96765	8.0355	7.88364	hypothetical protein	EIN_026080
EIN_026090_at	1.02217	up	1	down	1	down	1	down	1	down	1	down	5	5.11589	5	5	5	5	5	2.32193	2.35357	2.32193	2.32193	2.32193	2.32193	2.32193	hypothetical protein	EIN_026090
EIN_026200_s_at	1.0872	up	1.11309	down	1.82208	down	5.44182	down	4.14536	down	3.38983	down	927.742	838.58	863.682	420.321	185.289	189.504	259.791	9.56904	9.68966	9.41448	8.70346	7.12495	7.51755	7.80783	hypothetical protein, conserved	EIN_026200
EIN_026210_at	1.18381	up	1.66143	up	1.32541	down	4.16914	down	4.33151	down	1.39886	down	582.317	668.256	852.59	415.626	125.721	117.186	376.075	8.97739	9.22083	9.70982	8.57095	6.91764	6.86252	8.49314	serine-threonine protein kinase, putative	EIN_026210	ATP binding, protein kinase activity, protein serine/threonine kinase activity, protein tyrosine kinase activity
EIN_026220_at	1.30029	down	1.57317	down	1.81333	down	3.15939	down	4.95011	down	3.24339	down	78.8074	80.8766	62.3941	45.805	24.4811	19.0849	28.6316	6.22671	5.84787	5.57304	5.36807	4.56706	3.91925	4.52921	protein serine/threonine kinase, putative	EIN_026220	ATP binding, protein kinase activity, protein serine/threonine kinase activity, protein tyrosine kinase activity
EIN_026230_at	1.05649	down	1.10486	up	2.78911	down	8.85653	down	14.2343	down	8.92006	down	381.714	321.685	354.903	185.831	37.0638	22.9455	36.9179	8.3135	8.23422	8.45736	6.83369	5.16675	4.4822	5.15644	hypothetical protein	EIN_026230
EIN_026240_at	1.43552	down	2.12545	down	1.12708	up	2.28305	down	2.106	up	1.85845	up	24.3906	16.4596	9.18333	29.0832	8.37886	82.6137	60.5972	4.19142	3.66985	3.10365	4.364	3.00045	5.26592	5.08552	chaperone protein DNAK, putative	EIN_026240	ATP binding
EIN_026250_x_at	1.31799	down	1.32789	down	1.05416	down	2.33215	down	3.17836	down	6.16676	down	94.1716	71.5543	79.6649	107.251	38.7756	29.0315	14.409	6.4596	6.06126	6.05046	6.3835	5.23794	4.79131	3.83508	vacuolar protein sorting-associated protein, putative	EIN_026250	GTP binding
EIN_026260_s_at	1.20179	down	1.11115	down	1.35696	up	1.29825	down	1.64022	down	2.60872	down	46.5379	35.889	40.2264	69.5197	28.1876	23.9878	14.2874	5.17971	4.91453	5.02766	5.62009	4.80315	4.46582	3.79637	hypothetical protein, conserved	EIN_026260
EIN_026270_at	1.34643	up	1.02619	up	1.01926	up	1.52003	up	2.05766	down	1.43365	down	973.624	1387.27	1017.37	1059.49	1633.93	515.227	819.896	9.79187	10.221	9.82916	9.8194	10.396	8.75086	9.27218	hypothetical protein, conserved	EIN_026270	oxidoreductase activity
EIN_026280_at	1.21132	up	1.05562	up	1.28181	up	1.00627	down	1.18205	down	1.02735	down	541.266	546.371	494.871	573.103	435.491	391.831	434.739	8.7663	9.04288	8.8444	9.12449	8.75728	8.52501	8.72738	hypothetical protein	EIN_026280
EIN_026290_at	1.23704	up	1.20497	up	1.8434	up	3.18787	up	2.44156	up	5.67736	up	314.294	416.896	397.538	715.158	991.445	785.901	1726.01	8.23681	8.5437	8.50581	9.11918	9.9094	9.52462	10.742	vacuolar protein sorting-associated protein, putative	EIN_026290
EIN_026300_at	3.25184	up	3.14829	up	1.07171	up	1.75358	up	2.57725	down	4.51953	down	883.908	2242.63	2165.57	736.775	1207	296.764	157.2	9.42249	11.1237	11.0771	9.52241	10.2328	8.05666	7.24632	hypothetical protein	EIN_026300
EIN_026310_at	1.31293	down	1.24901	down	1.0646	up	1.00323	down	2.30235	up	6.75499	up	84.9863	67.5289	68.275	99.5965	84.8387	195.523	580.743	6.40591	6.01312	6.08513	6.49622	6.40126	7.60902	9.16186	hypothetical protein	EIN_026310
EIN_026320_at	1.32544	up	1.42822	up	1.61402	up	4.59844	up	1.35899	up	2.28358	down	228.52	263.672	299.086	301.523	874.894	411.031	93.6443	7.54147	7.94793	8.05569	8.23212	9.74261	7.984	6.35017	hypothetical protein	EIN_026320
EIN_026330_at	1.06944	down	1.14772	up	1.56058	up	1.43386	down	1.58454	down	1.36914	down	461.543	440.81	527.363	744.058	344.11	297.574	335.637	8.84145	8.7446	9.04021	9.48353	8.32154	8.17738	8.38818	hypothetical protein	EIN_026330
EIN_026340_at	1.47414	up	1.45993	down	1.69576	down	4.80348	up	1.31062	down	1.95659	down	84.2727	116.198	60.622	52.1953	402.855	93.9193	47.3779	6.28045	6.84032	5.73455	5.51852	8.54453	5.8902	5.31211	hypothetical protein	EIN_026340
EIN_026350_at	1.00687	down	1.19619	down	1.01638	up	1.41433	down	1.49585	up	1.02916	down	476.679	523.251	383.87	477.105	330.198	725.514	446.134	8.8416	8.83173	8.58316	8.86505	8.34148	9.42257	8.80014	hypothetical protein	EIN_026350	binding
EIN_026360_at	2.52435	down	2.37277	down	7.05738	down	63.415	down	42.4279	down	11.0133	down	745.619	292.813	306.89	156.746	14.3425	27.3067	180.722	9.50369	8.16778	8.25712	6.68456	3.51694	4.09675	6.04251	hypothetical protein	EIN_026360
EIN_026370_at	1.0718	down	1.17174	down	1.24557	down	1.89071	down	1.04951	down	1.11798	up	338.285	307.635	280.36	263.57	171.52	399.472	369.81	8.3407	8.24067	8.11205	8.0239	7.42177	8.27099	8.50159	hypothetical protein	EIN_026370
EIN_026380_at	1.11683	down	1.19948	down	1.19948	down	12.8999	up	291.968	up	557.105	up	6.38084	5.42899	5	5	158.329	2560.42	3676.43	2.58434	2.42493	2.32193	2.32193	6.27363	10.774	11.7061	hypothetical protein	EIN_026380
EIN_026390_at	1.50649	down	1.57612	down	1.52047	down	3.11732	down	4.3062	down	4.50539	down	1407.95	763.974	630.27	635.862	332.738	228.32	230.064	9.87377	9.28258	9.2174	9.26926	8.23347	7.76736	7.70212	eukaryotic translation initiation factor 4E, putative	EIN_026390	RNA binding, translation initiation factor activity
EIN_026400_at	1.22174	up	1.13276	up	1.63591	up	2.1741	down	1.2014	down	1.48141	down	153.823	205.81	177.237	256.973	85.181	131.181	104.644	7.25741	7.54635	7.43726	7.96751	6.13699	6.99269	6.69044	dual specificity protein phosphatase, putative	EIN_026400	phosphatase activity, protein binding, protein tyrosine/serine/threonine phosphatase activity
EIN_026410_at	2.20228	down	1.37571	down	1.16309	down	2.03869	down	4.05872	down	3.49118	down	219.02	99.4978	155.366	210.322	103.687	54.6546	67.589	7.71603	6.57703	7.25586	7.49807	6.68839	5.69501	5.91232	protease U48 caax prenyl protease rce1, putative	EIN_026410
EIN_026420_at	1.0727	down	1.34359	down	1.14155	up	1.31994	down	1.14421	down	1.27178	up	9.53996	7.9312	6.24847	9.30756	6.41869	9.54184	13.2447	3.01035	2.9091	2.58426	3.20134	2.60988	2.816	3.3572
EIN_026430_at	1.28814	down	1.99952	down	5.79602	down	4.01114	down	4.98161	down	4.4608	down	6076.56	4691.5	3022.76	1071.26	1717.38	1825.92	1666.57	12.5593	12.194	11.5596	10.0242	10.5552	10.2426	10.402	hypothetical protein	EIN_026430
EIN_026450_at	1.21987	down	1.29565	down	1.0226	down	1.31971	up	1.32437	up	2.23303	up	23.2148	16.6356	14.0057	19.6279	25.7217	22.6452	40.8466	4.0174	3.73067	3.64372	3.98515	4.41761	4.4227	5.1764
EIN_026460_at	1.63878	down	1.0523	up	1.3397	down	1.29385	down	1.69847	up	1.66672	up	44.6586	28.3769	49.5019	39.1495	35.7145	86.9232	77.4199	5.47815	4.76552	5.5517	5.05624	5.10648	6.24238	6.21515	metal resistance protein YCF1, putative	EIN_026460	ATP binding, ATPase activity, mating pheromone activity, nucleoside-triphosphatase activity, nucleotide binding
EIN_026470_at	1.24285	up	1.23227	up	7.15302	down	4.85658	down	6.34735	down	3.40095	down	167.729	231.059	204.09	24.3215	34.2021	36.2697	68.4588	7.37124	7.68489	7.67256	4.53268	5.0913	4.70508	5.6053	glycerol-3-phosphate dehydrogenase, putative	EIN_026470	electron carrier activity, oxidoreductase activity
EIN_026480_at	1.46798	down	1.22685	down	1.31248	up	1.83024	down	2.62862	down	2.02059	down	123.076	84.422	104.964	171.712	69.3556	53.5557	83.9146	6.94013	6.38629	6.64517	7.33242	6.06809	5.54582	5.92535	hypothetical protein, conserved	EIN_026480
EIN_026490_at	1.62824	down	1.45554	down	2.17537	down	2.19277	down	1.02632	down	1.65475	up	199.766	130.752	173.134	92.3908	94.42	274.446	363.653	7.63602	6.93271	7.09446	6.51476	6.50327	7.59853	8.36263	RNA m5u methyltransferase, putative	EIN_026490	RNA binding, RNA methyltransferase activity, methyltransferase activity
EIN_026500_at	1.02581	up	1.14116	down	1.50134	down	1.24634	down	2.21128	down	1.79075	down	7040.48	7359.76	6350.9	4730.41	5777.51	3191.96	3957.31	12.7759	12.8127	12.5854	12.1897	12.4582	11.631	11.9353	nucleotide-binding protein, putative	EIN_026500
EIN_026510_at	1.23835	down	1.17044	down	1.14312	down	1.03388	down	1.29969	down	1.82053	down	740.03	560.737	698.885	595.134	662.292	529.79	388.647	9.3997	9.09128	9.17264	9.20672	9.35163	9.02153	8.53534	GCN20-type ATP-binding cassette protein GCN3, putative	EIN_026510	ATP binding, ATPase activity, nucleoside-triphosphatase activity, nucleotide binding
EIN_026520_at	1.55344	down	1.02124	up	1.30364	down	2.41644	down	1.95749	down	2.38764	down	814.034	535.28	852.315	623.16	354.053	434.244	476.45	9.65618	9.02072	9.6865	9.27364	8.3833	8.68718	8.4006	palmitoyltransferase ZDHHC15, putative	EIN_026520	zinc ion binding
EIN_026530_at	1.54474	down	1.34302	down	1.34746	down	1.25518	down	2.52092	up	3.10014	up	247.293	163.02	182.75	207.203	196.438	616.276	768.613	7.9194	7.29204	7.49392	7.48916	7.59151	9.25335	9.55174	hypothetical protein	EIN_026530
EIN_026540_at	1.66948	down	1.19609	down	1.63779	up	1.48097	down	1.59127	down	1.49122	down	226.376	112.964	182.462	313.107	124.006	114.388	122.482	7.47584	6.73644	7.2175	8.18758	6.9093	6.80566	6.89934	hypothetical protein	EIN_026540
EIN_026550_at	1.93478	down	1.62097	down	1.56524	up	1.88077	up	1.51236	down	2.41464	down	520.065	254.644	327.708	782.326	929.417	364.767	208.846	8.93217	7.98	8.23531	9.57856	9.8435	8.33537	7.66036	Rho GTPase-activating protein, putative	EIN_026550
EIN_026560_at	1.20564	up	1.40444	up	1.04875	down	2.6418	down	1.67366	down	1.25686	down	835.635	1025.47	1144.3	779.966	326.612	492.955	634.878	9.63495	9.90475	10.1249	9.56627	8.23342	8.89194	9.30512	serine/threonine protein kinase ppk21, putative	EIN_026560	ATP binding, protein kinase activity, protein serine/threonine kinase activity, protein tyrosine kinase activity
EIN_026570_s_at	1.55555	down	1.03402	up	1.02121	up	1.19485	down	1.72058	down	2.12476	down	103.921	75.5639	110.756	103.853	93.6586	70.3658	65.3635	6.65494	6.01752	6.7032	6.68522	6.39811	5.87204	5.56764
EIN_026580_at	4.09365	up	2.65758	up	2.66529	up	1.17614	up	1.1643	down	1.34737	down	185.188	596.288	367.087	365.647	166.161	125.261	100.275	7.0694	9.10279	8.47951	8.48369	7.30346	6.84994	6.63925	hypothetical protein	EIN_026580
EIN_026590_at	1.16755	down	1.00803	up	1.34698	up	1.2758	down	1.24424	up	1.78127	up	472.961	411.633	476.459	638.718	371.033	684.486	878.321	8.88344	8.65996	8.89498	9.31317	8.53203	9.19871	9.71634	hypothetical protein	EIN_026590
EIN_026600_at	1.17909	up	1.17279	up	1.05986	up	1.08572	down	1.35797	up	1.03149	up	332.277	329.858	338.387	312.403	259.251	428.312	342.823	8.1213	8.35897	8.35125	8.20517	8.00264	8.56275	8.16602	hypothetical protein	EIN_026600
EIN_026610_at	1.34	up	1.05497	up	1.06844	up	1.14403	down	1.26185	down	1.03773	down	917.877	1177.55	915.448	930.594	762.695	724.318	851.551	9.7568	10.179	9.834	9.85231	9.56268	9.42126	9.70337	cullin, putative	EIN_026610	ubiquitin protein ligase binding
EIN_026620_at	1.29098	down	1.35548	down	2.94741	down	7.80751	down	8.94562	down	7.54029	down	896.847	626.63	733.785	285.773	135.919	97.7501	121.385	9.65789	9.28942	9.21908	8.09844	6.69303	6.49671	6.74327	hypothetical protein	EIN_026620
EIN_026630_at	1.09277	up	1.14747	down	2.38547	down	6.65828	up	221.522	up	333.122	up	19.3514	24.7772	18.4357	7.88583	247.998	4301.59	6250.15	4.17657	4.30455	3.97811	2.9223	6.91172	11.9679	12.5565	hypothetical protein	EIN_026630
EIN_026640_at	1.38516	down	1.24457	down	2.04233	down	3.40406	down	2.94907	down	2.66708	down	600.781	411.711	457.498	288.909	172.529	199.393	215.582	9.13408	8.66403	8.81843	8.10387	7.36682	7.57382	7.71882
EIN_026650_at	1.01486	up	1.77249	down	1.94187	down	2.64472	down	1.83991	down	1.36884	down	147.59	149.472	82.963	86.3833	61.8301	92.9979	112.93	7.1892	7.21048	6.36342	6.23176	5.78608	6.30957	6.73624	hypothetical protein	EIN_026650	zinc ion binding
EIN_026660_at	1.01538	down	1.26943	down	1.74662	down	2.17181	down	2.63789	down	2.98957	down	233.051	236.675	182.066	135.622	106.606	99.2778	99.9266	7.83553	7.81351	7.49135	7.03096	6.71663	6.43614	6.25559	palmitoyltransferase ERF2, putative	EIN_026660	zinc ion binding
EIN_026670_at	1.57671	down	1.21908	down	1.6281	down	1.88279	down	1.83375	down	2.12813	down	1811.8	1126.13	1460.34	1090.59	971.629	1211.33	1009.65	10.7912	10.1343	10.5054	10.088	9.8783	9.91638	9.70159	hypothetical protein	EIN_026670
EIN_026680_at	1.08271	down	1.33845	down	1.17237	up	1.42558	up	1.16872	down	1.52728	down	486.638	565.183	459.293	542.223	687.082	1104.96	685.525	8.8436	8.72894	8.42303	9.07302	9.35515	8.61867	8.23263	axoneme-associated protein mst101, putative	EIN_026680	structural molecule activity
EIN_026690_at	1.51763	down	2.46368	down	2.18428	down	3.56268	down	2.55701	down	2.34077	down	293.359	197.186	118.596	137.502	84.4778	119.944	188.057	8.17905	7.57723	6.87824	7.05189	6.34608	6.82459	6.95206	dual specificity protein phosphatase, putative	EIN_026690	phosphatase activity, protein binding, protein tyrosine/serine/threonine phosphatase activity
EIN_026700_at	1.51732	down	1.91094	down	1.51793	down	1.57778	up	1.72308	up	3.73309	up	41.9336	27.8266	22.497	31.3137	65.6092	75.0837	164.941	5.36911	4.76759	4.43482	4.767	6.02701	6.1541	7.26948	protein serine/threonine kinase, putative	EIN_026700	ATP binding, protein kinase activity, protein serine/threonine kinase activity, protein tyrosine kinase activity
EIN_026710_at	1.43278	up	1.35004	up	1.086	up	2.61292	down	5.20724	down	4.03829	down	5270.93	6625.93	6320.31	5051	1909.49	921.348	1149.41	12.159	12.6778	12.592	12.278	10.7733	9.77849	10.1453	1,4-alpha-glucan-branching enzyme, putative	EIN_026710	catalytic activity, cation binding
EIN_026720_at	2.32656	down	1.31276	down	2.31105	down	1.34433	down	1.2079	up	2.32818	up	66.7747	29.7881	48.7779	29.2238	47.8471	78.1048	156.164	5.99483	4.77664	5.60223	4.78629	5.56795	6.26733	7.21403	calmodulin, putative	EIN_026720	calcium ion binding
EIN_026730_at	1.08956	up	1.04175	down	2.12288	down	1.15507	down	1.22256	down	1.25764	down	114.53	124.086	117.18	53.8912	99.001	176.41	153.016	6.80595	6.92969	6.74694	5.71992	6.59797	6.51604	6.47523	hypothetical protein, conserved	EIN_026730
EIN_026740_at	1.17126	down	1.20974	down	1.05387	down	2.04855	down	1.7367	down	1.36606	down	3520.67	2813.14	2673.96	3084.19	1680.57	1873.05	2367.72	11.6567	11.4286	11.382	11.581	10.6221	10.8603	11.2067	alpha-soluble NSF attachment protein, putative	EIN_026740
EIN_026750_at	2.00783	up	2.68687	up	3.35742	up	2.54913	up	1.24248	up	1.07029	down	344.853	498.662	634.704	780.225	646.519	462.029	356.474	7.85339	8.85903	9.27932	9.60074	9.2034	8.16661	7.75539	hypothetical protein	EIN_026750
EIN_026760_at	3.12419	down	2.37058	down	1.90716	down	2.66868	down	1.3551	up	1.65234	up	535.928	145.999	195.511	250.378	169.909	613.919	778.728	8.81228	7.1688	7.56704	7.88086	7.39616	9.25067	9.53679	hypothetical protein	EIN_026760
EIN_026770_at	1.30355	down	1.1387	down	1.05052	down	1.85045	up	2.67129	up	3.1817	up	90.428	64.9792	76.4056	81.272	155.866	243.127	263.203	6.36894	5.98649	6.18156	6.29783	7.25681	7.78647	8.03874	protein HIRA, putative	EIN_026770
EIN_026780_at	1.03688	up	1.68953	down	2.01385	down	2.26152	down	1.88716	down	1.71288	down	1036.87	974.48	549.135	566.208	407.896	754.812	1047.16	9.82604	9.87829	9.06942	8.81609	8.64875	8.90983	9.04962	hypothetical protein, conserved	EIN_026780	actin binding
EIN_026790_at	1.06046	down	1.46624	down	1.068	down	1.41119	down	1.80034	down	2.13261	down	5100.62	4786.03	3461.96	4737.16	3559.94	3203.11	2473.97	12.2918	12.2072	11.7397	12.1969	11.7949	11.4436	11.1992	F-actin-capping protein subunit beta, putative	EIN_026790	actin binding
EIN_026800_at	1.32682	up	4.01654	down	5.0506	down	3.05114	up	1.0444	up	2.05111	down	764.559	1017.86	203.227	156.716	2363.63	852.648	372.005	9.57435	9.98232	7.5684	7.2379	11.1837	9.63703	8.53795	hypothetical protein, conserved	EIN_026800	heat shock protein binding, unfolded protein binding
EIN_026810_at	1.07113	up	1.97519	down	1.17903	down	2.05241	down	1.56783	down	1.78462	down	136.528	155.285	74.3095	118.112	68.2048	86.0772	76.0361	7.06298	7.16211	6.08099	6.82538	6.02566	6.41421	6.22736	hypothetical protein	EIN_026810
EIN_026820_at	1.61287	down	1.37646	down	2.88661	down	3.04769	down	3.02842	down	1.50879	down	24.8445	16.9785	16.2296	7.71465	7.03453	7.18579	14.9027	4.3959	3.70627	3.93494	2.86653	2.78819	2.79734	3.80251	hypothetical protein, conserved	EIN_026820
EIN_026830_at	1.15682	down	1.04199	up	1.34177	up	1.36152	down	1.09892	down	1.21449	down	1422.24	1204.86	1459.3	1968.66	1109.24	1360.37	1167.16	10.4398	10.2297	10.4992	10.864	9.99461	10.3038	10.1595	Maintenance of ploidy protein mob1, putative	EIN_026830	protein binding
EIN_026840_at	1.6039	up	2.92125	up	6.25645	up	11.5754	up	3.71793	up	1.59893	up	36.1839	64.0336	101.857	232.267	413.949	160.663	57.7229	5.11941	5.80099	6.66599	7.76475	8.6524	7.01391	5.79652	hypothetical protein	EIN_026840
EIN_026850_at	1.3796	down	1.83955	down	1.28109	down	2.50297	down	3.03371	down	2.36	down	576.659	412.708	321.069	468.053	232.772	232.82	286.911	9.15177	8.68752	8.27241	8.79439	7.82812	7.55068	7.91298	actin, putative	EIN_026850	protein binding
EIN_026860_at	1.2917	up	1.42994	down	1.00136	up	1.90074	down	2.62385	down	1.91817	down	813.487	950.223	507.685	734.31	421.293	278.609	379.986	9.50095	9.87022	8.98499	9.50291	8.57439	8.10926	8.56121	hypothetical protein, conserved	EIN_026860	RNA binding
EIN_026870_at	1.15035	up	1.13995	down	1.30827	up	3.38706	up	3.60257	up	4.2653	up	22.4733	23.9528	18.6575	31.0405	70.487	87.9096	119.585	4.35557	4.55764	4.16659	4.74323	6.1156	6.20459	6.44821	hypothetical protein	EIN_026870
EIN_026880_at	2.22478	up	3.81387	up	3.26452	up	30.8515	up	55.4772	up	81.3765	up	70.5416	96.193	161.207	145.939	1620.44	3095.42	3921.14	5.38153	6.53519	7.31279	7.0884	10.3288	11.1754	11.7281	serine/threonine protein kinase ppk15, putative	EIN_026880	ATP binding, protein kinase activity, protein serine/threonine kinase activity, protein tyrosine kinase activity
EIN_026890_at	1.45274	up	1.49763	down	1.93569	down	1.0959	down	1.42385	down	1.04204	down	41.5758	41.2797	18.6872	15.5129	25.7518	20.0578	31.823	4.79471	5.33349	4.21203	3.84187	4.66259	4.28491	4.7353
EIN_026900_at	1.02797	down	1.01373	up	1.71476	down	1.02356	up	1.03571	down	1.11461	down	574.618	480.037	501.747	290.663	511.576	507.923	461.03	8.94231	8.90251	8.96199	8.16431	8.97591	8.8917	8.78577	calcium binding protein, putative	EIN_026900	calcium ion binding
EIN_026910_at	1.30205	up	1.69511	up	1.10574	up	1.02685	down	1.29824	down	1.19098	down	703.466	946	1203.04	807.911	696.786	545.327	591.75	9.45542	9.8362	10.2168	9.60042	9.41719	9.07886	9.20327	hypothetical protein	EIN_026910
EIN_026920_at	1.65843	down	1.5754	down	1.13531	down	1.56976	down	1.15492	up	1.32866	up	323.235	202.496	207.874	310.889	202.825	386.978	483.43	8.31279	7.58297	7.65707	8.12971	7.66225	8.52059	8.72276	ATP-dependent RNA helicase dbp5, putative	EIN_026920	ATP binding, ATP-dependent helicase activity, helicase activity, nucleic acid binding
EIN_026930_at	1.01954	down	5.76656	up	16.7393	up	48.9615	up	23.1418	up	8.17605	up	10.9019	9.25063	110.442	155.86	504.74	383.474	100.842	3.19369	3.16576	5.7214	7.25885	8.80726	7.72612	6.22509	hypothetical protein	EIN_026930
EIN_026940_at	1.00286	up	1.20262	down	1.01216	down	1.70416	down	2.01264	down	1.94995	down	5706.69	5746.21	4713.68	5720.36	3321.85	3026.35	2932.95	12.4634	12.4675	12.1972	12.4459	11.6943	11.4543	11.4999	coactosin, putative	EIN_026940	actin binding
EIN_026950_at	1.20784	up	1.5458	up	1.06203	down	2.47624	down	4.35641	down	5.7502	down	663.289	863.013	1151.33	656.864	268.169	151.532	114.917	9.36192	9.63435	9.99028	9.2751	8.05377	7.23878	6.83831	hypothetical protein, conserved	EIN_026950
EIN_026960_s_at	2.23536	up	1.20329	up	1.04672	down	1.35458	down	1.46938	down	1.61004	down	13.0964	34.6063	15.8783	12.2546	10.1765	9.16517	8.30623	3.67199	4.8325	3.93897	3.60611	3.23414	3.11678	2.98489	hypothetical protein	EIN_026960
EIN_026970_x_at	1	down	1	down	1	down	1	down	1	down	1	down	5	5	5	5	5	5	5	2.32193	2.32193	2.32193	2.32193	2.32193	2.32193	2.32193	hypothetical protein	EIN_026970
EIN_026980_x_at	1.26227	up	1.5646	up	2.20638	down	2.43262	down	1.19157	down	1.35063	up	18.2332	27.2572	38.2546	6.52308	5.91237	14.6772	23.6306	3.81253	4.14856	4.45833	2.67085	2.53002	3.55967	4.24617	protein serine/threonine kinase, putative	EIN_026980	ATP binding, protein kinase activity, protein serine/threonine kinase activity, protein tyrosine kinase activity
EIN_027080_x_at	1.12339	up	1.05093	up	1.26073	down	1.31186	up	1.76131	up	1.75438	up	7.13754	8.26138	7.43226	5.66709	9.69454	12.571	13.2718	2.82115	2.989	2.89282	2.48689	3.21276	3.6378	3.63211
EIN_027190_at	1.02708	down	1.07271	down	1.07827	down	1.1535	down	1.1535	down	1.1421	down	5.87513	5.78677	5.40874	5.38478	5	5	5.05093	2.52795	2.4894	2.4267	2.41923	2.32193	2.32193	2.33626
EIN_027200_x_at	1.16097	up	1.4701	up	1.17907	up	1.23114	down	1.24673	down	1.24673	down	6.7735	7.89031	9.68444	7.83411	5.06492	5	5	2.64008	2.8554	3.19599	2.87773	2.34008	2.32193	2.32193	hypothetical protein, conserved	EIN_027200
EIN_027210_s_at	1.59583	down	1.74464	down	1.50354	down	3.81018	down	6.34642	down	5.67292	down	3151.81	1838.03	1971.52	1942.54	993.109	810.443	949.128	11.493	10.8187	10.6901	10.9047	9.56316	8.82708	8.98893	hypothetical protein	EIN_027210
EIN_027220_at	1.05807	up	1.05074	up	1.06603	up	1.11037	up	1.08296	up	1.16845	up	5	5.30591	5.28081	5.37672	5.60203	5.4558	5.94935	2.32193	2.40336	2.39334	2.41418	2.47297	2.43691	2.54652	hypothetical protein	EIN_027220
EIN_027230_at	1.04939	down	1.01669	down	1.03032	down	1.04677	down	1.12807	down	1.00295	down	5.70838	5.40198	5.59419	5.57336	5.45353	5	5.68382	2.49578	2.42624	2.4719	2.4527	2.42984	2.32193	2.49153
EIN_027240_s_at	1.37669	down	1.16479	down	1.21285	down	1.50376	down	1.07818	down	1.21748	down	29.785	26.8465	28.8631	27.9157	18.3337	34.925	27.2814	4.69627	4.23507	4.4762	4.41787	4.1077	4.58768	4.41238	hypothetical protein	EIN_027240
EIN_027540_at	1.21083	down	2.89225	down	6.63408	down	2.49216	down	1.16917	down	1.34598	down	5524.77	4578.58	2183.32	847.553	2284.93	4851.88	4314.72	12.4233	12.1473	10.8911	9.69341	11.1059	12.1978	11.9947	hypothetical protein	EIN_027540
EIN_027550_at	1.3118	down	2.73603	down	6.06965	down	2.26309	down	1.05643	down	1.17882	down	5572.44	4228.94	2314.69	1012.8	2609.33	5253.26	4811.79	12.4256	12.0341	10.9736	9.82402	11.2473	12.3464	12.1883	hypothetical protein	EIN_027550
EIN_027560_at	1.00025	up	1.01804	down	1.19871	up	1.0471	down	1.15716	up	1.03084	up	5.59612	5.5981	5.45962	6.99805	5.26799	6.54941	5.85792	2.45684	2.4572	2.43105	2.71833	2.39044	2.66743	2.50067	GTPase_rho, putative	EIN_027560	GTP binding
EIN_027570_at	1.17849	down	2.19385	up	1.03959	up	3.21757	down	2.60631	down	2.53509	down	81.2501	69.2954	181.563	104.002	26.113	31.2829	38.3107	6.32405	6.08711	7.45751	6.38005	4.63808	4.94204	4.98201	hypothetical protein, conserved	EIN_027570
EIN_027580_at	1.44789	down	1.43749	up	1.35409	up	2.24674	down	1.23796	down	1.25744	down	12.6197	8.98072	18.1059	20.9092	5.47224	10.3451	11.453	3.61334	3.07939	4.1369	4.05067	2.44551	3.30538	3.28286	hypothetical protein	EIN_027580
EIN_027690_x_at	1.01771	down	1.88022	down	1.27221	down	1.12362	down	1.61821	down	1.17336	down	58.2781	58.9082	32.3563	45.1328	51.5057	35.7003	49.6646	5.81791	5.79258	4.907	5.47057	5.64976	5.12351	5.58726
EIN_027700_x_at	1.12234	down	1.12234	down	1.12234	down	1.12234	down	1.12234	down	1.12234	down	5.70795	5	5	5	5	5	5	2.48844	2.32193	2.32193	2.32193	2.32193	2.32193	2.32193
EIN_027710_s_at	1	down	1	down	1	down	1.0374	up	1	down	1.10213	up	5	5	5	5	5.20151	5	5.57549	2.32193	2.32193	2.32193	2.32193	2.3749	2.32193	2.46222
EIN_027920_at	1.56721	up	2.89791	up	2.06618	up	1.53594	down	3.46028	down	3.40026	down	25.953	29.9179	77.8922	43.8516	13.2113	5	5.09142	4.11282	4.76102	5.64783	5.15978	3.49369	2.32193	2.34717	serine-threonine protein kinase, putative	EIN_027920	ATP binding, protein kinase activity, protein serine/threonine kinase activity, protein tyrosine kinase activity
EIN_027930_at	1.36869	up	1.51424	up	1.04234	up	1.46689	down	1.33501	down	1.20873	down	7.55788	11.2168	13.1339	8.17696	5.03541	5.65839	6.45587	2.88473	3.33753	3.48333	2.94456	2.33197	2.46788	2.61123	hypothetical protein	EIN_027930
EIN_028030_x_at	1.23106	down	1.42198	down	1.64008	down	2.19654	down	3.85502	down	2.51141	down	88.1536	49.7854	49.5018	38.6507	34.2138	17.9329	27.8249	5.71761	5.41771	5.20971	5.00385	4.58238	3.77088	4.38912
EIN_028530_at	1.37674	up	1.23026	up	1.95975	up	1.35111	up	1.17743	down	2.16386	up	86.7451	117.519	102.555	161.958	119.862	75.4518	180.941	6.35823	6.81948	6.65719	7.32889	6.79237	6.12258	7.47183	hypothetical protein, conserved	EIN_028530	catalytic activity, cation binding
EIN_028540_at	1	down	1	down	1	down	1	down	1	down	1.01377	up	5	5	5	5	5	5	5.07075	2.32193	2.32193	2.32193	2.32193	2.32193	2.32193	2.34165
EIN_028650_at	1.76287	up	1.36232	up	1.74562	up	1.01073	down	2.87579	down	3.15659	down	2015.36	3576.31	2680.82	3452.88	2010.55	690.566	637.988	10.8988	11.7167	11.3448	11.7025	10.8834	9.37481	9.2404	hypothetical protein	EIN_028650
EIN_028660_at	1.0516	up	1.74332	down	2.47019	down	1.96921	down	1.34706	down	1.01441	down	6092.74	6419.44	3509.83	2555.68	3080.08	4703.53	6205.94	12.5635	12.636	11.7616	11.2588	11.5858	12.1336	12.5428
EIN_028670_at	1.29352	down	1.07977	up	1.61507	up	1.10591	up	1.28199	up	1.46147	up	727.01	570.623	808.837	1172.49	806.638	1064.51	1151.54	9.48722	9.11591	9.59794	10.1788	9.63246	9.8456	10.0346	hypothetical protein	EIN_028670
EIN_028680_at	5.27706	down	2.27505	down	1.55477	up	1.17456	up	3.11904	up	3.27327	up	560.013	92.3684	283.27	803.563	576.525	1608.15	1650.37	8.92118	6.52144	7.73528	9.55788	9.1533	10.5623	10.6319	MYB, putative	EIN_028680	DNA binding
EIN_028690_at	1.48069	down	1.28179	down	1.87639	down	3.67148	down	2.61211	down	1.40785	down	566.453	377.199	459.443	326.293	153.951	277.078	402.586	9.11473	8.54846	8.75657	8.20677	7.23837	7.72952	8.62124	hypothetical protein	EIN_028690
EIN_028700_at	1.73451	up	1.70464	up	1.87653	up	1.27571	down	1.77634	down	1.72982	down	312.008	568.309	569.007	533.732	239.412	151.436	151.423	8.02333	8.81786	8.7928	8.9314	7.67203	7.19443	7.23271	GTP-binding protein YPT1, putative	EIN_028700	GTP binding, GTPase activity, protein binding
EIN_028710_at	6.15246	up	5.98329	up	5.97351	up	4.07982	up	4.50694	up	3.39434	up	757.395	2676.52	2421.77	2559.15	1654.61	1749.82	1291	8.5663	11.1875	11.1472	11.1449	10.5948	10.7384	10.3294	hypothetical protein	EIN_028710
EIN_028720_at	1.3044	down	1.28487	down	1.21603	up	1.3564	down	1.69454	up	1.88959	up	1129.13	841.715	839.819	1318.18	798.066	2152.58	2158.36	10.0738	9.69044	9.7122	10.356	9.63404	10.8347	10.9919	hypothetical protein, conserved	EIN_028720	acid phosphatase activity
EIN_028730_at	1.92147	down	1.92194	down	2.16995	down	1.07263	down	3.9204	up	3.27265	up	64.2883	33.2795	33.5609	29.8828	63.1782	249.747	277.714	5.98496	5.04275	5.0424	4.86729	5.8838	7.95596	7.69542	leucine-rich repeat-containing protein C10orf80, putative	EIN_028730
EIN_028740_at	1.8256	down	1.68523	down	1.72924	down	2.37774	down	2.18305	down	1.92708	down	268.882	149.006	162.932	173.903	118.273	145.252	227.103	8.06755	7.19918	7.3146	7.27741	6.81796	6.9412	7.12113	hypothetical protein	EIN_028740
EIN_028750_at	2.13951	down	2.00447	down	2.61014	down	2.1216	down	1.71054	down	2.21327	down	940.506	480.482	466.793	375.028	459.367	833.625	877.372	9.86078	8.76351	8.85756	8.47666	8.77563	9.08633	8.71461	hypothetical protein	EIN_028750
EIN_028760_at	1.42175	down	2.59081	down	1.59695	down	1.09477	up	1.00516	down	1.04283	down	3409.4	2422.08	1338.83	2102.36	4039.64	3340.43	3300.44	11.7095	11.2019	10.3361	11.0342	11.8401	11.7021	11.649	small heat-shock protein, putative	EIN_028760
EIN_028770_at	1.68877	down	1.31183	down	1.7924	up	39.1438	up	24.3219	up	15.9129	up	95.1669	50.4757	65.1851	168.041	3140.11	1997.79	1235.8	6.25881	5.50283	5.86723	7.1007	11.5495	10.863	10.2509	longevity assurance factor, putative	EIN_028770
EIN_028780_at	1.5641	down	1.05489	down	1.05376	down	1.62106	up	3.41265	up	4.15579	up	130.963	83.4119	124.263	125.401	213.85	515.549	588.03	7.01627	6.37094	6.93918	6.94072	7.71321	8.78717	9.0714	hypothetical protein	EIN_028780
EIN_028790_at	1.6194	down	1.05238	up	2.63826	down	6.29501	down	10.2265	down	12.2817	down	425.56	202.714	488.465	118.993	58.119	32.8895	30.3334	8.27479	7.57933	8.34845	6.8752	5.62058	4.92055	4.65635	hypothetical protein	EIN_028790
EIN_028800_at	2.9258	down	3.0471	down	2.00764	down	1.72136	down	2.00958	down	2.81325	down	34.1603	11.7377	11.6628	20.7057	19.9794	19.0352	16.0062	5.08641	3.53758	3.47897	4.08091	4.30286	4.07951	3.59417	hypothetical protein	EIN_028800
EIN_028810_at	2.19586	up	2.3718	up	1.55006	up	1.04786	up	1.79438	down	1.6689	down	1108.57	2146.26	2253.97	1484.92	1020.67	525.41	581.094	9.87913	11.0139	11.1251	10.5115	9.94657	9.03565	9.14023	hypothetical protein	EIN_028810
EIN_028820_at	1.63752	up	1.53048	up	1.53441	up	3.33175	up	2.92815	up	3.84122	up	586.291	831.872	777.361	761.799	1635.21	1485.93	1872.58	8.9233	9.63481	9.53728	9.54098	10.6596	10.4733	10.8649	snare protein ykt6, putative	EIN_028820
EIN_028830_at	1.42818	up	1.44202	up	1.15165	down	1.41949	up	1.17581	up	1.04061	up	258.019	377.551	417.085	242.481	373.689	365.97	380.102	7.99726	8.51145	8.52536	7.79356	8.50264	8.23091	8.05469	zinc finger protein DHHC domain containing protein, putative	EIN_028830	zinc ion binding
EIN_028840_at	1.13706	up	1.50525	up	1.62958	up	1.60633	up	1.82336	up	1.72928	up	57.3701	70.5784	86.7259	96.239	95.8089	107.067	100.671	5.8385	6.02381	6.42851	6.54301	6.52227	6.7051	6.62868	hypothetical protein	EIN_028840	RNA binding, nucleic acid binding
EIN_028850_at	1.07095	up	1.21126	up	1.09354	down	1.54481	down	1.21247	down	1.20464	up	1305.39	1197.13	1392.83	1130.8	785.313	939.024	1343.68	10.1063	10.2052	10.3828	9.97734	9.4789	9.82839	10.3749	small nuclear ribonucleoprotein sm D1, putative	EIN_028850
EIN_028860_at	1.11506	down	1.25235	down	1.58583	down	1.154	up	1.50849	up	1.27173	up	503.491	454.967	423.984	314.635	602.709	784.886	651.534	8.95884	8.80172	8.63421	8.29361	9.16548	9.55195	9.30564	hypothetical protein	EIN_028860
EIN_028870_at	1.28174	up	1.7221	up	1.57497	up	1.70139	up	1.47624	up	1.55733	up	34.2148	46.1694	58.4358	54.0183	55.3697	46.5009	48.662	4.95922	5.31732	5.74339	5.61455	5.72594	5.52114	5.59829	hypothetical protein	EIN_028870
EIN_028880_at	1.063	down	1.11496	down	1.10749	up	1.245	down	1.08691	up	1.00554	up	215.239	195.475	206.282	230.873	184.061	275.858	270.4	7.6972	7.60906	7.5402	7.8445	7.38105	7.81743	7.70517	hypothetical protein	EIN_028880
EIN_028890_at	1.87938	down	1.53349	down	1.07759	down	2.48053	down	3.6151	down	5.59793	down	1109.44	458.231	471.417	658.403	307.521	190.533	124.281	9.39085	8.48059	8.77403	9.28304	8.0802	7.53681	6.90595	hypothetical protein	EIN_028890
EIN_028900_at	4.09682	up	7.13265	up	2.06681	up	2.099	down	3.41	down	6.51701	down	1115.98	3862.81	6796.77	1942.41	511.831	273.484	143.562	9.85949	11.894	12.6939	10.9069	8.78979	8.08972	7.15528	hypothetical protein, conserved	EIN_028900
EIN_028910_at	1.32125	down	1.68256	down	2.10076	down	3.35009	down	3.37769	down	2.63453	down	3298.64	2507.54	1965.32	1572.12	1041.88	985.926	1251.92	11.6862	11.2843	10.9356	10.6153	9.94204	9.9302	10.2887	aldose reductase, putative	EIN_028910	oxidoreductase activity
EIN_028920_at	1.00869	up	1.04348	up	1.38446	up	2.90748	down	5.06304	down	4.82738	down	2121.66	2252.22	2243.04	2891.24	976.95	426.692	459.398	11.0066	11.0191	11.068	11.476	9.46687	8.66663	8.73539	RAC GTPase, putative	EIN_028920	GTP binding
EIN_028930_at	1.46581	down	1.38963	down	1.11063	up	1.83	up	1.84134	up	1.3002	up	14.3602	8.14289	9.01442	15.0677	23.4791	26.0136	23.2743	3.54546	2.99376	3.07075	3.69683	4.4173	4.42621	3.92419	guanyl-nucleotide exchange factor, putative	EIN_028930	ARF guanyl-nucleotide exchange factor activity, binding
EIN_028940_at	1.04101	down	1.31828	down	1.00934	up	2.32331	down	3.76031	down	4.02881	down	1933.43	1813.7	1422.82	1891.13	852.863	510.276	472.036	10.8605	10.8025	10.4619	10.8739	9.64434	8.94968	8.85017	FK506-binding protein 2 precursor, putative	EIN_028940
EIN_028950_at	1.65181	down	2.12757	down	2.98078	down	1.03211	down	5.26065	up	6.30315	up	212.796	167.564	113.562	95.7065	236.931	1166.77	1329.76	7.6641	6.94005	6.57489	6.08841	7.6185	10.0593	10.3202	hypothetical protein	EIN_028950
EIN_028960_at	5.97767	up	3.70188	up	4.17226	up	18.6856	up	7.69128	up	8.18401	up	81.1055	351.85	242.187	247.01	1091.32	605.158	536.413	5.8651	8.44468	7.75336	7.92593	10.089	8.80832	8.89791	hypothetical protein, conserved	EIN_028960	ATP binding, catalytic activity, magnesium ion binding, phospholipid-translocating ATPase activity
EIN_028970_at	1.08756	up	1.75166	up	1.90848	up	1.23959	up	2.74851	up	3.50857	up	181.065	190.843	300.994	323.57	208.487	501.51	593.813	7.39045	7.51155	8.19918	8.32288	7.70032	8.8491	9.20133	serine-threonine protein kinase, putative	EIN_028970	ATP binding, protein binding, protein kinase activity, protein serine/threonine kinase activity, protein tyrosine kinase activity
EIN_028980_at	1.34184	up	2.09215	up	2.48123	up	2.8287	up	2.07367	up	2.27415	up	90.0823	103.03	185.339	237.058	235.627	167.56	197.881	6.24987	6.67409	7.31485	7.56093	7.75001	7.30206	7.4352	hypothetical protein	EIN_028980
EIN_028990_at	1.12839	down	1.09701	down	1.13934	up	1.22808	up	1.24155	up	1.65423	up	6.38419	5.59649	5.96966	7.25136	7.76202	8.00065	10.5446	2.65109	2.47682	2.51752	2.83929	2.94749	2.96323	3.37725	serine-threonine protein kinase, putative	EIN_028990	ATP binding, protein kinase activity, protein serine/threonine kinase activity, protein tyrosine kinase activity
EIN_029000_at	2.3181	down	1.27356	down	1.24482	down	2.41103	up	3.86093	up	5.16123	up	337.719	132.916	241.347	246.965	763.338	1328.41	1599.76	8.25822	7.04528	7.90936	7.94229	9.52787	10.2072	10.6259	hypothetical protein, conserved	EIN_029000	ATP binding, catalytic activity, magnesium ion binding, phospholipid-translocating ATPase activity
EIN_029010_at	1.62836	up	1.99098	up	1.70786	up	1.58075	down	1.82563	down	2.91582	down	1073.3	1735.75	2027.17	1767.93	709.248	565.751	351.287	9.99061	10.694	10.9841	10.7628	9.33	9.12221	8.44671	hypothetical protein	EIN_029010	peptidase activity
EIN_029020_at	1.82609	down	1.91501	up	1.81994	up	1.51134	up	3.26187	up	2.96122	up	193.978	103.027	378.218	367.022	287.646	641.819	556.294	7.54395	6.67519	8.4813	8.40784	8.13978	9.24965	9.11015	hypothetical protein	EIN_029020
EIN_029030_at	1.41298	up	4.78665	down	3.36315	down	5.19674	up	1.59415	up	1.24388	down	769.128	993.949	132.168	197.569	3367.86	1185.32	594.156	9.28999	9.78874	7.03097	7.54018	11.6676	9.96278	8.97514	protein hypA, putative	EIN_029030	catalytic activity, metal ion binding, metalloendopeptidase activity, metallopeptidase activity, zinc ion binding
EIN_029040_at	1.27571	down	1.50078	down	2.69856	down	2.13215	down	1.26186	down	1.0436	down	182.852	150.556	127.925	76.2875	86.3614	143.397	182.2	7.49726	7.14596	6.91155	6.06507	6.40495	7.16171	7.43569	hypothetical protein, conserved	EIN_029040	transcription regulator activity
EIN_029050_at	1.8903	down	1.77477	down	1.77905	down	2.43484	down	2.3297	down	2.20662	down	1242.47	549.558	585.008	582.984	429.599	491.757	522.409	10.015	9.09639	9.18736	9.18389	8.73117	8.79486	8.87316	derlin-3, putative	EIN_029050
EIN_029060_at	4.39292	up	6.68133	up	4.35715	up	4.17351	up	10.1985	up	10.8693	up	87.0241	259.221	372.434	242.921	228.314	611.477	607.636	5.75625	7.89143	8.49639	7.87964	7.81751	9.10654	9.19844	hypothetical protein	EIN_029060
EIN_029070_at	1.17233	down	1.80472	down	1.23076	down	2.24926	down	1.12981	down	1.37018	down	436.696	309.741	204.606	295.982	173.207	339.798	271.527	8.48229	8.25291	7.63052	8.18274	7.31284	8.3062	8.02792	hypothetical protein	EIN_029070
EIN_029080_at	1.29425	down	1.44672	down	2.02704	down	3.30415	up	11.0298	up	11.5234	up	612.7	626.728	458.752	316.295	2146.17	6605.27	7227.67	9.1507	8.77858	8.61791	8.13132	10.875	12.614	12.6772	transcription factor WEREWOLF, putative	EIN_029080	DNA binding
EIN_029090_at	1.90898	up	2.81947	up	2.41827	up	2.42218	up	3.19725	up	5.20903	up	715.354	1071.3	1591.4	1393.17	1359.31	2254.58	3073.22	9.12786	10.0607	10.6233	10.4018	10.4042	10.8047	11.5089	hypothetical protein, conserved	EIN_029090	GTP binding
EIN_029100_at	1.02027	up	1.24434	up	1.35268	up	1.21314	up	1.8271	up	1.32134	up	76.4602	76.9425	94.0783	103.018	91.4133	140.972	99.8238	6.22232	6.25127	6.5377	6.65814	6.50107	7.09188	6.62432	synaptojanin, putative	EIN_029100	inositol or phosphatidylinositol phosphatase activity
EIN_029110_at	2.45951	down	1.28348	down	1.22345	up	1.94802	up	1.22727	up	2.07911	up	754.18	354.086	578.709	953.3	1424.54	932.689	1550.1	9.51054	8.21217	9.15048	9.8015	10.4725	9.80599	10.5665	oxysterol-binding protein, putative	EIN_029110
EIN_029120_at	1.76603	up	2.51367	up	1.6752	up	2.09166	up	3.34661	up	5.72344	up	836.967	1420.27	2127.56	1349.43	1756.56	3494.93	4949.96	9.64435	10.4649	10.9741	10.3887	10.709	11.387	12.1612	hypothetical protein	EIN_029120
EIN_029130_at	1.00158	down	1.16241	up	1.73464	down	1.28253	down	1.21266	down	1.71367	down	202.235	182.513	211.885	106.383	146.926	161.771	126.972	7.50377	7.50149	7.72089	6.70913	7.14478	7.22559	6.72668	hypothetical protein	EIN_029130
EIN_029140_at	1.06325	down	1.07997	down	1.1525	down	2.05973	down	3.63639	down	4.27392	down	1027.51	941.99	819.074	801.334	448.301	240.015	204.66	9.75903	9.67055	9.64803	9.55426	8.71657	7.89652	7.66347	hypothetical protein	EIN_029140
EIN_029150_at	1.28785	up	1.68113	up	1.7569	up	2.03293	up	1.87159	up	2.33578	up	564.418	671.428	878.73	931.185	1057.98	1039.72	1237.47	9.01374	9.3787	9.76316	9.82677	10.0373	9.918	10.2376	hypothetical protein	EIN_029150
EIN_029160_at	1.44549	up	1.50442	up	1.3277	up	1.47952	down	1.33269	down	1.23792	down	327.807	493.508	547.117	444.229	228.659	245.336	273.44	8.35238	8.88394	8.94159	8.76131	7.78724	7.93803	8.04446	hypothetical protein	EIN_029160
EIN_029170_at	1.35591	up	1.24163	up	1.43841	up	1.66422	down	3.88299	down	2.48921	down	1217.68	1706.36	1511.94	1750.15	771.143	319.402	500.542	10.2441	10.6834	10.5564	10.7686	9.50928	8.28696	8.92844	molybdenum cofactor sulfurase, putative	EIN_029170
EIN_029180_at	1.07507	down	1.08638	down	1.48292	down	1.6876	down	1.82728	down	1.45997	down	101.046	93.796	92.3194	70.4032	64.0977	55.3287	73.299	6.62329	6.51885	6.50375	6.05485	5.86832	5.75358	6.07735	hypothetical protein	EIN_029180
EIN_029190_at	2.17954	up	2.36967	up	2.3616	up	2.24019	up	1.00871	up	1.31698	down	1300.33	1885.75	2042.37	2034.36	1936.71	1036.19	811.975	9.74821	10.8722	10.9929	10.988	10.9118	9.76073	9.35098	protein PHS1, putative	EIN_029190
EIN_029200_at	2.6359	up	2.79631	up	3.51527	up	17.4052	up	10.5006	up	5.99373	up	331.239	564.221	658.129	785.539	3739.62	2244.37	1280.83	7.7374	9.1357	9.22093	9.55104	11.8588	11.1298	10.3209	hypothetical protein	EIN_029200	binding
EIN_029210_at	1.86876	down	1.17587	down	1.17399	down	2.86272	down	1.93421	down	1.39722	down	1712.4	747.451	1350.69	1254.97	558.317	735.717	986.028	10.4224	9.52029	10.1886	10.191	8.90498	9.47063	9.93981	hypothetical protein	EIN_029210
EIN_029220_at	2.05616	up	1.01762	down	1.17067	down	1.51225	down	3.7142	down	3.47675	down	368.774	756.681	336.867	304.507	225.301	107.302	121.689	8.38219	9.42214	8.35699	8.15486	7.7855	6.48914	6.58445	hypothetical protein	EIN_029220
EIN_029230_at	1.61325	down	2.83415	down	1.47308	down	2.19512	down	3.03311	down	2.48742	down	1943.67	1233.11	700.515	1335.44	931.008	644.505	793.668	10.9146	10.2246	9.41169	10.3558	9.7803	9.31381	9.59995	hypothetical protein	EIN_029230	GTP binding
EIN_029240_at	1.16453	down	1.11942	up	1.18586	up	1.17974	down	2.05906	down	3.40628	down	1773.57	1428.75	1862.1	2001.24	1405.01	814.392	485.133	10.6862	10.4665	10.8489	10.9321	10.4477	9.64421	8.91801	hypothetical protein	EIN_029240
EIN_029250_at	1.17555	down	1.46107	down	1.63632	down	1.28284	down	4.45586	up	3.35478	up	83.5689	59.9044	48.8775	55.8019	61.2292	319.733	302.22	6.13681	5.90347	5.58978	5.42635	5.77747	8.29251	7.88302	cell division control protein 15 , CDC15, putative	EIN_029250	ATP binding, binding, protein kinase activity, protein serine/threonine kinase activity, protein tyrosine kinase activity
EIN_029260_at	1.84594	down	2.37979	down	2.66686	down	3.67566	down	1.33373	down	1.29027	down	460.998	261.753	194.378	173.707	125.679	378.315	357.276	8.8455	7.96115	7.59467	7.43036	6.9675	8.43003	8.47783	hypothetical protein	EIN_029260
EIN_029270_at	1.66664	up	1.83331	up	2.20403	up	1.2421	up	1.06381	up	1.27544	down	1503.47	2129.76	2236.75	2597.4	1469.85	1335.91	1009.9	10.1871	10.924	11.0615	11.3272	10.4999	10.2763	9.8361	serine/threonine protein phosphatase 2B catalytic subunit A2, putative	EIN_029270	hydrolase activity
EIN_029280_at	1.21235	down	1.0595	down	1.85198	down	2.85816	down	4.00744	down	5.77967	down	414.405	275.45	311.555	176.426	112.892	80.0925	55.7112	8.31686	8.03905	8.23347	7.42779	6.80177	6.31417	5.78587	xylulose kinase, putative	EIN_029280
EIN_029290_at	1.2175	up	1.25477	down	2.98809	down	1.30251	down	2.22747	up	3.01754	up	27.8586	42.974	18.4217	6.74855	16.1399	51.7958	62.343	4.29917	4.58309	3.97174	2.71994	3.91787	5.45457	5.89254	hypothetical protein	EIN_029290
EIN_029300_at	1.60561	up	1.73941	up	2.35154	up	11.9635	up	12.7482	up	11.0793	up	141.247	218.658	228.57	308.864	1669.71	1647.78	1477.4	7.00639	7.68951	7.80499	8.24	10.587	10.6786	10.4762	hypothetical protein, conserved	EIN_029300	binding, heat shock protein binding
EIN_029310_at	1.1145	up	2.30306	up	3.03198	up	4.09898	up	2.35213	up	1.8033	up	458.069	443.667	848.504	1102.82	1488.69	909.285	673.791	8.49019	8.64659	9.69374	10.0904	10.5255	9.72415	9.34083	hypothetical protein	EIN_029310	Rho guanyl-nucleotide exchange factor activity, signal transducer activity
EIN_029320_at	1.75291	up	1.34457	up	1.52926	up	1.20827	down	1.02348	down	1.17794	up	1828.15	2997.53	2245.75	2579.14	1475.59	1686.16	1961.22	10.677	11.4867	11.1041	11.2898	10.404	10.6435	10.9133	growth hormone-regulated TBC protein, putative	EIN_029320	Rab GTPase activator activity
EIN_029330_at	2.60424	up	2.36681	up	1.77184	up	2.09106	down	4.43371	down	5.91869	down	3318.41	8084.19	7407.94	5513.26	1546.2	734.173	540.146	11.5786	12.9595	12.8216	12.4039	10.5144	9.4301	9.01334	hypothetical protein, conserved	EIN_029330	transporter activity
EIN_029340_at	4.40671	down	4.55428	down	1.79058	down	2.78447	down	1.61487	down	1.31702	down	196.074	40.7593	38.8039	104.352	64.7075	135.502	209.342	7.45353	5.31383	5.26631	6.61311	5.97613	6.76211	7.05626	hypothetical protein	EIN_029340
EIN_029350_at	2.34276	down	1.3654	down	1.21053	down	4.84725	up	1.58788	up	1.35607	down	710.808	283.732	501.134	554.589	3313.96	1101.23	517.258	9.34611	8.11791	8.89679	9.07047	11.6233	10.0132	8.90668	hypothetical protein	EIN_029350
EIN_029360_at	1.85567	down	1.51863	down	1.22542	down	2.04594	down	2.08363	down	1.62077	down	1321.51	627.628	792.009	949.002	581.747	560.64	742.228	10.1804	9.28849	9.57766	9.88715	9.14766	9.12133	9.48375	hypothetical protein	EIN_029360
EIN_029370_at	1.4457	up	1.76436	up	1.44309	up	1.27284	up	1.13666	down	1.7197	down	98.0619	119.414	132.729	113.713	93.899	65.6353	44.033	6.16993	6.7017	6.98907	6.69909	6.51798	5.98513	5.38778	hypothetical protein	EIN_029370
EIN_029380_at	1.32039	up	1.39031	up	1.5072	up	1.99233	up	4.31276	up	4.73665	up	280.252	345.645	395.799	393.684	521.194	1243.8	1238.85	8.02778	8.42874	8.50318	8.61966	9.02224	10.1364	10.2716	non-structural maintenance of chromosome element, putative	EIN_029380
EIN_029390_at	1.1772	up	1.60323	up	2.13753	up	2.68001	up	2.80668	up	1.60224	up	51.0689	37.3631	60.0659	73.7581	91.0416	87.8756	51.3604	4.95692	5.19228	5.6379	6.05286	6.37915	6.44578	5.63701	hypothetical protein	EIN_029390
EIN_029400_at	1.28603	down	1.04671	up	1.26174	up	1.44722	up	1.5151	up	1.52208	up	812.371	632.791	850.708	1033.15	1178.41	1262.85	1240.27	9.66311	9.30019	9.72897	9.99853	10.1964	10.2625	10.2692	hypothetical protein	EIN_029400
EIN_029410_at	1.03843	down	1.04787	down	1.08639	up	1.43524	down	3.45702	down	3.68928	down	1716.49	1587.3	1557.91	1773.73	1151.57	509.301	452.121	10.6648	10.6104	10.5974	10.7844	10.1435	8.87528	8.78147	hypothetical protein	EIN_029410
EIN_029420_at	1.59712	up	1.20716	up	1.03683	down	1.52431	down	2.26071	down	2.36399	down	561.787	886.336	900.94	540.342	390.139	246.006	234.99	9.11497	9.79045	9.38658	9.06279	8.50681	7.9382	7.87375	hypothetical protein, conserved	EIN_029420	protein phosphatase type 2A regulator activity
EIN_029430_at	1.63639	up	1.62323	up	1.51711	up	1.3798	up	1.03042	down	1.18415	down	2931.13	4648.17	4542.51	4326.94	3827.53	2829.88	2401.76	11.4355	12.146	12.1344	12.0369	11.9	11.3923	11.1917	protein YIPF6, putative	EIN_029430
EIN_029440_at	1.23739	up	1.22245	down	1.14059	up	7.22356	up	5.94995	up	2.52471	up	38.5241	44.4361	27.8392	39.0491	257.432	444.704	140.984	4.99696	5.30426	4.70718	5.18674	7.84967	7.56984	6.33308	hypothetical protein	EIN_029440	Rho guanyl-nucleotide exchange factor activity
EIN_029450_at	1.13463	up	1.10073	down	1.00585	up	5.39822	up	5.80513	up	2.32671	up	11.6651	12.5036	10.0411	11.0238	64.5011	99.9118	31.1666	3.28001	3.46222	3.14155	3.28843	5.71249	5.81734	4.4983	hypothetical protein	EIN_029450	binding
EIN_029460_at	1.36878	up	1.37354	up	1.2059	up	2.05895	down	2.56861	down	5.29365	down	3250.58	4302.99	4320.18	3798.02	1708.87	1279.11	704.118	11.6094	12.0623	12.0673	11.8796	10.5675	10.2485	9.20518	vacuolar amino acid transporter, putative	EIN_029460
EIN_029470_at	7.85806	up	11.551	up	3.54195	up	1.22818	up	1.48202	up	1.55726	up	416.554	3096.32	4431.53	1381.48	537.748	585.222	603.592	8.57358	11.5478	12.1035	10.3981	8.8701	9.14115	9.2126	hypothetical protein, conserved	EIN_029470	catalytic activity, nucleotidyltransferase activity
EIN_029480_at	1.35193	down	1.23956	up	1.02965	down	2.03245	down	3.40204	down	3.63177	down	551.215	385.31	645.238	506.268	254.545	151.594	144.245	9.00824	8.57322	9.31807	8.96608	7.98502	7.24184	7.14757	prefoldin subunit, putative	EIN_029480	unfolded protein binding
EIN_029490_at	1.04548	down	1.06197	down	1.0787	down	8.13013	up	8.23739	up	6.79585	up	765.785	722.372	702.196	710.966	5918.72	5778.03	4870.3	9.44596	9.38179	9.35922	9.33667	12.4692	12.4881	12.2106	tuberin, putative	EIN_029490	GTPase activator activity, binding
EIN_029500_at	1.08876	up	1.7022	down	1.37908	down	1.2761	up	1.82529	up	2.57115	up	1523.52	1758.59	1063.79	1279.47	1966.88	2834.8	3989.22	10.5673	10.69	9.79989	10.1036	10.919	11.4354	11.9297	hypothetical protein, conserved	EIN_029500
EIN_029510_at	2.01424	up	2.43269	up	2.23437	up	1.92344	up	1.72246	down	2.46294	down	1729.07	2796.08	3326.44	3068.41	2622.47	882.557	613.093	10.4128	11.4231	11.6954	11.5727	11.3565	9.62837	9.11246	copine, putative	EIN_029510
EIN_029520_at	1.46698	up	1.00571	up	1.74191	up	1.16084	up	3.85734	up	6.38312	up	447.629	585.698	426.744	689.931	471.305	1825.4	2606.25	8.62888	9.18173	8.63709	9.42955	8.84405	10.5765	11.3031	hypothetical protein, conserved	EIN_029520	nucleoside-triphosphatase activity, nucleotide binding
EIN_029530_at	1.10614	down	1.27584	down	1.0992	down	1.65047	down	1.70806	down	1.77736	down	7134.18	6472.53	5812.91	6642.1	4313.22	4215.87	4044.67	12.7905	12.645	12.4391	12.6541	12.0677	12.0182	11.9608	60S ribosomal protein L30-3, putative	EIN_029530
EIN_029540_at	2.84544	down	2.29463	down	1.56563	down	3.63589	down	2.46602	down	4.33368	down	52.4482	18.9836	24.5964	39.1314	14.3688	21.5549	14.471	5.67663	4.16798	4.47838	5.02989	3.81432	4.37445	3.56104	hypothetical protein	EIN_029540
EIN_029550_at	1.235	up	2.10204	up	2.72067	up	3.0736	up	1.39761	up	1.28369	down	912.868	806.12	1359.2	1786.76	2008.58	1343.12	654.61	9.33355	9.63806	10.4053	10.7775	10.9535	9.81651	8.97325	transmembrane protein, putative	EIN_029550
EIN_029650_s_at	1.61798	up	1.36473	up	1.42566	up	2.05343	up	1.06543	up	1.88298	up	5.91814	10.1706	8.17567	8.74302	12.4347	6.33679	11.9176	2.54383	3.23802	2.99245	3.05546	3.58187	2.63526	3.45685	hypothetical protein	EIN_029650
EIN_029750_s_at	1	down	1	down	1	down	1	down	1	down	1.43082	up	5	5	5	5	5	5	9.99698	2.32193	2.32193	2.32193	2.32193	2.32193	2.32193	2.83878	hypothetical protein	EIN_029750
EIN_030050_x_at	1.12889	up	1.49687	up	1.1457	up	1.33719	up	1.19761	up	1.29633	up	5.11104	5.85645	8.02552	5.92721	7.12713	6.3181	6.82356	2.35231	2.52721	2.93426	2.54854	2.77151	2.61247	2.72675	hypothetical protein	EIN_030050	ATP binding, protein tyrosine kinase activity
EIN_030060_at	1.00684	down	1.02301	down	1.02301	down	1.14227	up	1.02301	down	1.04892	up	5.12045	5.08289	5	5	6.17892	5	5.40755	2.35474	2.3449	2.32193	2.32193	2.54665	2.32193	2.42364
EIN_030070_x_at	1	down	1	down	1	down	1	down	1	down	1	down	5	5	5	5	5	5	5	2.32193	2.32193	2.32193	2.32193	2.32193	2.32193	2.32193
EIN_030080_s_at	1.26512	down	1.18703	down	1.04422	up	1.33533	down	2.15416	down	2.97452	down	33.7715	26.3185	28.4704	34.7175	27.514	15.7298	11.8172	5.03228	4.693	4.78492	5.09471	4.61508	3.92515	3.45962	hypothetical protein, conserved	EIN_030080
EIN_030090_at	1.0179	up	1.02137	down	1.03845	down	1.03845	down	1.03845	down	1.03845	down	5.20759	5.31963	5.08644	5	5	5	5	2.37635	2.40196	2.34585	2.32193	2.32193	2.32193	2.32193
EIN_030390_x_at	1.11832	down	1.11832	down	1.07612	down	1.00373	down	1.19939	up	1.23574	up	5.64021	5	5	5.20328	5.71688	6.99378	7.3878	2.48326	2.32193	2.32193	2.37742	2.47789	2.74557	2.78863
EIN_030400_at	1.2965	down	1.35934	down	1.13261	up	1.19012	down	1.92207	down	1.60827	down	10.258	7.99824	7.4897	11.4313	8.53422	5.02302	6.36157	3.27115	2.89653	2.82824	3.4508	3.02005	2.3285	2.58565
EIN_030500_s_at	1.00679	down	1.08139	up	1.03809	up	1.04493	down	1.04493	down	1.04493	down	5.23809	5.20433	5.76653	5.50181	5	5	5	2.38534	2.37557	2.49822	2.43927	2.32193	2.32193	2.32193	hypothetical protein	EIN_030500
EIN_031000_at	1.06773	up	1.09932	up	1.01864	down	1.34729	up	1.25618	up	2.08351	up	6.74868	7.36575	7.56018	6.44074	10.1017	8.69229	17.4989	2.6608	2.75535	2.79742	2.63416	3.09086	2.98985	3.71982	hypothetical protein	EIN_031000
EIN_031010_s_at	2.26745	up	10.7157	up	5.58033	up	4.4898	up	2.47326	up	1.57757	up	4296.86	1457.59	5935.17	2970.33	2390.86	1341.9	888.033	9.05465	10.2357	12.4763	11.535	11.2213	10.3611	9.71235	hypothetical protein	EIN_031010
EIN_031210_s_at	1.12765	up	1.03203	up	1	down	2.10862	up	4.69758	up	2.61715	up	5	5.82339	5.17073	5	12.441	30.4296	14.5003	2.32193	2.49525	2.36741	2.32193	3.39823	4.55385	3.70993	hypothetical protein, conserved	EIN_031210	DNA binding, binding
EIN_031220_at	1.36771	up	1.26271	up	1.1298	up	1.81167	up	3.77971	up	3.15189	up	5.52441	8.67176	7.39625	6.54055	11.5257	24.0286	18.1758	2.44899	2.90075	2.78551	2.62506	3.30631	4.36727	4.10521	hypothetical protein	EIN_031220
EIN_031420_at	1.25557	down	1.67775	down	1.3575	down	1.65165	down	1.50445	up	2.39411	down	29.5425	20.8282	15.4873	18.9546	15.1323	59.8634	10.6805	4.60978	4.28144	3.86326	4.16883	3.88587	5.19901	3.35029	hypothetical protein, conserved	EIN_031420	GTP binding, GTPase activity, protein binding
EIN_031430_at	1.38403	down	1.4369	down	1.02145	down	1.39658	down	2.56671	down	3.41881	down	3511.62	2570.23	2439.2	3429.91	2529.52	1430.18	1036.48	11.7741	11.3052	11.2511	11.7434	11.2921	10.4141	10.0006	serine/threonine protein phosphatase 2B catalytic subunit, putative	EIN_031430	hydrolase activity
EIN_031630_at	1.06623	down	3.85852	down	2.41322	down	1.00086	up	2.86762	down	4.76764	down	2930.93	2782.41	912.365	1224.04	2990.85	1223.69	670.309	11.5021	11.4096	9.5541	10.2312	11.5034	9.98229	9.24887	leukocyte elastase inhibitor, putative	EIN_031630	serine-type endopeptidase inhibitor activity
EIN_031730_x_at	1.99131	down	2.4089	down	1.17186	down	1.64173	down	2.44709	down	1.69669	down	16.838	7.75925	6.23437	12.6909	9.22456	6.03445	8.80065	3.86523	2.87151	2.59685	3.63644	3.15001	2.57416	3.10251	actin, muscle, putative	EIN_031730	protein binding
EIN_031830_at	1.05838	up	2.53653	down	16.0569	down	33.9781	down	110.593	down	21.4005	down	2496.43	2671.89	1118.39	494.887	323.193	25.5622	398.904	11.2683	11.3502	9.92546	7.2632	6.18179	4.47921	6.84875	hypothetical protein, conserved	EIN_031830	transporter activity
EIN_032030_x_at	1	down	1	down	1	down	1	down	1	down	1	down	5	5	5	5	5	5	5	2.32193	2.32193	2.32193	2.32193	2.32193	2.32193	2.32193
EIN_032230_x_at	1.19152	up	1.02252	up	1.06187	up	1.06419	down	1.06419	down	1.06894	up	5.3375	6.55301	5.49474	5.7263	5	5	5.81815	2.41169	2.66449	2.44382	2.4983	2.32193	2.32193	2.50787	hypothetical protein	EIN_032230
EIN_032430_at	1.34835	down	1.09921	down	2.34715	up	4.116	up	1.36874	up	1.66231	up	15.6518	11.1279	13.8305	37.9433	81.7325	24.946	31.0546	3.88966	3.45847	3.7532	5.12057	5.93091	4.34251	4.62285	ADP-ribosylation factor, putative	EIN_032430	GTP binding
EIN_032540_at	1	down	1.0117	up	1.05636	up	1	down	1	down	1	down	5	5	5.05991	5.31538	5	5	5	2.32193	2.32193	2.33872	2.40102	2.32193	2.32193	2.32193	hypothetical protein	EIN_032540
EIN_032740_s_at	1.39987	down	1.00888	up	1.0258	down	1.4272	up	1.03925	up	3.93164	up	16.5528	9.25099	13.9421	13.9633	21.4076	17.444	81.9746	3.6745	3.1892	3.68725	3.63775	4.18769	3.73005	5.64963	hypothetical protein	EIN_032740
EIN_032840_x_at	1	down	1	down	1	down	1	down	1	down	1	down	5	5	5	5	5	5	5	2.32193	2.32193	2.32193	2.32193	2.32193	2.32193	2.32193	hypothetical protein, conserved	EIN_032840	3'-5' exonuclease activity, DNA binding, DNA-directed DNA polymerase activity, nucleotide binding
EIN_032950_x_at	1	down	1.02394	up	1	down	1	down	1	down	1	down	5	5	5.12555	5	5	5	5	2.32193	2.32193	2.35605	2.32193	2.32193	2.32193	2.32193
EIN_032960_at	1.21897	up	1.11305	down	1.27409	down	1.112	down	1.3536	down	1.00097	down	8.76758	11.0462	7.91357	6.94032	7.84701	6.53844	8.94303	3.09156	3.37722	2.93705	2.74209	2.93841	2.65476	3.09016
EIN_032970_at	1.58328	up	1.2676	up	1.22861	up	1.3195	up	1.30557	up	1.79079	up	8.08741	13.4842	10.7087	11.3841	11.816	11.5412	24.4843	2.99441	3.65733	3.3365	3.29143	3.39439	3.37909	3.835
EIN_033080_at	1.4229	up	1.1748	up	1.27946	down	1.71917	down	1.11182	down	1.47367	down	113.967	155.893	142.795	86.0843	62.1726	95.9221	74.2687	6.73203	7.24087	6.96444	6.3765	5.95032	6.57911	6.17261	hypothetical protein, conserved	EIN_033080	ATP binding, DNA binding, binding, helicase activity, nucleic acid binding
EIN_033090_at	1.10508	up	1.68155	up	1.32042	up	1.79363	down	3.57317	down	3.55237	down	33.357	30.433	47.4013	36.2703	17.6663	8.20919	8.22045	4.76551	4.90966	5.5153	5.16651	3.92263	2.9283	2.93673	hypothetical protein, conserved	EIN_033090	GTP binding
EIN_033100_at	1.02594	down	1.04519	down	1.02895	down	1.3322	up	1.16131	up	2.42772	up	5.36569	5.20158	5.09492	5.17666	7.33051	6.41814	13.2734	2.41185	2.37491	2.34809	2.37069	2.82566	2.62761	3.69146	hypothetical protein, conserved	EIN_033100	hydrolase activity
EIN_033110_at	1.64828	down	1.67852	up	1.53005	up	1.67971	up	1.77184	up	1.25426	down	56.5322	40.9517	117.059	92.1874	95.1593	119.562	63.5639	5.801	5.08004	6.54819	6.41458	6.54922	6.62625	5.47417	hypothetical protein	EIN_033110
EIN_033120_at	1.43647	up	2.8414	up	1.10186	down	2.69745	down	4.09144	down	5.14242	down	783.531	1116.67	2057.22	650.369	279.246	175.668	139.488	9.48038	10.0029	10.987	9.34044	8.04879	7.44778	7.11794	hypothetical protein, conserved	EIN_033120
EIN_033130_at	1.27273	up	1.62398	up	1.46752	up	1.42526	up	1.247	down	1.77138	down	894.58	1066.43	1376.3	1234.6	1227.08	825.895	559.102	9.70698	10.0549	10.4065	10.2604	10.2182	9.38852	8.88211	hypothetical protein, conserved	EIN_033130
EIN_033140_at	5.17422	up	3.22691	up	1.4062	up	1.73134	up	4.30774	up	6.59454	up	274.425	1403.53	916.983	621.408	471.515	1238.89	1799.06	8.08147	10.4528	9.77163	8.57328	8.87336	10.1884	10.8027	hypothetical protein	EIN_033140
EIN_033150_at	2.07499	down	2.91111	down	3.03685	down	2.32681	down	1.93263	down	1.97781	down	959.237	561.878	414.217	338.465	401.902	557.065	659.241	9.8591	8.806	8.31753	8.25653	8.64075	8.90854	8.8752	DNA double-strand break repair Rad50 ATPase, putative	EIN_033150	nucleotide binding
EIN_033160_at	1.3821	up	2.67229	up	1.93446	up	2.40057	up	1.19844	down	1.895	down	526.695	667.684	1281.16	1076.27	1113.28	380.21	237.735	8.80683	9.27369	10.2249	9.75876	10.0702	8.54567	7.88463	hypothetical protein, conserved	EIN_033160	GTP binding, GTPase activity, protein binding
EIN_033170_at	1.02032	up	1.96801	down	2.88628	down	1.47773	down	2.30717	up	2.69118	up	48.8387	61.0198	29.6794	19.9609	47.3253	118.018	129.051	5.57193	5.60094	4.59519	4.04272	5.00855	6.77805	7.00017	hypothetical protein	EIN_033170
EIN_033180_at	2.13078	up	1.08185	up	1.2734	down	1.07037	up	3.11394	up	5.5288	up	82.5708	152.893	77.4867	58.9457	85.1067	237.075	404.354	6.14752	7.2389	6.26101	5.79884	6.24563	7.78626	8.61448	hypothetical protein	EIN_033180
EIN_033190_at	9.77311	up	1.30939	up	1.66221	up	13.2319	up	44.7023	up	76.6172	up	30.6747	285.689	38.9376	60.3363	454.913	1571.27	2292.79	4.86638	8.15519	5.25527	5.59948	8.59233	10.3487	11.126	hypothetical protein	EIN_033190
EIN_033200_at	1.42731	up	1.90171	up	1.17817	up	1.00092	down	3.6924	up	4.13977	up	84.1037	120.471	152.696	111.615	83.1045	338.76	333.716	6.32307	6.83638	7.25037	6.55962	6.32174	8.20763	8.37262	rap GTPase-activating protein, putative	EIN_033200	GTPase activator activity
EIN_033210_at	1.15464	down	1.14085	up	1.05487	up	1.19599	up	1.31931	up	1.13672	down	94.2658	89.3152	111.983	102.985	110.524	131.709	91.5555	6.51794	6.31049	6.70804	6.595	6.77614	6.91772	6.33306	pumilio, putative	EIN_033210	RNA binding, binding
EIN_033220_at	1.33592	up	1.55241	up	1.41538	up	1.87926	down	1.86886	down	1.8206	down	237.641	298.994	428.899	311.06	137.249	120.592	117.917	7.74202	8.15985	8.37653	8.24321	6.83185	6.83986	6.87761	hypothetical protein	EIN_033220
EIN_033230_at	2.53763	up	2.09655	up	2.71275	up	3.48289	up	7.43717	up	6.67783	up	1446.59	1308.58	1107.26	1991.78	1726.32	4060.72	3418.78	8.95111	10.2946	10.0191	10.3909	10.7514	11.8459	11.6905	60S ribosomal protein L4, putative	EIN_033230	structural constituent of ribosome
EIN_033240_at	2.77579	up	2.60442	up	1.38929	down	3.37251	down	2.89211	down	1.79518	down	690.123	1486.01	1243.96	343.954	183.503	178.82	307.526	8.8941	10.367	10.2751	8.41975	7.14028	7.36198	8.04997	alcohol dehydrogenase, putative	EIN_033240	metal ion binding, oxidoreductase activity
EIN_033250_at	2.4628	up	2.76537	up	3.05961	up	1.56734	up	1.02341	up	1.17219	up	265.543	614.864	654.008	734.81	390.868	251.286	277.462	7.86824	9.16854	9.33571	9.48158	8.51655	7.90163	8.09744	hypothetical protein	EIN_033250	heat shock protein binding, unfolded protein binding
EIN_033260_at	1.6343	up	1.06944	up	1.74609	up	2.45551	up	7.95124	up	2.72773	up	33.6129	26.5944	20.2244	45.5277	40.7697	132.591	44.9885	4.01434	4.72302	4.1112	4.81847	5.31037	7.00552	5.46204	hypothetical protein	EIN_033260
EIN_033270_at	3.03177	down	2.37259	down	1.81487	down	5.41189	down	5.25964	down	3.46241	down	295.235	97.9556	118.285	182.855	51.715	56.8822	89.2789	8.12208	6.52191	6.87561	7.26221	5.68594	5.72711	6.3303	hypothetical protein	EIN_033270
EIN_033280_at	1.01427	up	1.46409	down	1.75293	down	2.43841	down	1.16526	down	1.41593	down	2508.24	2392.6	1701.33	1443.33	975.929	2075.59	1926	11.1954	11.2158	10.6454	10.3856	9.90942	10.9747	10.6936	lysyl-tRNA synthetase, putative	EIN_033280	ATP binding, aminoacyl-tRNA ligase activity, lysine-tRNA ligase activity, nucleic acid binding, nucleotide binding, tRNA binding
EIN_033290_at	2.74657	up	1.10316	down	1.02092	down	1.46624	up	1.15788	up	1.87556	up	245.22	676.69	220.454	252.494	403.127	279.646	450.481	7.90322	9.36085	7.76158	7.87336	8.45534	8.11471	8.81054	AN1-type zinc finger protein, putative	EIN_033290	zinc ion binding
EIN_033300_at	2.80646	down	2.27944	down	3.18692	down	2.7878	down	1.15511	up	1.04404	down	82.0576	27.4665	33.9608	31.2991	28.9686	107.466	158.083	6.25407	4.76532	5.06539	4.5819	4.77494	6.4621	6.19189	triadin, putative	EIN_033300
EIN_033310_at	3.80445	down	4.35069	down	3.71154	down	2.33161	down	1.24845	down	1.72011	down	71.1522	19.1698	16.2098	23.0238	30.5549	86.2204	98.842	6.1103	4.18262	3.98906	4.21829	4.88898	5.79017	5.32781	Rho GTPase-activating protein, putative	EIN_033310	signal transducer activity, transcription factor activity
EIN_033320_at	1.19378	down	1.98747	down	3.6705	down	3.41431	down	3.58322	down	4.37932	down	731.854	619.022	304.384	233.324	173.151	165.28	153.445	9.01544	8.75989	8.0245	7.13946	7.24384	7.17418	6.88473	hypothetical protein	EIN_033320	RNA binding, catalytic activity
EIN_033330_at	2.0988	down	2.32766	down	1.48626	down	1.98592	down	2.27249	down	2.64423	down	183.406	92.3098	76.5756	119.676	85.1864	91.5563	92.7151	7.38788	6.31832	6.16901	6.81619	6.39808	6.20361	5.98504	interferon-induced, double-stranded RNA-activated protein kinase, putative	EIN_033330	ATP binding, protein kinase activity, protein serine/threonine kinase activity, protein tyrosine kinase activity
EIN_033340_at	1.43785	down	1.1582	down	1.02771	up	1.38277	up	2.53784	up	2.36128	up	169.232	114.424	148.83	175.978	227.926	428.527	410.832	7.34721	6.8233	7.13532	7.38664	7.81477	8.69081	8.58678	hypothetical protein	EIN_033340
EIN_033350_at	1.66486	down	1.1817	up	1.20018	up	2.29914	up	2.44063	up	1.93777	up	415.646	255.684	501.059	528.515	945.245	1022.7	878.764	8.67987	7.94447	8.92073	8.94313	9.88097	9.96713	9.63427	hypothetical protein	EIN_033350
EIN_033360_at	1.09615	down	1.85551	down	1.00002	up	1.36994	up	7.03574	up	14.6555	up	189.542	152.107	87.4257	162.279	251.652	1513.84	2491.07	7.3407	7.20825	6.44888	7.34073	7.79481	10.1554	11.2141	DNA mismatch repair protein mutL, putative	EIN_033360	ATP binding, mismatched DNA binding
EIN_033370_at	2.89741	down	2.9959	down	1.58741	down	4.56071	down	3.19868	down	1.52002	down	108.431	36.2664	32.6638	65.0723	21.9103	30.5611	83.6013	6.53566	5.0009	4.95267	5.86899	4.3464	4.85818	5.93157	hypothetical protein	EIN_033370
EIN_033380_at	1.04494	up	1.44604	up	1.64082	up	1.40721	down	1.54069	down	2.59066	down	249.332	333.054	393.849	431.903	183.299	169.105	96.6029	7.9183	7.98172	8.45041	8.63272	7.42547	7.29472	6.54498	hypothetical protein	EIN_033380	protein binding, zinc ion binding
EIN_033390_at	1.99228	down	2.07665	down	2.00644	down	2.28328	down	2.33421	down	2.29046	down	371.094	186.134	175.793	185.466	170.324	257.132	244.736	8.48942	7.495	7.43516	7.48478	7.29831	7.26648	7.29378	hypothetical protein, conserved	EIN_033390	binding
EIN_033400_at	1.01607	up	1.91799	up	1.45841	up	1.24299	down	1.3812	down	2.17292	down	117.03	118.377	256.587	168.723	94.6183	87.5262	61.9723	6.84101	6.86401	7.7806	7.3854	6.52719	6.37508	5.72137	hypothetical protein	EIN_033400
EIN_033410_at	1.18311	down	1.40471	down	1.28712	down	1.23483	up	21.9811	up	27.4103	up	32.4736	29.3931	21.4985	23.3767	42.0956	656.185	792.669	4.82956	4.58697	4.33928	4.46541	5.13387	9.28774	9.6062	hypothetical protein, conserved	EIN_033410
EIN_033420_at	1.35727	down	1.31971	down	1.18791	down	1.54355	down	1.68142	down	1.79516	down	3293.62	2382.23	2443.97	2756.12	2106.5	2232.91	2177.26	11.647	11.2063	11.2468	11.3986	11.0208	10.8974	10.8029	hypothetical protein	EIN_033420
EIN_033430_at	1.90854	down	1.97691	down	1.61945	down	2.52823	down	1.92269	down	1.77843	down	197.694	106.189	98.6466	122.712	77.3649	103.487	119.331	7.60406	6.67159	6.62081	6.90855	6.26593	6.66093	6.77345	hypothetical protein	EIN_033430
EIN_033440_at	1.03392	up	1.86575	down	1.34241	down	1.03648	down	1.81883	up	2.16425	up	460.107	474.99	257.889	354.706	471.272	905.197	1013.87	8.84189	8.89001	7.94214	8.41707	8.79021	9.70491	9.95576	DNA topoisomerase 3-alpha, putative	EIN_033440	DNA binding, DNA topoisomerase activity, DNA topoisomerase type I activity, nucleic acid binding
EIN_033450_at	1.04453	down	1.49816	down	2.35049	down	1.37036	down	3.57624	down	4.85282	down	707.799	595.031	409.548	250.753	454.147	170.61	123.92	9.19005	9.12719	8.60686	7.95709	8.7355	7.35161	6.91123	hypothetical protein, conserved	EIN_033450	heat shock protein binding, unfolded protein binding
EIN_033460_at	1.67784	down	1.1504	up	1.94555	up	1.06465	up	1.01841	up	1.60397	down	242.803	151.385	322.747	470.222	263.87	259.866	159.322	7.87807	7.13147	8.08021	8.83825	7.96845	7.90438	7.19642	hypothetical protein	EIN_033460
EIN_033470_at	1.23651	down	2.39476	up	4.75302	up	18.9074	up	6.20964	up	3.03921	up	90.285	54.9992	184.752	324.227	1294.31	475.984	217.319	6.07641	5.77013	7.33629	8.32526	10.3173	8.71092	7.68011	hypothetical protein, conserved	EIN_033470
EIN_033480_at	1.29249	down	2.02139	up	2.61588	up	1.24771	up	3.25667	up	5.77692	up	56.1974	51.6841	117.973	144.267	70.5227	209.408	328.69	5.77016	5.4	6.7855	7.15746	6.08944	7.47356	8.30046	hypothetical protein, conserved	EIN_033480
EIN_033490_at	1.70858	down	1.30181	up	1.03958	up	1.11011	down	2.09397	up	2.71114	up	645.897	283.051	673.912	567.408	447.263	1015.32	1333.64	8.90652	8.13372	9.28703	8.96252	8.75582	9.97276	10.3454	hypothetical protein	EIN_033490
EIN_033500_at	1.03571	down	1.88543	up	1.30262	up	1.57945	up	1.2601	down	1.65287	down	288.559	272.92	534.619	370.152	446.805	223.739	170.779	8.1375	8.08689	9.0524	8.51892	8.79692	7.80396	7.41253	Tagatose-6-phosphate kinase, putative	EIN_033500
EIN_033510_at	2.76276	up	1.33147	up	1.90227	up	1.16517	up	1.34286	up	1.3838	up	605.891	1718.29	733.997	1073.88	638.829	754.847	758.722	9.08628	10.5524	9.4993	10.014	9.30682	9.51159	9.55492	purine nucleoside phosphorylase, putative	EIN_033510	catalytic activity
EIN_033520_at	1.1516	down	1.13092	up	1.53308	up	1.69966	down	1.30205	down	1.37862	down	417.457	391.654	447.405	610.746	226.773	322.39	273.836	8.54361	8.33997	8.72111	9.16004	7.77836	8.16283	8.08038	hypothetical protein	EIN_033520
EIN_033530_at	5.78395	up	2.83256	up	1.92908	up	8.1808	up	7.63792	up	9.60869	up	333.782	1882.75	868.67	596.72	2525.45	2342.16	3005.05	8.25365	10.7857	9.75576	9.20156	11.2859	11.1868	11.518	hypothetical protein	EIN_033530
EIN_033540_at	2.5079	down	1.95905	down	3.70868	down	2.66854	down	2.12123	down	2.05567	down	295.403	97.289	123.329	66.3062	93.6449	168.526	208.326	7.91394	6.58746	6.94379	6.02304	6.49789	6.82904	6.87434	hypothetical protein	EIN_033540
EIN_033550_at	1.78593	up	1.42536	up	1.20907	up	253.366	up	43.2068	up	16.3693	up	11.7336	22.4231	17.8804	13.9129	3229.03	499.577	188.336	3.46667	4.30334	3.978	3.74057	11.4518	8.89986	7.49959	hypothetical protein	EIN_033550
EIN_033560_at	1.86135	down	1.01634	up	1.16705	up	1.06287	up	1.93195	down	2.62954	down	1576.08	867.937	1661.96	1832.03	1684.32	1108.92	702.104	10.6053	9.70898	10.6287	10.8282	10.6933	9.65528	9.21053	hypothetical protein, conserved	EIN_033560
EIN_033570_at	1.10101	down	1.01502	up	1.33231	up	1.35878	up	1.82597	down	3.09913	down	145.506	131.532	152.994	196.37	197.897	98.2839	52.2868	7.16707	7.02825	7.18858	7.581	7.60939	6.29841	5.53521	hypothetical protein	EIN_033570
EIN_033580_at	1.1502	down	1.28241	down	1.09495	down	1.63476	down	2.85279	down	3.25212	down	4842.1	4131.16	3706.43	4366.03	2903.24	2054.53	1538.81	12.2096	12.0077	11.8507	12.0787	11.5005	10.6972	10.5082	myosin, essential light chain, putative	EIN_033580	calcium ion binding
EIN_033590_at	1.74448	up	1.52195	down	1.19578	up	25.9278	up	5.55844	up	2.54821	up	107.203	179.522	68.5583	117.443	2599.35	588.11	250.013	6.60353	7.40633	5.99762	6.86149	11.3	9.07821	7.95301	hypothetical protein	EIN_033590
EIN_033600_at	1.31347	down	1.29133	up	1.82674	up	1.72555	up	1.05219	down	1.65319	down	3196.55	2460.82	4100.52	5839.68	5532.36	3247.42	1951.72	11.6308	11.2374	11.9997	12.5001	12.4179	11.5574	10.9055	thymidine kinase, cytosolic, putative	EIN_033600	ATP binding, thymidine kinase activity
EIN_033610_at	1.12371	down	1.09302	down	1.05637	down	2.3569	down	4.25942	down	5.07199	down	270.541	181.224	200.316	193.923	96.8722	68.4067	51.5019	7.66245	7.49419	7.53413	7.58334	6.42557	5.5718	5.3199	hypothetical protein	EIN_033610
EIN_033620_at	1.46914	down	1.98659	down	1.13187	down	2.23871	down	2.10408	down	1.77181	down	1153.18	765.647	561.16	997.525	503.906	563.324	638.854	10.1199	9.56493	9.1296	9.94119	8.95723	9.04671	9.29468	hypothetical protein	EIN_033620
EIN_033630_at	1.27591	up	1.48392	down	1.20746	up	3.84665	down	4.36868	down	3.96713	down	1098.1	1306.51	731.722	1428.22	266.295	225.686	275.516	9.93607	10.2876	9.36666	10.208	7.99247	7.80887	7.94797	iron hydrogenase, putative	EIN_033630	electron carrier activity, iron-sulfur cluster binding
EIN_033640_at	1.25735	down	1.03523	up	1.26498	down	1.85964	up	7.71122	up	9.43191	up	66.485	66.3483	68.7703	78.6755	131.78	364.532	442.535	5.54741	5.21703	5.59737	5.20829	6.44244	8.49437	8.78496	periplasmic [Fe] hydrogenase large subunit, putative	EIN_033640	electron carrier activity, iron-sulfur cluster binding
EIN_033650_at	2.25712	up	1.05253	up	1.07173	up	1.93942	up	1.25393	up	1.04108	down	1014.61	807.163	386.524	444.3	662.683	850.062	957.511	8.40216	9.57664	8.47602	8.50209	9.35778	8.72861	8.34408	ubiquitin-activating enzyme E1, putative	EIN_033650	ATP binding, catalytic activity, small protein activating enzyme activity
EIN_033660_at	1.14018	up	1.77173	down	1.09385	down	1.10785	down	1.92063	up	1.58115	up	99.6862	115.505	57.2614	91.3828	90.4261	196.256	207.284	6.63349	6.82275	5.80833	6.50407	6.48572	7.57507	7.29446	hypothetical protein	EIN_033660
EIN_033670_at	1.7713	down	3.26428	down	1.36565	down	2.12045	down	2.62033	down	1.63324	down	1044.5	706.321	416.651	823.209	493.377	400.251	610.715	9.94682	9.12201	8.24005	9.49723	8.86245	8.55707	9.23908	heat shock cognate HSP70 protein, putative	EIN_033670	ATP binding
EIN_033680_at	1.9832	down	1.32606	down	1.08929	down	1.03775	down	1.33099	down	1.55426	down	62.5195	31.5393	49.0676	57.3584	59.6267	53.5466	56.904	5.93652	4.9487	5.52937	5.81313	5.88307	5.52402	5.30029	guanine nucleotide exchange factor, putative	EIN_033680	Rho guanyl-nucleotide exchange factor activity
EIN_033690_at	1.66922	down	1.52956	up	1.77176	up	6.02992	up	7.7266	up	8.94851	up	388.768	200.231	646.482	630.959	1987.6	2631.4	2960.73	8.36327	7.62409	8.97639	9.18845	10.9554	11.3131	11.5249	hypothetical protein	EIN_033690
EIN_033700_at	1.58479	down	1.73143	down	1.1609	down	1.24813	up	1.37745	up	1.44363	up	34.2052	22.243	19.7826	34.0728	42.4992	62.0855	81.462	5.07549	4.4112	4.28352	4.86024	5.39525	5.53749	5.60518	hypothetical protein	EIN_033700	amine oxidase activity, copper ion binding, quinone binding
EIN_033710_at	1.47948	down	1.55865	down	1.23586	down	1.17195	up	3.13412	up	3.2309	up	59.7596	45.759	39.0013	53.8559	76.83	214.667	183.093	5.81905	5.25395	5.17875	5.51353	6.04796	7.46711	7.51098	hypothetical protein	EIN_033710
EIN_033720_at	2.13638	up	2.01443	up	2.04685	up	2.65664	up	1.10213	up	1.02877	down	284.234	641.472	590.715	606.934	761.781	314.569	273.645	8.13432	9.22949	9.14469	9.16773	9.54392	8.27462	8.09341	hypothetical protein	EIN_033720
EIN_033730_s_at	1.03397	up	1.11015	up	1.24431	up	1	down	1.12749	up	1.17566	up	5	5.18179	5.68462	6.37106	5	5.82209	6.10799	2.32193	2.37012	2.47268	2.63727	2.32193	2.49505	2.5554	hypothetical protein	EIN_033730
EIN_033740_at	1.06028	up	1.54616	down	1.1417	up	1.12136	down	1.07365	up	1.12459	down	234.814	232.916	124.548	215.356	169.467	204.396	174.532	7.55303	7.63748	6.92434	7.74421	7.38778	7.65556	7.38363	hypothetical protein	EIN_033740
EIN_033750_at	1.06508	down	1.6487	up	1.06342	up	1.09569	down	1.02046	up	1.2956	down	240.402	228.781	428.652	257.835	221.07	257.413	190.37	7.89328	7.80232	8.6146	7.98199	7.76144	7.9225	7.51966	hypothetical protein	EIN_033750
EIN_033760_at	1.17215	down	1.26695	down	1.27562	down	1.29134	down	1.25566	up	1.64839	up	3150.67	2688.81	2325.09	2458.5	2064.97	3394.59	4416.9	11.3725	11.1434	11.0312	11.0213	11.0037	11.701	12.0936	hypothetical protein	EIN_033760
EIN_033770_at	1.61705	down	1.19943	up	1.04009	down	1.33268	up	1.75144	up	3.15869	up	131.7	85.8433	184.937	122.139	176.961	215.356	413.108	6.92565	6.23229	7.18801	6.86895	7.33999	7.73419	8.58498	hypothetical protein	EIN_033770
EIN_033780_at	2.01597	down	3.2791	down	2.17958	down	1.37141	down	2.06107	up	2.03918	up	30.2772	16.0409	9.57535	16.4069	22.9809	62.4765	98.842	4.88004	3.86857	3.16674	3.75599	4.42438	5.92344	5.90803	Cytadherence high molecular weight protein, putative	EIN_033780
EIN_033790_at	1.31955	up	1.76902	up	2.34757	up	6.87235	up	7.21555	up	9.70687	up	163.145	175.298	212.565	283.221	830.727	1007.79	1216.83	6.89268	7.29273	7.71564	8.12385	9.67349	9.74379	10.1717	hypothetical protein	EIN_033790
EIN_033800_at	1.15307	down	1.11898	up	1.27112	up	1.03868	down	1.36338	up	1.65676	up	1413.48	1204.83	1895.89	1783.92	1337.27	2216	2477.68	10.4244	10.2189	10.5866	10.7705	10.3696	10.8716	11.1528	hypothetical protein, conserved	EIN_033800	binding
EIN_033810_at	1.64136	down	1.02512	down	1.86357	down	1.88331	down	2.48966	down	1.9685	down	409.269	255.5	417.297	219.951	212.179	185.531	251.526	8.63796	7.92307	8.60217	7.73989	7.72469	7.32201	7.66086	acetylornithine deacetylase, putative	EIN_033810	hydrolase activity, metallopeptidase activity, protein dimerization activity
EIN_033820_at	2.08782	up	1.1411	up	1.50209	up	4.32306	up	4.07086	up	7.95745	up	1483.49	1434.73	838.276	1068.25	2863.61	2730.51	5561.1	9.36967	10.4317	9.5601	9.95664	11.4817	11.395	12.362	hypothetical protein	EIN_033820
EIN_033830_at	1.43	up	1.36811	down	1.32674	down	1.34676	down	1.85182	down	1.162	down	180.745	244.862	140.045	126.359	121.128	88.4167	175.462	7.34361	7.85963	6.89142	6.93573	6.91411	6.45466	7.127	RAB GDP/GTP exchange factor, putative	EIN_033830
EIN_033840_at	1.97431	down	1.75789	up	1.37448	down	1.70937	down	1.31412	down	1.28659	down	123.245	39.085	169.266	57.8218	46.4049	59.9748	61.9971	6.25917	5.27782	7.07301	5.80028	5.4857	5.86507	5.89562	hypothetical protein	EIN_033840
EIN_033850_at	1.38889	up	2.64647	up	1.41274	down	1.8938	down	1.02175	up	1.50703	down	197.512	273.105	515.73	130.424	97.2639	199.741	122.71	7.52396	7.9979	8.92803	7.02547	6.60268	7.55501	6.93225	hypothetical protein	EIN_033850
EIN_033860_at	1.21387	down	8.37727	down	7.5389	down	2.79292	up	33.3424	up	36.1729	up	73.8443	106.049	7.68301	8.79379	226.476	2986.67	2944.59	5.93257	5.65295	2.86609	3.01821	7.41434	10.9919	11.1094	hypothetical protein	EIN_033860
EIN_033870_at	2.50474	down	2.83431	down	1.40533	down	2.82724	down	3.48654	down	3.95289	down	3027.77	1259.89	1049.39	2295.2	1116.49	1068.73	1176.35	11.5294	10.2047	10.0264	11.0385	10.03	9.72759	9.54648	hypothetical protein	EIN_033870
EIN_033880_at	1.0385	down	2.98579	down	2.05382	down	1.39937	down	2.27823	down	2.84051	down	171.579	177.367	56.6128	82.9525	123.398	75.9574	60.5929	7.39048	7.33598	5.81236	6.35217	6.9057	6.20256	5.88432	hypothetical protein	EIN_033880
EIN_033890_at	1.24013	down	2.37148	down	1.63099	down	1.62313	down	1.15414	down	1.16498	up	62.1864	55.9255	26.7423	39.2982	38.2392	54.1751	80.0496	5.95287	5.64237	4.70708	5.24712	5.25409	5.74605	6.17317	hypothetical protein	EIN_033890
EIN_033900_at	3.12603	down	3.71764	down	4.22873	down	7.25888	down	4.86379	down	7.51795	down	164.865	50.2366	43.043	41.4867	22.4084	40.4976	33.8676	7.26682	5.62249	5.37243	5.18659	4.40707	4.98474	4.35648	serine/threonine protein phosphatase 2B catalytic subunit gamma isoform, putative	EIN_033900	hydrolase activity
EIN_033910_at	1.73689	up	6.9292	up	54.7735	up	119.642	up	22.0663	up	5.4937	up	7.9283	13.3904	81.7424	554.638	930.293	217.825	43.3875	2.92076	3.71727	5.71345	8.69617	9.82334	7.38453	5.37854	hypothetical protein	EIN_033910
EIN_033920_at	1.7615	down	1.05804	down	1.15071	down	1.49269	up	1.85641	up	1.66549	up	365.902	206.7	360.048	394.846	543.173	691.95	603.456	8.47965	7.66284	8.39825	8.27712	9.05756	9.37216	9.2156	hypothetical protein	EIN_033920	holo-[acyl-carrier-protein] synthase activity, magnesium ion binding
EIN_033930_at	1.14537	up	1.0951	up	1.22585	down	1.38542	up	1.94794	up	2.11891	up	1579.23	1806.31	1739.68	1431.58	2155.57	3106.43	3295.62	10.5811	10.7769	10.7121	10.2873	11.0514	11.543	11.6644
EIN_033940_at	1.07065	down	1.13981	down	1.37466	up	1.28905	down	2.41975	down	2.41176	down	1445.96	1355.41	1483.13	1926.91	1138.21	604.25	597.842	10.339	10.2405	10.1502	10.7981	9.97268	9.06413	9.0689	hypothetical protein	EIN_033940
EIN_033950_at	1.82618	down	1.20435	down	1.03107	down	3.46378	down	6.77331	down	6.04172	down	1628.01	718.973	1154.01	1272.29	445.963	212.093	248.027	10.2637	9.39483	9.99541	10.2195	8.47131	7.5038	7.6687	N-terminal acetyltransferase complex ard1 subunit, putative	EIN_033950	N-acetyltransferase activity
EIN_033960_at	1.72482	down	1.29843	down	1.32183	down	1.54437	down	1.29493	up	1.31374	up	1595.2	951.234	1211.24	1196.77	1011.24	2035.61	2044.85	10.6015	9.8151	10.2248	10.199	9.97452	10.9744	10.9952	hypothetical protein, conserved	EIN_033960
EIN_033970_at	1.2386	down	2.38065	down	1.16571	down	1.69038	down	1.59165	up	1.1959	up	1095.84	849.765	435.141	1164.02	595.134	1593.17	1225.41	9.96479	9.65608	8.71344	9.74358	9.20744	10.6353	10.2229	hypothetical protein, conserved	EIN_033970	zinc ion binding
EIN_033980_at	1.30571	down	1.02494	down	1.13131	down	1.36844	down	1.03655	down	1.02378	up	141.677	118.115	137.381	143.727	96.9898	132.211	150.451	7.03717	6.65233	7.00163	6.85917	6.58463	6.98538	7.07108	serine-threonine protein kinase, putative	EIN_033980	ATP binding, protein kinase activity, protein serine/threonine kinase activity, protein tyrosine kinase activity
EIN_033990_at	1.49302	down	1.04702	down	1.15627	down	2.05113	down	1.04733	down	1.28867	up	2405.33	1330.99	1796.54	1853.84	1094.97	1771.67	2386.07	10.8537	10.2755	10.7874	10.6443	9.81732	10.787	11.2196	hypothetical protein, conserved	EIN_033990
EIN_034000_at	1.07192	up	2.16947	down	1.31115	down	1.26354	up	2.98501	up	4.07827	up	1402.27	1846.02	587.605	961.75	1625.41	3696.89	5065.03	10.2427	10.3429	9.12533	9.85183	10.5801	11.8204	12.2706	oxysterol-binding protein, putative	EIN_034000
EIN_034010_at	1.15537	up	1.3521	up	1.7001	up	1.90616	down	3.00074	down	2.18347	down	202.862	238.347	284.441	388.999	124.398	67.1506	91.6825	7.62649	7.83485	8.06169	8.39212	6.69582	6.04117	6.49987	hypothetical protein, conserved	EIN_034010
EIN_034020_at	1.91644	up	1.78896	up	2.58489	up	2.66125	up	3.89218	up	4.42725	up	36.1017	58.2848	53.278	77.6835	79.0447	115.077	131.087	4.88315	5.82158	5.72227	6.25325	6.29525	6.84373	7.02956	hypothetical protein	EIN_034020	binding
EIN_034030_at	1.4501	down	1.19375	down	1.12813	down	2.67595	down	2.86274	down	2.558	down	2334.07	1365.35	1831.55	1715.92	886.289	825.576	971.007	10.7368	10.2007	10.4813	10.5629	9.31679	9.21945	9.38183	hypothetical protein	EIN_034030
EIN_034040_at	1.23393	down	1.35555	down	1.87345	up	1.24808	up	3.33592	up	4.27266	up	218.379	177.003	160.619	400.862	269.396	820.57	924.214	7.73501	7.43175	7.29613	8.6407	8.05472	9.4731	9.83014	anaphase-promoting complex subunit, putative	EIN_034040	protein binding
EIN_034050_at	1.93057	up	1.95764	up	1.7961	up	1.62406	up	1.47459	down	2.02351	down	607.408	1096.25	1059.99	974.391	873.557	365.902	273.007	9.06666	10.0157	10.0358	9.91153	9.76626	8.50634	8.0498	sodium/sulfate transporter, putative	EIN_034050	binding, catalytic activity, citrate transmembrane transporter activity
EIN_034060_at	1.77317	down	1.09073	up	1.04241	down	1.27447	down	2.66961	down	3.17526	down	854.201	476.016	930.064	811.64	694.248	402.66	316.186	9.71568	8.88935	9.84097	9.65575	9.36578	8.29905	8.0488	hypothetical protein	EIN_034060
EIN_034070_at	1.21735	up	1.00162	up	1.16645	up	1.0682	down	1.00447	down	1.01512	down	6805.43	7883.9	6582.86	7719.13	6086.34	6302.26	6411.24	12.6243	12.908	12.6266	12.8464	12.5291	12.6179	12.6027	40S ribosomal protein S19, putative	EIN_034070	structural constituent of ribosome
EIN_034080_at	1.17015	down	1.22366	down	1.1424	down	1.26858	down	1.12203	up	1.08463	up	6033.12	5139.44	4911.19	5324.24	4722.3	6858.82	6587.92	12.5434	12.3167	12.2522	12.3513	12.2002	12.7095	12.6606	40S ribosomal protein S24-1, putative	EIN_034080	structural constituent of ribosome
EIN_034090_at	1.45608	up	1.31514	up	1.46414	up	1.10083	up	1.36801	up	1.25869	up	5629.76	7431.17	6801.88	7550.81	5588.87	7010.59	6529.08	12.3043	12.8464	12.6995	12.8544	12.4429	12.7564	12.6362	60S ribosomal protein L7, putative	EIN_034090	structural constituent of ribosome
EIN_034100_at	63.9857	up	63.5835	up	9.99158	up	3.04311	up	3.48369	up	6.65047	up	23.8119	1194.4	1109.21	158.178	48.3612	56.2223	123.765	3.97557	9.97524	9.96615	7.29628	5.58111	5.77618	6.70902	hypothetical protein	EIN_034100
EIN_034110_at	1.6451	up	2.20921	up	2.53273	up	2.93804	up	2.98296	up	2.44387	up	40.2472	74.0201	84.2922	99.55	111.95	118.413	111.007	5.24729	5.96546	6.39082	6.58798	6.80214	6.82404	6.53645	hypothetical protein, conserved	EIN_034110
EIN_034120_at	1.31242	up	1.23636	down	1.0536	down	1.65638	up	1.68599	down	1.69515	down	88.9985	116.373	71.5777	116.238	157.181	69.1022	75.5401	6.40783	6.80006	6.10173	6.3325	7.13586	5.65423	5.64642	hypothetical protein	EIN_034120
EIN_034130_at	1.3685	down	2.40655	down	1.40667	down	2.22802	down	1.02719	up	1.39062	up	366.68	276.414	151.594	261.016	150.886	485.58	574.946	8.29212	7.83953	7.02516	7.79984	7.13636	8.33083	8.76785	hypothetical protein	EIN_034130
EIN_034140_at	1.2459	up	1.41986	down	1.49509	down	43.093	up	271.036	up	350.474	up	11.6398	12.1437	7.10907	6.56892	524.459	2889.83	3397.51	3.26494	3.58213	2.75919	2.68471	8.69432	11.3473	11.7181	M-phase inducer phosphatase, putative	EIN_034140	protein tyrosine phosphatase activity
EIN_034150_at	1.07731	up	1.6846	down	3.76289	down	7.84826	down	7.35934	down	7.31064	down	314.589	313.819	341.77	83.0518	37.8792	37.0027	35.4533	7.98279	8.09022	7.23038	6.07095	5.01041	5.10321	5.11279	HD domain-containing protein, putative	EIN_034150	catalytic activity
EIN_034160_at	2.22434	down	1.42164	up	1.21162	up	2.31057	down	2.66737	down	3.02711	down	120.289	47.7602	233.622	126.769	48.1211	39.9278	34.9	6.70114	5.54777	7.2087	6.97809	5.4929	5.28573	5.1032	ADP-ribosylation factor, arf, putative	EIN_034160	GTP binding
EIN_034170_at	2.73923	up	4.4579	up	3.24948	up	6.46815	up	9.27332	up	8.1075	up	136.873	224.584	384.566	310.025	514.159	733.213	673.219	6.29781	7.75158	8.45417	7.99802	8.99117	9.5109	9.31707	hypothetical protein	EIN_034170	ATP binding, protein kinase activity, protein serine/threonine kinase activity, protein tyrosine kinase activity
EIN_034180_at	1.10078	down	1.30114	down	1.01502	up	3.38292	down	2.58016	down	2.01136	down	3171.38	2822.56	2285.36	2994.47	1102.01	1108.68	1433.64	11.477	11.3385	11.0973	11.4985	9.71877	10.1096	10.4689	hypothetical protein	EIN_034180
EIN_034190_at	2.84105	up	1.6404	up	1.08662	down	1.82809	up	7.72633	up	10.2915	up	511.888	1325.74	897.072	411.405	741.608	3270.46	4244.48	8.64747	10.1539	9.36152	8.52762	9.5178	11.5973	12.0108	hypothetical protein	EIN_034190
EIN_034200_at	1.78398	down	1.45775	down	1.01521	up	1.22306	up	1.46158	down	1.68328	down	439.897	249.287	300.89	458.693	598.163	308.504	261.313	8.77097	7.93588	8.22723	8.79275	9.06146	8.22344	8.0197	ankyrin repeat domain-containing protein, putative	EIN_034200
EIN_034210_at	1.36207	up	1.381	up	1.25142	down	3.05967	down	3.8875	down	4.50936	down	793.564	688.424	713.32	404.114	199.342	163.073	138.109	8.97402	9.41982	9.43973	8.65046	7.36064	7.01518	6.8011	hypothetical protein, conserved	EIN_034210	catalytic activity
EIN_034220_at	1.47386	down	1.22654	up	1.26039	down	1.04738	down	1.29521	down	1.37524	down	179.231	124.573	228.436	142.607	171.199	141.778	133.464	7.481	6.9214	7.7756	7.14713	7.41422	7.10782	7.02132	mRNA 3'-end-processing protein YTH1, putative	EIN_034220	nucleic acid binding, zinc ion binding
EIN_034230_at	1.32215	up	1.05467	up	1.41663	down	1.38593	up	2.0533	up	2.99177	up	1099.5	1111.05	692.246	455.381	857.738	1273.15	1854.19	9.27041	9.6733	9.34721	8.76795	9.74127	10.3084	10.8514	hypothetical protein	EIN_034230
EIN_034240_at	1.19046	down	1.27302	down	1.33562	up	1.49866	up	1.31176	up	1.13156	up	221.87	163.56	149.198	248.764	278.507	250.81	218.558	7.5324	7.28088	7.18414	7.94991	8.11608	7.9239	7.71072	elongation factor 2 kinase, putative	EIN_034240	ATP binding, protein serine/threonine kinase activity
EIN_034250_at	3.97421	up	3.89363	up	3.40351	up	2.19551	up	2.49783	up	2.79703	up	173.525	535.823	516.159	479.264	299.651	377.093	359.514	7.00435	8.99502	8.96547	8.77138	8.13891	8.32503	8.48824	hypothetical protein	EIN_034250
EIN_034260_at	1.04197	down	1.69943	up	1.80621	up	1.60433	up	2.24619	up	1.4716	up	26.871	23.6419	42.1104	45.2531	39.4402	55.385	37.5238	4.58854	4.52923	5.35359	5.4415	5.27051	5.75602	5.14592	hypothetical protein	EIN_034260
EIN_034270_at	1.03216	up	1.30188	down	1.2926	down	2.10934	down	2.43038	up	2.55131	up	358.219	345.762	359.197	261.446	160.547	966.259	853.791	8.37133	8.417	7.99073	8.00105	7.29454	9.65251	9.72257	hypothetical protein	EIN_034270
EIN_034280_at	4.82984	down	2.77088	down	1.49064	down	2.10886	down	1.16512	down	1.29487	down	303.399	61.3201	136.275	199.319	141.366	262.878	225.645	8.18475	5.91277	6.7144	7.60881	7.10828	7.96427	7.81194	hypothetical protein	EIN_034280
EIN_034290_at	1.34359	up	2.15312	up	1.35902	up	1.25282	up	1.14259	up	1.02196	up	145.43	158	211.567	139.668	127.04	115.036	124.876	6.59757	7.02367	7.70401	7.04014	6.92276	6.78988	6.62892	hypothetical protein	EIN_034290
EIN_034300_at	1.98369	up	3.05446	up	1.33811	up	2.55156	down	2.83495	down	3.01577	down	964.476	1889.35	2824.31	1237.3	375.686	330.759	313.126	9.84683	10.835	11.4577	10.267	8.49545	8.3435	8.2543	vacuolar ATP synthase subunit D, putative	EIN_034300
EIN_034310_at	1.02028	up	1.33531	up	1.12589	up	1.59179	up	1.26929	up	1.03478	up	993.223	915.939	1218.35	1086.34	1429.05	1165.7	934.416	9.80618	9.83514	10.2233	9.97724	10.4768	10.1502	9.85551	hypothetical protein	EIN_034310
EIN_034320_at	1.36638	up	1.13425	up	1.61074	up	1.31592	up	1.71788	up	1.69989	up	4091.94	4692.17	3957.74	5598.96	4490.71	5654.37	5711.18	11.6703	12.1207	11.8521	12.3581	12.0664	12.451	12.4358	60S ribosomal protein L13-1, putative	EIN_034320	structural constituent of ribosome
EIN_034330_at	1.14745	up	1.41831	up	1.40294	up	4.03502	up	2.03059	up	1.00849	down	74.6784	87.1985	107.234	125.672	298.333	283.177	113.019	6.19982	6.39825	6.704	6.68827	8.2124	7.22172	6.18762	hypothetical protein	EIN_034330	binding
EIN_034340_at	3.0776	down	2.54257	down	3.15107	up	1.11406	down	1.05347	down	1.62018	down	89.5657	36.4299	35.1696	269.68	82.7652	105.992	63.4889	6.31189	4.69009	4.96561	7.96774	6.15607	6.23674	5.61574	dual specificity phosphatase ibp1, putative	EIN_034340	protein tyrosine phosphatase activity
EIN_034350_at	2.6901	up	1.13743	up	3.4519	up	17.8613	up	2.84994	up	1.35236	up	93.2337	216.702	79.2014	243.303	1230.42	233.131	98.0495	6.08031	7.50797	6.26609	7.8677	10.2391	7.59124	6.51579	hypothetical protein	EIN_034350
EIN_034360_at	2.91596	down	1.96452	down	2.17095	down	2.05117	down	1.77994	up	2.52053	up	66.749	13.2817	22.3558	17.8845	18.1787	66.1853	115.619	5.20776	3.66379	4.23358	4.08943	4.17131	6.03959	6.54149	hypothetical protein	EIN_034360
EIN_034370_at	1.55519	down	2.02572	down	2.25593	down	1.35712	down	1.12846	down	1.69832	down	489.585	336.569	242.805	218.517	360.367	535.921	451.835	8.92967	8.29258	7.91124	7.75595	8.48912	8.75532	8.16557	ubiquitin carboxyl-terminal hydrolase, putative	EIN_034370	ubiquitin thiolesterase activity
EIN_034380_at	1.77548	down	2.2413	down	1.63891	down	1.20743	down	1.33618	down	1.66366	down	184.219	103.66	83.1932	115.437	159.85	137.334	117.225	7.51223	6.68402	6.34789	6.79949	7.24029	7.09411	6.77787	hypothetical protein	EIN_034380
EIN_034390_at	1.76124	up	1.78522	up	1.65736	up	1.26419	up	1.04985	up	1.01286	down	257.494	375.23	438.625	353.569	273.753	228.188	212.226	7.72826	8.54485	8.56436	8.45715	8.06647	7.79844	7.70982	hypothetical protein	EIN_034390	RNA binding, binding
EIN_034400_at	2.07198	down	2.48573	down	2.11715	down	3.20866	down	4.23451	down	4.60613	down	675.465	300.622	249.882	292.716	192.482	185.054	206.524	9.26489	8.21388	7.95122	8.18277	7.58292	7.18269	7.06133	hypothetical protein	EIN_034400
EIN_034410_at	1.04412	up	1.18915	down	2.03653	down	25.7214	up	5.02941	up	2.13329	up	46.1763	45.0658	36.4003	21.322	1085.73	378.949	113.481	5.397	5.45928	5.14707	4.37089	10.0819	7.72739	6.49008	homeobox protein knotted-1, putative	EIN_034410	sequence-specific DNA binding, transcription factor activity
EIN_034420_at	1.31486	up	1.07053	up	1.05568	down	1.75873	up	5.14767	up	3.98547	up	37.5112	48.2504	40.0825	36.1325	65.0067	185.682	174.297	5.16233	5.55724	5.26067	5.08417	5.97687	7.52625	7.15708	serine/threonine protein kinase ppk15, putative	EIN_034420	ATP binding, protein kinase activity, protein serine/threonine kinase activity, protein tyrosine kinase activity
EIN_034430_at	1.16559	down	1.601	down	1.0001	down	3.05365	up	8.13368	up	7.28042	up	128.818	102.324	75.5765	116.196	369.831	959.683	856.474	6.85415	6.63309	6.17517	6.85401	8.46468	9.87806	9.71817	hypothetical protein, conserved	EIN_034430
EIN_034440_at	1.08015	up	1.10639	down	1.02513	up	2.18606	up	18.6092	up	20.7481	up	16.9899	17.39	13.8822	15.2126	34.1851	280.892	321.659	3.83145	3.94268	3.68559	3.86726	4.95978	8.0494	8.20636	N-chimaerin, putative	EIN_034440
EIN_034450_at	1.57543	up	3.92489	up	3.03177	up	2.65945	up	4.80582	up	3.64067	up	204.253	230.872	574.451	462.483	389.618	715.23	581.729	7.18632	7.84207	9.15898	8.78649	8.59745	9.45111	9.05053	hypothetical protein, conserved	EIN_034450
EIN_034460_at	1.16287	down	1.03473	down	1.30036	up	1.94875	down	3.47582	down	5.10806	down	515.264	432.815	474.377	634.502	270.544	145.354	101.083	8.90557	8.68788	8.85632	9.28448	7.94302	7.10822	6.55279	hypothetical protein	EIN_034460
EIN_034470_at	1.46184	down	1.20972	down	1.16243	down	1.60898	down	1.22147	down	1.20247	down	2068.69	1379.9	1673.66	1742.12	1268.79	1661.4	1715.67	10.9719	10.4242	10.6973	10.7548	10.2858	10.6833	10.706	nuclear transport factor, putative	EIN_034470
EIN_034480_at	1.14642	up	1.38269	down	1.25143	down	1.19158	up	2.4269	up	2.77133	up	109.658	116.588	73.4412	97.2278	125.37	247.987	285.979	6.62574	6.82287	6.15826	6.30217	6.87862	7.90486	8.09632	hypothetical protein	EIN_034480
EIN_034490_at	2.33998	down	2.97938	down	4.36247	down	2.14142	down	1.91063	up	1.04338	down	31.7776	14.0408	11.0406	7.02917	16.0235	84.6759	55.6898	4.90017	3.67367	3.32516	2.77502	3.8016	5.83421	4.8389	protein FAM133A, putative	EIN_034490
EIN_034500_at	1.17668	up	1.25641	up	1.94125	up	1.52893	up	2.43221	up	3.51971	up	2438.82	2700.03	2986.86	4568.05	3549.21	7132.78	9228.47	11.1489	11.3837	11.4783	12.1059	11.7615	12.4312	12.9644	hypothetical protein, conserved	EIN_034500	heat shock protein binding, unfolded protein binding
EIN_034510_at	2.10601	down	1.66152	down	1.31496	down	3.97697	down	2.52936	down	2.0012	down	245.527	95.3275	121.495	183.914	52.7512	80.0897	105.7	7.64097	6.56645	6.90846	7.24595	5.6493	6.30219	6.6401	hypothetical protein	EIN_034510
EIN_034520_at	2.45337	down	2.51089	down	2.03705	down	1.01879	up	1.69153	down	1.87958	down	845.026	284.025	278.561	345.472	704.213	473.64	479.259	9.43112	8.13636	8.10293	8.40464	9.45797	8.6728	8.52072	hypothetical protein	EIN_034520
EIN_034530_at	3.17094	down	2.14008	down	1.81986	down	1.29168	down	1.78502	down	2.97896	down	553.294	173.008	267.121	344.027	436.314	315.056	180.402	9.02264	7.35773	7.92498	8.15881	8.65339	8.1867	7.44783	hypothetical protein	EIN_034530
EIN_034540_at	1.19543	up	1.47829	up	1.39957	up	1.88755	up	1.21511	down	2.10905	down	1195.17	1427.79	1733.9	1860.49	2253.14	1250.19	574.867	10.1925	10.45	10.7564	10.6775	11.109	9.91142	9.11592	Density-regulated protein, putative	EIN_034540	translation initiation factor activity
EIN_034550_at	1.9437	up	1.77186	up	1.3282	up	2.50383	down	3.39619	down	3.4487	down	477.564	1004.39	837.371	630.473	199.342	139.044	139.03	8.8778	9.83661	9.70306	9.28728	7.55366	7.11389	7.09175	hypothetical protein	EIN_034550
EIN_034560_at	1.53088	up	1.48399	up	1.27757	down	1.58272	down	1.56483	up	1.4521	up	153.441	229.238	225.945	131.885	98.3167	246.204	226.577	7.21163	7.82599	7.78111	6.85822	6.54923	7.85764	7.74977	hypothetical protein	EIN_034560
EIN_034570_at	1.61658	down	1.12444	up	1.89908	down	1.88858	down	1.57948	up	2.04244	up	2056.88	1274.25	2422.91	1108.86	1101.67	3398.99	4174.18	10.9736	10.2806	11.1428	10.0483	10.0563	11.633	12.0038	Pyrophosphate--fructose 6-phosphate 1-phosphotransferase, putative	EIN_034570	6-phosphofructokinase activity, ATP binding
EIN_034580_at	1.4585	down	1.04	down	1.49239	down	2.75491	down	5.94803	down	7.11364	down	776.463	363.378	483.06	382.772	188.474	82.8246	70.9338	8.93525	8.39077	8.87866	8.35762	7.47325	6.36284	6.10466	lim domain, putative	EIN_034580	zinc ion binding
EIN_034590_at	4.30009	down	9.13589	down	5.23681	down	6.18939	down	6.13069	down	5.59073	down	149.463	27.7734	15.4485	22.9555	19.6159	20.3753	24.6195	6.88676	4.78239	3.69521	4.49807	4.25696	4.27071	4.40372	hypothetical protein, conserved	EIN_034590
EIN_034600_at	1.64823	down	2.17436	down	1.47631	down	1.61251	up	5.3121	up	3.30898	up	24.7555	14.1239	10.7	17.1557	54.9321	131.705	80.6988	4.51496	3.79405	3.39437	3.95296	5.20427	6.92424	6.24135	hypothetical protein	EIN_034600
EIN_034610_at	1.98273	up	1.13137	up	1.19426	up	2.7611	up	1.63376	up	1.60962	up	595.503	752.811	542.096	439.126	1013.65	610.599	593.808	8.49643	9.48391	8.6745	8.75254	9.96167	9.20462	9.18314	radical sam proteins, putative	EIN_034610	catalytic activity, iron-sulfur cluster binding
EIN_034620_at	1.03683	down	1.52803	up	1.36037	up	4.10059	up	1.54979	up	1.03435	up	143.435	138.242	216.355	194.079	606.393	221.477	148.757	7.13872	7.08654	7.75039	7.58271	9.17455	7.77079	7.18744	pre-mRNA-splicing factor CWC2, putative	EIN_034620	nucleic acid binding, zinc ion binding
EIN_034630_at	1.14591	up	1.8323	up	1.95536	up	2.85599	up	2.07134	up	1.34266	up	146.215	151.144	232.377	253.529	360.544	275.119	172.942	6.9744	7.17089	7.84805	7.94183	8.48839	8.02496	7.39949	hypothetical protein	EIN_034630
EIN_034640_at	1.07555	up	1.19436	down	1.09842	down	1.41487	down	1.54037	down	1.22569	down	2937.79	3256.88	2577.19	2716.09	2081.25	2218.07	2620.26	11.5193	11.6244	11.263	11.3839	11.0186	10.896	11.2257	hypothetical protein	EIN_034640	Rab GTPase activator activity
EIN_034650_at	1.63227	up	2.05597	up	4.17569	up	6.64523	up	15.2987	up	24.3522	up	261.061	266.521	330.415	671.188	1095.23	3092.32	4200.5	7.32504	8.03192	8.36486	9.38706	10.0574	11.2604	11.931	N-acetyltransferase ECO1, putative	EIN_034650
EIN_034660_at	1.05527	up	1.35748	down	1.46085	down	1.68283	down	1.30193	down	1.42599	up	832.678	801.471	460.906	462.363	375.317	486.513	904.712	9.21137	9.28898	8.77043	8.66455	8.46048	8.83071	9.72333	hypothetical protein	EIN_034660
EIN_034670_at	1.1397	down	1.40895	down	1.23323	down	1.39536	down	3.05096	down	4.36248	down	7171.85	5985.59	4706.47	5509.34	4747.13	2460.09	1603.33	12.6901	12.5014	12.1955	12.3876	12.2094	11.0808	10.5649	proteasome subunit alpha type-2, putative	EIN_034670	endopeptidase activity, threonine-type endopeptidase activity
EIN_034680_at	1.87349	down	1.30102	down	1.04296	down	2.24383	down	2.20227	down	1.96466	down	97.6179	49.5001	71.8018	89.1022	42.7744	42.62	49.8847	6.52028	5.61455	6.14063	6.45959	5.35431	5.38128	5.546	monoglyceride lipase, putative	EIN_034680
EIN_034690_at	1.34285	down	1.42161	up	1.87213	up	1.49498	up	2.8628	up	2.68833	up	236.036	140.423	271.687	348.815	278.736	540.163	509.489	7.5272	7.1019	8.03472	8.43188	8.10732	9.04463	8.95391	mRNA-decapping enzyme, putative	EIN_034690	RNA binding, hydrolase activity, manganese ion binding
EIN_034710_at	1.06825	up	1.69145	down	1.48536	down	1.19868	down	1.68087	down	1.56397	down	256.77	288.749	170.24	180.831	207.844	176.451	178.438	7.94182	8.03708	7.18356	7.37101	7.68037	7.19261	7.29661	hypothetical protein, conserved	EIN_034710	protein binding, zinc ion binding
EIN_034720_at	1.68758	down	2.04278	down	1.26808	down	2.73599	down	3.18858	down	3.30286	down	1863.04	1090.91	967.722	1430.8	696.8	641.18	635.682	10.8185	10.0636	9.78797	10.4759	9.36644	9.14559	9.09479	ubiquitin-conjugating enzyme E2, putative	EIN_034720	small conjugating protein ligase activity
EIN_034730_at	5.58373	up	3.68602	up	1.97276	up	1.67769	up	2.02278	up	1.98009	up	380.924	1328.81	893.969	464.981	389.693	472.539	469.812	7.85522	10.3364	9.73728	8.83544	8.6017	8.87156	8.84079	sua5, putative	EIN_034730
EIN_034740_s_at	1.05251	up	1.82634	down	1.67864	down	1.30219	down	1.64612	down	1.86329	down	1250.04	842.485	464.074	562.257	562.562	618.013	602.772	9.40249	9.47632	8.53353	8.65519	9.02154	8.68342	8.50463	ubiquitin-activating enzyme E1, putative	EIN_034740	ATP binding, catalytic activity, small protein activating enzyme activity
EIN_034750_at	1.07312	up	1.83114	up	3.01772	down	3.92933	down	4.73811	down	3.20026	down	247.401	267.935	457.17	84.5138	64.5892	52.9642	94.251	7.9463	8.04812	8.81905	6.35284	5.97202	5.70199	6.26812	protein serine/threonine kinase, putative	EIN_034750	ATP binding, protein kinase activity, protein serine/threonine kinase activity, protein tyrosine kinase activity
EIN_034760_at	1.26989	down	1.83257	down	2.14607	down	3.38365	down	3.90517	down	3.41078	down	731.41	587.837	406.898	359.515	228.459	234.561	305.574	9.49689	9.15218	8.62302	8.39519	7.73831	7.5315	7.72679	hypothetical protein	EIN_034760
EIN_034770_at	2.22828	down	2.22052	down	1.7921	down	1.50897	down	1.19107	down	1.03616	down	45.8412	17.3538	16.0132	19.4439	23.6751	48.3199	81.3521	5.05178	3.89585	3.90088	4.21013	4.45822	4.79952	5.00053	guanyl-nucleotide exchange factor, putative	EIN_034770	ARF guanyl-nucleotide exchange factor activity, binding
EIN_034780_at	1.59964	up	1.00473	down	1.91012	up	1.2165	up	1.86405	up	1.68969	up	903.087	1200.26	868.738	1370.19	640.676	1523.74	1293.07	9.00281	9.68055	8.996	9.93647	9.28554	9.90125	9.75956	alpha-amylase, putative	EIN_034780	catalytic activity, cation binding
EIN_034790_at	1.04435	up	1.67688	up	3.63548	up	17.4806	up	8.46114	up	3.45982	up	30.9011	29.6585	47.8561	102.703	494.802	291.496	106.897	4.81132	4.87392	5.5571	6.67346	8.939	7.89217	6.60201	hypothetical protein	EIN_034790
EIN_034800_at	1.15486	up	1.40948	up	1.34524	up	1.78807	up	1.96016	up	1.75142	up	2913.13	3621.98	4074.99	4060.85	5173.58	5662.92	5333.2	11.4909	11.6986	11.9861	11.9188	12.3293	12.4619	12.2994	protein RER1, putative	EIN_034800
EIN_034810_at	3.06586	up	2.80705	up	1.07608	up	1.44581	down	1.65617	up	2.19043	up	1990.97	6000.49	5506.32	2087.54	1342.95	3610.2	4450.77	10.9196	12.5359	12.4086	11.0254	10.3877	11.6474	12.0508	hypothetical protein	EIN_034810
EIN_034820_at	1.16446	down	1.26531	down	1.46802	down	2.31864	down	2.2253	down	2.22828	down	448.161	338.41	321.108	267.853	167.901	187.712	176.066	8.58969	8.37003	8.2502	8.03582	7.37641	7.43569	7.43376	hypothetical protein	EIN_034820
EIN_034830_at	1.60505	up	1.24175	up	1.80787	up	1.66051	up	1.33861	up	1.1323	down	69.814	113.034	86.0862	133.485	119.893	98.7712	71.261	6.1118	6.79441	6.42417	6.96609	6.84342	6.53254	5.93254	hypothetical protein	EIN_034830
EIN_034840_at	1.27227	up	1.00103	up	1.07459	down	1.1288	down	2.01553	up	2.20074	up	4181.46	4703.47	3692.22	3603.28	3198.58	7175.41	8235.61	11.7896	12.137	11.7911	11.6858	11.6148	12.8007	12.9276	2,3-bisphosphoglycerate-independent phosphoglycerate mutase, putative	EIN_034840	catalytic activity, manganese ion binding, metal ion binding, phosphoglycerate mutase activity
EIN_034850_at	1.2567	up	1.40868	down	1.18752	down	6.26155	up	1.83957	up	1.13662	down	355.329	433.34	238.261	280.236	2148.57	716.965	382.183	8.36836	8.698	7.87402	8.12041	11.0149	9.24774	8.18361	hypothetical protein	EIN_034850	NAD+ ADP-ribosyltransferase activity, protein binding, zinc ion binding
EIN_034860_at	1.49879	down	1.21588	up	1.42115	up	1.84431	up	1.11754	down	2.41488	down	98.3616	52.7293	94.8524	132.638	133.52	66.2304	29.497	6.13747	5.55367	6.41947	6.64453	7.02055	5.97715	4.86552	hypothetical protein	EIN_034860	N-acetyltransferase activity
EIN_034870_at	1.43967	down	1.04417	up	1.50865	up	10.8714	up	2.29893	up	2.04923	up	147.224	102.171	156.098	224.133	1636.86	371.863	304.13	7.18004	6.6543	7.24239	7.77329	10.6225	8.381	8.21512	hypothetical protein	EIN_034870
EIN_034880_at	1.07756	down	1.37513	up	1.0899	up	1.04083	down	1.09572	down	1.15473	down	348.113	314.431	486.476	424.759	336.461	328.749	350.178	8.39376	8.28598	8.85333	8.51795	8.33602	8.26187	8.18621	importin beta-3 subunit, putative	EIN_034880	binding
EIN_034890_at	1.01176	down	1.64891	up	6.51181	up	2.89952	up	2.29693	up	1.73779	up	12.8198	12.0714	22.6748	96.1859	44.3665	29.0891	21.8411	3.57449	3.55763	4.296	6.27755	5.11031	4.77419	4.37174	hypothetical protein	EIN_034890
EIN_034900_at	1.15774	down	1.27657	up	1.3059	up	1.01554	down	2.02773	down	3.67449	down	1728.61	1316.41	1522.95	1756.06	1226.34	652.256	334.319	10.1384	9.92704	10.4906	10.5234	10.1161	9.11848	8.26081	hypothetical protein	EIN_034900	carbohydrate binding, catalytic activity
EIN_034910_at	1.99494	down	1.27874	down	1.09308	up	1.55336	up	1.85855	up	1.67333	up	41.7037	18.3192	28.6895	41.4343	57.1909	82.4659	95.5087	5.18658	4.19023	4.83185	5.31497	5.82197	6.08075	5.92929	hypothetical protein	EIN_034910
EIN_034920_at	1.272	down	1.0603	down	1.22167	down	1.07727	down	1.53739	up	1.10863	up	111.141	88.9716	118.139	97.5243	106.213	178.395	123.746	6.78821	6.44111	6.70373	6.49936	6.68082	7.40869	6.93698	protein serine/threonine kinase, putative	EIN_034920	ATP binding, protein kinase activity, protein serine/threonine kinase activity, protein tyrosine kinase activity
EIN_034930_at	1.21307	down	1.26575	down	1.09268	down	1.22574	down	1.10757	up	1.00199	up	6576.51	5603.86	5258.54	6241.84	5343.64	7293.42	6664	12.6647	12.386	12.3247	12.5368	12.371	12.8121	12.6676	40S ribosomal protein S8, putative	EIN_034930
EIN_034940_at	2.28159	up	2.51277	up	1.98947	up	1.14343	up	1.73673	up	2.54713	up	706.152	1130.85	1244.72	984.067	564.538	1079.04	1394.07	8.94426	10.1343	10.2735	9.93664	9.13762	9.74063	10.2931	exosome complex exonuclease RRP46, putative	EIN_034940	3'-5'-exoribonuclease activity, RNA binding
EIN_034950_at	1.19596	up	1.37442	up	1.40077	up	1.49742	up	1.99319	up	1.8265	up	190.305	194.343	227.47	225.241	238.216	317.967	313.488	7.30421	7.56238	7.76304	7.79042	7.88669	8.29928	8.17329	hypothetical protein	EIN_034950
EIN_034960_at	2.64858	up	2.08621	up	1.35975	up	2.0579	up	2.67802	up	2.7758	up	172.759	450.147	344.538	242.238	343.014	445.48	478.999	7.35933	8.76455	8.42021	7.80267	8.40051	8.7805	8.83224	hypothetical protein	EIN_034960
EIN_034970_at	1.24694	up	1.98185	up	1.09694	up	1.09023	down	1.22324	down	1.85401	down	44.242	48.208	81.8852	42.3028	34.6344	32.4447	23.1229	5.23116	5.54955	6.21801	5.36464	5.10652	4.94045	4.34051	hypothetical protein	EIN_034970
EIN_034980_at	1.18901	up	1.11905	down	1.05682	up	1.11639	down	2.21348	down	2.54441	down	4312.78	5039.68	3788.81	4485.93	3790.62	1969.04	1706.21	12.0457	12.2954	11.8834	12.1254	11.8868	10.8994	10.6983	proteasome subunit alpha type-7, putative	EIN_034980	endopeptidase activity, threonine-type endopeptidase activity
EIN_034990_at	1.44014	up	1.20323	up	1.46139	up	1.01583	down	1.19766	down	1.38053	down	4042.79	5364.76	4588.95	5543.31	3653.89	3196.55	2731.63	11.8546	12.3809	12.1216	12.402	11.832	11.5944	11.3894	60S ribosomal protein L18A, putative	EIN_034990	structural constituent of ribosome
EIN_035000_at	1.57628	up	1.07499	up	1.7175	up	1.12879	up	1.28264	up	2.0514	up	178.648	234.925	162.36	256.486	169.554	204.272	314.993	7.21774	7.87427	7.32207	7.99805	7.39252	7.57686	8.25435	hypothetical protein	EIN_035000
EIN_035010_at	1.49098	down	1.17657	down	1.1601	up	1.21281	down	1.69391	up	1.29412	up	25.4557	20.6198	23.0286	30.3082	21.5476	42.6419	38.5074	4.64639	4.07013	4.4118	4.86063	4.36803	5.40674	5.01836	hypothetical protein	EIN_035010
EIN_035020_at	2.20663	up	1.72642	up	1.95239	up	1.67772	up	1.15738	down	1.38504	down	2847.17	4852.39	3801.49	4428.1	3667.24	2296.11	1601.26	11.0913	12.2332	11.8791	12.0566	11.8378	10.8805	10.6214	protein disulfide isomerase, putative	EIN_035020	isomerase activity
EIN_035030_at	2.2031	down	1.94883	down	1.97246	down	1.8605	down	1.98818	down	1.71264	down	208.252	103.627	105.769	127.077	112.793	102.546	131.554	7.65862	6.51908	6.69601	6.67862	6.76293	6.66717	6.88239	hypothetical protein	EIN_035030
EIN_035040_at	1.90252	down	1.93078	down	1.79193	down	1.3658	down	1.13989	up	1.44557	up	232.882	179.009	124.523	138.519	159.822	259.038	302.865	7.66418	6.73627	6.715	6.82267	7.21443	7.85307	8.19582	meiosis-specific nuclear structural protein, putative	EIN_035040
EIN_035050_at	1.31119	down	1.82892	down	2.09276	down	3.94779	down	2.34353	down	2.1843	down	1121.79	854.922	620.752	612.052	275.532	472.671	527.791	10.07	9.67908	9.19896	9.00455	8.08891	8.84127	8.94279	alpha-amylase, putative	EIN_035050	catalytic activity, cation binding
EIN_035060_at	1.29112	up	1.07869	up	1.45914	down	1.28256	down	2.85332	down	1.84463	down	6988.24	8520.96	7237.62	4549.08	5068.41	2270.03	3703.07	12.6548	13.0234	12.7641	12.1097	12.2958	11.1421	11.7714	thioredoxin reductase, putative	EIN_035060	electron carrier activity, oxidoreductase activity, thioredoxin-disulfide reductase activity
EIN_035070_at	1.24058	down	1.29122	up	1.41775	down	10.376	up	9.33686	up	9.66015	up	199.538	150.625	278.389	176.389	1955.85	1731.51	1869.37	7.52377	7.21276	7.8925	7.02017	10.8989	10.7467	10.7958	hypothetical protein, conserved	EIN_035070
EIN_035080-172360_s_at	1.31679	down	1.06557	up	1.13633	down	1.04184	down	1.14723	up	2.33112	up	9.48205	6.41799	9.53339	8.15118	8.45101	10.3866	25.1142	3.05801	2.66099	3.14964	2.87362	2.99887	3.25616	4.27903
EIN_035090_at	1.09391	down	3.55091	down	2.51961	up	1.30766	up	2.00628	down	2.424	down	546.733	472.552	160.832	1315.98	884.423	383.847	226.17	9.01103	8.88153	7.18284	10.3442	9.39802	8.0065	7.73363	hypothetical protein	EIN_035090
EIN_035100_at	1.42093	down	1.22901	up	1.11787	up	3.23592	up	9.68638	up	8.34723	up	200.556	138.819	241.537	242.085	736.289	2042.09	1658.38	7.61728	7.11044	7.91477	7.77803	9.31145	10.8932	10.6786	Rho/RAC guanine nucleotide exchange factor, putative	EIN_035100	Rho guanyl-nucleotide exchange factor activity
EIN_035110_at	1.48425	up	1.12284	up	2.05301	up	2.2888	up	1.72521	up	1.00884	up	75.1437	128.216	86.0246	153.731	170.578	131.274	88.8198	6.20862	6.77836	6.37577	7.24636	7.40321	6.99539	6.22132	hypothetical protein	EIN_035110	Rho guanyl-nucleotide exchange factor activity
EIN_035120_at	1.14334	up	1.20912	up	1.52056	up	1.50565	up	2.51512	up	2.38289	up	2000.68	1803.77	1919.72	2721.41	2336.19	3915.63	3677.79	10.585	10.7783	10.859	11.1897	11.1754	11.9157	11.8378	60S ribosomal protein L21, putative	EIN_035120	structural constituent of ribosome
EIN_035130_at	1.18	up	1.23445	down	1.07042	down	1.66429	down	1.42655	down	1.29812	up	152.064	181.504	122.278	148.094	90.1544	106.873	195.051	7.22682	7.4656	6.92295	7.12864	6.49191	6.71428	7.60324	hypothetical protein, conserved	EIN_035130	phosphatase activity
EIN_035140_at	1.60364	down	1.34084	down	1.73021	down	3.13474	up	2.90218	up	2.05418	up	30.7237	19.9453	22.4547	17.9094	97.7147	97.9333	101.347	4.90757	4.22622	4.48443	4.11662	6.55591	6.4447	5.94613	hypothetical protein, conserved	EIN_035140
EIN_035150_at	1.43761	down	1.27337	up	2.0026	up	1.06122	up	1.25338	up	1.52969	up	876.632	542.887	937.031	1474.9	810.376	992.776	1175.16	9.48892	8.96525	9.83757	10.4908	9.57464	9.81475	10.1022	hypothetical protein	EIN_035150
EIN_035160_at	1.23504	up	1.0434	up	1.11763	down	1.39315	down	2.22318	up	3.58546	up	314.114	371.594	319.707	271.977	213.547	692.36	1071.76	8.21608	8.52064	8.27737	8.05563	7.73772	9.3687	10.0582	hypothetical protein	EIN_035160
EIN_035170_at	1.1139	down	1.5523	down	2.0371	down	2.14973	down	2.14545	down	2.15082	down	6929.72	6219.11	4477.91	3399.81	3201.07	3708.78	3447.24	12.7373	12.5816	12.1029	11.7107	11.6331	11.636	11.6324	hypothetical protein, conserved	EIN_035170	ATP binding, binding, catalytic activity
EIN_035180_at	1.55184	up	1.57644	up	2.26094	up	1.07078	down	1.55481	down	1.39847	down	382.925	492.174	514.662	673.654	318.347	200.594	263.63	8.18642	8.8204	8.8431	9.36335	8.08777	7.54968	7.70257	hypothetical protein	EIN_035180
EIN_035190_at	1.33448	up	1.34712	up	1.69781	up	1.22622	up	1.39978	down	1.31154	down	2509	3194.37	3254.73	4085.29	2959.25	1713.43	1833.59	11.2236	11.6399	11.6535	11.9873	11.5178	10.7384	10.8323	eukaryotic translation initiation factor 3 subunit, putative	EIN_035190
EIN_035200_at	1.25297	down	1.05983	down	1.22856	down	1.66935	down	1.0339	down	1.11773	up	561.874	452.611	545.807	463.144	336.55	545.745	739.106	9.12855	8.80321	9.04472	8.83158	8.38926	9.08045	9.28913	uracil-DNA glycosylase, putative	EIN_035200	uracil DNA N-glycosylase activity
EIN_035210_at	2.25624	up	2.51629	up	2.20379	up	1.68648	up	1.9604	up	3.4951	up	565.258	634.751	687.624	604.928	459.764	532.989	950.353	8.08527	9.25919	9.41656	9.22525	8.83928	9.05642	9.8906	guanine nucleotide exchange factor, putative	EIN_035210	guanyl-nucleotide exchange factor activity
EIN_035220_at	2.03753	down	2.38929	down	2.32376	down	2.26561	down	1.39578	down	1.50462	down	1360.12	761.191	572.266	666.128	571.702	993.809	941.452	10.3047	9.27787	9.04811	9.08823	9.12479	9.82362	9.71529	hypothetical protein	EIN_035220
EIN_035230_at	1.83656	down	1.52099	down	1.17477	up	9.47979	up	2.82808	up	1.09953	down	325.057	171.644	206.314	378.813	2993.96	1206.66	375.67	8.27947	7.40247	7.67446	8.51185	11.5243	9.77929	8.14258	tuberin, putative	EIN_035230	GTPase activator activity
EIN_035240_at	2.54244	up	2.21866	up	1.79186	up	1.22026	up	1.31332	down	1.49661	down	249.831	565.239	516.652	384.953	266.396	163.93	144.208	7.74509	9.0913	8.89477	8.58655	8.03227	7.35186	7.16339	WD repeat-containing protein, putative	EIN_035240
EIN_035250_at	2.08192	down	1.83415	down	1.76347	down	2.13807	down	1.37582	down	1.2724	down	14.2188	6.1342	7.1081	7.45273	6.10051	9.72453	10.764	3.65109	2.59318	2.77598	2.83267	2.55478	3.1908	3.30354	serine/threonine protein phosphatase, putative	EIN_035250	hydrolase activity
EIN_035260_at	2.45095	up	1.46243	up	1.88163	up	1.99321	up	1.83989	up	1.42072	up	216.927	490.67	287.678	375.903	386.3	377.653	290.912	7.59485	8.88819	8.14322	8.50683	8.58995	8.47447	8.10148	pre-mRNA-splicing factor ISY1, putative	EIN_035260
EIN_035270_at	1.24584	down	1.32236	down	1.00024	down	1.60867	up	1.47291	up	2.63355	up	519.725	412.45	399.627	506.199	816.37	758.911	1370.29	8.96884	8.65173	8.56573	8.9685	9.65471	9.52751	10.3659	hypothetical protein	EIN_035270
EIN_035280_at	2.26177	up	2.44713	up	2.77535	up	5.43619	up	4.97553	up	11.0572	up	72.2356	85.0243	91.1153	95.5526	195.201	204.994	403.547	5.05115	6.2286	6.34224	6.52382	7.49375	7.366	8.51807	hypothetical protein	EIN_035280
EIN_035290_at	1.41382	down	1.13174	down	1.20438	up	1.03036	down	2.53905	down	3.30959	down	546.206	328.575	434.718	585.595	501.485	194.541	155.494	8.85208	8.35248	8.67354	9.12037	8.80894	7.5078	7.12543	hypothetical protein	EIN_035290
EIN_035300_at	1.06222	up	1.06056	up	1.79881	down	2.0575	down	2.11676	down	3.64918	down	140.696	148.977	139.27	79.7828	64.2182	62.5183	41.1669	7.00674	7.09382	7.09156	6.15969	5.96584	5.92488	5.13916	rap GTPase-activating protein, putative	EIN_035300	GTPase activator activity
EIN_035310_at	2.0557	down	1.88709	down	1.08218	down	9.84905	up	6.79359	up	3.42427	up	102.087	46.0517	49.4085	84.1557	923.762	672.749	338.706	6.47405	5.43442	5.55789	6.36012	9.77404	9.23823	8.24985	hypothetical protein	EIN_035310
EIN_035320_at	1.93733	down	1.73501	down	1.62009	down	3.48879	up	3.33943	up	2.82346	up	668.873	405.552	347.373	364.319	2393.64	2426.88	1917.41	9.17227	8.2182	8.37733	8.47619	10.975	10.9119	10.6697	hypothetical protein	EIN_035320	transferase activity
EIN_035330_at	2.05259	down	3.10262	down	1.94124	down	2.54978	down	1.73242	down	2.33187	down	34.1039	14.0599	10.176	14.8141	11.3537	18.1796	13.7535	4.81937	3.78192	3.18588	3.86239	3.46899	4.02657	3.59788	hypothetical protein	EIN_035330
EIN_035340_at	1.44767	down	1.11811	up	1.24928	up	1.40925	down	1.10051	down	1.62803	down	426.912	298.566	483.999	584.31	302.771	390.4	272.155	8.73537	8.20164	8.89644	9.05647	8.24044	8.5972	8.03224	ankyrin repeat-containing protein, putative	EIN_035340
EIN_035350_at	1.59111	up	1.44304	up	1.77206	up	2.18242	up	1.69321	up	2.55198	up	95.6347	137.063	122.165	152.511	182.392	141.28	217.306	6.37683	7.04686	6.90594	7.20225	7.50276	7.13659	7.72845	hypothetical protein	EIN_035350
EIN_035360_at	1.11042	up	1.20609	down	1.23717	down	12.0797	up	4.77608	up	2.92616	up	84.74	92.6945	68.4723	66.4758	992.821	421.838	267.349	6.36059	6.51169	6.09026	6.05355	9.9551	8.61642	7.9096	hypothetical protein	EIN_035360
EIN_035370_at	1.41322	up	1.32486	up	1.0217	up	1.72564	up	2.07223	up	1.47019	up	602.099	773.887	731.934	564.511	944.943	1261.23	911.744	9.08827	9.58725	9.4941	9.11924	9.8754	10.1395	9.64427	hypothetical protein	EIN_035370
EIN_035380_at	11.9057	up	1.51241	down	1.39796	down	1.41382	down	2.00381	down	2.93892	down	160.739	1340.99	71.6468	198.057	92.4566	88.4562	44.7595	6.75287	10.3265	6.15602	6.26955	6.25327	5.75013	5.19758	hypothetical protein	EIN_035380
EIN_035390_at	2.60239	up	1.05186	down	1.26675	up	5.39777	up	1.69835	up	1.16818	down	65.3684	171.709	60.3433	79.94	349.108	127.952	66.8295	5.96721	7.34704	5.89427	6.30834	8.39957	6.73134	5.74294	hypothetical protein	EIN_035390	steroid hormone receptor activity, transcription factor activity
EIN_035400_at	1.55191	up	1.47841	up	1.37056	up	1.25239	down	2.98998	down	3.37502	down	714.665	1128.25	1051.35	982.011	574.094	251.934	215.428	9.45036	10.0844	10.0144	9.90512	9.12568	7.87022	7.69547	hypothetical protein	EIN_035400
EIN_035410_at	1.35184	up	1.34647	up	1.84061	up	1.20916	up	1.95289	down	2.42421	down	340.635	485.776	467.314	629.39	435.053	173.056	141.032	8.38588	8.82081	8.81507	9.26607	8.65988	7.42027	7.10837	hypothetical protein, conserved	EIN_035410
EIN_035420_at	1.42584	down	1.31879	down	1.12048	down	1.35811	up	3.02369	up	3.89049	up	206.598	155.82	158.772	182.405	277.798	665.552	795.15	7.6719	7.16008	7.27268	7.50778	8.11349	9.2682	9.63185	hypothetical protein	EIN_035420
EIN_035430_at	1.34952	down	1.87044	down	1.55027	down	2.15574	down	1.26766	up	1.51901	up	170.862	133.827	94.605	118.494	79.4226	251.51	267.232	7.41275	6.9803	6.50937	6.78023	6.30456	7.75492	8.01588	hypothetical protein, conserved	EIN_035430	nucleic acid binding
EIN_035440_at	1.06539	up	3.21185	up	67.2473	up	200.584	up	38.8508	up	10.3526	up	7.4722	7.68575	37.4804	710.596	1409.86	433.842	74.5718	2.80527	2.89665	4.48867	8.87668	10.4533	8.08514	6.1772	serine/threonine protein phosphatase 2B catalytic subunit A1, putative	EIN_035440	hydrolase activity
EIN_035450_at	1.03995	down	1.3421	up	1.45934	up	2.02427	up	1.07724	up	1.56308	down	17.6106	19.3524	24.2154	30.25	35.5834	20.7324	11.4966	4.10755	4.05103	4.53204	4.65287	5.12494	4.21488	3.46315	hypothetical protein, conserved	EIN_035450
EIN_035460_at	1.55065	down	1.52712	down	1.11279	up	1.0398	up	1.06041	down	2.21227	down	102.288	74.5706	72.9845	106.86	99.6411	91.5218	44.9592	6.52868	5.89581	5.91787	6.68286	6.58499	6.44406	5.38316	hypothetical protein, conserved	EIN_035460
EIN_035470_at	1.19969	down	1.34281	down	1.80759	up	2.52318	up	2.92838	up	2.03356	up	43.485	38.1989	30.2047	110.944	105.26	130.299	82.5106	5.30363	5.04097	4.87838	6.1577	6.63887	6.85373	6.32764	hypothetical protein	EIN_035470
EIN_035480_x_at	1.05067	up	1.27389	down	1.02317	up	1.28859	up	2.21058	up	3.40018	up	7.68576	8.42012	5.91323	7.87084	10.6019	22.047	40.1089	2.86788	2.93919	2.51864	2.90093	3.23368	4.01231	4.63349	protein serine/threonine kinase, putative	EIN_035480	ATP binding, protein kinase activity, protein serine/threonine kinase activity, protein tyrosine kinase activity
EIN_035490_at	1.93425	down	7.31902	down	7.56532	down	2.45033	down	4.95714	down	4.85028	down	375.31	200.877	49.7067	47.7102	155.747	80.459	79.353	8.48305	7.53127	5.61139	5.56365	7.19007	6.17354	6.20498	hypothetical protein, conserved	EIN_035490
EIN_035500_at	1.5216	down	2.48785	down	3.05459	down	3.68831	down	3.75731	down	4.21106	down	681.142	439.115	314.048	221.745	183.976	207.033	183.963	9.35999	8.7544	8.04509	7.74901	7.47703	7.45029	7.28581	hypothetical protein	EIN_035500
EIN_035510_at	2.46916	up	1.62443	up	2.86753	up	1.5797	up	1.0542	down	1.88853	down	310.139	541.479	328.829	574.935	325.807	226.732	135.883	7.6378	8.94182	8.33774	9.15761	8.29745	7.56166	6.72054	serine-threonine protein kinase, putative	EIN_035510	ATP binding, protein binding, protein kinase activity, protein serine/threonine kinase activity, protein tyrosine kinase activity
EIN_035520_at	3.93915	up	2.86559	up	1.14978	up	1.73117	down	2.34871	down	1.87063	down	773.531	941.093	680.777	281.096	141.705	97.4187	147.898	7.815	9.79289	9.33383	8.01636	7.02325	6.58313	6.91147	hypothetical protein, conserved	EIN_035520
EIN_035530_at	1.14758	down	2.02517	down	4.11157	down	9.46586	down	13.0275	down	9.68091	down	1897.34	1676.49	964.935	492.761	221.943	147.225	227.218	10.8831	10.6845	9.86509	8.84344	7.6404	7.17964	7.60799	hypothetical protein	EIN_035530
EIN_035540_at	1.0646	down	1.22091	down	1.11673	down	1.31139	down	1.02046	up	1.09417	down	8324.93	8015.31	7094.06	7689.37	6482.91	8547.23	7864.31	13.0157	12.9254	12.7277	12.8564	12.6246	13.0449	12.8858	50S ribosomal protein L12P, putative	EIN_035540	structural constituent of ribosome
EIN_035550_at	1.18958	up	1.2557	up	1.32683	up	1.33813	up	2.41223	down	3.01306	down	214.994	253.825	273.5	283.668	284.588	90.6236	71.7407	7.73065	7.9811	8.05914	8.13863	8.15087	6.46028	6.13942	hypothetical protein	EIN_035550
EIN_035560_at	1.40624	down	1.48438	down	1.10737	down	1.17519	down	2.91701	down	4.18873	down	1969.75	1366.3	1300.2	1735.32	1629.45	856.078	547.019	10.8985	10.4066	10.3286	10.7513	10.6656	9.35396	8.83194	B-cell receptor-associated protein, putative	EIN_035560
EIN_035570_at	1.44371	down	1.39673	down	1.32357	up	2.00957	up	1.07512	up	1.58286	down	171.799	117.236	121.054	227.228	339.666	306.473	163.849	7.39415	6.86436	6.91209	7.79858	8.40103	7.49864	6.73161	serine/threonine protein kinase SAPK9, putative	EIN_035570	ATP binding, protein kinase activity, protein serine/threonine kinase activity, protein tyrosine kinase activity
EIN_035580_at	1.275	up	1.48994	up	1.3384	up	1.685	up	1.41699	down	2.41904	down	462.403	467.607	615.46	554.475	630.425	337.337	190.244	8.51054	8.86104	9.0858	8.93105	9.26329	8.00771	7.23611	hypothetical protein, conserved	EIN_035580
EIN_035590_at	1.87861	down	1.11125	down	1.13538	up	2.93642	up	2.14786	up	1.76892	up	46.352	30.9961	38.5598	60.764	159.328	91.687	78.3308	5.37842	4.46876	5.22624	5.5616	6.93248	6.48132	6.2013	TATA-box-binding protein, putative	EIN_035590	DNA binding, RNA polymerase II transcription factor activity
EIN_035600_at	3.11444	down	1.97758	down	2.01462	down	1.25321	down	2.04121	down	2.32059	down	428.428	152.006	207.595	231.978	326.827	217.541	211.133	8.66147	7.02249	7.67773	7.65096	8.33584	7.63204	7.44698	calmodulin-1/4, putative	EIN_035600	calcium ion binding
EIN_035610_at	1.10578	down	1.73163	down	1.17293	up	10.9686	up	22.4226	up	37.8122	up	57.2225	52.7618	33.0003	73.6118	751.955	1745.83	2232.94	5.82921	5.68414	5.03708	6.05933	9.28451	10.3161	11.07	phosphatase, putative	EIN_035610	phosphatase activity
EIN_035620_at	2.07786	down	1.37089	up	1.06579	up	1.40941	up	3.57416	up	3.16585	up	277.142	125.833	371.701	282.81	365.377	922.375	912.093	8.01071	6.95561	8.46583	8.10263	8.5058	9.84831	9.6733	hypothetical protein	EIN_035620
EIN_035630_at	1.01168	up	1.05615	up	5.20004	up	2.43147	up	3.1371	up	3.59475	up	5	5.05976	5.29827	26.3737	12.925	16.07	18.5371	2.32193	2.33868	2.40074	4.70045	3.60376	3.97136	4.16782	hypothetical protein	EIN_035630
EIN_035640_at	1.11199	down	1.75481	up	1.87336	up	1.68291	up	5.44271	up	5.85442	up	74.7282	56.3894	109.923	122.379	113.116	387.591	368.486	5.95938	5.80623	6.77069	6.86501	6.71034	8.40371	8.50891	cold-inducible RNA binding protein, putative	EIN_035640	nucleic acid binding
EIN_035650_at	1.63851	down	2.10381	down	1.91229	down	1.13708	down	1.95951	up	1.85441	up	384.349	219.651	171.694	229.653	286.059	646.285	958.294	8.29045	7.57806	7.21745	7.35515	8.10512	9.26094	9.18141	protein NUF1, putative	EIN_035650
EIN_035660_at	1.02821	up	1.08933	up	1.14801	up	1.00053	down	1.23601	up	1.44222	up	104.876	115.387	113.016	119.024	102.781	156.387	149.444	6.67216	6.7123	6.7956	6.8713	6.67139	6.97785	7.20045	hypothetical protein	EIN_035660
EIN_035670_at	2.19719	up	2.18385	up	2.22607	up	1.47237	up	1.32429	up	1.06193	up	145.097	164.923	162.325	168.021	109.546	107.54	91.2568	6.20986	7.34553	7.33674	7.36436	6.768	6.61509	6.29656	hypothetical protein, conserved	EIN_035670
EIN_035680_at	1.40586	down	1.18165	up	1.11787	down	1.42364	down	1.5291	up	2.13956	up	152.14	113.248	197.051	134.353	105.392	234.549	319.471	7.21879	6.72734	7.45959	7.05803	6.70921	7.83147	8.3161	hypothetical protein	EIN_035680
EIN_035690_at	1.80208	down	1.91972	down	1.73857	down	6.41811	up	7.5694	up	21.9768	up	30.2442	13.9864	13.2769	14.4593	170.955	234.462	561.528	4.64571	3.79605	3.70482	3.84781	7.32786	7.56589	9.10362	hypothetical protein	EIN_035690
EIN_035700_at	1.19097	down	1.01339	up	1.16562	down	1.89555	down	1.03073	up	1.24623	down	200.499	175.194	256.313	168.838	100.847	197.284	152.188	7.56346	7.31133	7.58264	7.34237	6.64085	7.60713	7.24589	hypothetical protein	EIN_035700
EIN_035710_at	1.35064	up	3.07193	up	2.91316	up	5.74549	up	3.55659	up	1.83474	up	285.409	387.519	855.128	870.225	1598.45	992.103	521.062	8.1167	8.55034	9.73584	9.65928	10.6391	9.94719	8.99227	hypothetical protein	EIN_035710
EIN_035720_at	1.325	down	1.22946	down	1.39385	down	2.94804	down	4.69737	down	6.50689	down	1777.69	1203	1275.1	1151.22	538.73	338.762	241.395	10.6115	10.2055	10.3135	10.1325	9.05178	8.37969	7.90957	signal recognition particle 19 kDa protein, putative	EIN_035720	7S RNA binding
EIN_035730_at	3.42283	up	3.63933	up	4.65256	up	2.80077	up	1.08785	up	1.03589	down	838.16	1556.14	1595.07	2072.21	1254.86	498.676	434.779	8.74772	10.5229	10.6114	10.9657	10.2335	8.8692	8.69685	protein farnesyltransferase subunit beta, putative	EIN_035730	catalytic activity
EIN_035740_at	1.27953	up	1.49818	up	1.05273	down	1.0039	up	1.04814	down	1.02501	down	531.397	727.63	818.437	445.571	475.345	448.581	464.679	8.86096	9.21656	9.44416	8.78682	8.86656	8.79312	8.82531	hypothetical protein, conserved	EIN_035740
EIN_035750_at	1.19853	down	1.15284	up	1.61918	down	2.69478	down	4.02506	down	5.26675	down	73.1668	62.1299	94.9261	43.9358	27.0715	18.0745	13.8137	6.09723	5.83596	6.30242	5.40197	4.66706	4.08822	3.70031	protein serine/threonine kinase, putative	EIN_035750	ATP binding, protein kinase activity, protein serine/threonine kinase activity, protein tyrosine kinase activity
EIN_035760_at	1.80387	down	1.02609	up	2.5157	down	2.15818	down	5.99202	up	9.36033	up	423.237	253.326	425.805	183.92	206.61	2493.59	3729.81	8.63466	7.78356	8.67181	7.30369	7.52484	11.2177	11.8612	hypothetical protein	EIN_035760
EIN_035770_at	1.12832	down	1.05902	down	1.48424	down	4.53874	down	2.37642	down	1.97275	down	5695.31	5039.64	5413.49	3913.41	1460.65	2387.7	2874.58	12.4645	12.2904	12.3818	11.8948	10.2822	11.2157	11.4843	lipopolysaccharide-induced transcription factor regulating tumor necrosis factor alpha, putative	EIN_035770
EIN_035780_at	1.17143	up	1.51402	up	1.1267	down	1.72863	down	2.48019	down	2.8177	down	317.062	378.59	482.623	300.134	186.557	131.515	113.897	8.30453	8.5328	8.90292	8.13242	7.5149	6.99409	6.81002	hypothetical protein	EIN_035780	unfolded protein binding
EIN_035790_at	1.10948	down	1.14638	down	1.60752	up	9.74655	up	5.22085	up	2.6744	up	14.3295	13.8659	12.8892	22.2792	131.489	68.366	36.5304	3.70232	3.55243	3.50523	4.38715	6.98721	6.0866	5.12154	hypothetical protein	EIN_035790
EIN_035800_at	1.39272	up	1.09806	up	1.01196	up	1.94437	down	5.7593	down	7.60664	down	3366.43	4723.11	3674.68	3397.23	1748.33	584.8	440.883	11.7039	12.1818	11.8389	11.7211	10.7446	9.17803	8.77666	hypothetical protein, conserved	EIN_035800	binding, catalytic activity, oxidoreductase activity
EIN_035810_at	1.10796	down	1.04133	down	1.07364	down	1.65653	down	1.02948	up	1.34416	up	3906.45	3258.98	3352.51	3332.58	2220.63	3727.1	4788.06	11.7644	11.6165	11.706	11.6619	11.0362	11.8063	12.1911	hypothetical protein	EIN_035810
EIN_035820_at	1.40592	up	1.40043	up	1.10062	down	1.31729	down	2.09101	down	2.75893	down	207.489	328.679	290.393	191.83	159.723	130.974	111.591	7.68553	8.17704	8.1714	7.54721	7.28795	6.62133	6.22142	serine/threonine protein kinase 17A, putative	EIN_035820	ATP binding, protein kinase activity, protein serine/threonine kinase activity, protein tyrosine kinase activity
EIN_035830_at	1.29492	down	1.41088	down	1.27958	down	1.95742	down	2.53625	down	2.95644	down	3092.13	2322.4	2135.87	2385.87	1562.87	1423.64	1278.27	11.5508	11.1779	11.0542	11.1951	10.5818	10.2081	9.98691	osteoclast-stimulating factor, putative	EIN_035830
EIN_035840_at	1.8444	down	2.00045	down	1.03405	up	3.22628	up	1.03705	down	1.67252	down	298.24	160.179	147.856	323.923	953.565	387.52	197.839	8.19298	7.30983	7.19266	8.24129	9.88285	8.1405	7.45096	hypothetical protein	EIN_035840
EIN_035850_at	5.07122	down	4.48961	down	5.40351	down	6.87211	down	5.58978	down	8.5449	down	112.352	24.42	24.9134	25.6271	15.8478	19.0788	13.4269	6.71503	4.37269	4.54844	4.28113	3.93427	4.23224	3.61996	hypothetical protein	EIN_035850
EIN_035860_at	4.53689	down	5.66702	down	4.7362	down	5.11807	down	2.16258	down	4.63759	down	281.376	71.4606	49.8717	61.4605	52.2892	136.648	85.7877	8.03624	5.85454	5.53365	5.79251	5.68065	6.92349	5.82287	copine, putative	EIN_035860
EIN_035870_at	1.53248	down	1.86576	up	1.47803	up	1.84598	down	2.0646	down	1.57825	down	217.628	148.48	471.793	315.57	116.168	108.921	169.807	7.65449	7.03862	8.55426	8.21817	6.77011	6.60863	6.99617	hypothetical protein, conserved	EIN_035870
EIN_035880_at	1.00157	down	1.83712	up	1.28897	up	33.1607	up	55.0767	up	49.2989	up	92.8984	90.8238	169.929	117.389	3147.79	5015.16	4456.27	6.4961	6.49383	7.37355	6.86232	11.5475	12.2795	12.1196	serine-threonine protein kinase, putative	EIN_035880	ATP binding, protein kinase activity, protein serine/threonine kinase activity, protein tyrosine kinase activity
EIN_035890_at	1.37358	up	1.21916	up	1.25603	up	1.40729	down	2.33685	down	2.90564	down	5666.56	7909.31	7090.8	7259.66	4052.15	2572.51	2027.03	12.4628	12.9208	12.7487	12.7917	11.9699	11.2383	10.924	hypothetical protein	EIN_035890
EIN_035900_at	2.10667	down	2.08692	down	2.31024	down	3.08269	down	1.66346	down	1.52896	down	136.952	58.4616	62.5084	56.1656	40.9463	74.1329	85.82	6.92299	5.84802	5.86161	5.71494	5.2988	6.1888	6.31044	hypothetical protein	EIN_035900
EIN_035910_at	3.79602	up	3.45837	up	2.34069	down	1.88765	down	2.33602	down	1.98416	down	1148.4	2619.61	2453.84	299.07	366.303	301.585	363.994	9.42732	11.3518	11.2174	8.20039	8.51074	8.20327	8.4388	hypothetical protein	EIN_035910
EIN_035920_at	1.78899	down	1.73255	down	1.73301	down	2.07962	up	2.40051	up	2.64997	up	265.129	158.017	153.453	151.762	548.579	662.66	714.129	8.0255	7.18635	7.2326	7.23222	9.08182	9.28884	9.43148	hypothetical protein	EIN_035920
EIN_035930_at	1.03756	down	1.0585	down	1.0169	down	1.43981	down	1.44134	down	1.16292	down	5434.53	5377.06	5198.02	5386.75	3767.2	3764.43	4716.67	12.4026	12.3494	12.3206	12.3785	11.8768	11.8752	12.1849	hypothetical protein, conserved	EIN_035930
EIN_035940_at	1.21143	down	1.14542	up	1.74395	down	4.95809	down	4.90022	down	4.8784	down	197.693	215.922	228.987	124.47	40.2648	43.1256	41.7317	7.60725	7.33054	7.80313	6.80489	5.29746	5.3144	5.32084	hypothetical protein	EIN_035940
EIN_035950_at	1.03595	down	1.2626	down	1.46035	down	1.50049	down	1.47283	down	1.59448	down	61.7545	67.9455	48.3223	41.9246	38.7854	38.541	38.0927	5.77556	5.72461	5.43916	5.22924	5.19012	5.21696	5.10247	meiotically up-regulated gene 185 protein, putative	EIN_035950	heat shock protein binding, nucleic acid binding, unfolded protein binding, zinc ion binding
EIN_035960_at	2.36474	up	2.74579	up	1.27548	up	1.00907	down	1.62329	down	2.01838	down	576.726	1345.91	1567.2	728.125	572.531	357.628	291.276	9.15104	10.3927	10.6083	9.50208	9.13802	8.45212	8.13785	hypothetical protein	EIN_035960
EIN_035970_at	4.81499	up	4.78339	up	2.60602	up	6.61021	up	2.42758	up	1.97474	up	182.311	556.157	554.501	301.004	767.293	281.011	229.464	6.8427	9.11023	9.10073	8.22455	9.56739	8.12222	7.82436	elongation factor, putative	EIN_035970	GTP binding, GTPase activity
EIN_035980_at	1.96943	down	1.82821	down	2.56236	down	2.37303	down	1.1406	up	1.47025	up	842.175	484.706	674.783	359.139	336.689	936.684	1192.26	9.6386	8.66082	8.76817	8.28112	8.39186	9.82839	10.1947	hypothetical protein, conserved	EIN_035980
EIN_035990_at	2.03884	up	1.55667	up	1.91358	up	4.21893	up	2.72898	up	2.06266	up	868.932	1526.66	1156.78	1601.41	3127.44	2030.76	1528.26	9.53096	10.5587	10.1694	10.4672	11.6078	10.9793	10.5755	tubulin gamma chain, putative	EIN_035990	GTP binding, GTPase activity
EIN_036000_at	1.11892	down	1.18717	down	1.0048	down	1.27031	down	2.54856	down	2.12427	down	556.218	519.907	553.867	551.139	450.726	224.534	263.49	9.10357	8.94146	8.85604	9.09666	8.75839	7.75389	8.01661	hypothetical protein	EIN_036000
EIN_036010_at	1.68108	up	1.57398	up	1.23625	up	1.14785	down	1.92338	down	1.9142	down	2447.14	3754.38	3574.92	2804.01	1950.02	1164.79	1214.32	11.1229	11.8722	11.7773	11.4288	10.9239	10.1792	10.1861	hypothetical protein	EIN_036010
EIN_036020_at	1.20719	up	2.38378	up	3.19162	up	7.71878	up	3.20617	up	1.09285	up	954.817	1088.94	2151.44	3199.79	7111.35	3543.35	998.693	9.81154	10.0832	11.0648	11.4858	12.7599	11.4924	9.93964	hypothetical protein	EIN_036020
EIN_036030_at	1.50441	down	1.08111	down	2.78307	down	2.77579	down	4.34879	down	5.25877	down	178.498	99.682	133.132	56.0142	52.4668	40.0242	31.8425	7.16506	6.57586	7.05255	5.68839	5.69216	5.04444	4.77033	synaptojanin, putative	EIN_036030	inositol or phosphatidylinositol phosphatase activity
EIN_036040_at	1.76242	down	4.50967	down	2.85335	down	2.13822	down	1.06688	up	1.03415	down	313.006	186.274	71.0215	138.412	154.584	350.08	389.932	8.28867	7.47112	6.11565	6.77602	7.19226	8.38208	8.24024	hypothetical protein	EIN_036040
EIN_036050_at	13.4553	up	36.4439	up	2.68218	up	2.68273	up	1.72351	up	1.46956	up	27.7479	396.499	1104.12	68.8467	67.8973	52.3678	43.2539	4.61235	8.36245	9.79996	6.03576	6.03605	5.3977	5.16774	potassium channel, putative	EIN_036050	binding, catalytic activity
EIN_036060_at	1.16456	up	1.17204	down	1.28053	down	1.33595	down	1.17244	down	1.65463	up	569.891	676.732	483.923	465.707	426.361	595.411	1041.34	9.14	9.35979	8.91098	8.78326	8.72214	8.91049	9.86651	hypothetical protein	EIN_036060
EIN_036070_at	2.12924	down	2.78387	down	2.344	down	6.26574	down	5.93263	down	4.692	down	1337.75	428.441	336.496	439.685	150.061	171.699	233.089	9.82747	8.73713	8.35038	8.5985	7.17998	7.2588	7.59726	cholinephosphotransferase, putative	EIN_036070
EIN_036080_at	1.45847	down	1.165	down	1.74167	down	3.15058	down	1.47867	down	1.99718	down	1964.59	1539.87	1748.18	1137.07	635.418	1346.68	1038.93	10.933	10.3886	10.7127	10.1325	9.27739	10.3687	9.93504	syntaxin, putative	EIN_036080
EIN_036090_at	1.09429	up	1.46515	up	1.35505	up	1.08903	up	1.15161	down	2.01547	down	170.674	185.693	293.231	231.204	197.664	147.801	92.3002	7.39505	7.52505	7.94611	7.8334	7.51809	7.19141	6.38394	hypothetical protein	EIN_036090
EIN_036100_at	1.54669	down	1.60893	down	1.48164	down	3.21491	down	2.17473	down	1.95932	down	3946.97	2412.15	2334.39	2526.32	1181.63	1720.51	1903.96	11.863	11.2338	11.1769	11.2958	10.1782	10.7422	10.8927	hypothetical protein, conserved	EIN_036100	serine-type peptidase activity
EIN_036110_at	1.16192	up	1.23807	down	1.07419	down	1.55652	down	2.44837	down	2.11488	down	5666.34	6578.03	4531.85	5313.48	3592.26	2470.07	2674.81	12.4465	12.663	12.1384	12.3432	11.8082	11.1547	11.3659	hypothetical protein, conserved	EIN_036110	electron carrier activity, metal ion binding, oxidoreductase activity, transition metal ion binding
EIN_036120_at	1.07616	up	1.4401	down	1.14105	up	1.57776	down	5.32628	down	7.25429	down	1634.15	1820.68	1157.68	1956.42	1055.68	375.951	263.358	10.6717	10.7776	10.1456	10.8621	10.0139	8.25861	7.81291	ankyrin repeat-containing protein C6C3.08, putative	EIN_036120
EIN_036130_at	1.0558	up	1.78707	up	1.23773	down	1.23246	up	1.30793	up	1.49433	down	147.352	149.007	254.311	116.278	171.19	195.729	137.59	7.11571	7.19404	7.9533	6.80801	7.41725	7.50299	6.53621	hypothetical protein	EIN_036130	guanyl-nucleotide exchange factor activity
EIN_036140_at	2.59573	up	2.28501	up	2.27871	up	1.10209	down	1.29937	down	1.06526	up	1228.22	2019.69	1776.25	1777.85	822.917	626.381	837.205	9.59755	10.9737	10.7898	10.7858	9.4573	9.21974	9.68875	ribokinase, putative	EIN_036140	ribokinase activity
EIN_036150_at	1.3239	down	1.33438	up	1.64241	down	1.29661	up	1.22357	up	1.21227	down	262.729	234.821	361.174	157.486	344.476	320.373	213.165	8.00621	7.60142	8.42238	7.2904	8.38095	8.29731	7.72851	gamma-tubulin complex component, putative	EIN_036150
EIN_036160_at	1.88285	up	1.35599	up	1.45055	up	1.80564	up	2.96853	up	2.33583	up	335.472	385.818	290.329	302.97	388.106	641.886	493.023	7.66991	8.58283	8.10926	8.20651	8.52242	9.23966	8.89385	myosin heavy chain, clone, putative	EIN_036160
EIN_036170_at	1.50103	up	1.06514	up	1.05885	up	1.41253	up	2.09744	up	3.81818	up	385.463	388.972	233.194	278.221	303.693	447.761	858.443	7.71886	8.3048	7.8099	7.80135	8.21714	8.78749	9.65174	serine-threonine protein kinase, putative	EIN_036170	ATP binding, protein kinase activity, protein serine/threonine kinase activity, protein tyrosine kinase activity
EIN_036180_at	1.99215	down	3.2608	down	2.03899	down	2.76864	down	2.16191	down	2.55614	down	669.362	254.64	173.844	199.514	142.406	177.517	154.077	8.57817	7.58384	6.87294	7.55031	7.10899	7.46586	7.2242	palmitoyltransferase PFA3, putative	EIN_036180	zinc ion binding
EIN_036190_at	1.81221	down	1.78348	down	1.08708	down	1.32762	down	2.27051	down	2.95892	down	1621.11	658.797	807.994	1106.14	915.387	529.694	395.688	10.1907	9.33299	9.35604	10.0703	9.78189	9.00772	8.62567	hypothetical protein, conserved	EIN_036190
EIN_036200_at	2.19821	down	1.42601	down	1.21728	down	1.76132	down	1.55971	down	1.84244	down	371.964	128.488	213.756	258.458	162.836	192.625	154.324	8.12547	6.98914	7.61348	7.84181	7.30881	7.4842	7.24385	hypothetical protein	EIN_036200
EIN_036210_at	1.11493	down	1.2637	down	1.09645	down	1.34546	down	1.51497	down	1.44849	down	6754.67	6090.82	5485.87	6350.44	5075.35	4470.1	4684.37	12.7178	12.5608	12.3801	12.5849	12.2897	12.1185	12.1832	40S ribosomal protein S19, putative	EIN_036210	structural constituent of ribosome
EIN_036220_at	1.19298	down	1.25168	down	1.11639	down	1.36103	down	1.41873	down	1.87867	down	6473.34	5461.21	5236.84	5927.29	4760.44	4947.91	3543.17	12.6528	12.3982	12.3289	12.4939	12.2081	12.1482	11.7431	40S ribosomal protein S24-1, putative	EIN_036220	structural constituent of ribosome
EIN_036230_at	1.3629	down	1.10922	down	1.00982	down	1.08366	down	1.49917	up	1.49938	up	2536.21	1636.99	2003.91	2234.43	2048.45	3471.54	3551.49	11.1089	10.6623	10.9594	11.0948	10.993	11.6931	11.6933	hypothetical protein	EIN_036230
EIN_036240_at	1.23755	up	1.59524	up	1.03908	down	4.21645	up	1.14552	up	1.31041	down	161.941	174.699	226.589	138.022	597.944	174.061	103.126	6.91161	7.21909	7.58538	6.8563	8.98764	7.10761	6.52159	U4/U6 small nuclear ribonucleoprotein Prp3, putative	EIN_036240
EIN_036250_at	1.08348	down	1.32913	up	1.49745	down	2.54229	down	2.45658	down	4.78999	down	2715.54	2135.35	3069.17	1557.83	951.126	1267.6	597.092	11.1708	11.0552	11.5813	10.5883	9.8247	9.87417	8.9108	programmed cell death protein, putative	EIN_036250	DNA binding
EIN_036260_at	1.14909	down	1.19473	up	1.07025	down	1.30294	up	1.08991	down	1.69023	down	966.623	766.269	976.524	858.752	1053.5	758.127	482.558	9.65905	9.45856	9.91573	9.5611	10.0408	9.53485	8.90183	transcription initiation factor TFIID subunit, putative	EIN_036260
EIN_036270_at	1.31023	up	1.56796	down	2.43743	down	1.07869	down	1.0262	down	1.24582	down	27.8679	51.0816	16.1597	10.8881	24.1138	31.9642	43.5413	4.64613	5.03595	3.99724	3.36077	4.53685	4.60882	4.32904	hypothetical protein	EIN_036270
EIN_036280_at	1.11424	up	1.07513	up	1.03512	up	1.01385	up	1.79563	down	1.6481	down	134.068	93.2803	88.9133	115.088	101.08	60.3618	60.9651	6.34056	6.49662	6.44507	6.39036	6.3604	5.49607	5.61976	hypothetical protein	EIN_036280
EIN_036290_at	1.85365	down	2.45925	down	1.4424	down	2.05925	down	3.61097	down	4.5244	down	724.341	477.272	371.571	531.885	353.458	242.816	178.178	9.49572	8.60535	8.1975	8.96725	8.4536	7.64333	7.31799	hypothetical protein	EIN_036290	protein binding
EIN_036300_at	1.46764	up	1.31167	down	1.21755	down	1.44373	up	4.38874	up	5.48174	up	366.271	464.304	271.526	265.962	433.301	1444.78	1470.53	8.04485	8.59835	7.65345	7.76087	8.57465	10.1787	10.4995	lymphoid-specific helicase, putative	EIN_036300	ATP binding, DNA binding, helicase activity, nucleic acid binding
EIN_036310_at	1.35781	up	2.17461	up	2.08211	up	2.75772	up	4.15936	up	3.70529	up	397.675	532.11	854.98	818.974	1082.36	1633.79	1446.11	8.60482	9.0461	9.72557	9.66286	10.0683	10.6612	10.4944	hypothetical protein	EIN_036310
EIN_036320_at	1.06874	up	1.4507	up	1.58241	up	1.19514	down	2.03439	down	2.54891	down	333.905	319.142	395.638	439.007	225.359	132.734	107.219	8.06545	8.16136	8.6022	8.72757	7.80827	7.04086	6.71557	hypothetical protein	EIN_036320
EIN_036330_at	1.16345	down	1.00159	down	1.1222	down	1.68237	down	1.30398	down	1.02782	down	235.193	211.023	223.506	208.009	138.364	178.059	239.605	7.79928	7.58087	7.79699	7.63295	7.04878	7.41636	7.75969	nuclear transcription factor Y subunit beta, putative	EIN_036330	DNA binding, sequence-specific DNA binding
EIN_036340_at	1.20568	up	1.57409	up	1.0137	up	1.56404	down	2.47355	down	3.0188	down	521.933	692.816	824.053	592.428	370.152	250.176	198.749	8.99699	9.26684	9.65151	9.01662	8.35171	7.6904	7.40301	hypothetical protein, conserved	EIN_036340
EIN_036350_at	1.24937	down	1.21721	down	1.01231	down	2.72891	down	3.11577	down	2.20057	down	1549.21	1250.95	1231.85	1536.79	553.557	523.992	686.535	10.5463	10.2251	10.2628	10.5287	9.09801	8.90675	9.40846	cysteine proteinase 1 precursor, putative	EIN_036350	cysteine-type peptidase activity
EIN_036360_at	3.69395	down	2.2951	down	1.73417	down	4.1892	down	2.45738	down	2.05044	down	1601.51	435.14	707.629	917.762	354.2	608.619	768.495	10.5264	8.64119	9.3278	9.73211	8.45968	9.22923	9.49042	hypothetical protein	EIN_036360
EIN_036370_at	1.35826	down	1.68038	down	1.61811	down	1.12276	down	1.11754	up	1.21562	up	342.341	257.393	221.945	222.371	311.065	385.072	435.1	8.41699	7.97523	7.6682	7.72268	8.24994	8.57732	8.69869	hypothetical protein	EIN_036370	nucleic acid binding
EIN_036380_at	1.9327	down	1.13026	up	1.11758	up	1.21359	down	2.08302	up	2.86924	up	406.731	187.069	413.076	401.279	312.911	792.558	1034.62	8.48663	7.53601	8.66328	8.64701	8.20735	9.54531	10.0073	hypothetical protein	EIN_036380
EIN_036390_at	1.24912	down	1.43604	down	1.15964	up	1.12719	down	4.03522	down	6.08493	down	140.437	104.635	94.4595	153.589	116.741	32.9216	21.9976	7.01829	6.69739	6.4962	7.23197	6.84557	5.00565	4.41305	DNA replication complex GINS protein PSF2, putative	EIN_036390
EIN_036400_at	1.11449	up	1.26882	down	1.54764	down	2.00766	up	1.43632	up	1.3331	up	284.137	322.711	226.165	183.554	583.569	482.524	391.88	8.1392	8.29559	7.79572	7.50913	9.14472	8.66158	8.55398	hypothetical protein	EIN_036400
EIN_036410_at	1.24672	up	1.44505	up	2.43432	up	1.50166	up	1.81613	up	1.55368	up	847.896	796.14	883.142	1478.45	955.518	1113.25	1009.38	9.23618	9.55431	9.7673	10.5197	9.82273	10.097	9.87187	hypothetical protein	EIN_036410
EIN_036420_at	1.55326	down	1.11416	down	1.01566	up	1.3206	up	3.99824	up	6.34647	up	468.995	328.053	439.823	529.909	606.172	1869.37	2886.05	8.82666	8.19136	8.67071	8.84908	9.22785	10.826	11.4926	hypothetical protein, conserved	EIN_036420	ATP binding, protein kinase activity, protein serine/threonine kinase activity, protein tyrosine kinase activity
EIN_036430_at	1.67772	up	2.50429	up	2.39582	up	1.41928	up	1.20476	up	1.40659	down	1053.32	1892.33	2630.85	2739.08	1600.9	1260.67	741.98	10.0142	10.7607	11.3386	11.2747	10.5193	10.2829	9.52196	microsomal signal peptidase 23 kD subunit, putative	EIN_036430	peptidase activity
EIN_036440_at	2.10125	up	2.00685	up	2.06512	up	1.3832	up	6.32454	up	10.5572	up	134.211	288.063	427.12	274.104	180.621	1088.08	1516.45	7.01215	8.0834	8.01708	8.05838	7.48016	9.67311	10.4123	hypothetical protein	EIN_036440
EIN_036450_at	1.65879	down	1.16674	down	1.16109	up	1.1841	down	1.8312	down	1.71246	down	17.5091	11.2488	15.9192	21.4316	14.9121	9.11857	10.4418	4.06071	3.33057	3.83823	4.27619	3.81692	3.18792	3.28464	hypothetical protein	EIN_036450
EIN_036460_at	3.16246	down	2.53428	down	1.38146	down	1.45374	down	2.71512	down	2.51177	down	55.9249	15.7718	20.0836	32.0124	29.9884	16.8459	18.3779	5.43603	3.77499	4.09446	4.96984	4.89627	3.99502	4.10733	hypothetical protein, conserved	EIN_036460
EIN_036470_x_at	1.30649	up	1.1726	down	1.17627	down	1.27887	up	3.07158	up	3.58379	up	19.9129	25.2029	15.8149	19.2529	25.1804	56.8359	68.8844	4.1915	4.57719	3.96179	3.95728	4.54637	5.81048	6.03298	hypothetical protein	EIN_036470
EIN_036480_s_at	1.74073	up	1.10648	down	1.10894	down	1.81469	up	1.05234	up	1.27963	up	1069.74	1146.5	489.817	475.619	932.084	1193.43	1016.05	8.99945	9.79914	8.85347	8.85027	9.85918	9.07305	9.35518	glycerol-3-phosphate dehydrogenase, putative	EIN_036480	electron carrier activity, oxidoreductase activity
EIN_036490_at	1.06068	down	1.02477	up	1.22186	up	1.97067	up	4.37061	up	3.81605	up	5.3425	5	5.51721	6.65602	10.8708	23.7613	25.3197	2.40691	2.32193	2.44221	2.69599	3.3856	4.53475	4.33899	hypothetical protein	EIN_036490
EIN_036500_at	1.3687	down	1.00469	down	1.25019	down	1.19441	up	4.1071	up	5.0509	up	138.95	107.858	135.927	110.969	161.452	576.738	749.829	7.05753	6.60473	7.05078	6.73538	7.31383	9.09565	9.39407	hypothetical protein	EIN_036500
EIN_036510_at	1.38361	up	1.40324	up	1.2462	up	1.34529	down	1.0955	down	1.13357	down	79.7778	118.252	112.334	100.207	59.609	77.6366	69.1032	6.28556	6.754	6.77432	6.60309	5.85763	6.15396	6.10468	hypothetical protein, conserved	EIN_036510
EIN_036520_at	1.33242	up	1.57908	up	1.33358	down	1.23523	up	3.1755	up	2.44403	up	132.837	152.138	193.594	85.616	143.508	369.528	287.412	6.82968	7.24373	7.48876	6.41438	7.13446	8.49667	8.11895	DNA-(apurinic or apyrimidinic site) lyase, putative	EIN_036520	nuclease activity
EIN_036530_at	1.50714	up	2.64761	down	1.26785	down	2.56448	up	2.55962	up	3.24868	up	761.857	949.266	250.377	550.146	1608.41	1517.31	1947.26	9.19929	9.7911	7.7946	8.85691	10.558	10.5552	10.8991	hypothetical protein, conserved	EIN_036530
EIN_036540_at	1.13534	down	2.17584	down	1.44065	down	1.50542	up	1.84214	up	1.22519	up	20.4062	17.6606	9.38579	15.4409	31.401	62.8858	45.574	4.3193	4.13617	3.19773	3.79258	4.90947	5.20068	4.6123	hypothetical protein	EIN_036540
EIN_036550_at	1.12824	down	1.23247	down	1.00247	up	1.98429	down	2.64564	down	2.05028	down	1885.19	1402.43	1432.13	1676.5	779.096	555.935	717.262	10.4805	10.3064	10.1789	10.4841	9.49188	9.07689	9.44468	hypothetical protein	EIN_036550
EIN_036560_at	1.4465	down	1.38803	down	1.19423	down	2.26926	down	1.2711	down	1.20898	down	6658.65	4674.62	4757.28	5639.68	2893.78	5275.15	5480.11	12.6785	12.1459	12.2054	12.4224	11.4962	12.3324	12.4047	hypothetical protein	EIN_036560
EIN_036570_at	1.92219	up	2.05374	up	1.28288	up	1.20846	down	1.34243	down	1.20976	down	755.732	1410.85	1480.29	948.689	606.88	606.777	668.059	9.48933	10.4321	10.5276	9.84872	9.21616	9.06448	9.21462	hypothetical protein	EIN_036570
EIN_036580_at	1.9949	down	1.00682	down	1.23289	down	2.93512	down	5.03194	down	5.98716	down	507.155	253.914	565.562	414.417	175.49	126.404	109.237	8.96865	7.97234	8.95884	8.6666	7.41523	6.63753	6.38678	hypothetical protein	EIN_036580
EIN_036590_at	1.71344	down	1.08351	down	1.08577	up	1.40494	down	3.03599	up	4.29351	up	122.368	70.9908	113.637	164.32	84.6787	376.64	503.798	6.87233	6.09543	6.75661	6.99104	6.38182	8.47449	8.97448	hypothetical protein	EIN_036590
EIN_036600_at	1.08516	up	1.56274	up	1.03599	down	1.69588	up	5.48064	up	7.95292	up	132.408	159.178	200.487	126.281	222.498	772.005	1027.79	6.99601	7.11392	7.64009	6.94501	7.75805	9.45036	9.9875	hypothetical protein	EIN_036600
EIN_036610_at	2.73348	up	2.33441	up	1.52977	up	1.62767	up	1.82753	up	1.57162	up	649.079	1089.56	866.071	579.125	600.503	673.642	583.088	8.51472	9.96546	9.73778	9.12804	9.21753	9.38462	9.16697	serine/threonine protein phosphatase 2A regulatory subunit B', putative	EIN_036610	phosphatase activator activity
EIN_036620_at	1.31204	down	1.78769	up	1.74452	up	1.12104	down	2.4768	up	2.79443	up	1211.77	1093.84	2157.76	1989.8	1015.18	3011.53	3250.55	10.1477	9.75591	10.9858	10.9506	9.98289	11.4562	11.6303	hypothetical protein	EIN_036620	DNA binding
EIN_036630_s_at	1.29925	down	1.20145	down	1.00673	down	1.35723	down	1.23593	up	1.97286	up	115.694	120.668	118.585	104.327	86.4476	211.817	363.733	6.14645	5.76877	5.88167	6.13677	5.70579	6.45205	7.12674
EIN_036640_at	1.01409	down	1.00377	up	1.01409	down	1.00818	down	1.01947	up	1.01409	down	5.07248	5	5.09284	5	5.02965	5.18101	5	2.34212	2.32193	2.34754	2.32193	2.33036	2.36993	2.32193
EIN_036650_at	1.10569	up	1	down	1	down	1	down	1	down	1.06762	up	5	5.65259	5	5	5	5	5.38703	2.32193	2.46687	2.32193	2.32193	2.32193	2.32193	2.41633	hypothetical protein, conserved	EIN_036650
EIN_036660_at	4.3141	up	5.38402	up	5.09635	up	2.8753	up	1.37153	up	1.04222	up	2500.35	5561.74	7042.92	6643.74	3648.18	1797	1328.66	10.3083	12.4174	12.737	12.6578	11.832	10.7641	10.368	glutenin, low molecular weight subunit 1D1 precursor, putative	EIN_036660
EIN_036670_at	2.42387	up	2.33831	up	2.35456	up	1.02434	down	1.22471	down	1.48632	down	2609.07	4363.61	4189.44	4227.41	1955.7	1615.78	1254.24	10.7846	12.0619	12.0101	12.0201	10.7499	10.4922	10.2129	hypothetical protein, conserved	EIN_036670
EIN_036680_at	1.19305	up	1.0032	up	1.40313	down	1.25633	down	1.19739	up	1.00245	up	90.2151	101.499	85.8328	61.6136	69.8612	97.9098	83.0678	6.30781	6.56246	6.31243	5.81916	5.9786	6.5677	6.31134
EIN_036690_at	1.72395	up	1.54673	up	1.46207	up	1.17392	down	1.69168	down	1.93885	down	4844.62	7491.26	6828.87	6393.75	3648.86	2636.52	2306.67	12.0612	12.8469	12.6904	12.6092	11.8299	11.3027	11.106	hypothetical protein	EIN_036690
EIN_036700_at	1.05152	down	3.24857	down	2.13469	up	1.27452	down	1.40035	up	2.25031	down	232.694	197.213	50.1758	346.771	201.496	229.499	72.995	7.34021	7.26774	5.64041	8.43424	6.99026	7.826	6.17009	hypothetical protein	EIN_036700
EIN_036710_at	1.30474	down	1.61897	down	2.01248	down	3.36414	up	3.88409	up	3.79618	up	205.509	160.166	129.28	106.958	798.663	1209.96	887.579	7.68016	7.29639	6.98508	6.67118	9.43039	9.63773	9.6047	tipc, putative	EIN_036710
EIN_036720_at	1.72623	up	1.82466	up	1.97042	up	2.09649	up	1.01486	down	1.3136	down	241.66	356.364	375.476	410.4	430.1	203.781	156.353	7.67908	8.4667	8.5467	8.65758	8.74705	7.65779	7.28555	ankyrin repeat-containing protein, putative	EIN_036720
EIN_036730_at	1	down	1	down	1.16808	up	1.72301	up	1.43911	up	1.43753	up	5	5	5	5.88607	8.89935	7.5585	7.52928	2.32193	2.32193	2.32193	2.54607	3.10686	2.8471	2.84552	hypothetical protein	EIN_036730
EIN_036740_at	2.54182	down	2.53098	down	2.37854	down	1.41852	up	2.51263	up	2.72746	up	201.435	103.045	86.5444	102.428	353.778	563.755	554.101	7.6491	6.30324	6.3094	6.39902	8.15349	8.9783	9.09666	hypothetical protein	EIN_036740
EIN_036750_at	2.62327	down	1.50436	down	1.40264	down	1.30711	down	1.54067	up	1.78192	up	196.8	68.2438	118.522	126.698	137.494	336.685	389.94	7.46734	6.07597	6.87819	6.97919	7.08095	8.0909	8.30077	hypothetical protein	EIN_036750
EIN_036760_at	1.20413	up	1.48043	up	1.81659	up	1.04757	down	1.04176	up	1.00959	up	118.674	127.437	161.414	202.689	97.3153	107.595	103.927	6.66911	6.93711	7.23513	7.53035	6.60207	6.72813	6.68288	hypothetical protein	EIN_036760
EIN_036770_at	1.58728	up	2.21994	up	2.65999	up	1.1729	up	1.62092	up	1.62321	up	51.5006	49.1518	65.262	81.1297	32.5982	45.5757	45.3493	4.74563	5.41219	5.89615	6.15705	4.97571	5.44244	5.44447	hypothetical protein	EIN_036770
EIN_036780_at	5.79598	up	5.5906	up	3.0033	up	1.71299	up	1.87278	down	4.15693	down	237.41	1109.12	1072.16	578.493	350.423	131.68	49.5478	7.57633	10.1114	10.0593	9.16288	8.35285	6.67115	5.52081	hypothetical protein	EIN_036780	GTPase activator activity
EIN_036790_at	1.0528	down	1.20724	up	1.01143	up	1.77838	down	4.22624	down	6.26002	down	2642.38	2141.47	2263.41	2098.56	1183.91	512.308	318.942	10.8136	10.7394	11.0853	10.83	9.98302	8.73421	8.16741	hypothetical protein	EIN_036790
EIN_036800_at	1.02543	up	1.13758	down	1.01316	down	1.73004	down	1.29775	down	1.32105	down	5949.47	6117.1	5255.35	5918.73	3480.16	4591.19	4518.99	12.5251	12.5613	12.3391	12.5062	11.7343	12.1491	12.1234	hypothetical protein	EIN_036800
EIN_036810_at	2.48569	up	4.95171	up	1.8471	up	1.2814	up	1.44518	up	2.24766	up	185.457	410.485	894.9	304.225	226.135	256.661	377.568	7.33432	8.64796	9.64224	8.21958	7.69204	7.86557	8.50274	hypothetical protein, conserved	EIN_036810
EIN_036820_at	2.13125	down	2.1385	down	1.72997	down	1.4818	up	2.1628	up	2.61807	up	500.839	196.011	219.326	246.654	618.466	926.97	1093.03	8.70035	7.60865	7.60375	7.90961	9.2677	9.81325	10.0889	hypothetical protein	EIN_036820
EIN_036830_at	1.93972	down	1.39963	down	1.02105	down	1.33947	down	1.61836	down	1.76812	down	311.697	160.31	226.138	301.192	231.206	191.557	174.251	8.26209	7.30624	7.77705	8.23204	7.84043	7.56756	7.43988	hypothetical protein	EIN_036830	binding
EIN_036840_at	1.31785	up	1.41701	up	1.55526	up	1.08652	down	2.16843	down	2.29249	down	2171.99	2898.44	3054.16	3354.48	2007.09	998.115	950.411	11.0692	11.4674	11.572	11.7063	10.9495	9.95252	9.87225	guanine nucleotide-binding protein subunit beta, putative	EIN_036840
EIN_036850_at	2.21356	down	1.48824	down	1.45949	down	1.21026	up	1.71864	down	2.1724	down	876.841	377.183	571.229	571.576	1007.92	517.838	397.828	9.70087	8.5545	9.12726	9.15541	9.97619	8.91961	8.58158	hypothetical protein, conserved	EIN_036850
EIN_036860_at	1.09273	down	1.28695	up	1.3197	up	1.86078	down	1.34087	up	1.08609	up	47.0971	43.3914	59.8805	75.1543	26.1381	64.8624	52.4194	5.53238	5.40445	5.89634	5.93259	4.63647	5.95555	5.65152	hypothetical protein	EIN_036860
EIN_036870_at	1.18197	down	1.29841	up	1.7329	down	5.2791	down	6.02618	down	3.62819	down	200.4	171.053	266.366	137.695	38.4016	33.3973	59.2229	7.63077	7.38958	8.00752	6.83758	5.23047	5.03952	5.77152	hypothetical protein	EIN_036870
EIN_036880_at	1.19183	down	1.44077	down	1.53664	up	3.03911	down	2.6094	down	3.00589	down	2045.46	1462.66	1084.04	2432.83	609.668	594.906	522.486	10.5989	10.3457	10.0721	11.2187	8.99526	9.2152	9.01112	hypothetical protein	EIN_036880
EIN_036890_at	1.32932	down	1.64916	down	25.7063	up	200.951	up	81.1546	up	20.821	up	23.2582	19.4076	13.8645	592.442	4737.85	2012.89	473.756	4.4913	4.08062	3.76956	9.17535	12.142	10.8339	8.87127	glucosamine 6-phosphate N-acetyltransferase, putative	EIN_036890	N-acetyltransferase activity
EIN_036900_at	1.75463	down	2.2715	down	2.16217	down	1.29794	down	1.03917	up	1.13905	down	5941.97	3302.8	2576.61	3157.59	4435.1	6479.3	5089.34	12.4873	11.6761	11.3036	11.3748	12.111	12.5427	12.2994	29 kDa ribonucleoprotein, chloroplast precursor, putative	EIN_036900	nucleic acid binding
EIN_036910_at	2.19397	up	4.07919	up	1.72405	up	1.46685	up	1.40131	up	1.24075	up	64.8679	139.444	257.593	118.246	97.4869	112.95	93.9677	5.96523	7.09877	7.99352	6.75104	6.51795	6.45201	6.27644	homeobox-containing protein, putative	EIN_036910	heat shock protein binding
EIN_036920_at	1.28408	down	1.23738	up	1.37147	up	1.18176	down	1.5945	down	1.60615	down	1114.95	724.958	1193.03	1556.83	949.522	566.35	523.467	9.69697	9.33624	10.0043	10.1527	9.45603	9.02386	9.01336	hypothetical protein	EIN_036920
EIN_036930_at	1.27801	up	1.30586	up	1.51476	up	13.5957	up	7.92027	up	12.4404	up	201.334	255.988	270.727	307.016	2706.85	1571.62	2784.52	7.6282	7.98209	8.0132	8.22729	11.3933	10.6137	11.2652	hypothetical protein, conserved	EIN_036930	binding
EIN_036940_at	1.17593	down	1.47945	down	2.34736	down	2.35005	down	2.63188	down	2.2539	down	69.9981	58.8668	48.0699	34.3826	29.5228	37.3042	45.8356	6.10744	5.87363	5.54237	4.87639	4.87475	4.71134	4.93501	hypothetical protein	EIN_036940
EIN_036950_at	1.19627	down	1.67685	down	1.31751	down	1.6033	down	1.26519	up	1.06239	down	109.266	87.4715	64.7312	84.2273	64.7858	153.093	162.307	6.69756	6.43902	5.95181	6.29975	6.01652	7.03692	6.61025	hypothetical protein	EIN_036950
EIN_036960_at	1.10982	down	13.7723	up	7.36051	up	230.958	up	181.727	up	78.4314	up	20.2593	23.2658	283.432	145.961	4440.95	3474.62	1509.36	4.25458	4.10425	8.03827	7.13438	12.1061	11.7602	10.5479	hypothetical protein	EIN_036960
EIN_036970_at	1.6927	up	4.27623	up	5.41419	up	11.022	up	8.01082	up	6.19714	up	381.58	682.601	1585.95	1999	4062.94	3019.4	2329.24	8.52168	9.28101	10.618	10.9584	11.984	11.5236	11.1533	hypothetical protein	EIN_036970
EIN_036980_at	1.24704	down	1.52572	down	1.2792	up	1.02704	up	1.3873	down	1.23286	down	5980	4718.41	3883.16	7747.41	6132.84	4710.88	4792.12	12.5204	12.2019	11.9109	12.8757	12.5589	12.0481	12.2184	cysteine proteinase 3 precursor, putative	EIN_036980	cysteine-type peptidase activity
EIN_036990_s_at	1.30848	up	1.12719	up	1.09564	down	2.55258	up	4.97573	up	7.28739	up	22.937	29.7941	23.6265	22.2003	52.146	102.687	149.474	4.34708	4.73497	4.51981	4.2153	5.69903	6.66198	7.21248	hypothetical protein	EIN_036990
EIN_037000_at	2.32592	down	2.15624	down	1.16835	up	8.02109	up	2.00933	up	1.40474	up	60.1281	25.6624	27.9091	69.6176	474.004	147.631	91.5175	5.87842	4.66062	4.7699	6.1029	8.88222	6.88513	6.36873	polygalacturonase inhibitor 2 precursor, putative	EIN_037000	protein binding
EIN_037010_at	1.00674	down	1.2244	down	1.23071	down	1.40636	up	1.1922	up	1.00531	up	357.289	319.357	289.207	270.528	491.323	427.26	371.554	8.32854	8.31885	8.03647	8.02906	8.82051	8.58217	8.33619	sphingosine-1-phosphate phosphohydrolase, putative	EIN_037010	catalytic activity
EIN_037020_at	1.06705	up	1.16358	down	1.37881	down	6.31677	up	4.57073	up	3.50754	up	84.1894	88.209	70.962	59.9815	536.122	377.52	306.217	6.35902	6.45265	6.14045	5.8956	9.01821	8.55145	8.16948	structural maintenance of chromosomes protein, putative	EIN_037020	ATP binding
EIN_037030_at	1.32063	up	1.42521	up	1.45366	up	1.18422	up	2.60987	up	3.01408	up	359.767	491.394	558.334	530.269	424.243	1299.4	1171.1	8.47385	8.87507	8.98502	9.01354	8.71778	9.85782	10.0656	hypothetical protein	EIN_037030
EIN_037040_at	1.71503	down	2.28212	down	1.97595	down	1.10455	up	8.68364	up	12.5452	up	13.2748	7.26888	5.25561	6.3438	16.3426	123.373	156.683	3.58098	2.80274	2.3906	2.59843	3.72444	6.69927	7.23004	hypothetical protein	EIN_037040
EIN_037050_at	4.18723	up	6.72688	up	5.66691	up	3.16215	up	7.23449	up	12.724	up	170.014	420.549	616.417	519.872	284.669	892.625	1185.08	6.43371	8.49971	9.18365	8.93628	8.09462	9.28861	10.1032	hypothetical protein, conserved	EIN_037050	phosphatidylinositol N-acetylglucosaminyltransferase activity
EIN_037060_at	1.25108	down	1.21459	down	1.99835	up	197.501	up	61.1855	up	25.6747	up	19.4509	15.165	16.5511	38.3498	3823.03	1720.04	712.683	4.24325	3.92008	3.96278	5.24207	11.869	10.1784	8.92553	hypothetical protein	EIN_037060
EIN_037070_at	1.32364	down	1.29585	down	1.18126	down	2.93046	down	3.255	down	3.28052	down	4534	3268.61	3337.21	3766.46	1567.69	1400.02	1336.71	12.0782	11.6737	11.7043	11.8379	10.5271	10.3756	10.3643	hypothetical protein, conserved	EIN_037070	zinc ion binding
EIN_037080_at	1.52401	down	1.40161	down	1.20249	down	1.11252	down	1.18017	up	2.33793	up	3167.95	2658.56	2287.7	2766.59	2950.36	4637.66	7993.43	11.6234	11.0155	11.1363	11.3574	11.4695	11.8624	12.8486	hypothetical protein	EIN_037080
EIN_037090_at	2.26493	up	2.2955	up	2.42463	up	3.49082	up	10.8403	up	7.98916	up	383.824	240.926	255.613	304.187	380.434	1081.27	859.505	6.63989	7.81935	7.8387	7.91765	8.44345	10.0782	9.63793	myosin light chain kinase, putative	EIN_037090	ATP binding, protein kinase activity, protein serine/threonine kinase activity, protein tyrosine kinase activity
EIN_037100_at	1.67779	down	1.42315	down	1.21331	down	1.48784	down	1.099	up	1.43248	down	81.3057	56.1704	57.1889	72.0085	53.6997	106.706	88.2153	6.31138	5.56482	5.80229	6.03243	5.73815	6.44757	5.79286	hypothetical protein	EIN_037100
EIN_037110_at	1.94813	up	1.89054	up	1.01183	up	9.1036	up	5.06957	up	2.28113	up	41.3328	82.1656	74.8885	41.3851	362.5	266.913	127.359	5.28163	6.24372	6.20043	5.29859	8.46807	7.62349	6.47138	bromodomain-containing protein, putative	EIN_037110
EIN_037120_at	1.89519	up	2.8369	up	1.18549	up	1.26075	down	1.01724	up	1.37136	down	81.5349	147.676	190.326	80.163	52.809	71.9367	53.9149	6.04743	6.96977	7.55175	6.29291	5.71315	6.0721	5.59183	hypothetical protein	EIN_037120
EIN_037130_at	1.66811	up	2.50293	up	1.52272	down	1.52272	down	1.27246	down	1.28177	down	8.14579	16.2191	20.812	5	5	6.45399	6.30993	2.92858	3.6668	4.2522	2.32193	2.32193	2.58095	2.57044	hypothetical protein	EIN_037130
EIN_037140_at	1.5371	up	1.18682	up	3.90477	up	62.4994	up	17.0555	up	5.69131	up	60.9857	90.9893	69.0259	224.556	3605.42	2156.57	436.322	5.81419	6.43441	6.06129	7.77943	11.78	9.90636	8.32295	hypothetical protein	EIN_037140
EIN_037150_at	1.01967	up	1.40779	up	2.66029	up	2.9434	up	4.37942	up	4.39218	up	130.517	107.385	150.504	280.226	288.152	423.89	430.351	6.58563	6.61373	7.07906	7.99721	8.14311	8.71637	8.72056	hypothetical protein	EIN_037150
EIN_037160_at	2.635	up	4.3402	up	2.90202	up	6.64734	up	4.1607	up	2.81533	up	289.478	629.243	958.939	655.986	1493.63	918.967	623.099	7.77727	9.17508	9.89504	9.31433	10.5101	9.8341	9.27058	hypothetical protein	EIN_037160
EIN_037170_at	1.36228	up	2.16964	up	1.08859	up	1.52477	down	1.45052	down	1.22013	down	1311.74	1816.41	2738.97	1509.58	839.749	1007.81	1099.2	10.2989	10.7449	11.4163	10.4213	9.69027	9.7623	10.0118	chaperone protein DNAJ, putative	EIN_037170	heat shock protein binding, unfolded protein binding
EIN_037180_at	1.48535	up	1.04727	up	1.16781	down	2.16836	up	1.57297	up	1.05727	up	386.314	573.791	407.519	333.106	835.444	609.001	413.001	8.58828	9.15908	8.65492	8.36447	9.70489	9.24177	8.66863	hypothetical protein, conserved	EIN_037180
EIN_037190_at	1.76475	down	2.04747	down	1.62249	down	2.08095	down	1.63904	up	2.17903	up	1619.39	1220.48	1080.92	1203.38	693.858	2638.84	3238.9	10.4903	9.6708	9.45642	9.79206	9.43302	11.2031	11.614	hypothetical protein, conserved	EIN_037190
EIN_037200_at	1.45489	up	1.3146	up	1.59181	up	4.06806	up	4.41832	up	5.22965	up	312.185	426.631	402.714	464.275	1212.16	1397.85	1539.55	8.18467	8.72559	8.5793	8.85534	10.209	10.3282	10.5714	Rho/RAC guanine nucleotide exchange factor, putative	EIN_037200	Rho guanyl-nucleotide exchange factor activity, zinc ion binding
EIN_037210_at	1.64537	down	1.12093	up	1.15343	up	1.44332	down	1.17481	up	1.22736	up	364.331	214.455	400.492	424.217	243.3	413.673	430.855	8.45189	7.73348	8.61659	8.65782	7.9225	8.68432	8.74745	WD-repeat protein, putative	EIN_037210
EIN_037220_at	3.26946	up	1.58594	up	1.4484	up	1.90074	up	1.55879	up	1.00588	up	657.572	2292.4	1192.7	1181.41	1150.33	842.908	549.667	9.0596	10.7687	9.72494	9.59406	9.98616	9.70003	9.06806	zinc transporter, putative	EIN_037220	metal ion transmembrane transporter activity
EIN_037230_at	2.1332	up	1.13512	down	1.17118	down	1.91157	down	1.01749	up	2.44486	up	633.188	984.017	475.035	422.967	272.44	470.724	1122.41	8.83044	9.92346	8.6476	8.60248	7.89568	8.85545	10.1202	hypothetical protein	EIN_037230
EIN_037240_at	1.02037	up	1.14549	down	1.16456	up	1.23795	down	1.17085	down	1.34442	down	5874.17	6053.3	5262.95	7070.11	4759.27	5065.61	4406.73	12.519	12.5481	12.3231	12.7388	12.2111	12.2915	12.092	40S ribosomal protein S15A, putative	EIN_037240	structural constituent of ribosome
EIN_037250_at	2.30346	down	1.85337	down	2.28903	down	2.8464	down	1.64634	down	1.56573	down	128.479	57.5132	69.0929	56.6229	44.2364	82.6839	107.091	6.94765	5.74385	6.0575	5.75291	5.43851	6.22838	6.30081	synaptonemal complex protein, putative	EIN_037250
EIN_037260_at	1.01746	up	1.27771	up	1.11806	up	3.29348	up	5.18088	up	7.4541	up	261.974	268.797	349.338	292.066	874.79	1680.63	2037.86	8.02082	8.04579	8.37438	8.18182	9.74043	10.394	10.9189	DNA mismatch repair protein MlH1, putative	EIN_037260	ATP binding, mismatched DNA binding
EIN_037270_s_at	1.70625	up	1.23092	up	2.57651	up	2.36652	up	1.48756	up	1.50593	up	352.61	519.261	351.22	804.572	956.061	580.837	482.868	8.0588	8.82963	8.35854	9.42422	9.30157	8.63175	8.64946	cyclomaltodextrin glucanotransferase precursor, putative	EIN_037270	catalytic activity, cation binding
EIN_037280_at	1.74056	down	1.1419	down	1.26962	down	1.68352	down	3.1644	down	4.24303	down	466.369	262.071	397.304	358.082	286.749	161.841	109.72	8.82382	8.02427	8.63239	8.47943	8.07235	7.1619	6.73873	protein serine/threonine kinase, putative	EIN_037280	ATP binding, protein kinase activity, protein serine/threonine kinase activity, protein tyrosine kinase activity
EIN_037290_s_at	1	down	1	down	1	down	1	down	1	down	1.3161	up	5	5	5	5	5	5	7.05419	2.32193	2.32193	2.32193	2.32193	2.32193	2.32193	2.7182	hypothetical protein	EIN_037290
EIN_037300_x_at	1.0125	down	1.0125	down	1.0125	down	1.0125	down	1.0125	down	1.06029	up	5.06411	5	5	5	5	5	5.42595	2.33986	2.32193	2.32193	2.32193	2.32193	2.32193	2.42431	hypothetical protein	EIN_037300
EIN_037310_at	1.72268	down	1.14424	down	2.00243	down	1.66601	down	1.10011	down	1.13586	down	443.543	281.134	410.2	224.125	276.484	431.559	391.352	8.78838	8.00372	8.59399	7.78662	8.05198	8.65073	8.60459	hypothetical protein	EIN_037310
EIN_037320_at	1.26496	down	1.62213	down	1.07233	up	1.5881	up	1.36951	up	1.03815	down	397.91	304.859	239.654	413.873	618.399	527.511	373.337	8.58862	8.24953	7.89073	8.68937	9.25592	9.04228	8.53461	hypothetical protein	EIN_037320
EIN_037330_at	2.76	down	3.9913	down	5.34297	down	4.45937	down	7.05237	down	4.9933	down	458.555	182.396	119.294	84.6255	101.65	75.8802	116.036	8.80825	7.34358	6.81139	6.39061	6.65141	5.99014	6.48825	hypothetical protein	EIN_037330
EIN_037340_at	1.4204	down	1.87563	down	1.90744	down	3.90056	down	4.12034	down	4.32448	down	787.449	544.353	413.206	420.545	200.059	244.716	249.003	9.58895	9.08264	8.68157	8.65731	7.62526	7.54618	7.47642	hypothetical protein	EIN_037340
EIN_037350_at	2.08308	down	1.7845	down	1.94274	down	1.50067	down	1.09204	down	1.31955	down	303.148	133.898	154.339	150.058	184.034	307.54	329.317	8.09485	7.03613	7.25933	7.13675	7.50924	7.96781	7.6948	serine/threonine protein phosphatase 2B catalytic subunit alpha isoform, putative	EIN_037350	hydrolase activity
EIN_037360_at	1.06973	down	1.98789	up	1.4	up	1.20577	down	1.91067	up	2.20098	up	71.704	64.4411	138.177	96.6648	55.0557	140.165	146.468	6.04654	5.9493	7.03778	6.53197	5.77659	6.98062	7.18469	DEAD box ATP-dependent RNA helicase, putative	EIN_037360	ATP binding, ATP-dependent helicase activity, helicase activity, nucleic acid binding
EIN_037370_at	1.95472	down	1.20716	down	1.21007	down	1.36405	down	1.34489	up	1.99477	up	1437.59	670.885	1105.18	1081.65	960.73	2076.42	2709.15	10.3499	9.38292	10.0783	10.0748	9.90199	10.7774	11.3461	hypothetical protein, conserved	EIN_037370
EIN_037380_at	2.58184	up	3.62042	up	2.18394	up	1.09072	up	1.63591	down	2.39671	down	60.0153	137.823	189.452	115.743	57.9926	34.4411	23.6353	5.6718	7.0402	7.52796	6.79873	5.79707	4.96171	4.41074	hypothetical protein, conserved	EIN_037380	Rab GTPase activator activity
EIN_037390_at	1.54135	down	2.59128	down	1.40664	down	1.15272	down	2.63586	up	3.51945	up	2024.54	1427.82	772.886	1554.62	1764.79	5275.33	7015.54	10.9297	10.3055	9.55605	10.4375	10.7247	12.328	12.7451	hypothetical protein	EIN_037390
EIN_037400_at	1.02653	up	1.56314	up	1.36921	up	2.45051	up	2.93722	up	2.62886	up	228.144	245.001	338.704	296.595	540.377	658.82	720.447	7.74971	7.78748	8.39415	8.20305	9.04279	9.30416	9.14415	hypothetical protein	EIN_037400
EIN_037410_at	1.22819	up	1.11798	down	1.02161	down	2.86004	down	1.50482	down	1.23807	up	1413.79	2021.79	1344.48	1395.96	528.004	957.339	1747.13	10.4538	10.7503	10.2929	10.4229	8.93772	9.86416	10.7618	ATP-binding domain-containing protein, putative	EIN_037410	ATP binding
EIN_037420_at	1.24752	down	3.31231	down	2.86193	down	4.99867	down	4.21392	down	2.99213	down	4127.58	3209.77	1208.58	1415.69	816.309	994.504	1334.74	11.9627	11.6437	10.2349	10.4457	9.64117	9.88755	10.3815	chaperone protein DNAJ, putative	EIN_037420	heat shock protein binding, unfolded protein binding
EIN_037430_at	2.07474	down	2.15051	down	1.57145	down	1.53719	up	1.29282	up	1.06347	up	1728.81	906.092	722.534	1044.89	2271.11	2054.51	1968.61	10.4527	9.39973	9.34798	9.80056	11.073	10.8232	10.5414	hypothetical protein	EIN_037430
EIN_037440_at	1.05599	down	1.38308	down	3.62991	down	5.0171	down	7.68381	down	8.71179	down	634.569	412.482	378.618	121.729	63.1467	35.1959	31.2761	8.04182	7.96323	7.57394	6.18189	5.71497	5.1	4.91885	aryl-alcohol dehydrogenase, putative	EIN_037440	oxidoreductase activity
EIN_037450_at	2.30411	up	1.41455	up	1.04794	up	1.11233	up	7.29213	up	7.05595	up	38.5055	81.3263	44.8098	32.5889	35.2994	228.88	269.405	4.95699	6.1612	5.45733	5.02454	5.11057	7.82333	7.77583	hypothetical protein	EIN_037450
EIN_037460_at	1.60879	down	1.20984	down	1.33433	down	1.09568	up	1.82472	up	1.84831	up	857.909	545.281	718.38	628.327	929.61	1537.36	1592.86	9.71095	9.02497	9.43613	9.29483	9.84277	10.5786	10.5972	hypothetical protein	EIN_037460
EIN_037470_at	3.39416	down	3.27037	down	1.0524	down	4.27225	up	2.67291	up	2.3096	up	51.9584	15.6913	16.5651	50.97	224.153	139.783	120.728	5.68889	3.92584	3.97944	5.61521	7.78389	7.1073	6.89654	hypothetical protein	EIN_037470
EIN_037480_at	1.10222	up	2.15601	up	2.42136	up	3.51816	up	3.5341	up	2.29757	up	209.611	173.821	343.617	381.231	566.377	551.891	356.403	7.27201	7.41242	8.38038	8.54783	9.08683	9.09336	8.47213	hypothetical protein	EIN_037480
EIN_037490_at	2.26141	up	1.67153	up	2.16827	up	1.0705	up	1.66457	down	1.84661	down	2166.04	3609.66	2677.49	3463.57	1790.54	1087.01	923.634	10.6396	11.8168	11.3807	11.7561	10.7379	9.90442	9.75469	hypothetical protein, conserved	EIN_037490	catalytic activity
EIN_037500_at	1.14126	down	1.22459	down	1.16037	down	2.06022	down	1.82001	down	1.27797	down	5564.84	5143.96	4652.78	4853.5	2704.67	3247.79	4517.35	12.4391	12.2485	12.1468	12.2245	11.3963	11.5751	12.0852	hypothetical protein	EIN_037500
EIN_037510_at	1.83612	down	1.63861	down	1.29135	up	2.16499	up	1.72702	up	1.42321	up	129.331	68.8375	80.6295	189.988	284.924	237.618	199.54	6.97553	6.09887	6.26305	7.34442	8.08989	7.76382	7.48468	rap GTPase-activating protein, putative	EIN_037510	GTPase activator activity
EIN_037520_at	1.03296	up	2.06991	down	1.6573	down	1.97794	down	4.3124	down	3.98425	down	533.02	544.771	252.563	319.712	263.429	123.019	132.348	9.02048	9.06727	7.97091	8.29165	8.03648	6.91199	7.02617	hypothetical protein	EIN_037520	heat shock protein binding, unfolded protein binding
EIN_037530_at	1.21809	up	1.38317	up	1.85571	up	16.4599	up	3.04007	up	1.39242	up	145.277	172.467	189.862	254.862	2422.78	439.29	200.737	7.08097	7.36558	7.54894	7.97294	11.1219	8.68507	7.55856	hypothetical protein	EIN_037530
EIN_037540_at	1.30646	up	1.48031	up	1.09189	up	2.46278	up	2.02026	down	4.51149	down	679.319	870.178	1033.27	706.567	1796.77	323.738	146.8	9.33017	9.71583	9.89607	9.45699	10.6305	8.31563	7.15656	hypothetical protein	EIN_037540
EIN_037550_at	1.06859	down	1.39356	up	1.11657	up	1.57216	up	1.04004	up	1.16656	down	1035.36	1031.12	1457.43	1244.36	1627.82	1091.92	895.256	10.009	9.91333	10.4878	10.1681	10.6618	10.0657	9.78678	1-acylglycerol-3-phosphate acyltransferase, putative	EIN_037550	acyltransferase activity
EIN_037560_at	2.53772	down	2.92289	down	1.22327	down	1.81685	down	1.29838	down	1.25569	down	980.278	312.543	282.13	638.805	425.54	613.793	620.498	9.58727	8.24374	8.03987	9.29653	8.72584	9.21056	9.25879	hypothetical protein	EIN_037560
EIN_037570_at	1.88856	down	2.50986	up	1.0906	up	2.05808	up	5.94606	up	3.7245	up	46.7023	22.2633	105.521	42.5791	86.8026	270.972	148.789	5.26967	4.35238	6.59727	5.39479	6.31096	7.8416	7.16671	hypothetical protein, conserved	EIN_037570
EIN_037580_at	1.07679	down	1.19573	down	1.10361	up	1.11271	up	2.19218	down	3.14011	down	3279.83	2931.49	2620.86	3484.65	3521.98	1492.37	1003.56	11.6108	11.5041	11.3529	11.7531	11.7649	10.4785	9.96002	proteasome subunit beta type-2-A, putative	EIN_037580	threonine-type endopeptidase activity
EIN_037590_at	1.67226	down	1.10715	up	1.99524	up	1.0328	down	1.07281	up	1.01998	down	197.793	123.384	261.173	397.695	194.251	212.014	193.286	7.62006	6.87826	7.76691	8.61662	7.5735	7.72145	7.59152	hypothetical protein	EIN_037590
EIN_037600_at	1.32509	up	1.37553	up	1.05572	up	2.18694	up	1.19995	up	1.23728	down	281.908	316.139	434.898	230.689	459.892	254.694	174.096	7.6963	8.10239	8.15629	7.77453	8.82521	7.95927	7.38913	DEAD box ATP-dependent RNA helicase, putative	EIN_037600	ATP binding, ATP-dependent helicase activity, helicase activity, nucleic acid binding
EIN_037610_at	2.26251	down	2.53845	down	1.50376	down	1.26569	up	1.30982	up	1.66788	up	66.7852	42.8625	25.2826	53.2774	82.1422	83.3129	110.104	5.9845	4.80658	4.64055	5.39592	6.32443	6.37386	6.72251	F-box and WD domain protein, putative	EIN_037610
EIN_037620_at	1.60494	up	2.00288	up	2.75457	up	1.74419	up	1.07915	down	1.31621	down	982.013	1391.74	1707.36	2348.64	1551.88	973.121	731.413	9.73298	10.4155	10.7351	11.1948	10.5355	9.62308	9.3366	mitogen-activated protein kinase, putative	EIN_037620	ATP binding, protein kinase activity, protein serine/threonine kinase activity, protein tyrosine kinase activity
EIN_037630_at	1.07784	up	1.01865	up	1.42187	up	1.72722	up	3.18028	up	4.34161	up	214.726	173.657	166.653	248.539	251.658	481.117	798.004	7.16092	7.26906	7.18757	7.66871	7.94937	8.83007	9.27915	hypothetical protein	EIN_037630
EIN_037640_at	2.06555	down	1.52082	down	1.21109	down	1.2915	down	2.78651	up	3.74187	up	372.24	169.027	222.177	284.551	260.354	965.389	1262.35	8.38967	7.34314	7.78482	8.11336	8.02062	9.86813	10.2934
EIN_037650_at	3.88641	up	5.45937	up	8.116	up	8.29075	up	9.05309	up	13.7033	up	323.207	366.838	472.443	715.098	724.936	849.309	1201.9	6.41639	8.37483	8.86512	9.43716	9.46789	9.5948	10.1928	hypothetical protein	EIN_037650
EIN_037660_at	1.63487	up	2.27368	up	3.59293	up	3.60901	up	7.11888	up	12.9984	up	69.4031	63.3078	74.9256	120.299	122.198	272.5	436.708	5.00035	5.70952	6.18538	6.84551	6.85196	7.832	8.70061	hypothetical protein	EIN_037660
EIN_037670_at	1.86217	up	1.15399	up	1.22748	down	1.20668	down	2.32486	up	3.5388	up	1428.88	1264.43	770.491	561.756	552.687	1725.27	2388.44	9.3776	10.2746	9.58424	9.0819	9.10656	10.5947	11.2009	hypothetical protein, conserved	EIN_037670
EIN_037680_at	1.2307	up	1.23327	down	1.26884	up	1.29912	up	1.21286	up	1.10148	up	332.862	398.738	260.566	406.041	412.154	390.618	352.318	8.30613	8.60561	8.00364	8.64963	8.68366	8.58454	8.44557	hypothetical protein	EIN_037680
EIN_037690_at	1.05196	down	1.14828	down	1.26032	up	2.56451	up	3.05341	up	2.78904	up	75.8678	71.5885	65.4964	95.2392	192.516	234.848	221.812	6.21902	6.14594	6.01954	6.55281	7.5777	7.82944	7.69879	hypothetical protein	EIN_037690	peptidase activity
EIN_037700_at	2.69595	up	3.50342	up	1.51993	up	1.34805	down	1.30594	up	2.68487	up	694.556	1928.48	2308.09	1003.73	504.41	1180.64	1985.01	9.36084	10.7916	11.1696	9.96484	8.92996	9.74592	10.7857	hypothetical protein	EIN_037700
EIN_037710_at	2.17287	up	3.29031	up	3.92434	up	15.3081	up	19.0836	up	22.4249	up	55.8281	93.0489	154.13	168.698	801.211	862.764	957.547	5.40842	6.52803	7.12665	7.38087	9.34465	9.66268	9.89545	protein NUF1, putative	EIN_037710
EIN_037720_at	1.17477	down	1.0256	up	1.28704	up	1.7167	up	1.56193	down	2.12117	down	1459.08	1225.36	1405.14	1730.94	2347.44	907.759	644.263	10.3869	10.1545	10.4234	10.751	11.1665	9.74357	9.30204	hypothetical protein	EIN_037720
EIN_037730_at	1.25589	up	1.4395	up	2.12338	up	2.35663	up	8.30102	up	10.2655	up	38.0246	33.7418	35.9634	55.8558	62.8127	223.325	251.795	4.6131	4.94181	5.13867	5.69947	5.84982	7.66639	7.97283	hypothetical protein	EIN_037730
EIN_037740_at	2.24912	up	2.13285	up	1.42923	up	1.53946	up	3.17911	up	4.25939	up	3042.55	4973.91	4752.67	3160.51	3402.02	7202.49	9941.63	11.1084	12.2778	12.2012	11.6236	11.7308	12.777	13.1991	purine nucleoside phosphorylase, putative	EIN_037740	catalytic activity
EIN_037750_s_at	1.12327	up	1.13923	down	1.47088	down	1.92475	up	3.90559	up	5.61948	up	29.5443	33.9726	23.9174	22.9571	52.4115	106.866	153.446	4.74991	4.91761	4.56185	4.19323	5.69458	6.71545	7.24034	hypothetical protein	EIN_037750
EIN_037760_at	1.63798	down	2.08227	down	2.01389	down	6.06967	down	3.84937	down	1.58402	down	3447.12	1911.92	1520.92	1695.89	545.774	821.996	2036.02	11.6111	10.8992	10.553	10.6011	9.00951	9.66651	10.9475	polygalacturonase inhibitor 1 precursor, putative	EIN_037760	protein binding
EIN_037770_at	1.52069	up	1.099	up	1.42946	up	9.42337	up	36.3248	up	51.0231	up	72.9563	126.463	78.8874	107.035	730.503	2876.17	3640.78	6.13723	6.74196	6.27343	6.6527	9.37347	11.3201	11.8103	hypothetical protein	EIN_037770
EIN_037780_at	1.10816	up	2.04125	up	2.49549	up	3.46369	up	1.64569	up	1.0381	down	434.517	477.155	876.445	1121.79	1496.38	732.694	417.534	8.74343	8.8916	9.77289	10.0628	10.5357	9.46213	8.68949	cullin-1, putative	EIN_037780	ubiquitin protein ligase binding
EIN_037790_at	1.24638	up	1.0959	down	1.1496	down	1.19039	down	1.12626	up	1.09224	up	572.495	645.423	518.225	461.072	411.954	554.184	539.009	8.92005	9.2378	8.78793	8.71892	8.66861	9.09158	9.04733	hypothetical protein	EIN_037790
EIN_037800_at	1.289	up	1.09604	up	1.35132	up	5.99438	up	5.77984	up	4.8504	up	139.698	170.289	145.276	178.813	803.079	843.249	651.813	7.04255	7.4088	7.17485	7.47692	9.62616	9.57358	9.32065	serine/threonine protein kinase cds1, putative	EIN_037800	ATP binding, protein kinase activity, protein serine/threonine kinase activity, protein tyrosine kinase activity
EIN_037810_at	1.5645	down	1.13987	down	1.1118	up	1.06024	up	3.21278	up	3.93493	up	223.401	147.806	189.661	289.305	243.197	726.474	854.804	7.71291	7.06721	7.52405	7.86581	7.7973	9.39673	9.68925	hypothetical protein	EIN_037810
EIN_037820_at	1.28551	up	1.41746	down	1.54772	down	4.07973	down	3.70627	down	2.93359	down	649.13	795.542	438.265	455.077	167.063	173.964	212.683	9.26965	9.63199	8.76634	8.63951	7.24118	7.37968	7.71698	hypothetical protein	EIN_037820	Rab GTPase activator activity
EIN_037830_at	1.82264	down	2.05022	down	1.19092	down	1.94061	up	2.63187	up	1.66083	up	43.9809	19.1118	20.5308	28.773	67.124	91.3132	73.2069	5.09308	4.22705	4.0573	4.84101	6.04959	6.48917	5.82498	hypothetical protein, conserved	EIN_037830
EIN_037840_at	1.84838	down	3.52893	down	1.7494	down	1.00511	up	1.11731	down	1.60453	down	3128.79	1454.41	770.251	1481.17	2608.95	2319.12	1611.14	11.3291	10.4429	9.50988	10.5223	11.3365	11.1691	10.647	grainin, putative	EIN_037840	calcium ion binding
EIN_037850_at	1.59831	down	1.66318	down	2.64011	down	4.04697	down	1.03398	down	1.03708	down	50.1489	30.2285	31.3161	15.1646	8.56582	32.4837	38.61	5.02784	4.35129	4.29389	3.62724	3.011	4.97964	4.97532	hypothetical protein	EIN_037850
EIN_037860_at	1.46038	up	1.33801	up	1.05179	down	1.53728	down	1.97717	down	1.95891	down	120.652	170.657	156.52	109.64	75.4678	59.2376	58.3254	6.83589	7.38223	7.25598	6.76304	6.2155	5.85245	5.86584	hypothetical protein	EIN_037860
EIN_037870_at	2.71587	up	3.34027	up	3.36077	up	6.90223	up	2.19764	up	1.24061	down	607.938	993.587	1245.76	1366.25	2525.22	1141.77	334.159	8.51042	9.95184	10.2504	10.2592	11.2975	9.64638	8.19937	hypothetical protein, conserved	EIN_037870	binding, protein transporter activity
EIN_037880_x_at	1	down	1	down	1	down	1.11955	up	1	down	1	down	5	5	5	5	5.7588	5	5	2.32193	2.32193	2.32193	2.32193	2.48485	2.32193	2.32193
EIN_037890_at	1.97053	up	1.62354	up	1.03058	down	1.03228	down	1.47312	down	1.72011	down	731.574	1449.06	1194.2	711.227	713.395	503.432	419.114	9.48624	10.4648	10.1854	9.44279	9.44041	8.92736	8.70374	hypothetical protein	EIN_037890
[truncated: 10,786 more rows]
