# Supplementary material for: Transcriptome Analysis of Encystation in Entamoeba invadens
Source: PLoS One. 2013 Sep 11;8(9):e74840. doi: 10.1371/journal.pone.0074840 (PMC3770568; doi:10.1371/journal.pone.0074840)
Supplement: Table S2 — Normalized transcriptome data of genes present at least one time points during encystation. The E . invadens probe set ID, p-value and corrected p-value of ANOVA, post-hoc test, fold change and regulation relative to time 0 h (trophozoite stage), normalized expression levels in log2 scale, Pathema/AmoebaDB gene ID, common names, predicted GO function of two biological replicate are shown. (XLSX) [file pone.0074840.s003.xlsx]

## Sheet: Sheet1
Table S2. Normalized transcriptome data of genes present at least one time points during encystation.
The E. invadens probe set ID, p-value and corrected p-value of ANOVA, post-hoc test, fold change and regulation relative to time 0h (trophozoite stage), normalized expression levels in log2 scale, Pathema/AmoebaDB gene ID, common names, predicted GO function of two biological replicate are shown.
ProbeSetID	Biological Replicate 1																											Biological Replicate 2
	ANOVA		[0.5h] vs [0h]			[2h] vs [0h]			[8h] vs [0h]			[24h] vs [0h]			[48h] vs [0h]			[120h] vs [0h]			Log2 Expression							ANOVA		[0.5h] vs [0h]			[2h] vs [0h]			[8h] vs [0h]			[24h] vs [0h]			[48h] vs [0h]			[120h] vs [0h]
	Corrected p-value	p-value	Fold change	Regulation	Post-hoc test	Fold change	Regulation	Post-hoc test	Fold change	Regulation	Post-hoc test	Fold change	Regulation	Post-hoc test	Fold change	Regulation	Post-hoc test	Fold change	Regulation	Post-hoc test	0h	0.5h	2h	8h	24h	48h	120h	Corrected p-value	p-value	Fold change	Regulation	Post-hoc test	Fold change	Regulation	Post-hoc test	Fold change	Regulation	Post-hoc test	Fold change	Regulation	Post-hoc test	Fold change	Regulation	Post-hoc test	Fold change	Regulation	Post-hoc test	0h	0.5h
EIN_316140_s_at	7.24932e-15	3.51621e-16	1.78249	up	*	1.90361	down	*	16.0467	down	*	1.35033	down		5.87409	down	*	10.4948	down	*	10.9226	11.7565	9.99386	6.9184	10.4893	8.36824	7.531	4.35942e-06	2.73933e-07	1.03817	up		2.83115	down	*	10.8308	down	*	2.55566	down	*	3.26356	down	*	3.00815	down	*	1.78249	0.833893
EIN_315930_at	1.13471e-14	6.22956e-16	1.11605	down		1.10376	down		2.43781	down	*	9.68709	down	*	6.55078	down	*	5.80181	down	*	12.5137	12.3553	12.3713	11.2281	9.23766	9.80206	9.97722	0.000450069	0.000204973	1.52746	up		1.02582	up		1.6947	down		4.08393	down		5.45463	down		1.12649	down		-1.11605	-0.158398
EIN_315880_at	4.03091e-11	1.23267e-11	2.68264	down	*	7.8856	down	*	23.9844	down	*	39.268	down	*	32.191	down	*	30.0731	down	*	8.57121	7.14756	5.59199	3.98719	3.27593	3.56262	3.66081	2.77392e-05	5.05938e-06	6.05771	down	*	20.2285	down	*	14.1556	down	*	11.5034	down	*	34.2731	down	*	2.40352	down		-2.68264	-1.42365
EIN_315870_at	7.29065e-07	4.81036e-07	1.19762	up		1.06412	down		1.90028	up		3.14484	up		13.3526	up	*	9.57843	up	*	2.4206	2.68077	2.33094	3.34681	4.07358	6.15965	5.68039	3.31113e-07	2.287e-09	1.07515	up		1.05079	up		1	down		1	down		10.827	up	*	28.8189	up	*	1.19762	0.260174
EIN_315850_at	2.36128e-10	8.95856e-11	1.96956	up		1.11146	down		3.10626	up	*	1.08165	up		3.00247	down	*	4.29245	down	*	4.87637	5.85424	4.72391	6.51155	4.98961	3.29022	2.77457	0.000651835	0.000318835	1.80249	up		1.10902	down		1.06527	up		1.15659	down		2.06273	down		3.61685	down		1.96956	0.97787
EIN_313930_at	9.48965e-10	4.10154e-10	1.18629	up		2.54464	up	*	1.09064	down		1.85886	down	*	2.32016	down	*	2.76421	down	*	7.43855	7.685	8.78601	7.31337	6.54413	6.22432	5.97168	9.16262e-05	2.68889e-05	2.04302	up		2.61153	up		7.01916	up	*	4.39407	up	*	2.00052	up		1.14968	up		1.18629	0.246452
EIN_313910_at	2.07403e-16	1.30865e-18	2.27666	down	*	1.21716	down		5.14992	up	*	69.0157	up	*	22.1438	up	*	9.84565	up	*	6.86248	5.67555	6.57896	9.22703	12.9713	11.3313	10.162	2.04231e-06	7.27677e-08	10.3665	up	*	37.9037	up	*	99.2895	up	*	473.856	up	*	580.134	up	*	202.721	up	*	-2.27666	-1.18692
EIN_313840_at	1.11821e-08	5.90611e-09	1.30618	down		7.47458	up	*	1.108	down		1.21152	down		1.30618	down		1.30618	down		2.70728	2.32193	5.60927	2.55932	2.43046	2.32193	2.32193	2.72136e-06	1.22636e-07	1	down		9.23485	up	*	1.1112	up		1	down		1	down		1	down		-1.30618	-0.385353
EIN_313730_at	1.01678e-05	7.38425e-06	1.99334	up		3.8846	up	*	1.52677	up		2.55381	down		1.5881	up		1.11161	up		4.83589	5.83107	6.79365	5.44637	3.48324	5.50319	4.98853	0.000418474	0.000187124	1.91901	up		3.69907	up		2.77184	down		2.73021	down		5.01927	down		4.88186	down		1.99334	0.995184
EIN_313510_at	1.80545e-10	6.6554e-11	1.39116	up		1.67353	up		1.85754	up		4.70034	down	*	9.29193	down	*	4.07888	down	*	5.53791	6.01419	6.2808	6.4313	3.30514	2.32193	3.50973	0.000168455	5.97084e-05	2.2706	down		4.02404	up		1.46631	down		2.42119	down		11.1104	down	*	5.66942	down		1.39116	0.476289
EIN_312280_at	9.38891e-12	2.33341e-12	3.32899	up	*	4.35305	up	*	5.03873	up	*	22.7476	up	*	60.6508	up	*	59.3437	up	*	2.54449	4.27957	4.66651	4.87755	7.05213	8.46694	8.43551	0.000421755	0.000189028	1.14017	down		4.68838	up		3.39824	up		12.1539	up		20.4478	up		25.8156	up	*	3.32899	1.73508
EIN_312260_at	1.01664e-13	1.06794e-14	1.21789	up		4.45719	up	*	2.59592	up		987.631	up	*	365.514	up	*	131.088	up	*	2.78528	3.06966	4.94142	4.16153	12.7331	11.2991	9.81967	3.36271e-07	2.37928e-09	1.06617	down		2.56491	up		1.07671	down		89.9366	up	*	140.382	up	*	44.4958	up	*	1.21789	0.284379
EIN_312250_at	2.13848e-13	2.70323e-14	1.44849	down		3.16365	down	*	1.39771	down		2.8188	down	*	1.01597	up		5.38895	up	*	7.94785	7.4133	6.28625	7.46479	6.45277	7.97071	10.3779	1.39419e-05	1.79911e-06	2.28659	down		8.65125	down	*	8.74449	down	*	6.3055	down	*	3.68283	down	*	1.12819	up		-1.44849	-0.53455
EIN_312230_at	2.57942e-07	1.62857e-07	1.21881	up		2.21613	up	*	1.71148	up	*	1.15616	up		1.21804	up		1.13548	up		9.90171	10.1872	11.0498	10.677	10.1111	10.1863	10.085	0.000219219	8.40456e-05	1.58765	up		1.936	up		2.16415	up		1.50767	up		1.43086	down		1.25316	down		1.21881	0.285469
EIN_312210_at	6.13579e-15	2.79181e-16	1.51061	down		1.08252	up		1.69593	up	*	11.1993	up	*	28.7109	up	*	31.0643	up	*	6.8863	6.29117	7.00069	7.64837	10.3716	11.7298	11.8435	4.7187e-07	3.68333e-09	5.55533	down	*	4.09333	down	*	2.04047	down		2.66183	up	*	8.07488	up	*	13.0398	up	*	-1.51061	-0.595129
EIN_312190_at	2.14613e-07	1.34381e-07	1.34131	down		1.20542	down		1.9953	up	*	1.14945	down		1.03667	down		1.31315	up		9.02161	8.59796	8.75207	10.0182	8.82067	8.96965	9.41463	0.000256469	0.000102722	2.49039	down	*	1.66712	down		1.56977	down		1.40964	down		1.5692	down		1.67885	down		-1.34131	-0.423648
EIN_312180_at	4.82339e-07	3.13054e-07	1.70559	up	*	1.35041	up		1.31628	up		1.23152	up		1.48868	up		3.0999	up	*	7.6396	8.40987	8.073	8.03606	7.94004	8.21363	9.27182	0.000281277	0.000115524	2.463	down	*	1.93007	down		1.00529	down		1.35837	down		2.9669	down	*	1.56644	down		1.70559	0.770273
EIN_312170_at	8.85608e-10	3.79642e-10	1.02692	down		1.63346	down		1.28104	down		1.04968	down		2.8267	up	*	7.70287	up	*	4.83668	4.79835	4.12875	4.47936	4.76672	6.3358	7.78208	0.000274885	0.000112042	3.00295	down		1.02935	up		1.19715	down		1.27998	up		1.40543	up		5.19682	up		-1.02692	-0.0383253
EIN_312160_at	0.000183495	0.000144388	1.41051	down		1.54768	down		1.05152	down		2.38336	down	*	1.60253	down		1.01476	up		7.54068	7.04446	6.91057	7.46821	6.28768	6.86033	7.56182	0.000353516	0.000152162	3.49287	down		4.83748	down	*	6.23012	down	*	2.80924	down		2.19668	down		1.37044	down		-1.41051	-0.496214
EIN_312150_at	5.12272e-13	7.74655e-14	1.25368	down		2.05068	down		1.80984	down		11.2598	up	*	14.1725	up	*	11.0797	up	*	6.58824	6.26207	5.55214	5.73238	10.0813	10.4133	10.0581	2.6289e-06	1.13376e-07	1.20734	down		2.40462	down		2.15343	down		4.84715	up	*	7.29178	up	*	9.32752	up	*	-1.25368	-0.32617
EIN_312140_at	2.20889e-10	8.33026e-11	1.58446	down		1.93997	down	*	1.72563	down		1.45929	down		2.44894	up	*	2.8328	up	*	6.88198	6.218	5.92595	6.09486	6.33672	8.17414	8.38421	1.39715e-05	1.80529e-06	4.97934	down	*	3.13016	down		8.5744	down	*	2.6149	down		1.88676	up		3.01902	up		-1.58446	-0.663987
EIN_312100_at	4.40815e-13	6.48195e-14	1.11967	down		4.02498	down	*	2.45641	down	*	4.6965	down	*	4.32166	down	*	3.53671	down	*	10.1195	9.95642	8.11052	8.82295	7.88791	8.00792	8.29709	5.86027e-06	4.58574e-07	1.58533	up		1.06193	up		15.8648	up	*	16.4035	up	*	4.56202	up	*	7.64838	up	*	-1.11967	-0.163079
EIN_312090_at	3.35994e-11	1.00035e-11	1.08384	up		1.33867	down		1.31	up		1.36464	up		4.16996	up	*	5.17664	up	*	8.02418	8.14032	7.60337	8.41375	8.4727	10.0842	10.3962	0.000481796	0.000222717	1.13705	up		1.2948	up		2.53614	up		2.95751	up		2.3736	up		7.32524	up	*	1.08384	0.116145
EIN_312080_at	1.58086e-07	9.7338e-08	1.34085	up		1.6074	up	*	1.08092	down		1.0661	up		2.24909	up	*	1.11142	up		7.35717	7.78032	8.0419	7.24491	7.44952	8.52651	7.50957	0.000480512	0.00022188	1.52418	up		1.03908	down		1.00179	down		2.16125	down		2.82496	down		4.96606	down		1.34085	0.423146
EIN_312070_at	2.50649e-12	5.01215e-13	1.08449	down		1.25053	up		1.51318	up		270.042	up	*	114.784	up	*	74.0677	up	*	2.83154	2.71452	3.15408	3.42912	10.9086	9.67432	9.04231	1.27987e-05	1.59013e-06	1.0003	up		1.44879	up		1.68008	up		78.6942	up	*	19.1259	up	*	12.0243	up	*	-1.08449	-0.117018
EIN_312060_at	1.4347e-11	3.80455e-12	1.13694	up		1.01203	up		1.30771	up		1.11927	up		6.7867	up	*	5.95595	up	*	6.2273	6.41245	6.24456	6.61434	6.38986	8.99001	8.80163	0.000645264	0.000314969	1.0158	down		1.71052	down		1.63365	up		1.27103	up		1.56242	up		2.70033	up		1.13694	0.185153
EIN_312050_at	1.24491e-10	4.42158e-11	1.03954	down		1.47483	down		1.22114	down		1.24284	down		3.41114	up	*	11.5624	up	*	6.56743	6.51149	6.00688	6.2792	6.2538	8.33769	10.0988	2.50936e-05	4.34835e-06	4.19043	down	*	18.8739	down	*	6.46636	down	*	6.04267	down	*	12.629	down	*	3.69801	down	*	-1.03954	-0.0559492
EIN_312040_at	4.87928e-06	3.46597e-06	1.38611	down		1.68675	down		1.06706	up		1.59132	down		1.00091	up		1.60096	up		8.20032	7.72928	7.44607	8.29397	7.5301	8.20163	8.87925	0.000233413	9.10098e-05	1.40032	up		3.56149	up	*	1.88573	up		1.56556	up		1.53601	up		3.42295	up	*	-1.38611	-0.47104
EIN_312030_at	2.52541e-10	9.6747e-11	1.08197	up		1.29634	down		1.42963	down		6.09032	down	*	6.57571	down	*	4.21725	down	*	7.61483	7.72849	7.24038	7.09919	5.00831	4.89769	5.53853	0.000234815	9.17937e-05	2.00923	down		1.5003	down		2.13722	down		4.9418	down		15.6443	down	*	9.90072	down	*	1.08197	0.113658
EIN_312020_at	1.67962e-14	1.06795e-15	1.16959	down		4.4672	down	*	2.23236	down	*	6.7321	down	*	8.33792	down	*	6.96553	down	*	10.4227	10.1967	8.26333	9.26413	7.67164	7.36301	7.62247	2.81112e-05	5.16903e-06	2.40898	down		2.50228	down		12.0772	down	*	10.7255	down	*	7.49569	down	*	15.062	down	*	-1.16959	-0.226004
EIN_311990_at	1.24028e-10	4.4041e-11	2.18144	down	*	4.07043	down	*	2.61696	down	*	6.00577	down	*	4.6205	down	*	6.78379	down	*	9.08848	7.9632	7.0633	7.70059	6.50213	6.88043	6.32639	0.000117613	3.7418e-05	10.0713	up	*	5.61035	up		4.37682	up		5.42112	up		23.8884	up	*	38.4314	up	*	-2.18144	-1.12528
EIN_311980_s_at	2.69414e-06	1.87434e-06	1.0077	up		1.02099	down		1.06648	down		1.04535	down		2.00927	down	*	1.96106	down	*	12.7471	12.7582	12.7172	12.6543	12.6832	11.7405	11.7755	3.5036e-06	1.94186e-07	73.1028	up	*	60.7576	up	*	65.908	up	*	60.9978	up	*	93.1079	up	*	41.2136	up	*	1.0077	0.0110636
EIN_311970_at	1.29462e-11	3.38628e-12	2.09006	down	*	1.33128	down		1.27476	up		2.13616	down	*	4.42203	down	*	5.94655	down	*	7.29959	6.23604	6.88678	7.64982	6.20457	5.15488	4.72754	0.000989566	0.000519122	2.68864	down		2.35771	down		3.0912	down		3.6378	down		3.4831	down		4.72889	down	*	-2.09006	-1.06355
EIN_311960_at	3.69722e-10	1.46738e-10	1.10391	down		1.00755	up		1.33	down		2.44498	down	*	2.38838	down	*	3.45362	down	*	7.84019	7.69756	7.85105	7.42876	6.55037	6.58416	6.05209	4.91e-05	1.15564e-05	1.47104	up		4.21476	down	*	1.28066	down		2.63988	down	*	1.18171	down		1.43401	down		-1.10391	-0.142628
EIN_311950_at	5.84698e-10	2.41255e-10	1.29144	down		2.08598	down	*	1.27704	down		1.62944	down	*	1.99797	down	*	3.12308	down	*	10.3173	9.94827	9.25653	9.96444	9.61287	9.31871	8.67428	7.45415e-05	2.02239e-05	1.91485	down		2.62818	down		1.63915	down		1.60561	up		2.08961	up		3.39626	up		-1.29144	-0.368986
EIN_311930_at	3.72013e-14	3.0304e-15	1.34773	up	*	1.69005	up	*	1.02157	up		1.36996	up	*	2.99078	up	*	3.78005	up	*	9.57011	10.0006	10.3272	9.60089	10.0242	11.1506	11.4885	0.000238342	9.35541e-05	4.91613	up		11.1122	up	*	3.60506	up		8.00125	up	*	10.0329	up	*	21.1676	up	*	1.34773	0.430533
EIN_311920_at	2.25427e-09	1.05035e-09	1.47419	down		2.84305	down	*	2.15239	down	*	2.20741	down	*	1.06463	up		1.47776	up		9.61332	9.0534	8.10587	8.50737	8.47096	9.70367	10.1767	6.47685e-06	5.37919e-07	2.91509	down		1.05879	down		3.7024	down	*	1.21407	up		2.97059	up	*	6.42459	up	*	-1.47419	-0.559919
EIN_311910_at	7.60598e-05	5.85577e-05	1.21185	down		1.27161	down		1.25199	up		1.89415	down		1.58096	down		1.47937	down		6.42908	6.15187	6.08242	6.7533	5.50752	5.76828	5.8641	3.60597e-05	7.42031e-06	2.19348	up	*	4.31557	up	*	2.72103	up	*	2.20516	up	*	1.72827	up		1.15862	up		-1.21185	-0.27721
EIN_311900_at	7.52643e-10	3.17832e-10	1.95342	up		2.37846	up		2.78844	up	*	7.97253	up	*	16.7096	up	*	11.8265	up	*	3.96283	4.92884	5.21286	5.44229	6.95787	8.02543	7.52678	5.28949e-06	3.80494e-07	1.02842	up		5.79514	up	*	2.32976	up		5.60251	up	*	8.61185	up	*	8.41042	up	*	1.95342	0.966005
EIN_311890_at	1.6746e-05	1.23391e-05	1.12438	down		1.16628	down		1.14059	up		1.11719	down		1.17488	up		1.3761	up		12.3992	12.2301	12.1773	12.589	12.2393	12.6317	12.8598	0.00059414	0.00028601	2.25778	down		2.7298	down		2.7469	down		2.5199	down		1.00504	down		1.8254	down		-1.12438	-0.169131
EIN_311880_at	2.88215e-07	1.82819e-07	1.01241	down		1.26794	up		1.12253	up		1.07794	down		2.13293	down	*	2.25056	down	*	8.47908	8.46129	8.82157	8.64584	8.37081	7.38625	7.3088	2.77392e-05	5.06091e-06	2.37216	down		1.52293	down		1.66447	down		2.74072	down	*	4.63109	down	*	8.44255	down	*	-1.01241	-0.0177946
EIN_311870_at	1.6004e-11	4.31395e-12	1.53268	up		2.85727	up	*	2.29988	up	*	2.37411	up	*	17.813	up	*	10.423	up	*	5.04217	5.65823	6.55681	6.24373	6.28956	9.19703	8.42388	2.27519e-05	3.76195e-06	1.68356	up		2.0848	up		1.35679	up		1.28179	up		6.71316	up	*	16.2154	up	*	1.53268	0.616052
EIN_311860_at	6.76841e-12	1.59742e-12	1.17129	down		1.24207	up		1.03313	down		3.51758	up	*	1.27307	up		1.34329	down		8.81686	8.58876	9.12961	8.76984	10.6314	9.16517	8.39109	4.44976e-05	1.00056e-05	6.34284	up	*	4.85997	up	*	15.0013	up	*	26.8451	up	*	10.9311	up	*	5.4936	up	*	-1.17129	-0.228098
EIN_311850_at	2.44995e-11	6.97072e-12	1.23215	down		1.68722	down		2.21173	down	*	10.5492	down	*	14.242	down	*	14.1685	down	*	7.97421	7.67302	7.21956	6.82903	4.57515	4.14213	4.14959	0.000279471	0.000114453	2.60489	up		4.49532	up		1.7747	down		1.0739	down		1.9697	down		2.06864	down		-1.23215	-0.301183
EIN_311840_at	6.31153e-12	1.46933e-12	2.61135	down	*	1.82305	down	*	1.01835	down		1.188	down		2.89849	up	*	3.85646	up	*	6.36401	4.97921	5.49765	6.33777	6.11547	7.89931	8.31128	0.000135815	4.49932e-05	4.17495	down	*	3.23035	down	*	2.43247	down		4.12106	down	*	3.49732	down	*	1.07595	down		-2.61135	-1.3848
EIN_311830_at	5.29433e-12	1.20314e-12	1.13146	down		1.12114	down		1.37668	up		1.74819	down	*	2.6138	up	*	2.78228	up	*	8.64233	8.46414	8.47736	9.10353	7.83647	10.0285	10.1186	3.5146e-05	7.15532e-06	2.21429	down	*	3.67286	down	*	2.57817	down	*	3.25261	down	*	4.52882	down	*	2.20198	down	*	-1.13146	-0.17819
EIN_311820_at	3.66098e-08	2.08143e-08	1.49018	down		2.29894	down	*	1.13287	down		1.17718	up		1.43105	up		1.21043	up		7.5228	6.94731	6.32184	7.34282	7.75814	8.03987	7.79832	1.22801e-05	1.48433e-06	4.61607	down	*	1.8328	down		1.51706	down		1.46572	up		2.387	up		2.42505	up		-1.49018	-0.575491
EIN_311810_at	1.05511e-15	2.2806e-17	1.58325	down	*	5.78375	down	*	1.14137	up		2.17482	up	*	9.58596	up	*	13.1171	up	*	9.36895	8.70607	6.83695	9.55972	10.4898	12.6299	13.0823	9.58991e-06	1.00407e-06	1.3871	down		2.52677	up		10.3175	up	*	13.4479	up	*	47.901	up	*	109.026	up	*	-1.58325	-0.662887
EIN_311800_at	1.35171e-09	6.03098e-10	1.21583	up		1.27487	down		12.0961	down	*	11.3042	down	*	10.5862	down	*	10.1614	down	*	6.04579	6.32773	5.69544	2.44931	2.547	2.64168	2.70076	8.99711e-05	2.62214e-05	2.59421	up		31.3394	up	*	2.5024	down		2.18771	down		2.46496	down		1.59429	down		1.21583	0.281947
EIN_311790_at	5.54202e-07	3.61326e-07	1.77332	down	*	2.84985	down	*	1.85702	down	*	1.79531	down	*	1.86001	down	*	2.74167	down	*	11.0123	10.1858	9.50138	10.1193	10.168	10.1169	9.55721	1.16056e-05	1.36761e-06	6.15606	down	*	7.79007	down	*	6.77604	down	*	2.62477	down		1.0098	down		1.22008	up		-1.77332	-0.826453
EIN_311780_at	1.6822e-15	4.54876e-17	1.05951	up		4.5902	up	*	4.64316	up	*	67.6379	up	*	25.2266	up	*	10.2059	up	*	5.45562	5.53901	7.65417	7.67072	11.5354	10.1125	8.80694	6.51206e-06	5.4194e-07	1.20188	down		2.93646	up		3.61462	up	*	15.5	up	*	14.4641	up	*	6.27819	up	*	1.05951	0.0833917
EIN_311770_at	7.22294e-12	1.72464e-12	1.07371	down		1.2095	up		1.19259	down		3.34915	down	*	1.61936	down	*	1.6085	down	*	9.75598	9.65337	10.0304	9.50188	8.01219	9.06056	9.07026	7.48105e-05	2.03492e-05	1.91591	up		1.56552	down		1.16491	down		1.62942	down		2.97503	down	*	1.58188	down		-1.07371	-0.10261
EIN_311760_at	4.93994e-16	6.2736e-18	1.11757	up		3.45189	up	*	1.51405	up	*	2.4061	up	*	6.14485	up	*	4.05967	up	*	8.30221	8.46258	10.0896	8.90062	9.56891	10.9216	10.3236	2.6289e-06	1.13252e-07	5.20576	up	*	9.21547	up	*	8.7534	up	*	6.89923	up	*	3.93855	up	*	4.47144	up	*	1.11757	0.160372
EIN_311630_at	7.25227e-07	4.78442e-07	1.08078	down		1.04632	down		1.03845	down		2.15034	up	*	1.15087	up		1.21978	up		8.73894	8.62688	8.67362	8.68451	9.8435	8.94167	9.02556	0.000373265	0.000162612	1.44267	down		1.60388	down		1.85919	down	*	1.11619	down		1.04748	up		1.00871	up		-1.08078	-0.112066
EIN_311510_at	1.59913e-05	1.17655e-05	1.0607	up		1.29043	up		1.20184	up		1.49578	down		1.02294	down		1.01025	down		10.245	10.33	10.6129	10.5103	9.66411	10.2123	10.2303	8.76263e-05	2.52501e-05	1.2514	up		1.09236	down		1.0319	up		1.35954	down		2.93844	down	*	1.68681	down		1.0607	0.0850191
EIN_311500_at	2.442e-09	1.14542e-09	1.11599	up		3.22078	up	*	3.81588	up	*	18.1754	up	*	2.4862	up		1.42358	up		7.46959	7.62791	9.157	9.4016	11.6535	8.78353	7.97911	3.72358e-05	7.75015e-06	1.37527	down		1.35569	down		2.52478	up		2.11564	up		1.92079	up		2.95541	down	*	1.11599	0.15832
EIN_311490_at	7.81428e-14	7.74198e-15	1.09949	down		1.53315	up	*	1.83144	up	*	1.7929	down	*	3.43463	down	*	4.86917	down	*	9.83976	9.70292	10.4563	10.7127	8.99746	8.0596	7.55608	2.90102e-05	5.4101e-06	1.00417	down		1.48505	down		1.04699	down		1.86355	down		4.77354	down	*	7.26825	down	*	-1.09949	-0.136838
EIN_311070_at	1.53118e-10	5.55166e-11	1.34307	up		3.364	up	*	1.48596	up		3.18831	down	*	2.14564	down	*	1.87742	down	*	5.69453	6.12007	7.44471	6.26592	4.02174	4.59312	4.78578	0.000193264	7.12206e-05	1.57917	down		1.01474	down		3.36542	down		3.19766	down		5.24842	down	*	4.20884	down	*	1.34307	0.425539
EIN_311060_at	1.57781e-09	7.13929e-10	1.64176	up		4.70966	up	*	1.16327	down		2.68713	up	*	7.8747	up	*	3.64089	up	*	6.04624	6.76149	8.28186	5.82806	7.47231	9.02347	7.91053	8.77189e-05	2.52842e-05	2.68418	down		2.41977	up		1.02956	up		1.45993	up		2.71164	up		2.53285	up		1.64176	0.715246
EIN_311040_at	3.10049e-08	1.74712e-08	1.73099	up	*	1.01357	up		1.2263	up		1.23778	down		1.70035	up	*	1.46453	up	*	9.56089	10.3525	9.58034	9.8552	9.25314	10.3267	10.1113	1.87201e-05	2.8163e-06	3.88421	up	*	3.54654	up	*	3.47778	up	*	3.26212	up	*	3.22689	up	*	5.12873	up	*	1.73099	0.791594
EIN_310970_x_at	3.4914e-12	7.41789e-13	1.03215	down		1.02124	down		1.83853	down	*	4.93028	down	*	12.8042	down	*	8.3226	down	*	12.7488	12.7032	12.7185	11.8703	10.4472	9.07028	9.69179	5.6957e-05	1.40857e-05	1.33349	down		1.86479	down		2.1324	down		3.25517	down		16.0623	down	*	6.32338	down	*	-1.03215	-0.0456514
EIN_310940_at	6.0559e-14	5.64335e-15	1.03363	up		1.19648	down		1.4381	down		2.6717	down	*	11.8497	down	*	12.0983	down	*	11.4631	11.5108	11.2043	10.9389	10.0453	7.89629	7.86634	8.96426e-05	2.6103e-05	1.92507	down		2.87156	down	*	2.4425	down		2.28935	down		4.89724	down	*	6.0989	down	*	1.03363	0.04772
EIN_310930_at	6.59504e-16	1.0095e-17	1.46116	down	*	1.24059	down		2.21076	down	*	8.4956	down	*	6.57683	down	*	6.60936	down	*	11.7072	11.1601	11.3962	10.5627	8.6205	8.98982	8.98271	2.94403e-05	5.53742e-06	1.64809	up		1.08207	down		1.68472	down		1.99819	down		6.50196	down	*	1.60952	down		-1.46116	-0.547111
EIN_310920_at	4.60587e-07	2.98161e-07	1.24318	up		1.08377	up		1.12645	down		2.31697	down	*	2.19269	down	*	2.05563	down	*	6.58426	6.89829	6.70032	6.41247	5.37202	5.45155	5.54468	4.94744e-06	3.43804e-07	1.05695	up		1.95875	down	*	5.18991	down	*	3.34722	down	*	3.61713	down	*	1.88651	down	*	1.24318	0.314034
EIN_310910_at	2.01317e-05	1.49286e-05	1	down		1	down		1	down		1.01995	up		1.8171	up		2.58677	up	*	2.32193	2.32193	2.32193	2.32193	2.35043	3.18356	3.69308	5.05e-06	3.57728e-07	1.053	down		1.053	down		1.053	down		1.05162	down		1.74831	up	*	2.70133	up	*	-1	0
EIN_310870_at	6.80949e-15	3.23946e-16	5.14265	up	*	27.2983	up	*	31.2474	up	*	25.3019	up	*	4.84532	up	*	3.32506	up	*	5.26485	7.62736	10.0356	10.2305	9.92603	7.54145	6.99823	2.25908e-06	8.79899e-08	13.1223	up	*	133.596	up	*	374.836	up	*	227.978	up	*	123.261	up	*	23.1628	up	*	5.14265	2.36251
EIN_310840_at	3.05287e-12	6.3471e-13	1.3858	down		1.00228	up		1.23058	up		4.07653	up	*	1.26615	down		2.22822	down	*	8.24567	7.77495	8.24896	8.54501	10.273	7.90522	7.08978	2.29536e-06	9.10641e-08	3.14354	up	*	3.46504	up	*	4.71373	up	*	11.0579	up	*	18.9872	up	*	6.15765	up	*	-1.3858	-0.470721
EIN_310810_at	3.47962e-11	1.0395e-11	1.32453	down		1.15369	up		1.5048	up	*	3.14102	up	*	1.05599	up		1.432	down	*	7.41316	7.00769	7.61942	8.00274	9.0644	7.49176	6.89513	8.20212e-07	1.3975e-08	3.03954	up	*	1.2644	up		1.77223	up		10.5085	up	*	17.1929	up	*	22.5784	up	*	-1.32453	-0.405476
EIN_310800_at	2.38951e-14	1.70823e-15	1.14702	down		1.60974	down		1.94118	down	*	24.3556	up	*	3.76485	up	*	1.37685	up		6.30473	6.10684	5.6179	5.34779	10.9109	8.21732	6.7661	6.85061e-06	5.97236e-07	1.96157	down		1.11759	down		1.27951	down		16.5248	up	*	16.4683	up	*	8.29859	up	*	-1.14702	-0.197891
EIN_310790_at	2.38256e-10	9.0473e-11	1.45488	down		1.82556	down	*	1.15063	up		2.74999	down	*	1.35199	up		2.00292	up	*	11.5866	11.0457	10.7182	11.789	10.1271	12.0216	12.5887	4.9019e-05	1.15239e-05	2.09509	down		8.59923	down	*	2.55303	down		2.00423	down		1.62953	down		1.45508	down		-1.45488	-0.540898
EIN_310770_at	1.33829e-09	5.9666e-10	1.04796	down		1.34312	up		1.08135	down		2.80039	down	*	2.23449	down	*	2.01811	down	*	10.3438	10.2762	10.7694	10.2309	8.85814	9.18381	9.33076	0.000870707	0.000447821	2.04361	down		2.23666	down		2.83132	down		5.03229	down		21.2958	down	*	13.3901	down		-1.04796	-0.0675812
EIN_310760_at	1.93402e-10	7.19117e-11	1.071	up		1.26107	down		2.2244	up	*	8.35011	up	*	5.81095	up	*	3.81705	up	*	6.81234	6.91129	6.47769	7.96575	9.87413	9.35111	8.7448	0.000577841	0.000277142	2.97911	up		2.52662	up		3.38745	up		6.0972	up	*	2.5559	up		2.85391	up		1.071	0.0989547
EIN_310740_at	3.77162e-07	2.41872e-07	1.67093	down		1.78904	down		2.4215	down		2.00904	down		1.18938	up		4.62206	up	*	6.7372	5.99656	5.89802	5.4613	5.7307	6.98741	8.94574	0.0005213	0.000245616	2.43045	down		2.5679	down		5.40983	down	*	2.9892	down		1.21731	down		1.21921	up		-1.67093	-0.740648
EIN_310720_at	1.02004e-11	2.5754e-12	1.39459	down	*	1.70235	down	*	1.15757	down		2.1273	up	*	1.27839	down		2.30349	down	*	9.3161	8.83625	8.54857	9.10499	10.4051	8.96177	8.11228	8.78137e-05	2.53263e-05	1.18932	down		1.01702	up		1.2563	up		2.70013	up	*	1.66865	up		1.54653	down		-1.39459	-0.479844
EIN_310710_at	3.46729e-14	2.747e-15	1.16463	down		1.57874	down	*	1.02069	up		5.06729	up	*	1.88271	up	*	1.67404	up	*	8.18169	7.96182	7.52292	8.21124	10.5229	9.0945	8.92502	3.0104e-07	1.96085e-09	1.38636	up		4.96835	up	*	11.7438	up	*	22.9546	up	*	14.3872	up	*	11.3081	up	*	-1.16463	-0.219872
EIN_310700_at	2.11661e-12	4.073e-13	1.08372	down		1.06146	up		1.21105	up		1.51341	down	*	2.95496	up	*	4.22609	up	*	9.65135	9.53536	9.73739	9.92761	9.05354	11.2145	11.7307	2.73868e-05	4.97475e-06	2.54822	down	*	1.08898	down		1.48501	down		2.87423	down	*	1.45813	down		1.19691	up		-1.08372	-0.115991
EIN_310690_at	6.41481e-09	3.26243e-09	1.04007	down		1.25333	up		1.0799	down		4.09919	up	*	1.87412	up	*	1.50713	up		8.49689	8.44021	8.82265	8.38599	10.5322	9.4031	9.0887	0.000102859	3.11936e-05	6.75565	up	*	10.3799	up	*	5.12872	up	*	15.2336	up	*	6.75986	up	*	8.02714	up	*	-1.04007	-0.0566816
EIN_310680_at	1.00005e-09	4.34419e-10	1.00387	down		1.10901	down		1.02835	down		1.53473	down	*	1.83367	down	*	2.01446	down	*	11.2633	11.2577	11.114	11.223	10.6453	10.3886	10.2529	0.000162878	5.71015e-05	10.8659	up	*	7.0543	up	*	6.81185	up	*	4.27852	up		1.88396	up		2.71517	up		-1.00387	-0.00557423
EIN_310650_at	1.13961e-05	8.30023e-06	1.11619	up		2.29077	up		2.18928	up		1.19958	up		1.00548	down		1.48945	down		6.37167	6.53026	7.56751	7.50213	6.6342	6.36378	5.79689	0.000473525	0.000218016	1.61696	up		2.73585	up		2.35187	up		2.40223	up		3.26498	up	*	4.58989	up	*	1.11619	0.158589
EIN_310640_at	7.68926e-13	1.25654e-13	1.40007	down		2.41061	down	*	5.98511	down	*	6.31255	down	*	11.472	down	*	14.4794	down	*	10.5961	10.1106	9.32675	8.01477	7.93792	7.07609	6.74022	0.000181093	6.56219e-05	3.67897	up	*	1.10157	down		1.31925	down		1.04986	down		1.11638	down		2.17785	up		-1.40007	-0.485502
EIN_310630_at	3.89572e-08	2.22177e-08	1.13486	down		1.08461	down		1.01661	down		2.42552	down	*	1.92397	down	*	1.86815	down	*	8.44607	8.26355	8.32889	8.4223	7.16777	7.50198	7.54446	4.22835e-05	9.25665e-06	4.21185	up	*	5.44285	up	*	7.67523	up	*	4.63662	up	*	2.67022	up	*	4.51246	up	*	-1.13486	-0.182512
EIN_310620_at	4.35416e-09	2.14376e-09	2.19342	down		6.7931	down	*	24.0177	down	*	21.1494	down	*	12.838	down	*	6.96874	down	*	7.13227	5.99909	4.3682	2.54624	2.72972	3.44991	4.33137	0.000333544	0.000141683	4.20161	down		6.68512	down		7.30226	down	*	7.0549	down		6.94754	down		1.0708	down		-2.19342	-1.13318
EIN_310580_at	3.08166e-14	2.343e-15	1.27238	down		4.92476	down	*	2.96786	down	*	7.76439	down	*	1.13903	down		1.01336	down		10.3715	10.0239	8.07142	8.80205	7.4146	10.1837	10.3523	2.03535e-06	7.21769e-08	2.05194	up		2.41194	down		6.7298	down	*	1.73608	down		1.87923	up		6.68454	up	*	-1.27238	-0.347531
EIN_310570_at	1.57383e-13	1.83062e-14	1.72666	down	*	1.02841	down		1.29443	down		1.11325	up		5.17606	up	*	3.40755	up	*	7.71667	6.92868	7.67625	7.34434	7.87145	10.0885	9.4854	7.13724e-06	6.4026e-07	4.02308	up	*	3.24482	up		3.66508	up		7.64	up	*	25.443	up	*	48.658	up	*	-1.72666	-0.787985
EIN_310560_at	9.20831e-08	5.52499e-08	1.41631	down		1.09234	down		1.00145	up		2.02182	down		2.77423	up	*	2.87032	up	*	8.74453	8.2424	8.61711	8.74663	7.72888	10.2166	10.2657	0.000214001	8.15123e-05	5.42514	up		20.7147	up	*	12.5664	up	*	5.75574	up		5.70929	up		18.0047	up	*	-1.41631	-0.502132
EIN_310550_s_at	7.5343e-13	1.22108e-13	1.36563	down		1.47484	down		1.33146	up		2.58891	up	*	18.3749	up	*	27.0951	up	*	2.88249	2.43292	2.32193	3.2955	4.25483	7.08215	7.64245	2.59363e-05	4.59271e-06	1.46471	down		1.46471	down		1.46471	down		1.46471	down		2.67101	up		12.4835	up	*	-1.36563	-0.449567
EIN_310530_at	4.14834e-07	2.67391e-07	1.46384	down		1.56832	down		1.65553	down		1.08026	up		21.1293	up	*	8.01365	up	*	3.52359	2.97382	2.87437	2.79629	3.63496	7.92476	6.52605	0.000671627	0.000330835	1	down		1	down		1	down		1.22145	up		7.10604	up		9.22931	up		-1.46384	-0.549763
EIN_310340_s_at	5.81133e-11	1.87603e-11	1.32804	up		1.23876	up		2.37647	down	*	9.21441	down	*	12.5009	down	*	7.20914	down	*	7.82756	8.23686	8.13645	6.57874	4.62366	4.1836	4.97773	5.48526e-05	1.34128e-05	39.8986	up	*	37.4751	up	*	8.63505	up	*	6.40362	up		3.8344	up		4.55592	up		1.32804	0.409302
EIN_310310_x_at	7.68071e-07	5.0787e-07	1.09059	up		1.25836	down		2.06898	down		1.63947	down		7.03449	down	*	4.18463	down	*	6.65165	6.77677	6.32011	5.60274	5.93842	3.83721	4.58655	8.80418e-05	2.54153e-05	3.76017	down	*	2.95783	down		1.28387	up		1.18014	up		2.75067	down		4.26747	down	*	1.09059	0.125115
EIN_310260_at	1.75188e-08	9.52999e-09	1.33595	up		1.23951	up		1.59013	down		3.67696	down	*	4.47822	down	*	4.28192	down	*	4.50464	4.92251	4.81442	3.8355	2.62613	2.34172	2.40638	0.000287992	0.000118889	3.232	down		1.31502	down		1.10058	down		1.73398	down		6.24695	down	*	3.93438	down		1.33595	0.417869
EIN_310090_at	5.5206e-13	8.42716e-14	1.09355	down		2.11428	up	*	2.97873	up	*	35.6788	up	*	23.3542	up	*	16.0939	up	*	5.19485	5.06584	6.27502	6.76955	10.3518	9.74046	9.20329	1.22006e-07	3.39134e-10	5.33691	up	*	35.2641	up	*	11.7897	up	*	292.476	up	*	190.538	up	*	74.787	up	*	-1.09355	-0.129016
EIN_309920_x_at	4.60685e-11	1.44134e-11	1.60093	up		2.1255	down		5.64765	up	*	1.28513	down		7.66218	down	*	2.94622	down	*	5.74306	6.42197	4.65526	8.24071	5.38114	2.8053	4.18419	0.000247803	9.84157e-05	1.25074	up		2.73577	down		1.58903	up		8.56477	up		4.10458	down		6.27934	down		1.60093	0.678913
EIN_309880_x_at	3.65297e-08	2.07627e-08	2.68791	up		2.9576	up		2.29619	up		2.97933	down		1.88319	down		2.76584	down		5.28147	6.70796	6.8459	6.48072	3.70649	4.3683	3.81376	0.000209972	7.93348e-05	1.60793	down		2.12302	up		1.77408	up		1.09019	up		3.68819	down		2.80497	down		2.68791	1.42648
EIN_309650_s_at	6.22589e-10	2.58461e-10	1.35081	down		1.35226	down		1.05738	up		6.24136	down	*	9.69829	down	*	8.87327	down	*	8.02774	7.59392	7.59237	8.10824	5.38588	4.75001	4.87828	0.000877687	0.000451978	3.62466	down		3.49847	down		3.83837	down		4.37659	down	*	5.60089	down	*	3.51099	down		-1.35081	-0.433828
EIN_309630_at	1.71941e-12	3.19063e-13	1.63696	up	*	3.31132	down	*	3.90449	down	*	8.04953	down	*	2.2763	down	*	3.33153	down	*	9.49013	10.2011	7.76272	7.52499	6.48122	8.30344	7.75394	2.09956e-06	7.62221e-08	2.92571	down		13.2456	down	*	40.0313	down	*	51.464	down	*	54.6136	down	*	22.024	down	*	1.63696	0.71102
EIN_309550_at	1.85247e-15	5.29722e-17	1.12677	down		1.58728	down	*	1.82044	down	*	17.6674	down	*	16.2593	down	*	15.8669	down	*	10.371	10.1988	9.70443	9.50671	6.22797	6.34779	6.38304	0.000810581	0.00041246	7.15695	up		6.67997	up		3.98931	up		1.0167	down		1.92335	down		1.08523	down		-1.12677	-0.17219
EIN_308250_at	2.54144e-10	9.74468e-11	1.35522	up		1.34609	up		11.424	up	*	1.7372	down		5.97787	down	*	4.54157	down	*	5.50763	5.94616	5.93641	9.02163	4.71086	2.928	3.32444	2.6694e-05	4.814e-06	8.53517	down	*	6.06873	down	*	7.26922	down	*	10.8665	down	*	11.3774	down	*	13.2438	down	*	1.35522	0.438532
EIN_308140_at	1.0896e-09	4.76804e-10	3.5761	up	*	1.35951	down		1.48472	down		1.26455	down		1.04122	up		1.446	down		5.66022	7.49861	5.21714	5.09003	5.3216	5.7185	5.12815	3.75074e-06	2.15149e-07	2.99836	up	*	2.93129	up	*	2.83658	down	*	1.376	down		1.33211	up		1.77969	up		3.5761	1.83839
EIN_307810_at	3.4577e-05	2.61029e-05	1.34597	down		1.82197	down	*	1.02998	up		1.13075	up		1.40251	down		1.47817	down		8.71743	8.28878	7.85193	8.76005	8.89471	8.22941	8.15362	0.000114256	3.59457e-05	2.33318	up		1.67981	up		1.85046	up		3.73954	up	*	5.16233	up	*	4.39698	up	*	-1.34597	-0.42865
EIN_307680_s_at	6.69527e-09	3.4152e-09	1.47617	up		1.15244	down		1.04253	down		7.86993	down	*	17.8902	down	*	14.6285	down	*	7.07193	7.63379	6.86723	7.01184	4.09558	2.91083	3.20122	4.5722e-05	1.04063e-05	1.12291	up		1.62125	up		2.41759	down		2.81464	down		3.82861	down	*	3.11021	down	*	1.47617	0.561861
EIN_305770_s_at	1.82856e-14	1.18572e-15	1.185	down		4.27922	down	*	1.68556	down	*	4.08422	down	*	5.67145	down	*	4.94892	down	*	12.5166	12.2717	10.4192	11.7633	10.4865	10.0128	10.2095	2.63322e-05	4.71328e-06	3.32511	down	*	2.74867	down	*	6.06243	down	*	3.2664	down	*	1.67044	down		1.8501	down		-1.185	-0.244892
EIN_304070_x_at	1.5689e-08	8.47671e-09	1.26454	down		2.01051	down		1.03982	up		2.91366	down	*	4.55056	down	*	5.43097	down	*	10.8184	10.4798	9.81086	10.8748	9.27559	8.63237	8.37721	3.17141e-06	1.6776e-07	121.664	up	*	72.987	up	*	89.3799	up	*	112.571	up	*	342.537	up	*	178.655	up	*	-1.26454	-0.338616
EIN_303610_at	1.98286e-13	2.44981e-14	1.23431	up		3.44668	up	*	2.03109	up	*	1.92367	down	*	5.66756	down	*	5.70791	down	*	6.95918	7.26288	8.74439	7.98143	6.01531	4.45645	4.44621	1.6359e-05	2.28602e-06	14.3678	up	*	21.3024	up	*	14.5184	up	*	6.92877	up	*	2.3573	up		1.86431	up		1.23431	0.303704
EIN_303590_at	1.61189e-09	7.303e-10	1.4862	up		1.93519	down		1.0935	up		2.85066	down	*	5.52628	down	*	1.41279	down		6.69787	7.26949	5.74539	6.82682	5.18657	4.23156	6.19932	0.000144999	4.89397e-05	3.19166	down		5.56717	down	*	3.14664	down		2.36566	down		11.6783	down	*	7.38566	down	*	1.4862	0.571628
EIN_303550_at	1.95077e-09	8.97779e-10	2.52131	up	*	1.41796	up		2.23694	down	*	1.64849	up		2.67227	down	*	1.90677	down		3.73999	5.07417	4.24382	2.57847	4.46114	2.32193	2.80886	0.00014383	4.83753e-05	5.38947	up		22.7661	up	*	1.27849	down		1.91507	up		1.47153	up		1.45813	down		2.52131	1.33417
EIN_303540_at	4.35991e-12	9.59621e-13	2.10688	up	*	1.40102	up		1.60589	up		3.30823	down	*	10.7987	down	*	7.49121	down	*	6.79988	7.87499	7.28636	7.48326	5.07383	3.3671	3.89468	0.000102372	3.10256e-05	4.53759	up		2.49353	up		2.05468	up		1.48397	up		3.46911	down		2.55864	down		2.10688	1.07511
EIN_303530_at	2.84893e-10	1.10459e-10	1.27259	down		1.38954	down		1.02437	down		3.69906	down	*	12.1594	down	*	10.7041	down	*	8.19779	7.85003	7.72319	8.16306	6.31064	4.59379	4.7777	0.000395034	0.000174425	3.55745	down		1.02375	down		1.40362	up		1.43374	down		8.42887	down		13.771	down	*	-1.27259	-0.347766
EIN_303040_x_at	8.25479e-05	6.37056e-05	1.33343	up		1.00155	up		1.22786	down		1.1596	down		2.39758	down		1.91771	down		6.49242	6.90755	6.49465	6.19627	6.27878	5.23084	5.55303	0.000897843	0.00046382	2.23384	down		4.83501	down		2.70416	down		2.70883	down		7.30448	down	*	8.02567	down	*	1.33343	0.415138
EIN_302920_at	3.7418e-06	2.63499e-06	2.0536	down		3.0069	down	*	2.92587	down		2.35379	down		6.20402	down	*	5.61255	down	*	5.10373	4.06557	3.51545	3.55486	3.86874	2.47052	2.61507	0.00062397	0.000302787	1	down		1	down		1	down		1.65257	up		3.98455	up	*	2.46093	up		-2.0536	-1.03816
EIN_302910_s_at	3.04127e-06	2.12429e-06	1.0698	down		1.56112	up		1.88082	up	*	1.757	up	*	1.60213	up		1.81327	up	*	6.07962	5.98228	6.7222	6.99098	6.89274	6.75961	6.93821	5.14591e-05	1.23522e-05	4.68769	down	*	4.18387	down	*	1.52333	down		2.09637	down		3.7364	down	*	6.05234	down	*	-1.0698	-0.0973382
EIN_302440_at	4.97654e-08	2.8792e-08	1.04499	up		1.14065	down		1.36156	up		1.97711	down		2.66674	up	*	2.68407	up	*	9.21696	9.28044	9.0271	9.66222	8.23356	10.632	10.6414	5.29462e-05	1.28084e-05	5.17371	up	*	3.0807	up	*	3.19941	up	*	1.56779	up		1.08998	up		2.18863	up		1.04499	0.0634832
EIN_302220_at	9.20965e-10	3.96503e-10	1.20492	up		2.40535	up	*	1.61485	up		4.63607	down	*	3.32668	down	*	3.5968	down	*	6.2345	6.50343	7.50075	6.92591	4.0216	4.50042	4.38779	7.2534e-05	1.94593e-05	2.86851	down	*	1.99487	down		1.59571	down		1.90561	down		4.77751	down	*	5.47771	down	*	1.20492	0.268934
EIN_301150_at	2.41697e-14	1.73802e-15	3.32252	down	*	2.81743	down	*	1.58095	down		6.27832	down	*	15.1658	down	*	48.1159	down	*	10.5061	8.77386	9.01175	9.84535	7.85576	6.58339	4.91769	0.000117937	3.75508e-05	2.01895	down		2.06396	down		2.8165	down		3.56982	down		5.29596	down	*	9.51108	down	*	-3.32252	-1.73228
EIN_301140_at	8.6469e-13	1.44721e-13	1.32653	down		3.40225	down	*	1.74757	down		2.61667	down	*	13.9957	down	*	19.3926	down	*	10.1584	9.75073	8.3919	9.35304	8.77065	6.35148	5.88095	0.000103483	3.14755e-05	1.30673	up		4.02294	up	*	3.77505	up	*	2.9273	up		1.70264	up		1.21781	down		-1.32653	-0.407657
EIN_301120_at	1.27326e-10	4.54582e-11	2.1231	down		1.67833	down		1.35239	down		3.77853	up	*	20.1273	up	*	9.64742	up	*	3.52873	2.44256	2.7817	3.09322	5.44655	7.85981	6.79887	6.87679e-06	6.02414e-07	3.73111	down		4.81451	down		7.49166	down	*	3.36367	down		6.46911	up		23.3731	up	*	-2.1231	-1.08617
EIN_300940_at	1.24833e-14	7.16581e-16	1.08471	up		1.22665	down		1.20979	down		30.7982	up	*	54.2645	up	*	22.8564	up	*	2.71824	2.83555	2.42352	2.44348	7.66301	8.48018	7.23277	0.000126691	4.12664e-05	3.43298	down		2.43962	down		1.35734	down		2.2856	up		10.705	up		6.89753	up		1.08471	0.117309
EIN_300930_at	6.25084e-10	2.59759e-10	1.08922	down		1.03287	up		1.40539	up		1.14615	down		4.43788	down	*	6.32687	down	*	7.41204	7.28874	7.4587	7.90301	7.21524	5.26217	4.75054	0.000248347	9.87703e-05	1.43461	down		1.1584	up		2.43665	up		1.98428	up		1.14381	up		1.1152	down		-1.08922	-0.123296
EIN_300900_at	4.22813e-05	3.21003e-05	1.19865	down		1.09471	up		1.08332	down		1.78797	up		4.24506	up	*	3.25741	up		2.68526	2.42385	2.81581	2.56981	3.52359	4.77105	4.38899	7.35853e-08	1.17766e-10	2.33856	down	*	2.33856	down	*	2.33856	down	*	2.23745	up	*	8.50604	up	*	10.9719	up	*	-1.19865	-0.261416
EIN_300820_at	4.75817e-09	2.36228e-09	1.02309	down		2.11993	down		1.56972	down		7.5845	down	*	7.78214	down	*	9.77037	down	*	7.40221	7.36927	6.3182	6.7517	4.47916	4.44204	4.1138	0.000580822	0.000278865	2.55077	down		4.84343	down		7.85139	down		6.94076	down		16.1315	down	*	18.7313	down	*	-1.02309	-0.0329394
EIN_300790_at	3.37324e-11	1.00488e-11	1.55332	down	*	3.03892	down	*	1.13496	down		2.28916	down	*	1.1012	down		1.38397	down	*	8.21352	7.57816	6.60996	8.03087	7.0187	8.07444	7.74471	4.29468e-05	9.49731e-06	1.23208	up		1.0193	up		1.26412	down		1.47758	up		3.4378	up	*	5.61473	up	*	-1.55332	-0.635358
EIN_300690_at	7.06529e-11	2.34113e-11	1.90331	down	*	1.23338	up		1.7967	up	*	1.40857	up	*	1.14358	down		1.04053	down		7.23363	6.30512	7.53625	8.07898	7.72786	7.04008	7.17632	1.26078e-05	1.56004e-06	1.06801	up		1.34045	up		5.42478	up	*	2.77222	up	*	1.5157	up		1.01513	down		-1.90331	-0.928511
EIN_300650_at	9.92855e-13	1.70681e-13	3.43541	down	*	3.40709	down	*	1.2311	down		10.6438	down	*	12.8081	down	*	8.76898	down	*	9.8369	8.05642	8.06836	9.53696	6.42496	6.15792	6.7045	2.11038e-05	3.38812e-06	2.63505	up		4.38036	up	*	7.58225	up	*	3.15245	up	*	1.37269	up		1.68579	down		-3.43541	-1.78048
EIN_300630_at	1.16652e-11	3.01294e-12	1.89366	up		1.95697	up		2.54092	up		12.4208	up	*	63.7796	up	*	70.7937	up	*	3.67036	4.59154	4.63898	5.01571	7.30504	9.66539	9.81591	4.76148e-06	3.19651e-07	1.30143	up		2.32871	up		1.08159	down		2.58705	up		31.9504	up	*	59.1561	up	*	1.89366	0.921174
EIN_300620_at	1.67922e-10	6.13784e-11	1.16924	down		1.16557	down		1.42353	down		1.99857	up		10.5873	up	*	12.7824	up	*	2.8314	2.60583	2.61037	2.32193	3.83037	6.23567	6.50749	0.000689559	0.00034112	1	down		1	down		1.26324	up		1.24381	up		4.07136	up		7.33456	up		-1.16924	-0.225571
EIN_300610_at	7.21244e-11	2.39667e-11	1.34624	up		1.30902	up		1.03032	down		2.28446	down	*	3.24166	down	*	3.35804	down	*	6.5384	6.96734	6.92689	6.4953	5.34654	4.84167	4.79078	0.000261386	0.000105197	1.62176	down		3.5173	down		1.04021	up		1.37167	up		2.32274	down		3.88328	down		1.34624	0.428936
EIN_300570_x_at	0.000374808	0.00030013	1.16427	down		1.07929	up		1.16236	up		2.11358	down		2.44873	down		1.76429	down		3.70451	3.48508	3.81459	3.92156	2.62482	2.41247	2.88542	0.000204879	7.68641e-05	1.02897	down		1.00224	down		1.76826	up	*	1.10216	up		1.02399	up		1.04212	down		-1.16427	-0.219426
EIN_300370_at	5.10354e-12	1.1542e-12	1.62721	down		2.32423	down	*	2.89134	down	*	15.4227	down	*	16.2344	down	*	22.9106	down	*	8.66755	7.96514	7.4508	7.13581	4.72057	4.64656	4.14961	0.000367899	0.000159592	1.35467	down		1.31	up		3.08924	down		3.96259	down		16.0486	down	*	11.1951	down		-1.62721	-0.702404
EIN_300020_at	9.73098e-12	2.43397e-12	1.1648	up		1.79234	up	*	1.26492	up		1.4038	up		7.39816	up	*	9.85845	up	*	7.39845	7.61853	8.2403	7.7375	7.88779	10.2856	10.6998	4.41467e-05	9.90651e-06	1.99456	down		1.21088	down		1.82696	down		3.22659	down	*	3.58135	down	*	1.01648	down		1.1648	0.22008
EIN_300010_at	2.62262e-10	1.00979e-10	1.05648	up		1.36482	down		1.17058	down		1.88638	up	*	3.64318	up	*	3.57326	up	*	7.28726	7.36652	6.83854	7.06004	8.20288	9.15246	9.1245	0.000728997	0.000364498	1.49675	up		1.89643	down		1.11628	down		1.44671	down		1.50909	down		2.07253	up		1.05648	0.0792637
EIN_300000_at	4.11419e-13	5.94847e-14	1.0007	down		1.6706	up	*	1.71676	up	*	1.02825	down		2.68625	down	*	4.6466	down	*	8.34291	8.34191	9.08328	9.12261	8.30273	6.91732	6.12674	1.89439e-05	2.86904e-06	1.49045	down		1.14736	down		1.36368	up		1.07311	down		3.47237	down	*	5.13977	down	*	-1.0007	-0.00100708
EIN_299990_at	1.16335e-11	2.99986e-12	1.02878	down		1.1851	down		1.78297	down		4.45307	down	*	13.2266	down	*	11.6058	down	*	9.55602	9.51509	9.311	8.72173	7.40122	5.83065	6.01925	7.92901e-07	1.30325e-08	1.25944	down		1.79895	down	*	1.62944	down	*	3.8314	down	*	10.2127	down	*	5.89863	down	*	-1.02878	-0.0409279
EIN_299970_at	4.67559e-14	4.04248e-15	1.4568	down	*	1.0336	down		1.11562	up		1.31141	down		3.65055	up	*	4.14336	up	*	10.265	9.72217	10.2173	10.4228	9.87386	12.1331	12.3158	0.000297666	0.00012371	2.26193	down		2.50443	down	*	1.90163	down		2.62472	down	*	2.53384	down	*	1.1614	down		-1.4568	-0.542807
EIN_299940_at	1.42315e-07	8.71607e-08	1.45083	up		2.75191	up	*	1.05571	up		1	down		1	down		3.32238	up	*	2.32193	2.85881	3.78236	2.40014	2.32193	2.32193	4.05414	0.000831338	0.000424702	1.009	down		1.25793	up		1.01476	up		1.65311	up		1.02238	up		3.13631	up	*	1.45083	0.536879
EIN_299930_at	6.45598e-16	9.39348e-18	1.61374	down	*	2.83179	down	*	1.19856	down		3.07021	down	*	9.23959	down	*	12.2082	down	*	10.3044	9.61399	8.80268	10.0431	8.68606	7.09657	6.69462	0.000530746	0.000251023	1.23235	up		1.11656	down		3.37083	down		1.3666	down		2.34229	up		4.01685	up		-1.61374	-0.690406
EIN_299920_at	1.20007e-07	7.28826e-08	1.69411	down		2.62175	down	*	1.10721	up		2.12083	down	*	1.23518	up		1.66921	up		5.42486	4.66434	4.03433	5.57179	4.34023	5.72958	6.16403	0.000276385	0.000112817	6.00978	down		3.48138	down		3.32606	down		2.63534	down		1.20422	up		6.45403	up		-1.69411	-0.760526
EIN_299910_at	1.38467e-06	9.38528e-07	1.03923	up		1.02535	down		1.70334	up		1.91048	up	*	1.64344	down		1.10871	up		5.40713	5.46264	5.37101	6.17549	6.34107	4.69041	5.55601	9.49548e-06	9.89379e-07	1.32139	down		5.07244	up	*	3.84212	up	*	2.79614	up	*	2.99388	up	*	1.63981	up		1.03923	0.0555081
EIN_299890_at	2.93823e-08	1.64951e-08	1.17135	up		2.23274	up		1.59138	up		1.92131	up		3.36194	up	*	9.21926	up	*	7.626	7.85418	8.78482	8.29628	8.56809	9.3753	10.8307	2.54486e-05	4.43937e-06	1.06738	down		1.10853	down		1.40986	down		1.48248	down		3.18311	down	*	1.20357	down		1.17135	0.228176
EIN_299850_at	2.18791e-05	1.62849e-05	1.0859	up		1.22618	up		1.64239	up		1.18073	down		2.52536	up	*	2.24724	up		10.0614	10.1803	10.3556	10.7772	9.82175	11.3979	11.2296	6.85728e-05	1.80211e-05	1.26663	down		1.8839	down	*	1.38543	down		2.09335	down	*	2.60929	down	*	1.73042	down	*	1.0859	0.11889
EIN_299820_at	4.776e-12	1.06872e-12	1.02737	down		1.48855	up	*	1.94168	up	*	2.14577	down	*	2.72854	down	*	2.57616	down	*	9.48304	9.44408	10.0569	10.4403	8.38154	8.03491	8.11781	3.53833e-05	7.22747e-06	1.42339	up		1.81105	up		1.81233	up		1.28476	up		1.9764	down		2.28409	down	*	-1.02737	-0.0389538
EIN_299790_at	5.591e-12	1.27949e-12	1.46361	down		2.02264	down	*	1.55516	down		1.07813	down		3.7413	up	*	3.21867	up	*	7.40332	6.85379	6.38708	6.76626	7.29479	9.30686	9.08978	1.84151e-05	2.74396e-06	1.05936	up		1.75434	up		1.55014	up		4.705	up		19.2617	up	*	57.0696	up	*	-1.46361	-0.549531
EIN_299780_at	0.000147534	0.000115422	1.10359	down		1.42225	down		1.08185	down		1.52162	up		1.55814	up		1.54538	up		5.42597	5.28377	4.91779	5.31248	6.03158	6.0658	6.05393	0.000473834	0.000218201	1.85474	down		1.11214	up		1.0519	down		2.07088	up		4.80488	up		4.58403	up		-1.10359	-0.142199
EIN_299760_at	4.7563e-15	1.9438e-16	1.83863	down	*	1.99558	down	*	1.33202	up		8.47035	up	*	20.5658	up	*	26.11	up	*	5.09414	4.21551	4.09733	5.50776	8.17656	9.45632	9.80067	3.84398e-05	8.06985e-06	2.12012	down		2.53748	down		3.2328	down		3.17761	up		3.59846	up		7.9861	up	*	-1.83863	-0.878633
EIN_299750_at	3.45954e-13	4.83869e-14	1.7092	up		1.09798	down		1.23949	up		7.76861	up	*	26.3499	up	*	28.6866	up	*	5.23867	6.012	5.10382	5.54842	8.19633	9.9584	10.081	1.61117e-05	2.22975e-06	1.49913	up		3.13553	up		4.70085	up		19.8689	up	*	22.0803	up	*	40.6035	up	*	1.7092	0.773324
EIN_299740_at	3.95427e-13	5.65038e-14	1.02319	up		1.42839	up		1.15227	up		8.96311	up	*	3.93196	up	*	1.98352	up	*	7.62668	7.65976	8.14108	7.83117	10.7907	9.60193	8.61474	0.000728494	0.000364106	3.29536	down		3.13549	down		3.1302	down		1.7762	up		1.11457	down		1.54327	down		1.02319	0.0330749
EIN_299710_at	1.38061e-11	3.64138e-12	1.27558	down		1.01976	up		1.01687	up		1.25305	up		6.62492	up	*	5.75973	up	*	6.44128	6.09013	6.46951	6.46542	6.76673	9.16919	8.96728	0.000673616	0.000332099	1.48146	up		5.27051	up		4.1831	up		2.40137	up		4.64253	up		8.2841	up	*	-1.27558	-0.351152
EIN_299700_at	9.90673e-10	4.29681e-10	1.13798	up		1.22319	up		1.78481	up	*	3.6815	up	*	3.3139	up	*	1.83108	up	*	7.01923	7.20571	7.30988	7.855	8.89953	8.74776	7.89193	0.000437694	0.00019798	1.11554	down		2.47235	down		1.32494	down		2.64923	up		2.46671	up		1.83002	up		1.13798	0.186477
EIN_299690_at	1.47624e-13	1.6811e-14	1.31418	up		1.63455	down	*	3.29659	down	*	1.73305	up	*	1.116	up		3.19214	up	*	8.94252	9.33668	8.23362	7.22154	9.73583	9.10086	10.617	2.21422e-05	3.61369e-06	2.40627	down	*	2.74301	down	*	2.73196	down	*	2.16852	down	*	4.16494	down	*	1.93288	down	*	1.31418	0.394159
EIN_299680_at	1.52234e-11	4.07665e-12	4.11374	up	*	1.23845	down		1.60088	down	*	1.70971	up	*	1.29068	down		1.06715	up		9.52966	11.5701	9.22113	8.85079	10.3034	9.16152	9.62342	0.000955029	0.00049843	1.9481	down		4.85597	down	*	2.16969	down		3.19357	down		4.55786	down	*	2.92834	down		4.11374	2.04045
EIN_299660_at	1.22077e-15	2.87481e-17	1.73391	down	*	1.03577	down		1.27191	down		1.35223	up		9.02306	up	*	10.2365	up	*	7.85871	7.06468	7.80802	7.51172	8.29406	11.0323	11.2144	3.64356e-05	7.51608e-06	1.24064	down		2.06596	down		1.51483	down		1.30166	up		6.86413	up		23.1598	up	*	-1.73391	-0.794029
EIN_299650_at	6.48284e-07	4.25774e-07	1.75758	down		1.23033	down		1.09066	up		2.0338	down		1.15761	up		2.1493	up	*	7.50272	6.68913	7.20368	7.62792	6.47855	7.71387	8.60659	0.000447969	0.000203609	1.12887	down		1.15293	down		1.57699	down		1.03335	down		2.03618	up		3.88089	up		-1.75758	-0.813587
EIN_299640_at	2.09489e-07	1.30821e-07	3.07811	down		2.29007	down		1.17205	up		5.0911	down	*	9.41798	down	*	2.57436	down		7.34749	5.72545	6.1521	7.57653	4.99952	4.11208	5.98328	0.000124147	4.0111e-05	3.30639	up		6.36854	up	*	7.44504	up	*	7.99082	up	*	3.24758	up		5.1019	up	*	-3.07811	-1.62204
EIN_299600_at	0.000237247	0.000187882	1.00406	down		1.19479	down		1.0936	down		1.4363	up		1.42113	down		4.25843	down	*	4.81801	4.81216	4.56126	4.68892	5.34036	4.31097	2.72769	5.31615e-05	1.28829e-05	1.46808	down		1.46006	down		2.21683	down		1.25732	up		4.44722	up	*	3.36073	up		-1.00406	-0.00585079
EIN_299590_at	1.74949e-08	9.51108e-09	1.00756	down		1.00931	down		1.06566	down		1.16865	down		3.76023	down	*	3.64694	down	*	9.14087	9.13001	9.1275	9.04912	8.91603	7.23005	7.27418	4.8445e-06	3.29887e-07	1.08936	down		1.14791	down		1.13614	down		1.87132	down	*	2.58217	down	*	5.10166	down	*	-1.00756	-0.0108633
EIN_299580_at	3.13264e-11	9.24414e-12	1.04329	up		1.21676	up		1.43628	up	*	3.75556	up	*	1.57773	up	*	1.0445	up		6.41882	6.47996	6.70185	6.94115	8.32784	7.07666	6.48163	4.5768e-05	1.04242e-05	1.3562	up		5.38799	up	*	4.53906	up	*	7.27423	up	*	5.31907	up	*	2.4525	up		1.04329	0.0611424
EIN_299150_at	2.20954e-12	4.29272e-13	1.28373	down	*	1.4895	down	*	1.8875	down	*	1.18022	up		1.4486	down	*	2.95723	down	*	7.84935	7.48901	7.27452	6.93287	8.0884	7.31469	6.2851	1.55499e-05	2.12973e-06	5.77512	up	*	1.09221	down		1.05005	up		2.06704	up		2.11739	up		3.08606	up	*	-1.28373	-0.360341
EIN_299040_at	6.48232e-12	1.51727e-12	1.40978	up		1.05932	up		1.06547	down		10.2714	up	*	3.84762	up	*	3.0571	up	*	8.37684	8.87231	8.45999	8.28536	11.7374	10.3208	9.98901	0.00019904	7.41203e-05	1.49837	down		1.99968	down		1.77108	down		4.19944	up		2.22663	up		2.33755	up		1.40978	0.495465
EIN_299020_at	2.42371e-10	9.22627e-11	1.02077	up		1.47002	up		1.17246	down		1.70671	up	*	1.34348	down		3.18765	down	*	8.44682	8.47648	9.00265	8.21729	9.21804	8.02084	6.77433	9.60597e-06	1.00703e-06	1.35164	down		1.01495	up		1.37953	up		1.04281	down		3.36746	down	*	7.72651	down	*	1.02077	0.0296564
EIN_298900_at	1.83559e-05	1.35732e-05	1.22323	up		1.49407	up		1.04539	up		1.03693	up		1.04605	down		1.59851	down		7.4302	7.7209	8.00944	7.49423	7.48251	7.36525	6.75347	0.000112624	3.5233e-05	8.12189	up	*	3.76309	up	*	7.42817	up	*	7.59442	up	*	4.3079	up	*	3.85202	up	*	1.22323	0.290701
EIN_298880_at	2.95736e-07	1.87714e-07	1.0896	up		1.20613	up		1.29687	up		1.03756	up		3.24186	up	*	1.98987	up	*	8.11917	8.24297	8.38956	8.49421	8.17238	9.81599	9.11185	3.50312e-05	7.12261e-06	2.45252	down	*	1.25634	up		1.82256	down		1.90228	down		2.61078	down	*	2.59372	down	*	1.0896	0.123795
EIN_298870_at	7.12268e-08	4.22149e-08	1.20024	down		3.98989	down	*	1.98901	down		1.21583	down		3.27578	down	*	3.65367	down	*	9.11776	8.85444	7.12141	8.12571	8.83582	7.40592	7.24841	0.000928455	0.00048198	2.14695	down		4.09605	down		3.98589	down		3.23943	down		7.27483	down	*	6.59665	down	*	-1.20024	-0.263321
EIN_298860_at	3.24158e-07	2.06627e-07	1.92265	down	*	1.2402	down		1.6252	down	*	1.90607	down	*	1.98426	down	*	2.47105	down	*	7.5552	6.6121	7.24462	6.85458	6.6246	6.5666	6.25008	0.000501029	0.000234393	2.87053	up		4.00595	up	*	3.6314	up	*	2.49681	up		2.6156	up		1.88551	up		-1.92265	-0.943098
EIN_298530_at	8.24354e-14	8.2158e-15	1.18477	up		6.29132	down	*	3.12205	down	*	4.65895	down	*	21.3169	down	*	24.3405	down	*	10.7862	11.0308	8.13281	9.14368	8.56617	6.37225	6.18089	0.000706672	0.000350538	2.04356	down		1.26718	down		4.09453	down		3.94064	down		8.68837	down	*	3.96495	down		1.18477	0.244605
EIN_298320_at	7.51918e-13	1.21736e-13	1.25698	down		55.8623	up	*	5.4477	up	*	30.1228	up	*	263.298	up	*	245.567	up	*	3.47083	3.14087	9.27463	5.91648	8.38362	11.5114	11.4108	1.57422e-06	4.42882e-08	1.0319	down		3.71755	up	*	2.12607	up		3.49018	up	*	40.2422	up	*	80.761	up	*	-1.25698	-0.329963
EIN_298100_at	5.42856e-10	2.22667e-10	5.47871	up	*	8.7376	up	*	3.81942	up	*	1.66162	down		1.6377	down		1.84186	up		4.91147	7.3653	8.03871	6.84482	4.17887	4.19979	5.79263	0.000388959	0.000170956	3.46654	up		6.28742	up		1.51497	down		2.53412	down		4.68372	down		4.77719	down		5.47871	2.45384
EIN_298070_at	4.6833e-14	4.05309e-15	1.20089	up		1.17941	up		1.78737	up	*	19.642	up	*	3.792	up	*	2.09228	up	*	8.03819	8.30229	8.27625	8.87603	12.3341	9.96115	9.10327	7.1213e-08	8.99464e-11	14.5841	up	*	59.193	up	*	140.057	up	*	308.238	up	*	198.864	up	*	52.5857	up	*	1.20089	0.264102
EIN_298050_at	4.50748e-05	3.42856e-05	1.12115	up		1.00101	down		1.0533	down		1.72323	up	*	1.30141	up		1.11783	up		8.96527	9.13025	8.96381	8.89035	9.75038	9.34535	9.12597	0.000568624	0.000272062	1.5913	up		1.09694	down		3.58317	up		9.33849	up	*	3.24567	up		2.35243	up		1.12115	0.164981
EIN_296850_at	6.91943e-15	3.3055e-16	1.06999	down		1.37602	up		1.06816	up		6.03366	down	*	7.58185	down	*	9.7188	down	*	8.80519	8.70758	9.26568	8.90032	6.21216	5.88264	5.52441	0.000164593	5.79654e-05	1.51459	down		1.61508	down		2.86886	down		3.13548	down		7.54884	down	*	5.7291	down	*	-1.06999	-0.0976028
EIN_296830_at	2.75675e-08	1.54021e-08	1.4923	down	*	1.3737	up		1.26207	up		1.32815	down		1.49743	up	*	1.11341	down		7.68564	7.1081	8.1437	8.02143	7.27622	8.26813	7.53066	0.000633863	0.000308336	2.46767	down		1.02675	up		3.22362	down		1.8582	down		1.00287	up		1.63037	up		-1.4923	-0.577536
EIN_296810_at	3.53565e-16	3.86572e-18	1.17444	up		6.31554	up	*	19.6709	up	*	2.94549	up	*	27.2086	up	*	33.7857	up	*	6.2708	6.50277	8.9297	10.5688	7.82931	11.0368	11.3491	2.43061e-05	4.15791e-06	4.57577	up	*	11.0407	up	*	22.2865	up	*	11.3991	up	*	6.03042	up	*	30.5392	up	*	1.17444	0.231971
EIN_296800_at	5.07312e-13	7.66301e-14	2.63167	down	*	11.3112	down	*	5.95359	down	*	117.266	down	*	142.396	down	*	34.4175	down	*	11.0748	9.67886	7.57516	8.50108	4.2012	3.92108	5.96977	1.42571e-05	1.86639e-06	2.88468	down		1.28109	up		1.3773	down		1.38254	down		9.46615	down	*	9.98208	down	*	-2.63167	-1.39598
EIN_296050_at	9.11807e-10	3.92397e-10	1.10696	up		1.21166	up		1.2066	up		2.07191	up		10.4181	up	*	7.17757	up	*	3.98442	4.13102	4.2614	4.25537	5.03538	7.36544	6.82791	6.64378e-05	1.72418e-05	1.17118	down		1.7253	up		1.77539	up		4.05446	up		5.211	up	*	13.468	up	*	1.10696	0.146601
EIN_296030_at	4.31988e-11	1.33832e-11	2.0242	down	*	1.65423	down		1.6645	down		1.08435	up		4.20876	up	*	2.69832	up	*	7.96137	6.94402	7.23522	7.22629	8.0782	10.0348	9.39343	0.000602759	0.000290921	1.9473	down		1.01794	up		1.25454	down		1.16475	down		1.2823	up		4.24314	up		-2.0242	-1.01735
EIN_296000_at	2.82784e-09	1.34303e-09	1.29539	down		1.91474	down	*	1.53393	up	*	1.25395	up		1.10084	up		1.06429	up		7.02456	6.65117	6.08741	7.6418	7.35104	7.16316	7.11445	7.71176e-05	2.1268e-05	6.00982	up	*	8.30767	up	*	4.87095	up	*	6.27035	up	*	4.68061	up	*	5.14625	up	*	-1.29539	-0.373386
EIN_295990_at	1.41256e-05	1.03572e-05	1.30617	up		1.22006	up		1.1438	down		1.40588	down		1.49874	down		2.29714	down	*	5.52275	5.9081	5.8097	5.32892	5.03128	4.93901	4.32291	0.000951178	0.000495458	1.17844	up		1.38788	up		1.06684	down		1.03728	down		2.81986	up		3.3926	up		1.30617	0.385342
EIN_295980_at	4.80303e-12	1.07764e-12	1.50831	down	*	1.09342	down		2.47572	down	*	3.55905	down	*	4.23759	down	*	5.04905	down	*	9.48608	8.89315	9.35724	8.17823	7.65459	7.40284	7.15007	0.000108955	3.3704e-05	3.50308	up	*	2.09954	up		1.47209	down		1.18685	down		2.25514	up		3.11425	up		-1.50831	-0.592932
EIN_295970_at	6.53451e-11	2.14611e-11	1.43999	up		1.10897	down		1.06131	up		1.25712	up		4.72929	up	*	6.12746	up	*	7.85662	8.38268	7.7074	7.94246	8.18674	10.0982	10.4719	8.63112e-06	8.59332e-07	3.05542	down	*	1.60223	down		1.20251	down		1.16626	down		1.58335	up		4.99289	up	*	1.43999	0.526061
EIN_295930_at	1.80321e-11	4.92585e-12	1.83464	down	*	4.78042	down	*	3.88838	down	*	10.4143	down	*	7.64476	down	*	8.43776	down	*	10.1564	9.28087	7.89923	8.1972	6.77587	7.22189	7.0795	0.000623112	0.000302065	1.6018	up		1.20955	down		5.6162	down		1.34931	down		1.33445	down		1.75089	up		-1.83464	-0.875494
EIN_295910_at	1.10117e-09	4.82146e-10	1.06826	down		1.59221	down		1.4298	down		3.01842	down	*	4.24315	down	*	5.05008	down	*	11.3841	11.2889	10.7131	10.8683	9.79033	9.29899	9.04782	2.08265e-05	3.32607e-06	1.49627	down		2.36018	down	*	2.28206	down	*	2.83668	down	*	5.71091	down	*	3.34196	down	*	-1.06826	-0.0952644
EIN_295900_at	5.35857e-13	8.13475e-14	1.70955	up	*	1.13505	down		1.26066	up		1.35431	down		5.80017	up	*	7.38036	up	*	8.04745	8.82107	7.8647	8.38164	7.60989	10.5835	10.9311	2.30325e-05	3.83746e-06	8.06795	up	*	6.39568	up	*	4.27481	up	*	4.98899	up	*	7.62299	up	*	39.0935	up	*	1.70955	0.773614
EIN_295890_at	6.02067e-15	2.6736e-16	1.43625	down		1.10175	down		4.8755	down	*	9.03113	down	*	34.5489	down	*	54.3743	down	*	12.0033	11.481	11.8635	9.71777	8.82842	6.89276	6.23847	9.73048e-06	1.04463e-06	1.95575	down		2.31674	down		5.79075	down	*	8.41821	down	*	22.634	down	*	18.9381	down	*	-1.43625	-0.522308
EIN_295860_at	4.7563e-15	1.95408e-16	2.53809	up	*	2.91456	up	*	1.24604	up		1.31429	up	*	4.76084	up	*	7.00402	up	*	10.0402	11.384	11.5835	10.3576	10.4345	12.2914	12.8484	0.000205292	7.70882e-05	4.35409	up	*	3.29314	up		5.99866	up	*	3.27109	up		3.09501	up		7.22405	up	*	2.53809	1.34374
EIN_295840_at	1.25688e-06	8.48952e-07	1.03262	down		1.69926	up	*	1.10674	up		1.5944	down	*	1.00657	up		1.11156	down		11.037	10.9907	11.8019	11.1834	10.364	11.0465	10.8845	1.87338e-05	2.82458e-06	81.9403	up	*	106.152	up	*	71.679	up	*	65.8522	up	*	74.0606	up	*	90.2282	up	*	-1.03262	-0.0463142
EIN_295830_at	2.52799e-10	9.68885e-11	1.2033	down		1.71346	down	*	1.68788	down	*	1.25405	up		1.25335	up		1.68649	down	*	8.84102	8.57402	8.0641	8.0858	9.16761	9.16681	8.08699	0.000685524	0.000338751	13.4875	up		7.44354	up		8.72705	up		20.5806	up	*	29.6904	up	*	31.8909	up	*	-1.2033	-0.266999
EIN_295820_at	2.65711e-07	1.67896e-07	1.40615	down		1.18562	up		1.42155	down		1.16782	down		1.10648	up		1.82903	down	*	8.28575	7.794	8.53139	7.77828	8.06193	8.43173	7.41467	0.00019202	7.05679e-05	1.44578	up		1.13908	down		1.93021	up		3.34689	up		4.38529	up	*	6.01951	up	*	-1.40615	-0.491752
EIN_295810_at	1.15874e-08	6.13773e-09	1.48164	down	*	2.5688	down	*	1.07772	up		1.01024	up		1.52502	down	*	1.46626	down		10.0305	9.46327	8.66936	10.1384	10.0452	9.42163	9.47831	2.86568e-05	5.31281e-06	4.08217	down	*	3.43824	down	*	6.84749	down	*	4.76168	down	*	1.89292	down		1.3533	down		-1.48164	-0.56719
EIN_295790_at	2.58087e-16	2.19233e-18	1.23169	down		3.20685	down	*	1.66316	down	*	6.95561	up	*	24.3867	up	*	28.1311	up	*	7.56783	7.26719	5.88667	6.8339	10.366	12.1759	12.3819	4.3335e-06	2.71574e-07	2.07977	down		2.02707	down		3.75415	down		3.61568	up		8.98012	up	*	24.0964	up	*	-1.23169	-0.300635
EIN_295780_at	5.27533e-15	2.24501e-16	1.96412	down	*	3.77639	down	*	2.01747	down	*	8.942	up	*	7.8318	up	*	11.9613	up	*	8.16749	7.19361	6.25048	7.15494	11.3281	11.1368	11.7478	5.76163e-07	6.93997e-09	4.61494	down	*	7.92365	down	*	6.40097	down	*	3.2404	up	*	8.78011	up	*	10.4259	up	*	-1.96412	-0.97388
EIN_295760_s_at	2.69124e-13	3.55588e-14	1.11009	up		1.10113	up		1.15236	down		10.0749	down	*	12.454	down	*	17.1987	down	*	13.2334	13.3841	13.3724	13.0288	9.90072	9.59486	9.12918	1.54932e-05	2.11544e-06	1.11514	down		1.42821	down		1.93257	down		4.79087	down	*	4.96389	down	*	11.9028	down	*	1.11009	0.150678
EIN_295750_at	5.12887e-06	3.64801e-06	2.72554	up		3.26881	up	*	1.08767	up		1.5442	down		2.13399	up		2.86523	up		3.38299	4.82953	5.09176	3.50423	2.75614	4.47655	4.90164	1.39768e-05	1.8095e-06	1.18773	down		4.12458	up	*	1.18773	down		1.17107	down		2.88175	up		22.0478	up	*	2.72554	1.44654
EIN_295740_at	1.19347e-07	7.24612e-08	1.10248	down		1.11527	down		1.01508	up		2.01193	down	*	1.76059	down	*	1.78383	down	*	9.91045	9.7697	9.75307	9.93205	8.90187	9.09439	9.07548	0.000696824	0.000345301	1.05337	up		1.02706	up		1.03982	up		1.65704	down		3.65329	down	*	1.88332	down		-1.10248	-0.140759
EIN_295730_at	4.58012e-10	1.85323e-10	1.4344	down		1.70081	down	*	1.19459	up		2.89993	down	*	1.01165	up		1.40789	up		8.11942	7.59898	7.3532	8.37594	6.5834	8.13613	8.61296	0.000151543	5.20803e-05	7.63177	down	*	5.38717	down	*	3.92684	down		7.01477	down	*	5.16051	down	*	1.38404	down		-1.4344	-0.520447
EIN_295720_at	5.0956e-10	2.0781e-10	1.33183	down		1.84621	up	*	2.49635	up	*	5.35763	up	*	2.37662	up	*	1.65454	up		7.14714	6.73373	8.03171	8.46696	9.56873	8.39605	7.87356	6.25589e-05	1.58979e-05	1.60248	up		3.82844	up	*	4.9389	up	*	4.76827	up	*	1.86373	up		1.21507	up		-1.33183	-0.41341
EIN_295690_at	1.4134e-11	3.74451e-12	1.14722	down		1.21482	down		1.58114	up		10.9575	up	*	6.15734	up	*	2.93903	up	*	4.87996	4.68182	4.59922	5.54093	8.3338	7.50227	6.4353	3.2581e-05	6.42179e-06	1.7674	up		1.0516	up		1.84145	up		8.11478	up	*	12.1088	up	*	12.2784	up	*	-1.14722	-0.198141
EIN_295680_at	1.25642e-11	3.27472e-12	1.1847	up		1.25889	down		1.70688	down	*	3.52483	down	*	1.02878	up		1.29647	up		9.11095	9.35547	8.7788	8.33959	7.2934	9.15188	9.48554	0.000188901	6.91671e-05	1.90854	down		2.49204	down		2.0619	down		5.24672	down		14.5432	down	*	6.80706	down	*	1.1847	0.24452
EIN_295670_at	1.08178e-12	1.8797e-13	1.77979	down	*	1.21536	down		1.16411	down		16.3725	up	*	2.63773	up	*	1.5522	up		8.2478	7.4161	7.96642	8.02858	12.281	9.6471	8.88211	8.59388e-06	8.50567e-07	3.45034	down		2.35906	down		3.59715	down		8.41211	up	*	3.40232	up		2.88775	up		-1.77979	-0.831703
EIN_295660_at	3.82589e-09	1.86275e-09	1.51227	down		1.06555	up		1.17169	down		3.7418	up	*	1.13783	down		2.21233	down	*	6.60332	6.0066	6.69491	6.37472	8.50705	6.41703	5.45775	4.02174e-06	2.41874e-07	1.6443	down		2.20442	down		1.42259	up		4.91277	up	*	8.41656	up	*	2.39527	up		-1.51227	-0.596719
EIN_295650_at	0.000362238	0.000289821	1.35703	down		1.35215	down		1.23145	up		1.00268	up		1.3003	up		1.43795	down		5.75449	5.31404	5.31923	6.05486	5.75836	6.13334	5.23048	1.79943e-05	2.64943e-06	3.03072	up		1.58045	up		1.14681	down		1.96913	up		13.2696	up	*	35.819	up	*	-1.35703	-0.440455
EIN_295640_at	1.35888e-12	2.43662e-13	1.69418	up		2.29325	up	*	1.88116	up	*	25.3245	up	*	6.16807	up	*	1.94336	up	*	6.30996	7.07055	7.50735	7.22158	10.9724	8.93478	7.26851	0.00028851	0.000119193	3.00964	up		2.90566	up		1.81932	up		6.68904	up	*	2.96186	up		1.19947	up		1.69418	0.76059
EIN_295630_at	9.71793e-12	2.42989e-12	1.15176	down		1.23805	up		1.83932	up	*	1.11172	down		3.02961	up	*	3.65939	up	*	10.9474	10.7436	11.2555	11.8266	10.7946	12.5466	12.819	0.00082599	0.000421205	1.30947	down		1.22366	up		3.02763	up		2.03254	up		2.11636	up		2.34448	up		-1.15176	-0.203843
EIN_295610_at	2.06553e-07	1.28917e-07	1.08484	down		1.13534	up		1.36597	up	*	1.41476	down	*	1.17758	up		1.16799	up		11.0861	10.9686	11.2692	11.536	10.5855	11.3219	11.3101	0.000167176	5.91144e-05	1.3385	down		2.1381	down		1.29285	down		2.06334	down		2.99887	down	*	3.0326	down	*	-1.08484	-0.117487
EIN_295600_at	1.7377e-07	1.07375e-07	1.14554	down		1.55308	down		1.21033	down		2.18167	down	*	3.22685	down	*	3.28924	down	*	10.8258	10.6297	10.1906	10.5504	9.70034	9.13565	9.10802	0.000221406	8.51532e-05	1.74085	up		1.23966	up		1.67325	up		1.00726	down		2.52637	down		1.63607	down		-1.14554	-0.196026
EIN_295590_at	1.39584e-11	3.6921e-12	2.21678	up	*	2.73919	up	*	1.03551	down		2.36356	down	*	1.379	down		1.42107	down		6.64761	7.79608	8.10136	6.59727	5.40665	6.18399	6.14063	7.80623e-06	7.23286e-07	1.69851	up	*	2.61401	up	*	2.6381	up	*	1.61166	up		1.41446	down		1.14995	up		2.21678	1.14846
EIN_295570_at	4.13175e-15	1.62282e-16	2.85985	up	*	2.90584	up	*	2.80928	up	*	1.1076	up		1.58748	down	*	1.78744	down	*	8.6417	10.1576	10.1807	10.1319	8.78914	7.97496	7.80381	0.0006515	0.000318616	1.542	up		1.76828	up		1.51825	up		1.19815	up		1.4827	down		1.16591	down		2.85985	1.51594
EIN_295550_at	3.68373e-12	7.90655e-13	1.49064	up		1.60776	down		5.02742	down	*	5.13028	up	*	1.8045	down		3.00131	down	*	7.58497	8.16089	6.89992	5.25515	9.944	6.73337	5.99937	6.85955e-06	5.99749e-07	7.04699	up	*	1.44516	up		1.11515	down		19.1461	up	*	6.76908	up	*	4.46139	up	*	1.49064	0.575928
EIN_295540_at	0.000428897	0.000344633	1.39113	down		1.33533	down		1.68136	down		1.51271	up		1.20101	down		2.52783	down		4.36419	3.88793	3.94699	3.61456	4.96132	4.09994	3.02629	6.25752e-05	1.59174e-05	1.01418	up		1.46101	down		1.5686	down		1.12594	up		4.41004	up	*	4.63068	up	*	-1.39113	-0.476256
EIN_295530_at	9.12064e-08	5.47008e-08	1.61141	down		1.61597	down		1.031	down		2.17239	up	*	1.60254	down		2.44175	down	*	6.44853	5.7602	5.75613	6.40448	7.56781	5.76817	5.16061	2.95556e-05	5.56656e-06	11.6945	up	*	6.1351	up	*	3.99761	up	*	10.8674	up	*	18.0455	up	*	10.2034	up	*	-1.61141	-0.688325
EIN_295520_at	4.15597e-12	9.09489e-13	2.97447	up	*	4.16137	up	*	1.824	up		3.58764	up	*	2.71193	down	*	4.09149	down	*	7.79607	9.3687	9.85313	8.66317	9.63911	6.35675	5.76345	6.84324e-06	5.96017e-07	1.18777	up		1.07252	down		3.16649	up	*	3.36288	up	*	3.11531	up	*	2.4956	up	*	2.97447	1.57263
EIN_295510_at	4.85811e-14	4.25782e-15	1.1002	up		1.55022	up		2.73179	up	*	81.8644	up	*	93.0608	up	*	114.029	up	*	5.63917	5.77694	6.27164	7.08902	11.9943	12.1793	12.4724	3.30535e-05	6.56631e-06	4.5013	down		1.24677	up		1.11856	up		13.2372	up	*	20.4534	up	*	23.7619	up	*	1.1002	0.137771
EIN_295500_at	6.52112e-12	1.52854e-12	1.11425	down		1.15425	down		1.14594	up		1.54899	up	*	1.77306	down	*	3.25992	down	*	9.07467	8.9186	8.86771	9.27121	9.70599	8.24842	7.36983	0.000758078	0.000381529	3.84247	down	*	2.6353	down		1.76039	down		1.76927	down		1.41605	down		2.28013	down		-1.11425	-0.156067
EIN_295490_at	3.37129e-09	1.62582e-09	3.35427	up	*	6.32197	up	*	1.43437	up		1.06477	up		4.45559	up	*	3.23118	up	*	4.83561	6.58161	7.49598	5.35603	4.92615	6.99122	6.52767	6.66347e-05	1.73041e-05	5.46526	up		9.704	up	*	1.66653	down		1.09972	down		2.8414	up		7.66926	up	*	3.35427	1.746
EIN_295480_at	5.71014e-15	2.48288e-16	1.19903	down		7.87791	down	*	2.68369	down	*	5.81208	up	*	17.9947	up	*	28.1042	up	*	7.36788	7.10601	4.39007	5.94366	9.90694	11.5374	12.1806	1.47895e-05	1.97825e-06	3.93913	down		4.0183	down		2.92377	down		3.36932	up		5.87003	up		12.6472	up	*	-1.19903	-0.261869
EIN_295450_at	1.15601e-09	5.09071e-10	1.58209	down		1.46791	down		1.40501	down		1.98763	down	*	3.6746	down	*	5.72916	down	*	7.4047	6.74287	6.85094	6.91411	6.41365	5.52711	4.88638	1.46536e-05	1.94773e-06	4.30239	down	*	4.37894	down	*	3.21413	down	*	2.61891	down	*	1.5189	down		1.49088	down		-1.58209	-0.661831
EIN_295430_at	3.01712e-16	2.99428e-18	3.28756	up	*	1.42059	up		1.29488	down		197.623	up	*	159.728	up	*	149.437	up	*	5.46816	7.18518	5.97466	5.09534	13.0948	12.7876	12.6916	3.67051e-06	2.08383e-07	1.52762	up		1.0909	up		1.86299	down		85.4761	up	*	91.9499	up	*	43.4388	up	*	3.28756	1.71702
EIN_295390_s_at	4.32796e-14	3.66912e-15	1.10602	up		1.063	up		1.23163	down		10.23	down	*	12.5672	down	*	17.4038	down	*	13.2462	13.3916	13.3344	12.9457	9.8915	9.59464	9.1249	1.82255e-05	2.70189e-06	1.1033	down		1.4311	down		1.93387	down		4.79336	down	*	4.8841	down	*	12.3714	down	*	1.10602	0.145383
EIN_295380_at	4.0971e-13	5.90271e-14	1.47491	up		4.60192	up	*	1.39339	up		5.11405	down	*	2.65214	down	*	2.17165	down	*	8.96554	9.52617	11.1678	9.44414	6.61107	7.55838	7.84675	2.62886e-05	4.68774e-06	1.32781	down		1.37626	down		3.28848	down		7.70719	down	*	11.3375	down	*	10.5681	down	*	1.47491	0.560624
EIN_295360_at	4.37436e-14	3.71499e-15	1.48275	up		2.69719	down	*	1.51852	up		6.44587	up	*	7.88251	up	*	4.9651	up	*	5.70542	6.27369	4.27396	6.30808	8.39379	8.68407	8.01724	1.77792e-06	5.3181e-08	3.35395	down	*	2.93051	up	*	2.7807	up	*	6.18477	up	*	16.7177	up	*	17.9328	up	*	1.48275	0.568271
EIN_295350_at	2.01434e-09	9.30933e-10	1.3424	up		2.7264	up	*	1.10469	down		1.9534	up	*	1.19226	up		1.05927	down		8.83412	9.25893	10.2811	8.69047	9.80011	9.08781	8.75105	2.19998e-05	3.57563e-06	1.2673	down		1.01812	up		1.46579	up		2.67115	up	*	1.92722	up	*	1.02996	up		1.3424	0.424813
EIN_295330_at	6.80949e-15	3.24152e-16	1.22067	up		2.25165	up	*	1.86206	up	*	1.92863	up	*	7.0205	up	*	6.37278	up	*	8.10812	8.39579	9.2791	9.00502	9.05569	10.9197	10.78	2.86804e-05	5.3196e-06	1.41145	down		2.93821	up	*	2.60885	up	*	1.88576	up		1.44097	up		1.89754	up		1.22067	0.287674
EIN_295320_at	2.07162e-09	9.59146e-10	1.60208	up		2.21959	up	*	1.75575	up	*	1.73948	down	*	1.48273	down		1.591	down		8.14104	8.82099	9.29133	8.95313	7.34239	7.57279	7.47111	7.29222e-05	1.96187e-05	1.44434	up		3.06186	up	*	2.30705	up		1.03693	up		1.58075	down		1.45792	down		1.60208	0.679948
EIN_295310_at	5.14584e-10	2.10162e-10	1.15781	up		1.30913	up		1.28889	up		2.1326	down	*	4.18728	down	*	6.36256	down	*	8.32496	8.53636	8.71357	8.69109	7.23235	6.25895	5.65536	0.000291119	0.000120425	1.18054	up		3.08377	up		1.84796	up		1.15454	up		2.00028	down		2.26895	down		1.15781	0.211399
EIN_295290_at	4.27168e-06	3.02179e-06	1.69819	up	*	2.54841	up	*	2.11142	up	*	1.75314	up	*	1.83695	up	*	1.65651	up	*	5.52657	6.29056	6.87616	6.60478	6.33651	6.40388	6.25471	0.000131722	4.33599e-05	2.36328	up		5.82895	up	*	1.7752	up		1.15051	up		1.43281	down		1.40669	down		1.69819	0.763998
EIN_295280_at	5.37508e-13	8.16886e-14	1.23988	down		1.09145	down		1.27504	down		4.75599	up	*	3.40091	up	*	1.39827	up		9.22922	8.91902	9.10297	8.87868	11.479	10.9951	9.71287	5.68682e-05	1.4035e-05	1.22698	down		1.09492	down		2.28884	up		7.48348	up	*	3.40959	up		3.18848	up		-1.23988	-0.310204
EIN_295270_at	5.11175e-10	2.08511e-10	1.10544	up		1.16692	up		1.57767	down	*	2.26033	up	*	1.66697	up	*	1.27471	down		7.64892	7.79353	7.87162	6.99113	8.82545	8.38615	7.29876	0.000128576	4.20537e-05	1.33516	down		2.11341	down		1.73026	down		1.10027	up		1.91105	up		2.0028	up		1.10544	0.144615
EIN_295260_at	2.90872e-15	9.76048e-17	1.01522	up		1.70287	up	*	2.06983	up	*	3.45865	up	*	15.001	up	*	11.9783	up	*	7.28744	7.30923	8.05541	8.33695	9.07764	11.1944	10.8698	2.75958e-07	1.5453e-09	1.75719	up	*	7.48636	up	*	8.77496	up	*	4.60634	up	*	4.25476	up	*	5.82501	up	*	1.01522	0.0217986
EIN_295250_at	8.0274e-13	1.3226e-13	1.02389	down		1.21344	up		1.20951	up		6.52413	up	*	3.59275	up	*	2.01848	up	*	7.08188	7.04783	7.36099	7.35631	9.78767	8.92697	8.09515	5.63258e-06	4.26989e-07	3.16548	down	*	1.03292	down		1.05527	up		4.77767	up	*	1.46032	up		1.09167	down		-1.02389	-0.0340567
EIN_295140_at	3.64986e-14	2.94514e-15	1.3715	up		16.9724	up	*	6.99719	up	*	2.76982	up	*	1.25105	down		1.84384	down	*	6.85548	7.31123	10.9406	9.66225	8.32527	6.53233	5.97277	1.91926e-05	2.92932e-06	1.07414	up		7.09452	up	*	2.28105	up		1.13358	up		1.2764	up		1.23321	down		1.3715	0.455755
EIN_295130_at	3.26559e-09	1.57182e-09	1.01806	down		1.05372	up		1.54256	up		1.39381	up		2.02994	down	*	2.78069	down	*	6.57846	6.55264	6.65394	7.20378	7.05749	5.55702	5.10302	9.72916e-06	1.03768e-06	1.35503	up		2.20384	up	*	3.4252	up	*	3.47938	up	*	1.74186	up		1.0149	down		-1.01806	-0.0258207
EIN_295000_at	1.75401e-10	6.44957e-11	1.63444	down		6.23985	down	*	18.1861	down	*	38.3186	down	*	9.64015	down	*	4.98689	down	*	8.92353	8.21474	6.28202	4.73877	3.66356	5.65448	6.60539	1.25376e-05	1.53783e-06	5.78905	down	*	4.93372	down	*	20.0799	down	*	27.4242	down	*	13.9681	down	*	1.37015	up		-1.63444	-0.708797
EIN_294990_at	3.84995e-12	8.33454e-13	1.62726	down		8.3709	down	*	24.3643	down	*	33.4038	down	*	17.6222	down	*	7.53055	down	*	8.58717	7.88473	5.52179	3.98047	3.52523	4.44784	5.67441	0.00015013	5.13164e-05	1.5551	down		2.2949	down		5.07692	down		4.10989	down		3.22135	down		3.08895	up		-1.62726	-0.702442
EIN_294960_at	2.60176e-09	1.22692e-09	2.49852	down		5.51542	down	*	1.49148	down		11.5235	down	*	9.4769	down	*	11.0849	down	*	6.95243	5.63135	4.48896	6.37568	3.42592	3.70801	3.4819	0.000292711	0.000121231	3.03378	down		2.27079	down		3.03378	down		1.43819	down		1.08428	up		2.3757	up		-2.49852	-1.32108
EIN_294950_at	1.61003e-12	2.9533e-13	1.03479	up		1.62323	up	*	1.38793	up	*	3.00294	down	*	1.21237	up		1.32689	up	*	9.20115	9.25049	9.90002	9.67408	7.61477	9.47899	9.6092	0.00034873	0.000149779	1.11585	down		2.60177	up		1.98378	up		1.13734	up		1.95447	down		1.00941	up		1.03479	0.0493412
EIN_294930_at	6.91601e-17	1.9195e-19	1.52002	down	*	1.21873	up		1.29622	up	*	1.26897	up	*	10.3308	up	*	12.1962	up	*	8.74861	8.14452	9.03399	9.12292	9.09227	12.1175	12.357	0.000162878	5.71143e-05	1.42036	up		6.86536	up	*	7.20547	up	*	4.13818	up		6.15315	up		17.4187	up	*	-1.52002	-0.604094
EIN_294920_at	3.91722e-15	1.5122e-16	1.53669	down	*	1.24913	down		1.6179	down	*	1.28327	down		7.18283	up	*	6.63273	up	*	8.43922	7.81939	8.11829	7.7451	8.07939	11.2838	11.1688	1.86786e-05	2.80682e-06	4.68179	down	*	8.00983	down	*	2.74387	down		2.61883	down		1.29455	up		2.71694	up		-1.53669	-0.619826
EIN_294900_at	2.82673e-12	5.76995e-13	1.09317	up		1.22757	down		2.75997	down	*	3.36097	down	*	8.67663	down	*	13.4282	down	*	9.30901	9.43752	9.01321	7.84436	7.56013	6.19187	5.56182	2.64541e-05	4.74623e-06	1.35668	down		3.2665	down	*	2.86329	down	*	1.63092	down		2.45016	down		2.95528	up	*	1.09317	0.128514
EIN_294870_at	7.87428e-06	5.67557e-06	1.02386	down		1.02817	down		4.80323	down	*	3.37374	down		5.80391	down	*	3.44208	down		4.98871	4.95469	4.94863	2.72471	3.23436	2.45169	3.20543	0.000358246	0.00015462	1.38257	down		2.20856	down		4.57554	down		5.31848	down	*	5.88809	down	*	4.13378	down		-1.02386	-0.0340195
EIN_294860_s_at	7.09373e-11	2.35244e-11	3.63757	down	*	3.63757	down	*	3.63757	down	*	3.63757	down	*	3.63757	down	*	3.30489	down	*	4.1849	2.32193	2.32193	2.32193	2.32193	2.32193	2.4603	0.000357742	0.000154373	1	down		1.02082	up		1	down		1	down		1	down		3.0122	up	*	-3.63757	-1.86297
EIN_294850_at	2.35468e-11	6.66203e-12	1.13338	up		1.67419	up	*	1.29132	up		2.37481	down	*	2.81009	down	*	2.86773	down	*	9.9876	10.1682	10.7311	10.3564	8.73978	8.49698	8.46769	0.000873866	0.000449723	2.90469	up		3.40496	up		2.78593	up		1.28773	up		1.45177	down		1.10468	down		1.13338	0.180628
EIN_294840_at	3.03315e-13	4.12243e-14	1.34364	up		3.21585	up	*	1.50062	up	*	1.62974	up	*	2.05364	down	*	2.64188	down	*	8.938	9.36414	10.6232	9.52356	9.64264	7.89982	7.53644	0.000576619	0.000276459	1.29957	up		1.28129	up		1.08067	up		1.01978	down		1.79836	up		1.31402	down		1.34364	0.426142
EIN_294820_at	7.26864e-12	1.73677e-12	1.29383	up		3.24546	down	*	12.3675	down	*	1.18326	down		8.08844	down	*	6.88156	down	*	7.94731	8.31896	6.24888	4.31882	7.70453	4.93144	5.16457	8.30521e-06	8.03098e-07	2.33982	down		1.82055	down		2.65169	down		2.82894	up		4.28013	up		24.8159	up	*	1.29383	0.371652
EIN_294810_at	2.3679e-14	1.68083e-15	1.1762	down		2.23917	down	*	1.86517	down	*	1.83026	up	*	3.56568	down	*	4.82737	down	*	11.4063	11.1722	10.2434	10.507	12.2784	9.57215	9.13509	4.35243e-05	9.7299e-06	1.57677	up		1.81644	up		2.41108	up		4.33205	up	*	7.00192	up	*	3.82266	up	*	-1.1762	-0.234139
EIN_294790_at	5.24082e-09	2.62614e-09	1.10665	down		3.5631	up	*	2.37476	up	*	3.06888	up	*	5.0283	up	*	4.05968	up	*	7.37847	7.23227	9.2116	8.62625	8.99618	9.70854	9.39983	3.32172e-06	1.79762e-07	1.00057	down		3.22688	up	*	14.6676	up	*	7.86631	up	*	8.84947	up	*	9.66037	up	*	-1.10665	-0.146202
EIN_294770_at	1.96535e-09	9.05647e-10	1.64244	down	*	1.51318	down	*	1.16657	up		1.44446	up	*	1.45574	down	*	1.98067	down	*	8.23541	7.51956	7.63782	8.45768	8.76594	7.69366	7.24942	6.75339e-06	5.83072e-07	4.12052	up	*	3.8607	up	*	5.97533	up	*	9.77264	up	*	10.4669	up	*	9.53219	up	*	-1.64244	-0.715845
EIN_294760_at	1.73252e-15	4.8085e-17	1.37356	up	*	2.16716	up	*	1.61906	up	*	2.1249	up	*	2.77351	down	*	3.86876	down	*	10.1851	10.643	11.3009	10.8802	11.2725	8.71337	8.23321	4.72838e-07	3.79573e-09	9.96419	up	*	15.4427	up	*	16.1959	up	*	13.5997	up	*	9.00692	up	*	2.93813	up	*	1.37356	0.457921
EIN_294740_at	9.0144e-10	3.87415e-10	2.18903	up		2.30122	up		1.3947	down		1.40098	down		5.89159	down	*	6.39492	down	*	7.81525	8.94554	9.01765	7.33529	7.32881	5.25659	5.13832	0.00083528	0.000426927	2.07609	down		1.35413	up		4.35851	down		3.4431	down		2.56091	down		3.4277	down		2.18903	1.13029
EIN_294730_at	2.26123e-14	1.58739e-15	3.23047	down	*	5.73077	down	*	1.70467	down	*	6.92643	down	*	5.25466	down	*	2.3662	down	*	10.4653	8.77353	7.94655	9.69579	7.67317	8.07168	9.2227	1.41096e-05	1.84e-06	4.32197	down	*	18.5012	down	*	7.24964	down	*	11.8703	down	*	7.47484	down	*	5.96436	down	*	-3.23047	-1.69174
EIN_294690_at	1.49875e-10	5.42441e-11	1.00395	up		1.1528	up		1.94717	down	*	2.0932	down	*	1.59469	up	*	1.28599	up		11.1104	11.1161	11.3155	10.149	10.0447	11.7837	11.4733	6.43707e-05	1.65752e-05	1.33727	down		2.35241	down	*	2.42518	down	*	3.2328	down	*	2.97726	down	*	1.6893	down		1.00395	0.00568771
EIN_294680_at	9.20101e-13	1.55388e-13	1.10186	down		1.14818	down		1.23341	down		4.67504	down	*	2.83654	down	*	2.76007	down	*	10.2937	10.1538	10.0944	9.99108	8.06876	8.7896	8.82903	2.33168e-05	3.90643e-06	3.30092	down	*	4.16019	down	*	2.09731	down		4.12461	down	*	10.2797	down	*	5.73202	down	*	-1.10186	-0.139939
EIN_294670_at	5.15349e-11	1.63793e-11	1.33076	down		1.2203	down		1.21548	down		3.2058	down	*	4.97556	down	*	5.78077	down	*	11.1102	10.698	10.823	10.8287	9.42954	8.79536	8.57896	0.000636503	0.000309941	2.20791	up		1.15393	up		2.03477	up		2.8763	up		3.59614	up		4.33863	up	*	-1.33076	-0.412254
EIN_294660_at	1.09668e-10	3.83793e-11	1.73141	down	*	2.41175	down	*	1.13957	down		2.14561	down	*	4.00936	down	*	1.41459	up		9.45452	8.66258	8.18444	9.26604	8.35313	7.45115	9.95491	0.000249146	9.92218e-05	1.63092	down		5.93875	down	*	3.17643	down		2.79545	down		1.55638	down		1.12428	down		-1.73141	-0.791945
EIN_294650_at	2.68415e-10	1.03551e-10	1.77494	up		1.42417	up		3.79139	up	*	2.60338	up	*	4.77531	up	*	12.2991	up	*	3.65242	4.48019	4.16254	5.57514	5.0328	5.90801	7.27289	6.00854e-05	1.51074e-05	3.01616	up		2.27745	up		1.22738	up		2.75037	up		9.11682	up	*	14.151	up	*	1.77494	0.82777
EIN_294610_at	1.56757e-15	4.11338e-17	1.10852	up		1.49363	up	*	1.00129	down		9.68341	up	*	5.74444	up	*	6.293	up	*	8.60915	8.75778	9.18797	8.60729	11.8847	11.1313	11.2629	5.0353e-05	1.19879e-05	2.2199	down	*	1.07172	down		1.24844	down		1.59466	up		1.15297	up		1.40583	up		1.10852	0.148629
EIN_294600_at	1.15913e-10	4.08963e-11	1.16846	down		1.50222	up		1.14835	down		2.69929	down	*	1.10129	up		2.97958	up	*	8.4363	8.21168	9.0234	8.23673	7.00371	8.57549	10.0114	1.29973e-05	1.6181e-06	1.29501	down		1.85292	down		1.83662	down		4.97387	down	*	10.0018	down	*	4.52635	down	*	-1.16846	-0.224612
EIN_294590_at	7.70588e-06	5.55095e-06	1.89002	down	*	1.53892	down		1.01134	up		1.26247	down		2.05004	down	*	2.01281	down	*	9.96576	9.04736	9.34385	9.98204	9.62951	8.93011	8.95655	2.28102e-05	3.77397e-06	1.22114	down		1.39398	down		1.658	down		1.4569	up		3.44625	up	*	3.89398	up	*	-1.89002	-0.918402
EIN_294570_at	6.29263e-06	4.50963e-06	7.17056	up	*	1.95246	up		1.14611	up		1.28015	up		1.01069	down		1.24453	up		2.51172	5.3538	3.47701	2.70846	2.86803	2.49638	2.82732	0.000400831	0.000177389	1.04768	down		1.10922	down		1.60168	up		2.12391	up		2.10949	up		4.98167	up	*	7.17056	2.84209
EIN_294540_at	2.61892e-11	7.51976e-12	1.84939	down		11.1731	down	*	13.5067	down	*	3.37414	up		8.85948	up	*	10.3578	up	*	6.89372	6.00667	3.41177	3.13812	8.64824	10.0409	10.2664	4.84581e-06	3.31843e-07	3.99933	down		4.06224	down		4.06224	down		2.23865	up		3.3572	up		19.5934	up	*	-1.84939	-0.88705
EIN_294520_at	1.13879e-11	2.92407e-12	1.17102	up		1.29071	up		1.19786	up		2.9293	up	*	6.12059	up	*	5.5124	up	*	9.34739	9.57515	9.71555	9.60784	10.8979	11.9611	11.8101	0.000247746	9.83595e-05	8.73142	up		8.99004	up	*	8.39621	up		17.5477	up	*	13.7301	up	*	28.6208	up	*	1.17102	0.227768
EIN_294510_at	3.74952e-13	5.30735e-14	2.11141	up	*	2.43041	up	*	2.57928	up	*	1.04881	up		3.67693	up	*	4.52956	up	*	8.29413	9.37233	9.57533	9.6611	8.36289	10.1726	10.4735	0.000242365	9.5562e-05	5.0742	up	*	8.8661	up	*	4.23819	up	*	3.32408	up		2.15424	up		2.73256	up		2.11141	1.07821
EIN_294490_at	3.55163e-12	7.56626e-13	1.57617	down	*	1.02678	up		2.94722	up	*	4.06937	up	*	1.93087	up	*	1.03327	up		6.82412	6.1677	6.86224	8.38347	8.84892	7.77337	6.87134	0.000229249	8.92126e-05	1.20203	up		2.75637	up		2.74666	up		4.23316	up		7.03654	up	*	4.77712	up	*	-1.57617	-0.65642
EIN_294480_at	6.28762e-11	2.05286e-11	1.29028	up		1.77825	up	*	2.156	up	*	2.21755	down	*	1.13741	up		1.1518	up		8.47629	8.84398	9.30675	9.58465	7.32732	8.66204	8.68018	0.000263894	0.000106473	2.41718	down	*	1.72498	down		2.62178	down	*	3.04729	down	*	2.23922	down	*	1.72736	down		1.29028	0.367687
EIN_294470_at	4.28956e-11	1.32403e-11	1.33696	down		1.36802	down		1.69435	up	*	1.25748	up		1.20353	down		2.56633	down	*	10.4314	10.0125	9.97934	11.1922	10.762	10.1642	9.07173	6.4899e-05	1.67714e-05	3.66727	up	*	1.53926	up		3.33408	up		4.90697	up	*	9.95132	up	*	6.03414	up	*	-1.33696	-0.418951
EIN_294460_at	4.72991e-09	2.34785e-09	1.75687	up		2.45261	up		1.73668	up		11.853	up	*	32.6195	up	*	35.9113	up	*	2.51365	3.32666	3.80797	3.30998	6.08084	7.54132	7.68002	0.000226218	8.74994e-05	2.75679	down		1.78018	down		1.19755	down		5.1795	up		7.52943	up		11.445	up		1.75687	0.81301
EIN_294440_at	1.66726e-11	4.51381e-12	1.11378	up		1.19543	up		1.59443	up		1.56732	down		5.90984	down	*	5.58008	down	*	10.8255	10.981	11.0831	11.4986	10.1772	8.26241	8.34525	0.00013213	4.35165e-05	1.63208	down		2.86599	down	*	3.84617	down	*	3.43502	down	*	3.00673	down	*	4.26005	down	*	1.11378	0.155461
EIN_294430_at	2.74376e-06	1.91094e-06	2.15574	down	*	1.9852	down		1.08852	up		1.40469	up		1.09496	down		1.40921	up		7.91589	6.80771	6.92661	8.03826	8.40615	7.78502	8.41078	0.000439168	0.00019872	1.39791	down		2.54709	up		1.73696	up		5.05682	up		3.95408	up		9.79096	up	*	-2.15574	-1.10818
EIN_294420_at	1.79543e-07	1.11184e-07	1.38254	down		1.34609	up		1.30169	down		2.20976	down	*	1.93479	down	*	2.22155	down	*	9.57198	9.10465	10.0008	9.1916	8.42809	8.6198	8.42042	0.000261223	0.00010511	1.92938	down		1.03998	down		1.09957	down		1.06582	down		1.63336	up		1.40615	up		-1.38254	-0.467323
EIN_294400_at	9.35828e-12	2.32422e-12	1.30387	down		2.29569	down	*	1.37333	down		3.30226	down	*	8.31618	down	*	8.2365	down	*	9.65334	9.27054	8.45441	9.19566	7.92988	6.59742	6.61131	0.000279449	0.000114421	2.44934	down	*	1.4877	down		1.31949	down		2.26401	down	*	2.61712	down	*	2.4052	down	*	-1.30387	-0.382796
EIN_294380_at	2.36247e-11	6.68604e-12	2.63851	up	*	2.43481	up	*	1.1534	up		1.03972	down		3.48569	down	*	4.2281	down	*	7.68102	9.08074	8.96483	7.88691	7.62482	5.87957	5.60101	2.01949e-05	3.15545e-06	1.09331	down		1.43392	down		1.13107	down		1.89924	down		4.41682	down	*	7.97241	down	*	2.63851	1.39973
EIN_294270_at	7.94057e-10	3.36923e-10	2.02379	down	*	1.45625	down		1.26802	down		2.40589	down	*	2.93438	down	*	1.33222	up		8.81513	7.79807	8.27286	8.47255	7.54856	7.26207	9.22896	0.000727363	0.00036313	3.39821	up		4.2093	up	*	3.17704	up		3.95783	up	*	3.63456	up	*	3.64434	up	*	-2.02379	-1.01706
EIN_294160_at	1.3985e-11	3.70151e-12	1.90451	down	*	2.16361	down	*	2.03593	down	*	2.96211	down	*	6.2934	down	*	8.905	down	*	9.64763	8.71821	8.53419	8.62194	8.081	6.99379	6.49302	1.79262e-05	2.63336e-06	6.11438	down	*	3.67232	down	*	6.06912	down	*	5.66406	down	*	3.76326	down	*	5.12015	down	*	-1.90451	-0.929419
EIN_293690_s_at	6.11716e-08	3.59261e-08	1.30379	down		1.25717	down		1.74717	up		3.18702	down	*	1.28278	down		1.74775	down		6.62625	6.24354	6.29608	7.43127	4.95405	6.26698	5.82075	0.000101659	3.07494e-05	1.62079	up		7.47093	up	*	9.04515	up	*	10.0528	up	*	6.23326	up	*	10.2523	up	*	-1.30379	-0.382709
EIN_293110_at	3.63162e-15	1.34097e-16	1.17482	down		1.57235	down	*	1.33071	down	*	1.14775	down		3.58998	down	*	4.81119	down	*	11.3513	11.1189	10.6984	10.9391	11.1525	9.50736	9.08494	5.66063e-06	4.32056e-07	115.598	up	*	64.801	up	*	80.0357	up	*	73.2628	up	*	72.743	up	*	55.9873	up	*	-1.17482	-0.23244
EIN_293100_at	5.93387e-12	1.36843e-12	1.16254	up		1.79426	up	*	1.28947	up		2.73966	down	*	2.36127	down	*	2.57453	down	*	11.7353	11.9526	12.5787	12.1021	10.2813	10.4958	10.371	3.94176e-05	8.35699e-06	4.73116	up	*	9.09192	up	*	2.37712	up		1.60545	up		4.18357	up	*	4.13478	up	*	1.16254	0.217278
EIN_293080_at	1.2866e-05	9.40551e-06	1.31453	down		2.00658	down		1.91738	down		1.72741	up		1.32901	down		1.21587	down		5.17902	4.78448	4.17428	4.23989	5.96763	4.76867	4.89703	0.000241606	9.51203e-05	2.76192	up		2.04694	up		2.45517	up		7.03403	up	*	6.09229	up	*	5.71927	up	*	-1.31453	-0.394544
EIN_293060_at	2.84144e-08	1.59231e-08	1.34768	down		1.19255	up		1.33752	down		2.28971	down	*	1.61952	down	*	2.48364	down	*	8.87221	8.44174	9.12627	8.45266	7.67705	8.17665	7.55976	5.35946e-05	1.30143e-05	1.31042	down		2.6702	down	*	1.62996	down		3.09208	down	*	4.79605	down	*	4.67954	down	*	-1.34768	-0.430477
EIN_293050_at	4.72991e-09	2.34771e-09	1.09775	down		1.27932	down	*	1.07502	up		1.1261	down		1.32007	down	*	1.28554	down	*	12.2457	12.1111	11.8903	12.35	12.0743	11.845	11.8833	7.34658e-06	6.63989e-07	17.2907	up	*	12.5683	up	*	12.2299	up	*	15.845	up	*	26.2237	up	*	20.0576	up	*	-1.09775	-0.134545
EIN_293040_at	2.2858e-07	1.43492e-07	1.20047	down		1.47139	up		2.03235	up	*	1.22428	up		1.00768	up		1.16766	down		7.36297	7.09936	7.92015	8.38611	7.6549	7.374	7.13935	8.83983e-05	2.55917e-05	1.14811	down		1.25827	up		1.1952	up		1.13373	down		1.8912	down		2.85362	down	*	-1.20047	-0.263601
EIN_293030_at	6.22362e-13	9.69399e-14	1.0023	down		1.44729	down	*	1.17192	down		1.59511	down	*	3.50599	down	*	4.02041	down	*	11.7459	11.7426	11.2125	11.517	11.0722	9.93606	9.73854	0.000327017	0.000138497	4.31128	down	*	2.81316	down		3.11016	down	*	2.06395	down		1.65258	down		1.81524	down		-1.0023	-0.00330925
EIN_293020_at	2.28796e-10	8.65345e-11	1.26459	down		1.10694	down		1.64363	up	*	2.06486	up	*	3.96037	up	*	1.66194	up	*	6.97375	6.63508	6.82717	7.69064	8.0198	8.95939	7.70662	1.77298e-06	5.27174e-08	3.87021	down	*	1.15889	down		1.07323	down		1.09797	down		1.46059	down	*	2.33901	down	*	-1.26459	-0.33867
EIN_292990_at	1.83418e-07	1.13676e-07	1.13841	down		1.20659	down		1.64384	up		1.20892	down		1.99683	down	*	1.87691	down	*	7.14799	6.96097	6.87706	7.86506	6.87427	6.15028	6.23963	4.13987e-05	8.98622e-06	5.22577	down	*	2.21716	down	*	2.22867	down	*	3.65095	down	*	2.22163	down	*	2.0919	down		-1.13841	-0.187019
EIN_292980_at	2.55861e-09	1.20442e-09	1.68929	down	*	1.328	down	*	1.18628	up		1.20956	up		1.39906	down	*	1.40588	down	*	7.46526	6.70885	7.056	7.71171	7.73975	6.98081	6.97379	6.75749e-05	1.76678e-05	4.3958	up	*	4.676	up	*	4.39928	up	*	7.77283	up	*	14.6754	up	*	12.5063	up	*	-1.68929	-0.756415
EIN_292970_at	3.23527e-14	2.51693e-15	1.28524	up		1.26502	down		1.28705	down		22.858	up	*	2.61573	up	*	1.11428	up		7.40943	7.77147	7.07027	7.04537	11.9241	8.79665	7.56554	9.82095e-07	2.02607e-08	3.34285	down	*	2.17587	down		2.25252	down	*	8.77372	up	*	5.48963	up	*	1.03405	up		1.28524	0.362038
EIN_292950_at	2.40456e-11	6.82338e-12	2.11852	up	*	1.2044	up		1.71133	down	*	2.35103	down	*	1.79013	down	*	2.04035	down	*	8.54124	9.6243	8.80956	7.76612	7.30795	7.70118	7.51243	0.000144778	4.87918e-05	1.36415	down		1.87034	down		1.09688	up		1.31951	down		2.92725	down	*	2.11245	down		2.11852	1.08306
EIN_292940_at	1.04713e-07	6.31978e-08	1.15633	up		1.35556	up		2.5513	down	*	1.59363	down		2.3927	down	*	2.61422	down	*	8.32881	8.53836	8.76771	6.97758	7.6565	7.07017	6.94243	0.000738738	0.000370321	1.80493	down		3.5206	down		1.17671	down		1.85766	up		1.27987	up		1.67038	up		1.15633	0.209547
EIN_292920_at	0.00027666	0.000219885	1.07867	down		1.09664	down		1.33793	down		1.62255	up		2.84701	up		1.46295	up		4.83336	4.72411	4.70028	4.41336	5.53162	6.34281	5.38224	0.000101176	3.05353e-05	2.09014	down		1.50391	down		2.52391	down		1.04748	down		2.7678	up		4.15399	up		-1.07867	-0.109251
EIN_292910_at	1.55647e-13	1.80388e-14	1.09203	down		1.20584	down		1.31371	up		2.06834	down	*	4.83516	down	*	5.03877	down	*	8.41841	8.2914	8.14838	8.81206	7.36994	6.14485	6.08534	9.94932e-05	2.99519e-05	1.05594	down		4.86644	up	*	2.15634	up		1.08624	up		1.36821	up		1.4985	up		-1.09203	-0.127015
EIN_292900_at	9.58506e-07	6.39514e-07	1.35831	up		1.84504	up	*	1.16767	down		1.71781	down		1.2458	up		1.07673	up		8.79896	9.24078	9.68262	8.57533	8.01839	9.11604	8.90561	0.000278454	0.000113826	1.92786	down		4.0303	down		2.76322	down		5.02623	down	*	5.82687	down	*	6.89135	down	*	1.35831	0.441817
EIN_292880_at	1.32017e-12	2.3561e-13	1.39174	down	*	1.03034	up		1.75013	down	*	1.6111	up	*	2.24349	up	*	2.14032	up	*	9.71391	9.23703	9.75704	8.90645	10.402	10.8797	10.8117	0.000260888	0.000104931	2.5148	up		1.99485	up		2.53729	up		2.9345	up	*	2.64067	up	*	4.5313	up	*	-1.39174	-0.476885
EIN_292870_at	3.38709e-10	1.33262e-10	1.0382	up		1.4644	down		1.15085	down		1.86179	down	*	2.53627	up	*	2.11128	up	*	6.50643	6.56051	5.95613	6.30373	5.60974	7.84914	7.58455	8.96235e-05	2.60898e-05	1.95429	up		1.63489	up		1.81842	down		1.48341	down		1.07499	up		4.24654	up	*	1.0382	0.054081
EIN_292860_at	7.75695e-09	3.99668e-09	1.5143	down		1.06438	up		1.42185	up		1.05808	down		3.58758	up	*	2.30876	up	*	5.59718	4.99852	5.68719	6.10495	5.51574	7.44019	6.8043	1.24101e-05	1.51363e-06	1.34838	down		1.40769	down		1.77518	down		2.05518	down		3.07764	up	*	6.77488	up	*	-1.5143	-0.598654
EIN_292840_at	3.58131e-15	1.31325e-16	1.03482	down		1.46506	down		1.69444	down	*	18.5101	up	*	23.4415	up	*	19.6139	up	*	7.26257	7.21319	6.71161	6.50176	11.4728	11.8136	11.5564	2.1401e-06	7.80546e-08	2.26627	up		1.41224	down		2.54084	down		11.065	up	*	5.67703	up	*	7.88925	up	*	-1.03482	-0.049377
EIN_292830_at	1.80738e-08	9.85471e-09	1.03884	up		1.32543	up	*	1.01335	up		1.23245	up		1.31606	down		1.52133	down	*	8.05619	8.11116	8.46264	8.07531	8.35772	7.65996	7.45086	1.85036e-05	2.76494e-06	6.33979	down	*	4.25229	down	*	1.03528	down		1.28344	down		1.95138	down		2.2173	down		1.03884	0.0549784
EIN_292820_at	3.56935e-14	2.86089e-15	1.91684	up	*	3.40028	up	*	1.43406	up		3.0395	up	*	15.7311	up	*	19.5955	up	*	7.20145	8.14018	8.9671	7.72155	8.80528	11.177	11.4939	7.40442e-06	6.70604e-07	4.75682	down	*	2.45253	down		3.25343	down	*	1.14943	down		2.27243	up		5.14025	up	*	1.91684	0.938728
EIN_292780_at	1.08597e-15	2.42951e-17	1.72781	up		1.00736	down		4.90179	up	*	196.255	up	*	55.5566	up	*	24.8556	up	*	5.66511	6.45405	5.65453	7.95841	13.2817	11.461	10.3006	2.33782e-07	1.1379e-09	1.3265	down		1.59425	down		4.97835	up	*	124.668	up	*	183.991	up	*	42.3812	up	*	1.72781	0.788948
EIN_292770_at	1.12409e-08	5.93906e-09	2.00691	down	*	1.17199	down		1.30554	up		1.97562	down	*	3.14949	down	*	4.34957	down	*	6.52801	5.52304	6.29905	6.91266	5.54571	4.8729	4.40714	8.20897e-05	2.315e-05	6.26025	up	*	26.3612	up	*	18.1888	up	*	9.46395	up	*	5.95432	up	*	5.08113	up		-2.00691	-1.00498
EIN_292740_at	1.97514e-12	3.77419e-13	1.20661	down		1.52978	down	*	1.60141	down	*	1.11635	up		2.42339	up	*	1.95783	up	*	8.07194	7.80098	7.45862	7.3926	8.23072	9.34896	9.04119	1.94321e-05	2.99371e-06	2.22924	down		2.28644	down		3.60513	down	*	1.79551	down		1.90767	up		3.91463	up	*	-1.20661	-0.270961
EIN_292720_at	8.49232e-13	1.41277e-13	1.28253	down		1.04001	up		1.97675	up		96.1636	up	*	10.6526	up	*	3.88315	up	*	3.39244	3.03345	3.44904	4.37557	9.97986	6.80557	5.34967	1.96804e-06	6.59769e-08	1.05329	up		2.2372	up		1.96021	up		103.482	up	*	107.519	up	*	21.926	up	*	-1.28253	-0.358994
EIN_292680_at	8.73678e-09	4.54254e-09	1.21962	up		1.03278	up		1.30115	up		1.36678	up		5.37683	up	*	5.07842	up	*	7.25254	7.53898	7.29907	7.63233	7.70333	9.6793	9.59692	0.000125408	4.06478e-05	1.65114	up		1.44612	up		1.63582	up		3.47038	up		4.4221	up		13.308	up	*	1.21962	0.286433
EIN_292650_at	2.29536e-09	1.07065e-09	1.59216	up		1.38248	up		2.89579	up	*	4.32968	up	*	1.62998	up	*	1.33774	up		4.49807	5.16905	4.96532	6.03202	6.61233	5.20292	4.91787	0.000916692	0.000474561	4.48227	up		2.79592	up		6.71241	up	*	6.24272	up	*	2.73797	up		3.27257	up		1.59216	0.670983
EIN_292640_at	1.46069e-09	6.56391e-10	1.3425	up		1.04085	down		1.04886	down		6.66431	down	*	13.2923	down	*	12.9883	down	*	10.5183	10.9432	10.4605	10.4495	7.78184	6.78577	6.81915	0.000679448	0.00033526	1.30108	down		1.81186	down		1.77757	down		2.96092	down		6.0435	down		6.44617	down	*	1.3425	0.424919
EIN_292620_at	1.20505e-14	6.84109e-16	1.06304	down		2.27962	up	*	1.60181	up	*	3.47969	up	*	11.272	up	*	16.5487	up	*	7.95835	7.87015	9.14714	8.63805	9.75731	11.453	12.007	0.000141192	4.73216e-05	1.72403	up		2.62297	up		2.72592	up		2.409	up		2.57749	up		8.33249	up	*	-1.06304	-0.0882001
EIN_292610_at	0.000194802	0.000153581	1.72722	up		1.93801	up		2.36525	up		1.01194	down		2.82742	up		1.07063	down		5.42223	6.21068	6.3768	6.66422	5.4051	6.92171	5.32377	0.000228779	8.89257e-05	1.40692	down		1.33177	up		2.00286	up		2.0614	up		4.77947	up	*	3.7782	up		1.72722	0.788454
EIN_292600_at	1.02597e-09	4.46803e-10	1.67617	down	*	2.0457	down	*	1.21374	down		2.45371	down	*	3.07976	down	*	3.49234	down	*	9.54655	8.80138	8.51395	9.26709	8.25158	7.92373	7.74236	7.72238e-05	2.13419e-05	3.01799	down	*	4.86657	down	*	2.2451	down		1.97671	down		1.26222	down		1.21812	down		-1.67617	-0.745173
EIN_292590_at	2.29236e-12	4.48254e-13	2.1092	down	*	1.98127	down	*	1.28157	up		3.27931	up	*	2.5232	up	*	1.8533	up	*	6.91694	5.84025	5.93052	7.27485	8.63033	8.2522	7.80704	1.99383e-06	7.02006e-08	2.87953	down	*	2.80872	down	*	2.34989	down	*	1.78996	up		4.61375	up	*	2.97376	up	*	-2.1092	-1.0767
EIN_292570_at	1.05071e-10	3.66203e-11	1.0457	down		1.28198	down		1.12489	up		2.01673	down	*	4.89711	down	*	5.57503	down	*	10.2771	10.2126	9.91869	10.4469	9.26506	7.98514	7.79809	0.000789537	0.000399823	1.98851	up		1.33134	up		1.76138	up		1.4223	up		1.00206	down		1.16642	down		-1.0457	-0.0644741
EIN_292560_at	4.45743e-09	2.19797e-09	1.16772	up		1.6304	up	*	1.22043	up		1.29771	down		1.67525	up	*	2.4219	up	*	9.2638	9.4875	9.96903	9.55119	8.88784	10.0082	10.5399	4.15601e-05	9.04577e-06	1.07084	up		2.81989	up	*	2.61198	up	*	1.71208	up		1.04625	up		2.51931	up	*	1.16772	0.223701
EIN_292550_at	2.44248e-11	6.94742e-12	1.103	up		8.24654	down	*	6.6574	down	*	2.19379	down	*	5.24717	down	*	7.51499	down	*	7.27245	7.41388	4.22866	4.53749	6.13903	4.88091	4.36268	5.49e-06	4.04732e-07	4.89815	down	*	2.1967	down		4.90683	down	*	2.16266	up		2.45028	up		11.6986	up	*	1.103	0.14143
EIN_292540_at	2.10744e-05	1.56613e-05	1.41575	down		1.48522	up		1.03755	down		1.25139	up		1.28397	up		1.28546	up		6.97132	6.46976	7.542	6.91815	7.29486	7.33193	7.3336	0.000845542	0.000432956	3.10692	down		2.06586	down		3.0589	down		1.99535	down		1.28172	down		1.22861	down		-1.41575	-0.501565
EIN_292480_at	6.34538e-08	3.73518e-08	1.82368	down		1.02294	up		1.78703	up		1.04359	up		3.01896	up	*	1.6861	up		5.26537	4.39851	5.29808	6.10293	5.32693	6.85942	6.01906	6.94048e-05	1.82924e-05	2.31763	down		2.58917	down		1.87641	down		2.01802	down		1.15547	up		2.31059	up		-1.82368	-0.866853
EIN_292040_at	2.26123e-14	1.5899e-15	1.04361	up		2.94369	up	*	3.68903	up	*	18.1806	up	*	5.28349	up	*	3.31579	up	*	5.90689	5.96848	7.46452	7.79014	10.0912	8.30839	7.63625	8.22702e-05	2.32696e-05	2.43763	down		1.82173	down		2.13368	down		1.77432	up		1.75438	up		1.0807	down		1.04361	0.0615854
EIN_292030_at	1.1397e-08	6.02822e-09	1.00686	up		1.62963	up		1.21599	down		1.12266	up		2.66899	down	*	3.92875	down	*	7.29061	7.30047	7.99516	7.00849	7.45754	5.87432	5.31654	3.45384e-05	6.9812e-06	9.69476	up	*	22.8712	up	*	22.9278	up	*	15.3036	up	*	5.33736	up	*	3.52652	up		1.00686	0.00986147
EIN_292010_at	3.62037e-15	1.33366e-16	1.42442	up		1.31182	up		1.05515	down		53.0167	up	*	8.12495	up	*	3.82517	up	*	5.27501	5.78538	5.66657	5.19756	11.0034	8.29737	7.21053	1.69875e-05	2.43055e-06	2.72177	up		7.99118	up	*	3.96241	up		106.285	up	*	73.434	up	*	20.4641	up	*	1.42442	0.510371
EIN_291980_at	2.43757e-13	3.17561e-14	1.17515	down		1.04766	down		1.13097	up		1.33734	down	*	3.2119	down	*	3.99868	down	*	10.5194	10.2866	10.4523	10.697	10.1001	8.836	8.5199	0.000477937	0.00022049	1.67034	up		2.03399	up		2.51588	up		2.02294	up		1.02515	down		1.0726	down		-1.17515	-0.23284
EIN_291860_at	9.74759e-14	1.01375e-14	1.04164	up		1.49458	up	*	1.3962	up	*	6.4026	up	*	4.61927	up	*	2.60194	up	*	7.9699	8.02876	8.54964	8.45141	10.6486	10.1776	9.34949	6.54779e-06	5.45806e-07	1.61501	up	*	1.92625	up	*	2.53549	up	*	4.41784	up	*	2.4968	up	*	1.66588	up	*	1.04164	0.0588598
EIN_291750_at	4.91378e-12	1.10756e-12	1.01616	down		1.81361	down	*	1.78345	down	*	3.62576	down	*	5.13969	down	*	4.47586	down	*	10.4287	10.4056	9.56987	9.59406	8.57045	8.06705	8.26657	0.000277604	0.000113431	4.339	up	*	4.25836	up	*	3.25575	up		1.72523	up		1.10978	down		1.3248	up		-1.01616	-0.0231256
EIN_291740_at	1.025e-11	2.5888e-12	1	down		1.24745	up		1.36895	up		5.46331	up	*	61.6394	up	*	74.2729	up	*	2.32193	2.32193	2.64091	2.775	4.7717	8.26771	8.53669	5.07625e-07	4.90141e-09	1.08559	down		1.08559	down		1.08559	down		1.11038	up		3.54499	up	*	15.7163	up	*	-1	0
EIN_291620_at	9.02706e-13	1.51995e-13	2.13902	down	*	4.6585	down	*	1.68057	up		4.19333	up	*	3.53714	up	*	3.47502	up	*	8.60685	7.5099	6.38698	9.3558	10.6749	10.4294	10.4039	5.07625e-07	4.72053e-09	1.36723	up		3.26185	up	*	4.57326	up	*	12.4807	up	*	16.3912	up	*	12.977	up	*	-2.13902	-1.09695
EIN_290400_at	7.03744e-09	3.60691e-09	1.04139	down		1.3613	up		1.25108	up		3.98664	down	*	4.25337	down	*	5.71457	down	*	7.555	7.49648	7.99998	7.87817	5.55982	5.46639	5.04035	0.000110853	3.44548e-05	3.20069	down		3.7852	down		2.88216	down		7.35431	down	*	20.9387	down	*	19.7281	down	*	-1.04139	-0.0585136
EIN_289990_s_at	9.94161e-06	7.21498e-06	1.20004	up		1.61604	up		1.27761	up		1.32874	down		2.87509	down		2.9484	down		6.46715	6.73023	7.15961	6.8206	6.05709	4.94355	4.90722	0.00076016	0.000382769	5.30228	up		11.6866	up	*	5.53487	up		7.6655	up		9.79482	up	*	9.79781	up	*	1.20004	0.263083
EIN_289850_at	6.25084e-10	2.59712e-10	1.48618	down		2.10694	down	*	2.30233	down	*	4.48598	down	*	5.65348	down	*	4.84905	down	*	6.52379	5.95218	5.44864	5.32069	4.35837	4.02465	4.24609	0.000111315	3.46968e-05	4.54667	down		5.39374	down		15.6119	down	*	7.33424	down	*	2.01014	down		1.15062	down		-1.48618	-0.571611
EIN_289840_at	4.60048e-16	5.57165e-18	14.9013	down	*	1.21225	up		8.04247	up	*	2.81381	up	*	7.42617	up	*	5.14142	up	*	6.2193	2.32193	6.49698	9.22693	7.71182	9.11191	8.58146	0.000103881	3.16316e-05	3.71988	down		16.942	up	*	5.20335	up		5.39566	up		5.94132	up		8.57167	up		-14.9013	-3.89737
EIN_289830_at	3.34289e-15	1.20052e-16	1.69518	down	*	1.05048	down		2.8947	down	*	1.58971	down	*	5.78353	up	*	7.37004	up	*	6.55695	5.7955	6.48589	5.02353	5.88818	9.0889	9.43862	2.53984e-05	4.42846e-06	1.52922	up		6.0463	up	*	1.07628	up		2.12003	up		3.80233	up	*	9.34785	up	*	-1.69518	-0.761442
EIN_289800_at	1.82379e-12	3.42671e-13	1.21261	down		1.2331	down		2.03854	down	*	5.62168	down	*	16.4069	down	*	19.9584	down	*	9.95252	9.6744	9.65023	8.92498	7.46152	5.91629	5.6336	0.000393931	0.000173719	2.07623	down		1.43351	down		5.39401	down		2.75912	down		6.26775	down	*	7.50736	down	*	-1.21261	-0.278117
EIN_289790_at	2.58291e-11	7.40768e-12	1.85111	down	*	2.66468	down	*	1.16044	down		2.34324	down	*	2.84031	down	*	2.85795	down	*	9.47707	8.58868	8.06311	9.2624	8.24857	7.97103	7.96209	1.47647e-05	1.97173e-06	1.63692	up		2.15889	up		1.45845	down		2.7591	up		11.5215	up	*	16.6855	up	*	-1.85111	-0.888392
EIN_289780_at	1.19083e-11	3.08273e-12	1.10696	down		1.39805	up		2.27713	down	*	2.15356	down	*	3.80235	up	*	3.64933	up	*	8.55979	8.41319	9.0432	7.37257	7.45306	10.4867	10.4274	6.35332e-05	1.62891e-05	1.93683	down		5.04025	down	*	9.35914	down	*	9.51084	down	*	4.47986	down	*	1.8953	down		-1.10696	-0.146597
EIN_289770_at	2.39682e-10	9.10955e-11	1.55656	up		2.40509	down	*	1.7734	down	*	1.5087	down		2.84653	down	*	3.53163	down	*	7.95721	8.59557	6.69111	7.13069	7.3639	6.448	6.13687	0.000439439	0.000198917	2.44764	down		3.73515	down		4.04259	down	*	1.89859	down		1.0674	down		1.06562	down		1.55656	0.638365
EIN_289760_at	8.59134e-11	2.91773e-11	1.0012	down		1.00092	down		1.12101	up		1.47849	down	*	2.67518	up	*	2.24818	up	*	9.29201	9.29028	9.29068	9.45682	8.72789	10.7117	10.4608	9.63485e-05	2.86699e-05	3.50984	up	*	2.76268	up	*	4.23106	up	*	2.69442	up	*	1.50721	up		4.11151	up	*	-1.0012	-0.00173569
EIN_289750_at	1.40511e-11	3.72016e-12	1.02409	down		1.35385	up	*	1.71786	down	*	1.49853	down	*	1.42435	down	*	1.97392	down	*	9.25258	9.21823	9.68964	8.47196	8.66903	8.74228	8.27151	0.000227349	8.809e-05	1.48344	up		1.49173	down		1.34734	down		1.37109	up		1.83153	up		2.94726	up	*	-1.02409	-0.0343418
EIN_289740_at	7.68168e-14	7.57185e-15	1.11031	up		1.04735	down		1.03848	down		2.32458	down	*	4.55943	down	*	3.84794	down	*	12.3107	12.4617	12.244	12.2562	11.0938	10.1219	10.3666	0.000220977	8.49325e-05	1.81176	down		1.8889	down		1.71464	down		2.17729	down	*	2.82236	down	*	2.9125	down	*	1.11031	0.150968
EIN_289710_at	1.29603e-14	7.53202e-16	1.10521	down		1.31701	down	*	2.14355	up	*	1.30562	down	*	2.89545	up	*	3.77793	up	*	10.2973	10.153	9.90008	11.3973	9.91261	11.8311	12.2149	5.87086e-05	1.47019e-05	1.57187	up		2.65606	up	*	2.40017	up	*	3.00579	up	*	3.28984	up	*	5.29444	up	*	-1.10521	-0.144321
EIN_289700_at	6.53035e-15	3.04274e-16	1.69879	down	*	1.90366	up	*	6.41561	up	*	1.8237	up	*	5.51381	up	*	2.7444	up	*	7.9365	7.17199	8.86527	10.6181	8.80337	10.3996	9.39299	9.26398e-06	9.55114e-07	8.20824	down	*	7.22523	down	*	1.20201	down		2.28085	down		2.42378	down	*	2.90358	down	*	-1.69879	-0.764508
EIN_289680_at	2.68697e-09	1.27049e-09	1.4398	down		1.35787	down		1.18756	up		1.86962	down	*	2.65392	down	*	4.3059	down	*	7.29613	6.77025	6.85478	7.54413	6.39338	5.888	5.18981	8.02796e-05	2.24742e-05	5.3921	up	*	18.9709	up	*	18.4629	up	*	12.1888	up	*	10.1086	up	*	7.82409	up	*	-1.4398	-0.525872
EIN_289660_at	5.30903e-14	4.78215e-15	1.07055	down		4.07523	down	*	1.72657	down	*	2.44251	down	*	6.93498	down	*	10.4104	down	*	10.844	10.7456	8.8171	10.0561	9.55562	8.0501	7.46404	8.21909e-05	2.31999e-05	3.56119	down	*	3.05721	down	*	3.48681	down	*	6.77121	down	*	4.3007	down	*	6.66641	down	*	-1.07055	-0.0983534
EIN_289630_at	3.51235e-14	2.79452e-15	1.18419	down		1.0904	down		1.75456	up	*	1.7463	down	*	3.08602	down	*	3.22217	down	*	8.83456	8.59067	8.70971	9.64567	8.03026	7.20881	7.14653	0.000683997	0.000337792	1.35213	up		1.84999	up		2.36734	up	*	1.41808	up		1.1467	down		1.32013	up		-1.18419	-0.243895
EIN_289620_at	2.74136e-12	5.57265e-13	8.41042	up	*	8.96559	up	*	2.9192	up	*	5.64252	up	*	1.95608	up	*	3.57062	up	*	8.31118	11.3834	11.4756	9.85675	10.8075	9.27914	10.1474	2.256e-05	3.72262e-06	47.8583	up	*	52.7413	up	*	20.1528	up	*	22.3058	up	*	20.892	up	*	24.9865	up	*	8.41042	3.07218
EIN_289610_at	5.57253e-12	1.27479e-12	1.47298	up		1.12977	up		1.03151	up		80.8646	up	*	5.79709	up	*	2.74603	up	*	3.1589	3.71764	3.33494	3.20366	9.49634	5.69423	4.61625	1.10807e-06	2.52814e-08	2.02284	down		1.1909	up		1.78126	down		61.7386	up	*	35.5115	up	*	7.78208	up	*	1.47298	0.55874
EIN_289580_at	1.10102e-10	3.85494e-11	2.35382	down	*	2.79802	down	*	1.45525	up		2.14285	down	*	3.59188	down	*	6.49476	down	*	9.06077	7.82577	7.57637	9.60204	7.96124	7.21603	6.3615	6.41628e-06	5.28933e-07	1.32516	up		1.54643	down		2.7754	down		1.24918	up		7.2684	up	*	9.33294	up	*	-2.35382	-1.23501
EIN_289560_at	4.34556e-11	1.34821e-11	1.84156	down	*	4.98246	down	*	7.03602	down	*	7.90964	down	*	7.66234	down	*	7.81579	down	*	8.30205	7.42112	5.98519	5.48729	5.31844	5.36427	5.33566	4.52773e-06	2.92899e-07	5.66803	down	*	19.3106	down	*	56.9218	down	*	57.0369	down	*	6.27002	down	*	4.49061	down	*	-1.84156	-0.88093
EIN_289530_at	3.33502e-14	2.60295e-15	1.23127	down		1.33854	up		1.17637	down		21.1409	up	*	291.908	up	*	259.672	up	*	3.27607	2.97593	3.69673	3.04173	7.67804	11.4654	11.2966	7.59319e-07	1.17045e-08	1.93576	down		2.20887	up		1.75606	down		1.15234	up		135.448	up	*	228.681	up	*	-1.23127	-0.300144
EIN_289510_at	9.29415e-12	2.30517e-12	1.0561	up		1.29177	up	*	1.11086	up		1.49798	down	*	1.47655	up	*	1.63479	up	*	11.3823	11.4611	11.7517	11.534	10.7993	11.9445	12.0914	0.000329633	0.0001398	5.64425	up	*	3.70385	up		4.75272	up	*	2.95202	up		1.55242	up		2.03356	up		1.0561	0.0787401
EIN_289480_at	1.86729e-05	1.3817e-05	1.09785	up		1.01857	down		1.16723	down		2.09938	down	*	1.16391	down		1.44809	down		7.05155	7.18624	7.02502	6.82846	5.98159	6.83257	6.5174	0.000829934	0.000423636	1.10261	down		1.11185	down		1.95812	down		2.52093	down		1.6639	down		1.36106	up		1.09785	0.134684
EIN_289470_at	4.26402e-09	2.09149e-09	1.00333	up		2.35679	up	*	1.87271	up	*	1.00168	up		1.55344	up	*	1.72306	up	*	7.88413	7.88893	9.12096	8.78926	7.88656	8.5196	8.66911	0.000461368	0.000211059	1.10398	down		1.78457	up		1.03304	down		1.39894	down		2.18411	down		1.81095	down		1.00333	0.00479794
EIN_289460_at	5.0358e-08	2.91475e-08	1.08347	down		1.60289	up	*	1.11597	up		1.52659	up	*	2.08692	up	*	1.79825	up	*	9.98118	9.86552	10.6619	10.1395	10.5915	11.0426	10.8278	0.000406599	0.000180593	11.4645	up	*	11.6903	up	*	15.0412	up	*	12.8466	up	*	9.01897	up	*	5.48516	up		-1.08347	-0.115659
EIN_289440_at	2.69677e-05	2.02042e-05	1.75205	down		1.74265	down		1.60145	down		1.08624	up		1.83985	up		1.03958	up		6.76075	5.95171	5.95947	6.08137	6.8801	7.64034	6.81676	9.76697e-06	1.04975e-06	3.0427	down		4.14815	down	*	6.14316	down	*	2.68642	down		1.51995	up		4.51731	up	*	-1.75205	-0.809042
EIN_289430_at	1.0637e-08	5.60208e-09	1.03841	up		1.01714	up		2.6444	up	*	7.3135	up	*	1.35965	up		1.09852	up		5.1566	5.21097	5.18112	6.55954	8.02716	5.59983	5.29216	0.000224309	8.66475e-05	1.11332	up		1.0151	up		8.55211	up		14.2412	up	*	9.40824	up		2.56082	up		1.03841	0.0543766
EIN_289420_at	4.74359e-12	1.06083e-12	1.85441	up		1.24156	up		1.12192	down		1.63049	up		22.6375	up	*	35.7963	up	*	2.48789	3.37885	2.80005	2.32193	3.1932	6.98853	7.64963	1.66514e-05	2.35633e-06	1.23428	down		1.23428	down		1.23428	down		1.23428	down		1.23428	down		9.0517	up	*	1.85441	0.89096
EIN_289410_at	5.08903e-14	4.51386e-15	1.0564	down		1.14163	up		2.00481	down	*	1.66409	down	*	6.31611	up	*	6.54034	up	*	6.74637	6.66721	6.93747	5.7429	6.01164	9.40541	9.45574	1.32067e-06	3.30719e-08	19.2453	up	*	12.4139	up	*	2.03433	up		2.15063	up		9.54787	up	*	20.1055	up	*	-1.0564	-0.0791593
EIN_289400_at	3.87501e-16	4.39972e-18	2.63377	up	*	1.22498	up		1.23879	up		8.14582	up	*	8.67788	up	*	9.74204	up	*	7.59841	8.99553	7.89117	7.90734	10.6245	10.7157	10.8826	1.77792e-06	5.33138e-08	1.385	up		2.43813	up	*	1.80382	up		10.7572	up	*	10.5444	up	*	22.0522	up	*	2.63377	1.39713
EIN_289370_at	6.5493e-12	1.53621e-12	10.2471	up	*	19.3629	up	*	4.49435	up	*	1.35619	up		1.45964	up		1.06862	down		6.28222	9.63936	10.5574	8.45034	6.72178	6.82784	6.18647	3.59549e-06	2.01701e-07	6.03709	up	*	11.9048	up	*	1.05924	down		1.18025	up		1.73723	up		1.04292	up		10.2471	3.35714
EIN_289360_at	3.99107e-09	1.94787e-09	1.01072	up		1.39511	down		1.44035	down	*	1.14883	down		1.57397	up	*	1.7842	up	*	9.26487	9.28026	8.78449	8.73845	9.06471	9.91928	10.1001	0.000141239	4.73611e-05	1.20879	down		1.40344	down		1.43251	down		1.14445	up		1.5199	up		2.63892	up	*	1.01072	0.0153866
EIN_289350_at	3.41345e-09	1.64673e-09	1.14598	down		1.14612	down		1.36549	up		2.13093	up		12.325	up	*	8.44654	up	*	2.51869	2.32211	2.32193	2.96811	3.61017	6.1422	5.59705	0.000233934	9.12522e-05	1.63108	down		2.05095	down		2.00084	down		1.2265	down		3.09312	up		7.46879	up		-1.14598	-0.196576
EIN_289340_at	9.21138e-12	2.27789e-12	1.14217	up		1.12564	up		1.32598	up		2.48552	up	*	1.21199	down		1.89962	down	*	10.0781	10.2698	10.2488	10.4851	11.3916	9.80068	9.15235	4.94515e-05	1.16714e-05	2.21563	down	*	1.02195	down		1.93083	down	*	1.22652	down		2.57936	down	*	2.78119	down	*	1.14217	0.191772
EIN_289320_at	1.86312e-10	6.89464e-11	1.2437	down		1.07891	up		2.31586	up	*	7.59104	up	*	2.62593	up	*	8.75328	up	*	8.16818	7.85355	8.27776	9.37973	11.0925	9.56101	11.298	0.000184676	6.72625e-05	1.54376	up		3.17153	up		5.95545	up	*	9.31003	up	*	4.49237	up		5.90873	up	*	-1.2437	-0.314636
EIN_289310_at	1.0825e-10	3.78466e-11	1.63644	down	*	1.57715	down		1.31545	up		4.2969	up	*	1.66288	up	*	1.21541	up		6.78665	6.07609	6.12933	7.18221	8.88995	7.52034	7.06809	5.93394e-05	1.48998e-05	1.38126	up		1.25713	up		1.03519	up		4.84313	up	*	7.49389	up	*	4.27739	up	*	-1.63644	-0.710564
EIN_289300_at	1.60046e-11	4.31547e-12	2.84143	down	*	1.01612	up		1.25589	down		5.11591	down	*	7.07688	down	*	5.60038	down	*	8.88307	7.37645	8.90614	8.55436	6.52808	6.05995	6.39754	1.91704e-05	2.92375e-06	1.76697	down		1.2135	down		1.58774	up		1.9279	down		4.83044	down	*	7.36009	down	*	-2.84143	-1.50662
EIN_289280_at	3.50154e-09	1.69158e-09	1.69453	down		1.11187	down		1.47669	up		3.86623	down	*	1.95013	down	*	1.24484	up		8.26764	7.50676	8.11465	8.83001	6.31671	7.30407	8.5836	0.000190301	6.97439e-05	3.04554	up	*	4.24392	up	*	3.84298	up	*	2.65894	up		1.21571	up		2.46555	up		-1.69453	-0.760887
EIN_289260_at	6.31203e-14	5.99882e-15	1.20675	up		1.61872	up	*	1.02952	down		1.781	down	*	2.29034	up	*	2.49547	up	*	11.0249	11.296	11.7198	10.983	10.1922	12.2205	12.3442	2.96239e-05	5.58942e-06	1.71624	down		1.22931	down		2.26788	down	*	3.35368	down	*	2.72128	down	*	2.36527	down	*	1.20675	0.271121
EIN_289250_at	1.17919e-16	5.75214e-19	1.13175	up		1.19628	up		2.37181	up	*	81.5343	up	*	81.8298	up	*	83.9997	up	*	6.69817	6.87672	6.95672	7.94416	13.0475	13.0527	13.0905	1.97123e-06	6.84339e-08	1.79131	up		3.65443	up	*	1.77356	up		42.734	up	*	67.9101	up	*	40.6109	up	*	1.13175	0.178549
EIN_289240_at	3.98861e-09	1.94633e-09	1.11506	up		1.67362	up	*	1.28544	up		2.2046	up	*	1.30818	up		1.63302	down	*	8.93534	9.09246	9.67832	9.2976	10.0759	9.32291	8.22781	6.30555e-05	1.60796e-05	1.83069	down		1.70052	down		1.51255	down		1.35443	down		3.61059	down	*	5.87356	down	*	1.11506	0.15712
EIN_289220_at	4.287e-09	2.10384e-09	1.32933	down		2.05371	down		2.09822	down		6.25808	down	*	6.63191	down	*	4.47215	down	*	8.265	7.8543	7.22676	7.19583	5.61928	5.53557	6.10403	4.72386e-05	1.08945e-05	3.77945	down	*	1.25219	down		8.9281	down	*	8.59798	down	*	2.34191	down		2.0987	down		-1.32933	-0.4107
EIN_289210_at	2.1843e-07	1.369e-07	1.14077	up		2.7206	down	*	1.87722	down	*	1.09213	down		1.3756	down		2.08116	down	*	7.89372	8.08373	6.4498	6.98512	7.76658	7.43366	6.83634	4.8445e-06	3.31345e-07	2.70489	up	*	1.10408	down		1.6488	up		5.93854	up	*	7.56147	up	*	16.9672	up	*	1.14077	0.190004
EIN_289200_at	2.47272e-07	1.55725e-07	1.47659	up		3.77161	up	*	1.83904	up		4.61145	up	*	1.79388	up		1.14114	down		6.82531	7.38758	8.74049	7.70426	9.03054	7.6684	6.63484	0.000958325	0.000500473	1.0696	down		1.27857	up		1.97302	up		1.98467	up		1.03661	up		5.06692	down		1.47659	0.562264
EIN_289180_at	3.05173e-08	1.71682e-08	1.6907	down	*	1.56587	down	*	1.73277	down	*	2.92914	down	*	2.19714	down	*	2.68908	down	*	8.02195	7.26433	7.37498	7.22887	6.47147	6.88632	6.59484	0.000200434	7.48081e-05	1.64311	up		1.22903	down		1.13276	up		1.501	up		1.94756	up		3.33088	up	*	-1.6907	-0.757618
EIN_289170_at	1.26513e-13	1.40239e-14	2.85896	up	*	4.59288	up	*	9.63343	up	*	62.2431	up	*	5.75474	up	*	2.07203	up	*	5.55919	7.07469	7.75859	8.82724	11.519	8.08394	6.61024	1.03194e-05	1.1349e-06	5.6741	up	*	21.2355	up	*	11.8604	up	*	25.5405	up	*	29.5683	up	*	5.55084	up	*	2.85896	1.51549
EIN_289150_at	2.19768e-14	1.50825e-15	2.50824	up	*	2.2283	up	*	3.31379	up	*	96.468	up	*	12.5938	up	*	6.73162	up	*	5.0196	6.34628	6.17555	6.74808	11.6116	8.67424	7.77055	1.97123e-06	6.89885e-08	1.63102	up		35.4658	up	*	29.3826	up	*	314.143	up	*	119.572	up	*	61.9054	up	*	2.50824	1.32667
EIN_289140_at	9.63595e-11	3.32193e-11	1.05671	up		1.32988	up		1.58057	up		233.124	up	*	22.4711	up	*	8.28837	up	*	3.13887	3.21845	3.55017	3.79931	11.0038	7.62887	6.18996	5.07625e-07	4.47588e-09	2.50495	down		2.83004	up		1.11672	down		102.653	up	*	90.9732	up	*	27.0056	up	*	1.05671	0.0795813
EIN_289120_at	2.82406e-12	5.76214e-13	1.03972	up		1.32558	up		1.53547	up	*	1.48977	down	*	3.01055	down	*	3.26873	down	*	8.38919	8.44539	8.79581	9.00787	7.8141	6.79916	6.68046	4.8445e-06	3.29823e-07	47.1925	up	*	19.6279	up	*	42.0023	up	*	23.8307	up	*	9.41188	up	*	8.97652	up	*	1.03972	0.0561991
EIN_289110_at	8.34151e-13	1.38136e-13	1.06541	down		1.59633	up	*	2.65951	up	*	1.84539	up	*	1.06437	down		1.98292	down	*	8.44539	8.35397	9.12015	9.85655	9.32931	8.35539	7.45776	2.25908e-06	8.70364e-08	30.6017	up	*	36.9162	up	*	53.6949	up	*	25.0867	up	*	9.3171	up	*	4.21579	up	*	-1.06541	-0.0914154
EIN_289070_at	1.09938e-14	5.98234e-16	1.13002	up		1.48689	down	*	2.21324	down	*	5.06811	up	*	2.59392	down	*	8.10219	down	*	8.4871	8.66345	7.9148	7.34094	10.8285	7.11197	5.46879	0.000140655	4.70705e-05	1.17964	down		1.93417	down		1.71166	down		2.43858	up		5.54595	up	*	1.7275	up		1.13002	0.17635
EIN_289010_at	9.09216e-12	2.2436e-12	1.09579	up		1.0595	down		1.06942	up		3.75964	down	*	3.17419	down	*	2.05817	down	*	10.7013	10.8332	10.6179	10.7981	8.79068	9.03488	9.65991	2.29669e-05	3.82223e-06	2.82716	down	*	3.194	down	*	2.86815	down	*	3.5714	down	*	10.8491	down	*	6.77006	down	*	1.09579	0.131974
EIN_289000_at	3.1247e-07	1.98783e-07	1.01883	up		1.29318	down		1.81757	down	*	1.51852	up		1.25466	up		1.02415	down		10.0907	10.1176	9.71976	9.22867	10.6934	10.418	10.0563	0.000381584	0.000167232	2.50087	down		5.66939	down	*	4.84114	down	*	1.82688	down		1.58971	down		1.31087	down		1.01883	0.0269127
EIN_288980_at	5.1366e-08	2.9794e-08	1.05159	down		1.35841	up	*	1.01378	up		1.39808	down	*	1.39795	up	*	1.36109	up	*	11.8179	11.7453	12.2598	11.8376	11.3344	12.3012	12.2626	0.000195738	7.25937e-05	1.10489	up		1.60049	down		1.28084	down		1.48214	down		2.45039	down	*	1.9736	down		-1.05159	-0.0725679
EIN_288910_at	2.7352e-14	2.01809e-15	1.09532	down		2.01956	up	*	3.36394	up	*	38.3471	up	*	6.75456	up	*	3.9609	up	*	7.61189	7.48053	8.62593	9.36204	12.8729	10.3677	9.59771	3.11762e-06	1.63339e-07	5.41278	down	*	2.18781	up		2.00803	up		5.50992	up	*	4.74435	up	*	2.00894	up		-1.09532	-0.131355
EIN_288900_at	8.2905e-05	6.40091e-05	2.52312	down		1.28911	up		1.5055	up		1.23438	down		1.46149	up		1.33634	down		4.48273	3.14753	4.84911	5.07298	4.17895	5.03017	4.06445	1.73259e-05	2.50081e-06	5.44231	up	*	4.69451	up	*	6.09037	up	*	5.09588	up	*	5.7161	up	*	5.8763	up	*	-2.52312	-1.33521
EIN_288890_at	8.76971e-11	2.98495e-11	1.33458	down	*	1.40737	up	*	1.71653	up	*	1.70949	up	*	1.27429	down		1.29775	down		8.1407	7.72432	8.6337	8.92019	8.91426	7.79101	7.76469	0.000484847	0.000224736	2.70966	up	*	1.97554	up		2.70278	up	*	2.58913	up	*	2.02992	up		1.17777	up		-1.33458	-0.416381
EIN_288880_at	9.78581e-11	3.37644e-11	1.11818	down		1.18251	up		1.53036	down		2.97673	down	*	3.2848	down	*	5.10704	down	*	8.08463	7.92348	8.32648	7.47076	6.5109	6.36882	5.73214	5.7881e-05	1.4402e-05	1.73203	up		2.01667	down		1.11523	down		1.5327	up		2.21117	up		2.53512	up	*	-1.11818	-0.161155
EIN_288850_at	7.43057e-07	4.90705e-07	1.19111	down		1.07624	down		1.15866	down		1.42213	up		2.2166	up	*	1.43339	up		7.42724	7.17493	7.32124	7.21478	7.93529	8.57559	7.94667	2.66872e-05	4.81053e-06	10.6947	down	*	2.67821	down		4.10999	down		1.7285	down		1.91656	up		1.98061	up		-1.19111	-0.252311
EIN_288840_at	2.01506e-11	5.56896e-12	1.17642	down		1.06425	down		1.22569	up		7.08972	down	*	7.31507	down	*	5.25709	down	*	8.32475	8.09034	8.23491	8.61834	5.49902	5.45387	5.93048	3.33601e-05	6.65403e-06	3.33567	up		4.23092	up	*	1.99375	down		1.08436	up		1.75499	up		5.66616	up	*	-1.17642	-0.234407
EIN_288830_at	1.51844e-09	6.85279e-10	4.10417	up	*	2.77838	up	*	5.25097	up	*	1.2605	up		1.59551	up		1.3274	up		6.03381	8.0709	7.50805	8.42639	6.3678	6.70783	6.44241	5.42707e-05	1.32203e-05	12.2158	up	*	18.0186	up	*	2.43867	up		5.66191	up	*	2.73015	up		1.55774	up		4.10417	2.03709
EIN_288820_at	8.5052e-11	2.88347e-11	1.31195	up		1.1179	down		1.2035	up		2.90449	up	*	1.02821	up		1.33489	down		9.37406	9.76577	9.21328	9.6413	10.9123	9.4142	8.95734	2.61591e-05	4.64483e-06	7.88466	down	*	2.9353	down		1.1682	down		1.02883	up		1.52546	up		1.24264	up		1.31195	0.391708
EIN_288800_at	9.67131e-07	6.45351e-07	1.14518	up		1.00128	up		1.9014	down		1.65302	down		3.75915	down	*	5.81168	down	*	7.10256	7.29813	7.10441	6.1755	6.37746	5.19215	4.5636	0.000659196	0.000323379	1.57462	down		3.30337	down		2.45995	down		3.19157	down		8.21192	down	*	5.11495	down		1.14518	0.195569
EIN_288770_at	5.52814e-12	1.26278e-12	1.12248	up		1.35354	down		1.11688	down		1.86209	down	*	3.06984	down	*	4.2608	down	*	7.43419	7.60088	6.99746	7.27472	6.53727	5.81603	5.34307	0.000516479	0.000242926	1.16965	down		1.51582	up		1.34431	down		2.2881	down		4.23626	down		2.55081	down		1.12248	0.166689
EIN_288740_at	1.90858e-07	1.18608e-07	1.41941	up		1.51254	up	*	1.02226	up		1.43866	down		1.32498	up		1.00052	up		9.96834	10.4736	10.5653	10.0001	9.44361	10.3743	9.96909	0.000658929	0.000323137	1.89782	up		2.9708	up	*	1.19043	up		1.0737	down		1.10346	up		1.34702	up		1.41941	0.505295
EIN_288730_at	9.79142e-09	5.12876e-09	1.50252	down		1.16687	down		1.90787	up		1.26823	up		2.19589	down	*	3.35094	down	*	9.43395	8.84656	9.2113	10.3659	9.77676	8.29914	7.68938	0.00020237	7.57695e-05	7.36978	up		59.4559	up	*	64.1986	up	*	48.9112	up	*	56.118	up	*	9.14176	up		-1.50252	-0.587387
EIN_288700_at	2.14293e-11	5.98022e-12	1.51206	up	*	1.29058	up		1.30556	down		1.45582	down	*	2.33267	down	*	2.92399	down	*	8.32972	8.92624	8.69774	7.94505	7.78789	7.10774	6.78178	0.000170796	6.08404e-05	7.81099	up	*	5.91068	up	*	8.03671	up	*	6.26608	up	*	4.28242	up	*	3.07499	up		1.51206	0.596519
EIN_288690_at	2.03131e-13	2.5262e-14	1.1058	up		1.74942	up		2.52725	up	*	9.83414	up	*	83.5559	up	*	69.0603	up	*	3.78089	3.92598	4.58777	5.11846	7.07869	10.1656	9.89068	2.78542e-06	1.29745e-07	1.36624	down		1.4382	up		1.00222	up		2.70078	up		24.5729	up	*	50.1083	up	*	1.1058	0.145091
EIN_288660_at	2.7499e-14	2.03525e-15	1.43257	down		1.44846	down		1.42918	up		19.2443	up	*	2.59808	up	*	1.17697	up		8.08929	7.57069	7.55477	8.60448	12.3556	9.46673	8.32437	4.28254e-06	2.66577e-07	3.54046	down	*	1.11067	up		3.66219	up	*	10.8557	up	*	10.3627	up	*	1.96022	up		-1.43257	-0.518605
EIN_288640_at	1.91958e-05	1.4212e-05	1.82747	down		1.81074	down		1.3869	down		1.10008	up		1.07997	down		1.95514	down	*	8.22904	7.3592	7.37247	7.75718	8.36665	8.11806	7.26177	0.00088393	0.000455888	1.68317	up		1.21748	up		1.22362	up		2.60523	up		4.21724	up		4.63078	up		-1.82747	-0.869847
EIN_288630_at	4.45502e-10	1.79887e-10	1.44686	down		1.24852	up		1.36507	up		2.19014	down	*	6.43833	down	*	4.84092	down	*	6.41481	5.88188	6.73503	6.86378	5.28378	3.72812	4.13953	0.000183465	6.66821e-05	2.4372	down		1.75672	down		2.27618	down		2.37365	down		6.75362	down	*	13.6522	down	*	-1.44686	-0.532928
EIN_288620_at	6.84025e-07	4.50283e-07	1.2476	down		1.14265	up		1.40965	up		1.18426	up		1.96485	up	*	1.70926	up	*	8.50793	8.18877	8.7003	9.00326	8.75191	9.48235	9.2813	0.00024387	9.6443e-05	2.31754	up		1.86891	up		3.0601	up	*	2.00981	up		1.00538	down		1.13283	up		-1.2476	-0.319156
EIN_288610_at	6.79999e-05	5.2221e-05	1.71159	down		3.35407	down	*	1.81573	down		2.46359	down		1.06588	down		1.21796	down		7.16153	6.38619	5.41561	6.30098	5.86076	7.06948	6.87706	0.00011917	3.80237e-05	3.69189	down		1.12785	down		1.39236	up		3.47348	up		6.96886	up		10.7533	up	*	-1.71159	-0.775335
EIN_288600_at	8.68116e-12	2.12539e-12	1.34054	down	*	1.28842	down	*	1.277	up	*	1.43151	down	*	1.77797	down	*	1.6831	down	*	12.1654	11.7426	11.7998	12.5182	11.6479	11.3352	11.4143	9.30262e-05	2.74173e-05	1.14655	up		1.01955	up		1.02584	down		1.38206	up		2.91124	up	*	2.35997	up	*	-1.34054	-0.422812
EIN_288590_at	1.40196e-09	6.27638e-10	1.04813	down		1.20361	up		1.72777	up	*	2.58796	up	*	1.16373	up		1.13437	up		9.3124	9.24459	9.57977	10.1013	10.6842	9.53116	9.49429	1.97123e-06	6.90715e-08	9.10212	up	*	12.1567	up	*	25.2266	up	*	21.6366	up	*	19.3511	up	*	10.0067	up	*	-1.04813	-0.067812
EIN_288560_at	7.81525e-10	3.3108e-10	1.51168	down		1.04796	down		1.5061	up		2.85451	down	*	5.36781	down	*	4.95259	down	*	8.38076	7.78461	8.31317	8.97158	6.86752	5.95643	6.07258	2.79736e-06	1.30926e-07	3.05194	down	*	2.42558	down		2.19872	down		5.61847	down	*	19.5583	down	*	21.3338	down	*	-1.51168	-0.596152
EIN_288530_at	3.28413e-10	1.28796e-10	1.02467	up		2.15821	up	*	2.74277	up	*	5.76582	up	*	1.26252	down		2.06723	down	*	5.91949	5.95465	7.02933	7.37512	8.44702	5.58319	4.87179	3.72871e-06	2.13572e-07	1.97198	up	*	3.15195	up	*	3.35337	up	*	3.45671	up	*	4.41171	up	*	1.50574	down		1.02467	0.0351548
EIN_288520_at	5.82236e-07	3.80583e-07	1.07967	up		1.10431	up		1.78499	up	*	1.00881	down		1.63261	up	*	1.77447	up	*	7.5943	7.70489	7.73744	8.43022	7.58165	8.30148	8.42169	0.000170043	6.04861e-05	4.079	down	*	1.66598	down		1.61687	down		2.38623	down		2.90345	down	*	3.18619	down	*	1.07967	0.11059
EIN_288480_at	8.62458e-08	5.15879e-08	1.23502	up		1.40915	up		1.1361	down		1.79012	down	*	1.53855	down		1.38921	down		6.51209	6.81662	7.00691	6.328	5.67203	5.89052	6.03782	0.000139304	4.64542e-05	2.04228	down		2.34711	down		2.11301	down		3.7585	down	*	4.97722	down	*	7.55865	down	*	1.23502	0.304537
EIN_288460_at	2.5537e-08	1.42139e-08	1.04243	up		1.30043	down		1.12184	up		1.85758	down	*	2.89338	down	*	2.97856	down	*	9.4532	9.51315	9.07422	9.61907	8.55978	7.92045	7.87859	1.66352e-05	2.34869e-06	2.77222	down	*	1.65445	down		1.50292	down		3.69132	down	*	3.54655	down	*	6.28229	down	*	1.04243	0.0599451
EIN_288410_at	1.00842e-12	1.73526e-13	1.12816	down		1.43552	up	*	1.08945	down		3.00667	down	*	2.49237	down	*	1.97261	down	*	9.1909	9.01693	9.71247	9.0673	7.60273	7.87338	8.21079	0.000613727	0.000296834	1.84966	down		2.59573	down		1.82659	down		2.39737	down		5.63995	down	*	3.87674	down		-1.12816	-0.173975
EIN_288380_at	2.18553e-08	1.20765e-08	2.10158	down	*	1.47191	down		1.01968	down		1.23911	down		2.48854	up	*	2.08249	up	*	7.35262	6.28115	6.79494	7.32451	7.04332	8.66792	8.41093	0.000150315	5.14428e-05	3.66728	down	*	3.88552	down	*	4.71714	down	*	3.9548	down	*	1.70271	down		1.1062	down		-2.10158	-1.07147
EIN_288370_at	0.000248387	0.000196976	1.02099	down		1.33016	up		1.96117	up	*	1.67484	up		1.06263	up		1.38866	up		4.83324	4.80327	5.24484	5.80495	5.57726	4.92088	5.30693	1.90625e-05	2.89701e-06	4.20545	down		4.69388	down		3.63402	down		8.9326	down	*	42.996	down	*	33.6633	down	*	-1.02099	-0.029964
EIN_288360_at	6.30148e-14	5.98349e-15	1.41541	up		4.90503	up	*	6.62131	up	*	13.7164	up	*	10.8297	up	*	11.57	up	*	5.22418	5.7254	7.51844	7.9513	9.00201	8.6611	8.7565	0.000136036	4.50916e-05	1.23195	up		4.65173	up		5.80906	up	*	9.87205	up	*	7.56238	up	*	8.26534	up	*	1.41541	0.50122
EIN_288340_at	1.40891e-08	7.5612e-09	1.0177	up		1.34945	up		1.14409	up		1.72521	up	*	2.08277	up	*	1.72212	up	*	8.57008	8.59539	9.00246	8.76429	9.35685	9.62859	9.35427	0.000247217	9.80582e-05	4.42824	up	*	6.36572	up	*	6.06885	up	*	6.08271	up	*	2.53989	up		5.34548	up	*	1.0177	0.0253124
EIN_288320_at	6.62544e-14	6.34682e-15	1.09802	up		1.34418	up	*	2.05257	up	*	1.53227	down	*	3.46628	down	*	3.17912	down	*	9.72858	9.86348	10.1553	10.766	9.11291	7.93519	8.05995	4.88616e-06	3.378e-07	1.21619	down		1.2573	down		1.12073	up		1.43577	down		5.11655	down	*	7.8528	down	*	1.09802	0.134903
EIN_288290_at	1.4159e-06	9.60407e-07	1.00323	up		1.40485	up		1.43481	up		1.60168	down		3.13805	down		5.43265	down	*	5.61044	5.61509	6.10086	6.1313	4.93085	3.96057	3.16879	0.000195595	7.24391e-05	1.23677	down		4.81404	up	*	1.27096	up		1.05092	up		1.16396	up		1.46775	up		1.00323	0.00464916
EIN_288270_at	1.79858e-11	4.91169e-12	1.31131	up	*	1.44209	up	*	1.05335	up		1.22258	down	*	1.69964	up	*	1.47883	up	*	9.04381	9.43482	9.57197	9.11879	8.75388	9.80903	9.60826	0.000219325	8.41128e-05	2.72971	up		2.3662	up		2.10424	up		1.7811	up		1.42273	down		1.10171	down		1.31131	0.39101
EIN_288260_at	2.17886e-11	6.10226e-12	3.07188	up	*	3.20862	up	*	6.8673	up	*	1.48695	up		1.02565	up		1.6243	down		7.63074	9.24986	9.31269	10.4105	8.20309	7.66728	6.93092	2.78781e-05	5.11368e-06	5.03099	up	*	9.96684	up	*	9.77588	up	*	6.99939	up	*	8.0089	up	*	2.12652	up		3.07188	1.61912
EIN_288230_at	0.000225722	0.000178603	1.61222	up		1.68553	down		1.12568	down		1.12535	down		1.10565	down		2.24225	down		5.10633	5.79538	4.35312	4.93553	4.93595	4.96143	3.94138	0.000392811	0.000173112	1.34079	down		1.55043	down		2.50754	down		1.54831	down		2.21251	up		3.17987	up		1.61222	0.689049
EIN_288140_at	4.9847e-09	2.48564e-09	2.06249	up		10.3804	up	*	3.02926	up		2.14723	down		1.04823	up		2.08814	down		3.89208	4.93647	7.26788	5.49105	2.78961	3.96004	2.82986	0.000137212	4.55831e-05	1.53024	up		17.5286	up	*	1.01346	up		2.04874	down		2.29191	down		1.8529	down		2.06249	1.04439
EIN_288100_s_at	5.76798e-11	1.85992e-11	1.54554	down		2.45081	down		1.78575	down		11.8685	down	*	26.6126	down	*	30.5854	down	*	9.19586	8.56776	7.9026	8.35933	5.62679	4.46183	4.26109	0.000772196	0.000389806	15.246	up		32.2673	up	*	22.3781	up	*	12.1071	up		5.30595	up		9.17576	up		-1.54554	-0.628107
EIN_287010_at	3.71478e-08	2.11358e-08	1.96673	down		2.82283	down	*	2.07126	down		8.88461	down	*	7.60575	down	*	8.81224	down	*	6.05763	5.08183	4.56049	5.00712	2.90633	3.13054	2.91813	1.87201e-05	2.81937e-06	1.21813	down		1.7995	up		3.09254	down	*	4.95279	down	*	3.95329	down	*	1.04733	down		-1.96673	-0.975801
EIN_286990_at	6.41136e-08	3.77779e-08	1.51756	down		2.78896	up		2.00463	up		8.01311	down	*	5.12109	down	*	5.51727	down	*	6.49565	5.89389	7.97538	7.49899	3.49329	4.1392	4.0317	4.98207e-05	1.1807e-05	1.70933	down		1.5212	up		4.68424	down	*	4.17894	down	*	6.47344	down	*	1.5481	down		-1.51756	-0.601756
EIN_285540_at	2.12042e-10	7.96095e-11	2.24106	up	*	1.10935	up		9.67859	up	*	2.78412	up	*	6.33796	up	*	4.82749	up	*	5.39555	6.55973	5.54527	8.67035	6.87277	8.05957	7.66682	8.12987e-05	2.2871e-05	1.87359	down		2.61163	down		1.67175	up		3.453	up	*	1.27324	up		1.36061	up		2.24106	1.16418
EIN_285510_at	6.48744e-12	1.51956e-12	1.17076	down		2.56506	up	*	1.10945	down		5.84063	down	*	1.69336	up	*	1.09644	up		8.48211	8.25467	9.8411	8.33227	5.93598	9.242	8.61494	6.19522e-05	1.56811e-05	1.4239	down		1.1906	down		2.28818	down		6.81639	down	*	3.72586	down	*	2.98271	down	*	-1.17076	-0.227444
EIN_285500_at	5.5926e-06	3.98631e-06	1.00507	up		1.53544	up		1.40791	up		1.95692	down		1.19374	down		1.32951	down		10.7416	10.7489	11.3602	11.2351	9.773	10.4861	10.3307	1.2857e-06	3.16226e-08	2.67842	down	*	2.34451	down	*	1.44207	down		2.66304	down	*	7.68278	down	*	5.86913	down	*	1.00507	0.00730133
EIN_285470_at	3.22153e-14	2.48998e-15	1.03975	down		2.30757	up	*	42.2763	up	*	271.388	up	*	22.5121	up	*	6.874	up	*	2.67939	2.62315	3.88576	8.08116	10.7636	7.17202	5.46054	2.00815e-07	8.62667e-10	1.55504	down		4.7028	up	*	180.915	up	*	237.538	up	*	172.446	up	*	22.9887	up	*	-1.03975	-0.056241
EIN_285250_at	1.19822e-08	6.35793e-09	1.50416	down		1.33434	up		1.6078	up		5.80974	down	*	11.5351	down	*	8.72095	down	*	7.30465	6.71569	7.72078	7.98974	4.76618	3.7767	4.18017	6.64395e-06	5.64669e-07	3.53504	down	*	1.33519	down		1.78133	down		3.48865	down	*	11.2021	down	*	11.211	down	*	-1.50416	-0.588959
EIN_285240_at	8.95886e-16	1.68026e-17	1.1123	down		3.34756	down	*	5.26506	down	*	70.0264	down	*	10.5492	down	*	15.7969	down	*	11.912	11.7585	10.1689	9.51556	5.78218	8.51295	7.93044	7.22169e-05	1.93455e-05	1.79732	up		1.60127	down		5.84495	down		8.20602	down	*	10.8905	down	*	2.16824	down		-1.1123	-0.15355
EIN_285130_at	3.50932e-12	7.47043e-13	1.04387	up		1.05127	down		1.18251	up		4.33478	down	*	8.73488	down	*	13.2423	down	*	7.40942	7.47136	7.33728	7.65127	5.29346	4.28263	3.68233	0.000177188	6.3744e-05	2.12192	down		1.4473	down		1.56089	down		5.40572	up	*	1.30956	down		2.16092	down		1.04387	0.0619426
EIN_283470_at	1.1637e-11	3.00174e-12	1.37409	down		1.26959	down		1.22956	up		4.04792	down	*	5.87249	down	*	7.04749	down	*	10.4368	9.97835	10.0925	10.735	8.41964	7.88285	7.61971	4.80943e-05	1.11794e-05	1.46118	down		1.10096	up		1.59649	down		3.2086	down	*	5.49297	down	*	4.48827	down	*	-1.37409	-0.458473
EIN_281760_s_at	6.47158e-12	1.51367e-12	1.27911	down	*	1.02584	up		1.08511	down		1.14194	down		1.7082	up	*	2.05206	up	*	11.1828	10.8277	11.2196	11.065	10.9914	11.9553	12.2199	8.96839e-06	9.13307e-07	1.88565	up	*	1.60142	up	*	2.0007	up	*	1.79915	up	*	2.18769	up	*	2.42712	up	*	-1.27911	-0.355139
EIN_281740_at	9.25285e-10	3.98674e-10	1.14764	up		1.91495	up	*	1.02812	up		2.90569	down	*	1.42463	down		1.88144	down	*	10.134	10.3327	11.0713	10.174	8.59512	9.62341	9.22216	2.67108e-06	1.17714e-07	1.3134	down		1.45524	down		3.39628	down	*	6.08506	down	*	12.0792	down	*	8.20098	down	*	1.14764	0.198671
EIN_281730_at	6.2911e-11	2.05518e-11	1.01404	down		1.83884	down		1.35614	up		6.9533	down	*	6.35676	down	*	4.38079	down	*	8.01016	7.99004	7.13137	8.44967	5.21246	5.34187	5.87897	3.97139e-06	2.355e-07	3.12916	down	*	2.46902	down	*	6.69176	down	*	7.45571	down	*	9.41569	down	*	7.00546	down	*	-1.01404	-0.0201159
EIN_281720_at	1.36676e-13	1.53573e-14	1.18634	up		1.5005	up	*	1.34135	up		4.07005	down	*	4.42292	down	*	3.68122	down	*	11.9964	12.2429	12.5818	12.4201	9.97132	9.85137	10.1162	5.56134e-06	4.13634e-07	1.37819	down		1.43267	down		1.61532	down		2.25029	down	*	5.39493	down	*	5.44681	down	*	1.18634	0.246518
EIN_281710_at	2.42326e-09	1.13479e-09	1.20474	up		1.0942	up		1.9298	up	*	1.05784	down		2.80863	down	*	3.16079	down	*	8.05728	8.326	8.18716	9.00572	7.97615	6.56741	6.39699	5.47159e-06	3.99584e-07	5.39142	up	*	22.6787	up	*	7.93448	up	*	4.00761	up	*	4.71828	up	*	2.02941	up		1.20474	0.268724
EIN_281690_at	4.88141e-13	7.33135e-14	1.36329	down		5.71101	down	*	9.09427	down	*	3.83706	down	*	16.4596	down	*	12.709	down	*	10.1487	9.70162	7.63497	6.96376	8.20872	6.10786	6.48094	4.56999e-06	2.97942e-07	3.37168	down	*	3.59175	down	*	2.83771	down		5.28807	up	*	6.02351	up	*	2.05124	up		-1.36329	-0.447096
EIN_281670_at	6.35428e-08	3.74149e-08	1.7284	down		2.13633	down	*	1.00435	down		2.64191	down	*	3.47959	down	*	2.65825	down	*	6.78489	5.99545	5.68976	6.77863	5.38331	4.98597	5.37442	0.000268201	0.000108798	5.15934	down	*	1.20385	down		2.14044	down		2.34193	down		1.90785	down		1.91357	down		-1.7284	-0.789438
EIN_281660_at	3.67393e-14	2.97673e-15	1.30432	up		1.20745	up		1.0063	up		20.2075	up	*	444.424	up	*	370.542	up	*	2.57044	2.95375	2.8424	2.57951	6.90726	11.3662	11.1039	7.73661e-06	7.11317e-07	2.01768	down		1.51439	down		1.77105	down		1.86378	down		57.8849	up	*	142.884	up	*	1.30432	0.383303
EIN_281640_at	1.54128e-10	5.59346e-11	2.30415	down	*	4.33882	down	*	4.10283	down	*	8.75664	down	*	3.49576	down	*	2.79236	down	*	8.64579	7.44155	6.52848	6.60917	5.51541	6.84018	7.1643	2.11413e-05	3.39772e-06	2.62162	down	*	7.13343	down	*	5.11372	down	*	4.52961	down	*	4.6553	down	*	1.91427	down		-2.30415	-1.20423
EIN_281630_at	7.90321e-07	5.23247e-07	1.6857	up		1.28951	up		2.75439	up	*	2.46343	down		1.19403	down		1.08896	up		3.92944	4.68279	4.29627	5.39117	2.62877	3.6736	4.05239	0.00044659	0.000202718	5.46124	up		9.05916	up	*	9.02557	up	*	5.33095	up		1.34805	up		4.65754	up		1.6857	0.753347
EIN_281620_at	4.60405e-07	2.98005e-07	1.73575	down		1.02588	down		1.93617	up	*	1.5719	up		1.53696	up		1.444	down		6.13478	5.33923	6.09791	7.08799	6.78729	6.75486	5.60471	8.22709e-05	2.32773e-05	1.25813	up		5.15323	up	*	2.42186	up		2.88312	up		7.05568	up	*	4.47262	up	*	-1.73575	-0.795555
EIN_281610_at	2.21874e-11	6.22369e-12	2.11573	up	*	16.4202	up	*	8.00979	up	*	3.18609	up	*	15.582	up	*	11.1544	up	*	4.50837	5.58952	8.54576	7.51013	6.18015	8.47018	7.98791	4.76868e-05	1.10442e-05	1.23673	down		2.50585	up		2.86592	up		8.79072	up	*	7.13113	up	*	8.58867	up	*	2.11573	1.08115
EIN_281600_at	2.29546e-12	4.49054e-13	1.81911	up		2.27882	up		1.74051	up		6.66535	up	*	79.0465	up	*	61.8069	up	*	2.33722	3.20045	3.5255	3.13673	5.0739	8.64185	8.28691	0.000109558	3.39529e-05	1.31177	down		2.02605	down		1.1549	down		2.15874	up		13.1471	up		25.0665	up	*	1.81911	0.86323
EIN_281590_at	1.65232e-09	7.50838e-10	1.26981	down		1.59215	down		2.97562	up	*	1.27293	down		1.83598	down	*	2.29664	down	*	8.45552	8.11091	7.78454	10.0287	8.10736	7.57897	7.256	2.02968e-05	3.17992e-06	1.64606	down		1.32185	up		2.62912	down	*	1.39124	up		3.26821	up	*	2.01214	up		-1.26981	-0.344614
EIN_281580_at	1.89516e-09	8.69796e-10	1.15666	up		2.10711	up	*	1.96972	up	*	4.187	up	*	2.90945	up	*	2.73749	up	*	6.37342	6.58338	7.44869	7.35142	8.43934	7.91417	7.82628	0.000621736	0.000301337	2.38405	up		4.44761	up	*	4.03306	up	*	3.59198	up		2.38479	up		1.57973	up		1.15666	0.20996
EIN_281560_at	5.68497e-05	4.34812e-05	1.24617	down		1.44972	down		1.14087	up		2.17333	down	*	1.51478	down		1.47397	down		10.8346	10.5171	10.2988	11.0247	9.71465	10.2355	10.2749	4.82961e-05	1.12896e-05	54.7239	up	*	49.9086	up	*	42.0499	up	*	35.848	up	*	35.7134	up	*	44.3973	up	*	-1.24617	-0.317504
EIN_281550_at	1.15544e-08	6.1173e-09	1.8714	down		2.15527	down	*	1.80549	down		4.06345	down	*	1.56942	up		1.44955	down		6.16711	5.26299	5.05924	5.31472	4.1444	6.81734	5.63151	3.12817e-05	6.04187e-06	3.08862	down		1.9842	down		15.5134	down	*	9.13452	down	*	1.55967	down		1.0774	up		-1.8714	-0.904114
EIN_281540_at	2.55057e-10	9.784e-11	1.27021	down		1.07651	down		1.63493	up	*	2.45179	up	*	1.8378	up	*	2.24195	up	*	10.3199	9.97485	10.2136	11.0291	11.6137	11.1979	11.4847	1.93228e-05	2.96534e-06	4.62921	up	*	4.67694	up	*	4.59764	up	*	8.56266	up	*	7.6647	up	*	10.9701	up	*	-1.27021	-0.345068
EIN_281530_at	4.73926e-13	7.0939e-14	1.01902	up		1.52967	up	*	3.0489	up	*	1.64919	up	*	5.83001	up	*	5.1232	up	*	8.37148	8.39866	8.9847	9.97977	9.09323	10.915	10.7285	0.000252022	0.000100516	1.32686	down		1.0104	up		1.4686	up		1.05153	down		1.43248	down		1.02275	up		1.01902	0.0271807
EIN_281510_at	9.0351e-11	3.08972e-11	1.08165	up		1.09651	up		2.25322	up	*	1.26784	up		1.1775	down		1.52932	down	*	11.0085	11.1218	11.1415	12.1805	11.3509	10.7728	10.3957	8.98823e-05	2.61879e-05	2.17009	up		1.91668	up		3.66368	up	*	4.30474	up	*	2.52958	up	*	2.05808	up		1.08165	0.113235
EIN_281490_at	2.13255e-12	4.11197e-13	1.27823	down		2.95115	down	*	1.70286	down		29.4109	down	*	16.1509	down	*	13.1716	down	*	9.57602	9.22188	8.01474	8.80806	4.69774	5.56248	5.85666	0.000155469	5.38224e-05	2.89237	up	*	1.46378	down		1.9086	up		1.81435	up		1.60792	up		1.54204	up		-1.27823	-0.354142
EIN_281480_at	3.80639e-07	2.4423e-07	1.91001	up		2.18617	up	*	3.11427	up	*	1.34219	up		2.36889	up	*	1.24726	down		6.15377	7.08735	7.28217	7.79266	6.57836	7.39798	5.83501	8.02796e-05	2.24775e-05	2.00199	up		1.14197	up		1.40307	down		3.4393	down		3.25387	down		3.64623	down		1.91001	0.93358
EIN_281460_at	7.41508e-15	3.62417e-16	1.03776	up		1.41007	up	*	1.50104	down	*	3.36019	down	*	2.6178	down	*	2.80889	down	*	9.82233	9.87581	10.3181	9.23637	8.07379	8.43398	8.33233	0.000484699	0.000224467	2.1677	down		4.25041	down	*	2.5128	down		2.83178	down		4.37104	down	*	3.19484	down		1.03776	0.0534754
EIN_281450_at	5.79801e-10	2.39138e-10	1.62196	up		1.34982	up		1.16494	up		3.38704	down	*	3.60855	down	*	4.40407	down	*	6.95241	7.65015	7.38518	7.17267	5.19239	5.101	4.81358	3.95092e-05	8.37974e-06	2.12889	up		1.78405	up		1.15219	up		2.4746	down		4.45153	down	*	6.50923	down	*	1.62196	0.697738
EIN_281440_at	4.01717e-14	3.34145e-15	1.37389	down		1.02803	down		1.25349	down		10.3642	up	*	7.51377	up	*	4.83675	up	*	7.34996	6.89169	7.31008	7.02401	10.7235	10.2595	9.624	1.49962e-05	2.01979e-06	3.92406	up		1.87035	up		3.58614	up		31.2129	up	*	16.9359	up	*	14.8694	up	*	-1.37389	-0.458268
EIN_281430_at	7.08101e-16	1.10176e-17	3.14374	up	*	1.35805	up	*	6.19459	up	*	5.58323	up	*	18.0364	up	*	19.6747	up	*	7.01983	8.67231	7.46136	9.65084	9.50093	11.1927	11.3181	3.35413e-06	1.82099e-07	2.87229	up		21.4603	up	*	8.82652	up	*	16.6348	up	*	47.8652	up	*	74.6228	up	*	3.14374	1.65248
EIN_281420_at	4.59786e-09	2.27379e-09	1.36094	down		1.59211	down	*	1.3336	up		1.11699	down		1.84912	down	*	2.03809	down	*	8.76902	8.32442	8.09808	9.18435	8.60941	7.88218	7.74181	0.000127418	4.15461e-05	1.0421	up		2.0391	down	*	1.06542	down		1.31505	down		1.07589	up		1.2256	up		-1.36094	-0.444599
EIN_281410_at	2.41756e-07	1.52129e-07	1.67769	down	*	1.33105	up		1.46139	up		1.20626	up		1.04717	up		1.32876	down		7.69632	6.94984	8.10889	8.24367	7.96686	7.76282	7.28624	0.000568624	0.000272098	5.31262	up	*	3.68978	up		4.75554	up	*	3.93804	up	*	3.11443	up		2.7463	up		-1.67769	-0.746477
EIN_281400_at	5.1087e-11	1.62241e-11	1.02345	down		1.18103	up		1.39621	down	*	1.27996	down		1.93802	up	*	1.96881	up	*	7.97432	7.94088	8.21437	7.4928	7.61822	8.92891	8.95164	3.11655e-05	6.00422e-06	2.22441	down		1.60721	down		1.22478	down		1.03741	down		1.58055	up		3.13684	up	*	-1.02345	-0.0334449
EIN_281390_at	4.91953e-14	4.33614e-15	1.60686	down	*	4.40897	down	*	1.68591	down	*	1.22753	up		3.17143	down	*	6.28584	down	*	12.3739	11.6897	10.2335	11.6204	12.6697	10.7088	9.72181	8.52661e-05	2.43833e-05	1.92956	down		3.15356	down	*	4.82618	down	*	1.94099	down		1.59044	down		2.33552	down	*	-1.60686	-0.684246
EIN_281380_at	8.18958e-10	3.4866e-10	1.24788	down		1.77462	up	*	1.0377	down		1.92057	down	*	1.18389	up		1.14373	down		9.35795	9.03847	10.1855	9.30456	8.41642	9.60149	9.1642	2.0709e-06	7.47132e-08	3.91713	up	*	6.82446	up	*	1.03239	up		1.54952	up		6.7329	up	*	9.46639	up	*	-1.24788	-0.319485
EIN_281360_at	2.02699e-13	2.51797e-14	1.15272	up		2.31694	up	*	1.49909	up	*	2.17098	down	*	1.77173	down	*	2.78749	down	*	10.113	10.318	11.3252	10.697	8.99462	9.2878	8.63399	8.10171e-05	2.2752e-05	2.67102	up	*	4.47942	up	*	3.32625	up	*	1.85505	up		1.11175	up		1.16222	up		1.15272	0.20504
EIN_281350_at	2.30683e-10	8.73257e-11	1.0069	up		1.08082	down		1.68259	down	*	1.16519	down		2.68653	down	*	2.17544	down	*	12.4833	12.4933	12.3712	11.7327	12.2628	11.0576	11.362	7.54154e-05	2.0569e-05	16.3917	up	*	9.86581	up	*	13.7771	up	*	11.98	up	*	9.15447	up	*	7.58151	up	*	1.0069	0.00991631
EIN_281320_at	1.6211e-14	1.0212e-15	1.16569	up		3.31278	up	*	1.59309	up	*	1.32549	up	*	2.15747	down	*	3.18107	down	*	10.2099	10.4311	11.9379	10.8817	10.6164	9.10053	8.54036	0.000855472	0.000439237	5.44139	up		10.1477	up		14.2589	up	*	7.46554	up		6.82537	up		2.08472	up		1.16569	0.221184
EIN_281300_at	6.0683e-08	3.56211e-08	1.00696	down		1.48716	up	*	1.3558	up		1.0601	up		1.09363	down		1.44631	down	*	7.90978	7.89977	8.48234	8.34892	7.99398	7.78065	7.3774	4.91967e-05	1.15864e-05	6.66178	down	*	1.79298	down		1.81526	down		2.94153	down	*	2.291	down		2.94513	down	*	-1.00696	-0.0100093
EIN_281280_at	7.87681e-15	3.925e-16	1.18235	up		2.75478	up	*	2.16955	up	*	1.25405	up		4.09892	down	*	4.52467	down	*	9.26315	9.50481	10.7251	10.3805	9.58974	7.22791	7.08534	2.56693e-05	4.49084e-06	1.1147	down		1.25951	up		1.17802	down		1.18422	down		2.86321	down	*	5.50446	down	*	1.18235	0.241661
EIN_281270_at	1.05235e-16	4.9564e-19	1.29451	down		1.11874	down		4.86986	up	*	109.801	up	*	12.381	up	*	4.12703	up	*	5.10853	4.73612	4.94666	7.3924	11.8873	8.73858	7.15363	5.51395e-07	6.13074e-09	2.07964	down		1.77466	down		4.5509	up	*	38.07	up	*	61.0638	up	*	12.3063	up	*	-1.29451	-0.372408
EIN_281260_at	8.87595e-10	3.80718e-10	1.03142	down		1.09487	down		1.16854	down		1.38511	up		1.5738	down	*	2.89103	down	*	7.48846	7.44382	7.3577	7.26374	7.95846	6.8342	5.95687	0.000129543	4.24352e-05	2.02142	down		5.08407	down	*	2.41383	down		2.76269	down		4.28042	down	*	9.94524	down	*	-1.03142	-0.0446358
EIN_281190_at	1.12256e-07	6.79768e-08	1.0057	down		1.16619	down		1.05427	down		1.58789	down		6.42803	down	*	5.43076	down	*	5.92857	5.92037	5.70677	5.85232	5.26145	3.24419	3.48741	0.000144082	4.84966e-05	3.36136	up		5.71207	up	*	6.92486	up	*	6.70617	up	*	5.53113	up	*	3.8151	up	*	-1.0057	-0.00820064
EIN_281090_at	1.01917e-05	7.40249e-06	1.79951	down		1.9396	down		1.84007	down		1.4772	up		2.37129	down		4.70596	down	*	5.51702	4.66942	4.56126	4.63726	6.07989	4.27134	3.28253	0.000569321	0.000272528	1.2799	down		1.49125	down		1.04278	down		1.80936	up		4.32695	up		3.39527	up		-1.79951	-0.847602
EIN_281060_at	6.06587e-14	5.65773e-15	1.06704	down		3.06248	down	*	2.18187	down	*	2.0806	down	*	11.0721	down	*	14.0519	down	*	11.7563	11.6626	10.1416	10.6307	10.6993	8.2874	7.94356	3.36772e-05	6.73722e-06	3.16443	down	*	6.34062	down	*	6.29277	down	*	4.40864	down	*	3.29258	down	*	3.28954	down	*	-1.06704	-0.0936184
EIN_281040_at	8.56426e-11	2.90654e-11	2.35041	up		1.36661	down		2.20623	down		11.464	down	*	13.0874	down	*	11.0134	down	*	8.23284	9.46575	7.78223	7.09125	4.7138	4.52273	4.77165	6.25752e-05	1.59091e-05	20.8081	up	*	1.40374	down		3.65581	up		1.68148	up		2.90828	down		3.10378	down		2.35041	1.23291
EIN_281020_at	1.06123e-06	7.10731e-07	1.29273	down		1.15789	up		1.15007	up		1.34662	down		1.3954	up		1.90675	up	*	10.7405	10.3701	10.952	10.9422	10.3111	11.2212	11.6716	5.08005e-06	3.60293e-07	22.9147	up	*	25.291	up	*	23.6799	up	*	20.9253	up	*	11.3381	up	*	21.2587	up	*	-1.29273	-0.370421
EIN_281000_at	7.31939e-14	7.13451e-15	1.24182	up		2.05332	up	*	1.66463	up	*	1.18348	up		6.04216	up	*	5.81195	up	*	7.48229	7.79475	8.52025	8.21749	7.72533	10.0774	10.0213	5.02837e-05	1.19561e-05	5.03192	up	*	3.28379	up	*	3.19032	up	*	2.04463	up		2.03596	up		4.852	up	*	1.24182	0.312459
EIN_280990_at	2.1257e-13	2.68171e-14	1.03584	down		1.98716	up	*	1.51198	up	*	1.11798	up		3.86399	down	*	4.37331	down	*	9.30579	9.25499	10.2965	9.90224	9.46669	7.3557	7.17707	0.000467858	0.00021473	3.15566	down		1.81672	up		2.07976	down		1.05049	up		1.14721	up		1.86985	down		-1.03584	-0.050806
EIN_280980_at	2.74235e-10	1.06004e-10	1.14003	down		1.02637	up		1.3861	down	*	1.87306	down	*	1.89242	up	*	1.20773	up		8.55349	8.36442	8.59104	8.08246	7.6481	9.47373	8.82579	1.94738e-05	3.00219e-06	2.33781	down	*	3.3497	down	*	4.56141	down	*	4.0221	down	*	7.09096	down	*	2.00927	down		-1.14003	-0.18907
EIN_280970_at	2.35676e-15	7.43302e-17	1.22763	down	*	1.40912	down	*	1.45786	down	*	4.31832	down	*	5.20535	down	*	3.00295	down	*	11.5717	11.2758	11.0769	11.0278	9.46119	9.19167	9.98528	2.99642e-05	5.68642e-06	1.67857	down		4.03559	down	*	2.96071	down	*	3.58109	down	*	12.4741	down	*	2.73011	down		-1.22763	-0.295876
EIN_280960_at	8.22547e-11	2.77408e-11	1.12645	up		2.24553	up	*	2.04357	up		21.7681	up	*	3.52255	up	*	2.57	up	*	6.37945	6.55124	7.54651	7.41055	10.8236	8.19607	7.74122	6.58377e-06	5.56226e-07	2.16212	up	*	4.26428	up	*	1.94849	up		8.73264	up	*	4.82709	up	*	2.05705	up	*	1.12645	0.171785
EIN_280210_s_at	2.69842e-10	1.04192e-10	3.91544	down	*	5.74809	down	*	3.69042	down	*	34.7068	down	*	14.7114	down	*	11.7485	down	*	11.0982	9.12905	8.57515	9.21445	5.98108	7.21937	7.54383	3.2364e-05	6.35947e-06	2.06767	down		4.15344	down		5.32889	down	*	11.5606	down	*	26.679	down	*	7.22823	down	*	-3.91544	-1.96918
EIN_280150_at	7.94603e-05	6.1276e-05	2.87595	down		2.01335	up		2.3622	up		1.91669	down		1.9123	down		3.36604	down		5.60395	4.07991	6.61355	6.84408	4.66533	4.66864	3.8529	0.000712027	0.000353794	5.56434	down		1.28231	down		1.60825	down		1.10239	down		10.7526	down		22.6085	down		-2.87595	-1.52404
EIN_280120_at	4.84152e-15	2.00339e-16	1.17645	down		1.05496	up		1.67437	up	*	1.35678	down	*	3.35352	down	*	5.077	down	*	10.3104	10.076	10.3876	11.054	9.87021	8.56473	7.96643	0.000193603	7.14435e-05	4.45692	up	*	5.01255	up	*	6.03478	up	*	4.08234	up		1.69947	up		1.22093	up		-1.17645	-0.234444
EIN_280110_at	3.18764e-13	4.38333e-14	2.2242	down	*	3.24919	down	*	1.69095	down		13.1323	down	*	29.0704	down	*	18.0037	down	*	8.87536	7.72207	7.17528	8.11752	5.16031	4.01388	4.70514	1.459e-06	3.90803e-08	3.78031	down	*	1.73615	down		2.90274	down	*	4.22737	down	*	17.0158	down	*	16.9435	down	*	-2.2242	-1.15328
EIN_280090_at	9.28375e-08	5.57338e-08	1.03129	down		1.94543	up		1.4922	down		2.60393	down	*	1.5256	down		2.7526	down	*	5.94447	5.90001	6.90456	5.36702	4.56378	5.33509	4.48368	0.000236752	9.26962e-05	3.04057	down		1.09363	up		5.13542	down		3.12104	down		1.49499	down		1.94708	up		-1.03129	-0.0444555
EIN_280060_at	4.81769e-09	2.39588e-09	1.0043	up		1.01983	down		1.42711	up		2.42592	down	*	2.27087	down	*	2.20121	down	*	12.6117	12.6179	12.5834	13.1248	11.3332	11.4285	11.4734	3.19011e-05	6.21792e-06	1.19967	down		1.62953	down		1.34131	down		1.56797	down		3.03402	down	*	3.51646	down	*	1.0043	0.0061903
EIN_279380_s_at	3.67888e-09	1.78653e-09	1.5592	down		1.48314	down		1.03465	down		1.91839	down	*	2.69128	down	*	3.58657	down	*	8.51979	7.87898	7.95114	8.47066	7.57989	7.0915	6.67719	1.09821e-05	1.25713e-06	14.2241	down	*	1.60818	down		4.74851	down	*	5.23021	down	*	2.70775	down	*	2.46561	down		-1.5592	-0.640809
EIN_278640_s_at	4.97178e-11	1.57265e-11	1.1562	down		1.12346	up		1.187	up		1.07365	up		3.24175	up	*	2.10336	up	*	7.57891	7.36952	7.74687	7.82624	7.68144	9.27569	8.65161	4.26852e-05	9.39851e-06	1.1638	up		1.22518	up		2.08112	down		1.21859	down		2.06098	up		3.57556	up	*	-1.1562	-0.209391
EIN_278030_at	3.1867e-10	1.24707e-10	1.98306	down	*	3.07383	down	*	2.26119	down	*	2.63132	down	*	5.60862	down	*	9.11709	down	*	10.1834	9.19566	8.56335	9.0063	8.7876	7.69574	6.99481	1.07239e-05	1.21222e-06	91.1006	up	*	45.7202	up	*	133.144	up	*	119.705	up	*	39.1398	up	*	47.8729	up	*	-1.98306	-0.987728
EIN_278010_at	3.20837e-10	1.2561e-10	1.16243	down		1.39695	down		1.58351	down		2.27272	down	*	5.1136	down	*	4.96344	down	*	7.47993	7.26279	6.99764	6.8168	6.2955	5.12559	5.16859	0.000223083	8.60425e-05	2.99834	down		4.97707	down	*	8.62425	down	*	4.12308	down	*	5.77713	down	*	4.1943	down	*	-1.16243	-0.217141
EIN_277990_at	5.19889e-13	7.87486e-14	1.05209	up		1.27336	down		1.63652	down	*	4.26308	up	*	3.106	up	*	2.03318	up	*	8.21246	8.28572	7.86382	7.50184	10.3044	9.84752	9.23621	4.17417e-05	9.09584e-06	1.14127	down		1.06556	up		2.43008	down		2.96039	up	*	2.15817	up		3.05041	up	*	1.05209	0.0732594
EIN_277980_at	8.71621e-15	4.49372e-16	1.48209	down	*	1.04462	down		1.16353	up		3.96828	up	*	9.59495	up	*	5.29528	up	*	6.9498	6.38217	6.88683	7.16831	8.93831	10.2121	9.35451	0.000213285	8.11174e-05	1.99502	down		2.01954	down		1.0194	up		1.05354	up		1.016	up		1.60195	up		-1.48209	-0.567637
EIN_277970_at	1.76178e-16	1.00758e-18	2.02875	down	*	1.41774	down	*	3.58069	down	*	3.677	up	*	3.52662	down	*	9.42656	down	*	9.85392	8.83333	9.35033	8.01369	11.7325	8.03564	6.61719	7.32257e-07	1.06088e-08	1.19082	up		3.68576	up	*	15.8104	up	*	82.0728	up	*	40.5919	up	*	5.73576	up	*	-2.02875	-1.02059
EIN_277960_at	2.30564e-13	2.96589e-14	1.46017	up		1.41331	up		2.33825	up	*	14.0894	up	*	4.12533	up	*	1.36619	up		7.6266	8.17274	8.12567	8.85203	11.4431	9.67111	8.07676	4.81893e-05	1.12413e-05	1.83629	up		1.01723	up		2.87582	up	*	6.91951	up	*	3.18324	up	*	1.59708	up		1.46017	0.546141
EIN_277950_at	6.25467e-07	4.10052e-07	1.63307	up		1.1718	up		1.61466	down		3.00658	down	*	2.0177	down		1.83071	down		5.8813	6.58889	6.11003	5.19008	4.29318	4.86859	5.00891	0.0001677	5.93419e-05	2.12027	up		5.13305	up	*	3.16765	up	*	2.85099	up	*	1.87342	up		4.01677	up	*	1.63307	0.707583
EIN_277920_at	5.85514e-09	2.95712e-09	2.75592	up	*	3.51065	up	*	16.5553	up	*	5.28534	up	*	4.13593	up	*	2.21085	up		3.54506	5.0076	5.3568	7.59428	5.94706	5.59328	4.68967	5.16585e-05	1.24099e-05	1.20609	down		7.43113	up	*	29.3344	up	*	14.0538	up	*	8.56821	up	*	4.19617	up		2.75592	1.46253
EIN_277900_at	1.72164e-05	1.26973e-05	1.11436	up		1.59517	down		1.39561	down		1.65216	down		1.07299	down		1.19902	up		8.66795	8.82417	7.99425	8.18706	7.9436	8.56631	8.92981	0.00029054	0.000120161	4.96806	up	*	5.43071	up	*	4.77534	up	*	5.10438	up	*	4.42306	up	*	7.04744	up	*	1.11436	0.156217
EIN_277890_at	3.23205e-06	2.26542e-06	1.09108	down		1.36459	down		1.00877	up		1.22064	up		1.52351	up		1.32683	down		7.17823	7.05247	6.72977	7.19084	7.46587	7.78563	6.77025	0.000149162	5.09048e-05	6.38894	up	*	8.03436	up	*	7.55169	up	*	7.90143	up	*	8.24359	up	*	7.13279	up	*	-1.09108	-0.125761
EIN_277880_at	9.95794e-12	2.50292e-12	1.51584	down	*	1.1972	down		1.03695	up		1.61399	down	*	2.80455	up	*	3.27141	up	*	8.54002	7.9399	8.28036	8.59236	7.84938	10.0278	10.2499	1.43047e-05	1.87806e-06	2.55437	down	*	1.51121	down		3.33206	down	*	2.63515	down	*	1.23935	up		2.4785	up	*	-1.51584	-0.600116
EIN_277860_at	4.42758e-13	6.52407e-14	1.37284	down		1.06039	up		1.71521	up	*	1.58414	up	*	7.69078	up	*	4.89455	up	*	6.35134	5.89417	6.43594	7.12972	7.01503	9.29447	8.64251	1.12057e-05	1.29877e-06	2.20313	down	*	2.13116	down	*	2.75013	down	*	2.6656	down	*	1.10693	up		2.00315	up		-1.37284	-0.457168
EIN_277850_at	3.81393e-11	1.15605e-11	1.22266	down		1.07693	down		1.38476	down		2.61185	down	*	3.27426	down	*	3.56875	down	*	11.8259	11.5359	11.719	11.3563	10.4408	10.1147	9.99048	2.70312e-06	1.21586e-07	130.255	up	*	150.671	up	*	124.882	up	*	67.3413	up	*	86.9399	up	*	83.5281	up	*	-1.22266	-0.29002
EIN_277840_at	1.24124e-09	5.49112e-10	1.00235	down		1.02163	down		1.18337	down		1.76139	down	*	2.22776	down	*	2.36844	down	*	12.3901	12.3867	12.3592	12.1472	11.5734	11.2345	11.1462	0.000889641	0.000459208	1.48739	down		1.6059	down		1.56195	down		2.27501	down		1.94463	down		2.80782	down	*	-1.00235	-0.0033865
EIN_277820_at	1.74421e-08	9.47946e-09	1.48497	up		1.23987	down		1.2486	down		1.50759	down		2.30422	down	*	3.53402	down	*	7.7893	8.35974	7.47911	7.46899	7.19706	6.58502	5.96799	0.000415815	0.000185562	8.04192	up	*	1.88918	up		2.78067	up		2.27604	up		1.18892	up		1.67045	up		1.48497	0.570435
EIN_277810_at	1.96832e-13	2.42853e-14	2.50462	up	*	1.46801	up		1.65781	up	*	1.62301	up	*	9.55731	up	*	16.3578	up	*	8.73582	10.0604	9.28968	9.46509	9.43449	11.9924	12.7677	0.000111415	3.47514e-05	4.32298	up	*	1.43321	up		1.19977	up		1.1537	up		1.46598	down		3.38217	up	*	2.50462	1.32459
EIN_277790_at	5.11627e-08	2.96692e-08	1.41952	down		2.34543	down	*	1.66029	down	*	1.90703	down	*	2.24192	down	*	2.69005	down	*	7.02627	6.52086	5.79642	6.29484	6.09494	5.86154	5.59864	0.000109558	3.39684e-05	2.37598	up		1.84559	up		1.22438	up		3.72921	up		12.1422	up	*	20.3165	up	*	-1.41952	-0.505406
EIN_277780_at	7.63356e-13	1.24294e-13	1.53957	down		1.11649	down		1.11225	down		10.5829	up	*	9.14651	up	*	5.19547	up	*	7.3054	6.68288	7.14643	7.15192	10.7091	10.4986	9.68266	1.37508e-05	1.76518e-06	1.27621	up		1.51849	up		1.1752	up		10.9901	up	*	13.386	up	*	10.1905	up	*	-1.53957	-0.622525
EIN_277770_at	5.95645e-10	2.46274e-10	1.2384	down		1.00417	up		1.24064	down		2.51142	down	*	2.33795	down	*	2.79739	down	*	6.92472	6.61624	6.93072	6.61363	5.59621	5.69947	5.44064	0.000247609	9.82493e-05	1.95448	down		2.82682	down		2.2066	down		2.17019	down		1.27191	up		1.51442	up		-1.2384	-0.308476
EIN_277760_at	3.42486e-15	1.2386e-16	1.29987	down		4.48086	down	*	1.49428	down	*	7.38388	up	*	2.58256	up	*	3.62784	up	*	7.5418	7.16343	5.37802	6.96234	10.4262	8.9106	9.40091	2.729e-05	4.95137e-06	5.00396	down	*	3.67867	down		1.35726	down		2.58984	up		2.457	up		2.24839	up		-1.29987	-0.378369
EIN_277750_at	6.25201e-10	2.59861e-10	1.44688	down		1.89026	up	*	1.3611	up		2.20118	up	*	1.32969	down		1.2246	down		8.00079	7.46784	8.91937	8.44556	9.13906	7.58969	7.70848	0.000280964	0.000115301	1.57203	down		1.78242	down		1.6876	up		1.31927	up		1.3401	down		1.22436	down		-1.44688	-0.532942
EIN_277720_at	3.08953e-14	2.35161e-15	1.43124	down	*	1.41626	down	*	1.01317	down		3.14733	up	*	5.15089	up	*	4.34639	up	*	8.04589	7.52863	7.54381	8.02702	9.70002	10.4107	10.1657	4.18188e-05	9.11968e-06	1.02404	down		1.68491	up		2.28862	up		3.12191	up	*	4.16058	up	*	5.38652	up	*	-1.43124	-0.517266
EIN_277710_at	1.55945e-07	9.59149e-08	1.39268	down		1.77584	down	*	1.15078	down		1.02479	down		1.39761	up		1.14773	down		8.56738	8.08951	7.73887	8.36476	8.53204	9.05033	8.36859	0.000466374	0.00021386	3.66365	down	*	3.12626	down		3.33076	down	*	2.96937	down		1.6406	down		1.37464	down		-1.39268	-0.477866
EIN_277700_at	3.98013e-08	2.2746e-08	2.25664	up	*	1.80271	up	*	1.28758	up		1.20166	up		1.23231	up		2.68314	up	*	8.47925	9.65343	9.32942	8.84391	8.74428	8.78062	9.90317	0.000187851	6.86563e-05	6.95495	up	*	3.10685	up		1.59915	up		1.53468	up		1.76721	down		1.85536	up		2.25664	1.17417
EIN_277690_at	5.79862e-07	3.78836e-07	1.42155	up		1.3545	down		3.39127	down	*	3.14497	down	*	2.40567	down		2.13763	down		7.90652	8.41399	7.46876	6.1447	6.25347	6.64008	6.81051	4.74956e-05	1.09698e-05	2.19264	down		5.57855	down		4.70923	down		10.6968	down	*	39.3259	down	*	13.3906	down	*	1.42155	0.507465
EIN_277680_at	1.008e-15	2.03464e-17	1.04529	up		1.70817	down	*	2.26711	down	*	6.03992	down	*	5.38704	down	*	7.59064	down	*	10.3454	10.4093	9.57292	9.16452	7.75084	7.91588	7.42115	2.88803e-06	1.42296e-07	1.07152	up		1.77741	down		2.39604	down		6.26858	down	*	14.8175	down	*	11.952	down	*	1.04529	0.0639009
EIN_277670_at	7.27584e-08	4.31594e-08	1.4716	up		1.01789	up		1.59622	up		1.20758	up		3.42596	up	*	2.04865	up	*	5.29709	5.85448	5.32267	5.97175	5.56921	7.0736	6.33176	2.9772e-05	5.63412e-06	1.89701	down		5.12084	down	*	3.159	down	*	5.27963	down	*	1.57451	down		1.58031	up		1.4716	0.55739
EIN_277640_at	1.09414e-05	7.9636e-06	1.13076	down		1.12881	up		1.47773	up		1.46975	up		2.54611	up	*	1.55845	up		6.44716	6.26987	6.62196	7.01054	7.00273	7.79545	7.08726	0.000762819	0.000384365	1.92502	up		1.08981	up		1.64056	up		1.00283	down		1.63865	down		1.21487	down		-1.13076	-0.177288
EIN_277630_at	3.82138e-14	3.14645e-15	5.05742	up	*	7.48646	up	*	5.06949	up	*	2.34963	up	*	6.79644	up	*	5.32413	up	*	6.94584	9.28424	9.85012	9.28768	8.17827	9.71062	9.35838	2.67108e-06	1.1781e-07	10.6438	up	*	62.131	up	*	8.11509	up	*	46.8613	up	*	61.0155	up	*	71.3754	up	*	5.05742	2.3384
EIN_277620_at	6.8286e-13	1.0889e-13	1.2011	down		1.11203	down		1.3386	up		1.88725	up	*	12.1407	up	*	13.2446	up	*	6.25614	5.99179	6.10294	6.67686	7.17242	9.85792	9.98347	0.000121474	3.90574e-05	1.59252	down		2.18395	up		1.48746	up		2.53097	up		7.35691	up		25.0051	up	*	-1.2011	-0.264351
EIN_277610_at	5.64968e-08	3.29715e-08	2.23665	down	*	1.88213	down	*	1.42224	down		1.30293	down		2.85911	down	*	2.81793	down	*	9.2375	8.07616	8.32513	8.72934	8.85574	7.72193	7.74286	1.15744e-05	1.36198e-06	4.71278	down	*	4.56572	down	*	7.89353	down	*	2.59328	down	*	1.07965	down		1.45207	down		-2.23665	-1.16134
EIN_277590_at	8.42718e-06	6.08401e-06	1.43127	down		1.8347	down		1.30887	down		1.32085	up		1.15326	up		1.65392	up		5.53413	5.01683	4.65858	5.1458	5.93559	5.73984	6.26001	0.000527192	0.00024912	1.00925	up		1.08995	down		1.01102	down		2.47086	up		6.56846	up		7.7779	up		-1.43127	-0.517298
EIN_277580_at	1.65081e-10	6.0215e-11	1.91147	down	*	2.25254	down	*	1.4017	down		2.5161	down	*	3.60203	down	*	5.59108	down	*	11.2896	10.3549	10.118	10.8024	9.95838	9.44076	8.80644	0.000101376	3.06381e-05	2.52235	down		3.73839	down		6.46469	down	*	2.63111	down		1.3443	up		1.34714	up		-1.91147	-0.934681
EIN_277570_at	9.29746e-13	1.57173e-13	1.60379	down	*	2.24856	up	*	2.27798	up	*	1.56905	down	*	2.63338	up	*	1.79642	up	*	7.83686	7.15538	9.00586	9.02462	7.18697	9.23378	8.68198	2.25348e-05	3.71278e-06	3.88862	down	*	1.48323	down		3.89112	down	*	2.83419	down	*	1.20716	up		1.61052	up		-1.60379	-0.681481
EIN_277560_at	2.34692e-14	1.66199e-15	1.03848	up		6.40709	up	*	2.39408	up	*	10.9927	up	*	11.3491	up	*	5.86315	up	*	5.59889	5.65336	8.27856	6.85836	9.05736	9.10339	8.15056	5.82962e-05	1.45442e-05	1.86103	up		8.66056	up	*	5.25748	up	*	9.55852	up	*	6.0327	up	*	8.42651	up	*	1.03848	0.0544734
EIN_277550_at	2.50339e-09	1.17653e-09	1.49046	down	*	2.12261	down	*	1.31371	up		1.43654	down	*	1.26984	down		1.54876	down	*	6.5936	6.01784	5.50776	6.98724	6.071	6.24895	5.96249	0.000357226	0.00015406	7.14781	down	*	1.45306	down		2.69184	down		2.4676	down		1.03731	down		1.12468	up		-1.49046	-0.575755
EIN_277540_at	3.72213e-14	3.03969e-15	1.13902	up		1.0514	up		2.22383	up	*	1.4423	up		9.87786	up	*	10.5951	up	*	8.11496	8.30276	8.18728	9.26801	8.64334	11.4192	11.5203	1.79319e-06	5.49799e-08	1.73163	down		1.61657	up		1.07979	up		1.28434	up		3.56528	up	*	7.73909	up	*	1.13902	0.187792
EIN_277530_at	5.42746e-11	1.73642e-11	1.17125	up		1.28579	down		1.05221	up		3.09254	up	*	3.62577	up	*	2.14828	up	*	7.32464	7.5527	6.96199	7.39807	8.95344	9.18293	8.42783	8.68825e-05	2.49773e-05	2.56677	down		2.73088	up		2.16963	up		1.9577	up		3.45552	up	*	1.88994	up		1.17125	0.228053
EIN_277510_at	1.17402e-09	5.174e-10	1.2108	up		1.40115	up		1.22343	up		1.0211	down		2.6228	down	*	6.34171	down	*	6.96395	7.23991	7.45056	7.25488	6.93382	5.57284	4.29908	9.80085e-05	2.93481e-05	6.43691	up	*	7.02035	up	*	2.94555	up		4.83855	up	*	9.27946	up	*	4.94745	up	*	1.2108	0.27596
EIN_277480_at	1.74772e-09	7.9757e-10	1.43194	down		1.73735	down	*	1.2349	down		2.3587	up	*	1.38156	down		2.29025	down	*	6.46533	5.94735	5.66844	6.16094	7.70332	5.99903	5.26982	0.000221387	8.51275e-05	1.83238	down		1.12448	down		2.09552	down		1.77087	up		2.40527	up		2.03005	up		-1.43194	-0.517975
EIN_277460_at	1.29788e-12	2.30867e-13	1.07441	down		1.2316	up		1.16339	up		1.04407	up		3.92629	up	*	4.76802	up	*	10.2828	10.1792	10.5833	10.5011	10.345	12.2559	12.5362	0.000121068	3.88738e-05	1.50464	up		4.03173	up	*	1.70621	up		1.78559	up		3.11099	up	*	5.35052	up	*	-1.07441	-0.10355
EIN_277450_at	2.51471e-13	3.29091e-14	1.37658	up		1.08311	up		1.6821	down	*	4.29592	up	*	3.64334	up	*	3.16084	up	*	10.7872	11.2483	10.9024	10.037	12.8902	12.6525	12.4476	8.80871e-06	8.85917e-07	3.62037	up	*	6.34627	up	*	7.76497	up	*	23.9109	up	*	16.7002	up	*	13.2733	up	*	1.37658	0.461091
EIN_277440_at	7.31445e-10	3.08204e-10	1.1612	up		2.06804	up	*	1.2019	up		2.55652	up	*	3.27885	up	*	3.84402	up	*	10.8536	11.0692	11.9018	11.1189	12.2078	12.5668	12.7962	0.000186276	6.79551e-05	1.27712	down		1.07169	up		1.79847	down		1.01943	up		1.50625	up		1.8167	up		1.1612	0.215615
EIN_277420_at	7.28343e-10	3.06529e-10	1.12874	up		1.46887	up		2.99856	up	*	5.93073	up	*	1.87834	up		1.60223	down		5.5667	5.74141	6.12141	7.15097	8.13491	6.47616	4.88662	0.000188629	6.90089e-05	1.4125	up		2.85158	up		2.04072	up		3.5165	up	*	6.29036	up	*	1.58391	up		1.12874	0.174715
EIN_277410_at	1.51367e-11	4.05e-12	1.28008	up		1.24509	up		1.15312	up		4.23302	up	*	2.12952	up	*	1.8989	up	*	6.71643	7.07266	7.03268	6.92197	8.79811	7.80696	7.64159	9.76471e-05	2.9174e-05	1.37922	down		2.59976	up		1.6036	up		4.54374	up	*	2.95798	up		3.40692	up	*	1.28008	0.356235
EIN_277390_at	9.38219e-11	3.22104e-11	1.82365	up		1.80985	up		4.2197	up	*	8.81012	up	*	20.8111	up	*	15.6576	up	*	4.14439	5.01122	5.00027	6.22153	7.28356	8.52368	8.11318	5.81002e-05	1.44761e-05	2.12307	down		1.34405	up		1.3892	down		1.5439	up		4.25203	up	*	5.77109	up	*	1.82365	0.866829
EIN_277380_at	2.71409e-12	5.50808e-13	1.04478	down		1.39455	up	*	1.46796	up	*	1.0409	down		2.24792	down	*	2.71986	down	*	9.91223	9.84903	10.392	10.466	9.8544	8.74364	8.4687	0.000170756	6.07828e-05	7.41303	up	*	5.1352	up		7.94939	up	*	5.30642	up		1.98578	up		1.1301	up		-1.04478	-0.0632048
EIN_277370_at	7.54723e-16	1.3198e-17	1.42322	down	*	1.72396	down	*	1.03808	up		4.45497	up	*	4.68495	up	*	4.07782	up	*	6.88453	6.37537	6.09881	6.93845	9.03994	9.11256	8.91233	2.04366e-05	3.21732e-06	3.43843	down	*	1.10747	down		2.12594	down		1.82083	up		3.52937	up	*	3.92904	up	*	-1.42322	-0.509162
EIN_277360_at	7.61207e-08	4.52819e-08	1.2201	up		1.64826	up		1.4329	up		1.29636	down		1.47498	down		2.44392	down	*	9.05383	9.34083	9.77477	9.57276	8.67937	8.49314	7.76463	0.000157982	5.49718e-05	4.08341	up		5.66986	up	*	4.08771	up		2.30279	up		1.01651	down		1.06536	down		1.2201	0.286999
EIN_277340_at	4.6122e-13	6.8543e-14	1.17408	down		1.25104	down		1.24036	up		12.7796	up	*	5.18931	up	*	3.19552	up	*	7.28731	7.05578	6.96419	7.59807	10.9631	9.66285	8.96336	1.55088e-06	4.32396e-08	1.26762	up		3.87521	up	*	3.48689	up	*	13.0411	up	*	9.90611	up	*	4.68025	up	*	-1.17408	-0.231532
EIN_277330-277400_s_at	4.36832e-15	1.75614e-16	1.82916	up	*	1.83714	down	*	15.7805	down	*	1.31936	down		5.69106	down	*	10.3815	down	*	10.8926	11.7638	10.0152	6.91254	10.4928	8.38391	7.51666	4.06978e-06	2.47505e-07	1.02945	up		2.83158	down	*	10.9359	down	*	2.55701	down	*	3.21305	down	*	3.01511	down	*	1.82916	0.87118
EIN_277310_at	3.68972e-12	7.92561e-13	1.69775	down	*	2.61841	down	*	4.17737	down	*	4.98054	down	*	3.56737	down	*	5.50805	down	*	12.2099	11.4463	10.8212	10.1473	9.89358	10.375	9.74835	6.73318e-06	5.80192e-07	1.13878	down		2.45217	down	*	6.74707	down	*	3.78143	down	*	1.32337	up		1.5126	down		-1.69775	-0.76362
EIN_277280_at	1.10176e-10	3.85848e-11	1.76039	up	*	3.3699	up	*	2.97976	up	*	7.06554	up	*	1.98547	up	*	1.23075	up		6.2843	7.10019	8.037	7.85949	9.1051	7.27378	6.58384	3.49701e-05	7.09693e-06	3.22053	up	*	4.54316	up	*	1.64588	up		3.15672	up	*	3.45448	up	*	1.73701	up		1.76039	0.815895
EIN_277270_at	8.50377e-12	2.07552e-12	1.67498	down		1.24522	down		1.95688	up		115.582	up	*	23.3585	up	*	14.7696	up	*	4.26708	3.52294	3.95069	5.23564	11.1199	8.81296	8.15164	6.32506e-07	8.41779e-09	2.34273	down		1.55365	down		3.94979	down	*	14.9497	up	*	51.1601	up	*	17.3727	up	*	-1.67498	-0.744141
EIN_277250_at	4.31582e-05	3.27807e-05	1.72271	up		1.95532	up		1.22799	up		2.03987	down		1.26728	up		1.00323	down		9.49061	10.2753	10.458	9.78691	8.46213	9.83234	9.48596	4.03346e-05	8.65671e-06	2.47561	up		2.36004	up		2.13292	up		1.17778	down		1.59234	down		1.86433	down		1.72271	0.784677
EIN_277240_at	1.87813e-12	3.54934e-13	1.57605	down	*	1.54589	down	*	1.12679	down		1.40173	up		4.23862	up	*	2.61717	up	*	7.76066	7.10434	7.13222	7.58844	8.24786	9.84425	9.14866	0.000461822	0.000211383	2.3513	down		2.20831	down		2.21574	down		1.52885	down		1.94431	up		3.13259	up		-1.57605	-0.656317
EIN_277220_at	2.50705e-10	9.58542e-11	1.38803	down		1.07132	up		1.43445	up		1.4634	down		3.00227	down	*	3.32842	down	*	7.56058	7.08754	7.65996	8.08107	7.01126	5.97452	5.82574	0.000347105	0.000148826	2.14791	down		2.34169	down		5.18676	down	*	4.77421	down	*	3.07491	down		3.05937	down		-1.38803	-0.473039
EIN_277200_at	1.65247e-09	7.51045e-10	1.9637	up	*	2.58008	up	*	2.92489	up	*	1.71125	down		1.31378	down		1.59852	down		5.7536	6.72718	7.12102	7.30199	4.97855	5.35988	5.07687	8.39308e-06	8.18075e-07	1.68852	up		1.15933	up		3.17047	down	*	4.14036	down	*	6.00453	down	*	7.34842	down	*	1.9637	0.973578
EIN_277180_at	4.18465e-16	4.91703e-18	1.51856	up	*	2.42259	up	*	1.25295	up		1.7877	down	*	6.35538	down	*	4.44026	down	*	10.4516	11.0543	11.7281	10.7769	9.61346	7.78358	8.30092	0.000147363	5.00231e-05	2.01042	up		3.67984	up	*	1.36146	up		1.32484	up		1.08929	down		1.27981	down		1.51856	0.6027
EIN_277170_at	2.39726e-11	6.79861e-12	1.1101	up		1.16761	down		1.01946	down		2.36836	down	*	1.30063	down	*	1.14345	up		11.4322	11.5829	11.2086	11.4044	10.1883	11.053	11.6256	0.000298894	0.000124372	1.98343	down		1.66799	down		1.54814	down		1.83438	down		3.06217	down	*	1.5766	down		1.1101	0.150692
EIN_277150_at	3.6882e-11	1.10925e-11	1.33846	up		2.11171	up	*	1.43436	down	*	1.92155	down	*	1.03459	down		1.475	down	*	10.7275	11.1481	11.8059	10.2071	9.78524	10.6784	10.1668	0.000161282	5.63644e-05	1.10629	up		1.69298	down		1.1547	down		2.00271	down		2.49899	down	*	3.06554	down	*	1.33846	0.420578
EIN_277140_at	2.26374e-12	4.41896e-13	1.12726	up		2.10777	up	*	3.01408	up	*	13.4883	up	*	3.86498	up	*	2.07274	up	*	8.68922	8.86205	9.76494	10.2809	12.4429	10.6397	9.74076	0.000312322	0.000131143	1.29687	down		1.48507	down		2.09171	up		1.92852	up		1.92317	up		2.04609	down		1.12726	0.172824
EIN_277130_at	2.80969e-07	1.7801e-07	1.16982	down		1.17468	down		1.15907	up		1.01113	up		1.73261	down	*	1.92218	down	*	12.4346	12.2083	12.2024	12.6476	12.4506	11.6417	11.4919	8.34207e-05	2.37298e-05	4.15868	up	*	3.49483	up	*	3.24805	up	*	4.30925	up	*	9.16471	up	*	5.4235	up	*	-1.16982	-0.226289
EIN_277120_at	4.1476e-14	3.47436e-15	3.09402	up	*	1.91345	up	*	1.58144	up	*	1.04357	up		1.2302	down		2.16093	down	*	8.37648	10.006	9.31265	9.03772	8.438	8.07758	7.26483	4.29881e-05	9.52849e-06	2.69142	down		1.25279	down		1.59619	down		2.24341	down		7.19365	down	*	7.82383	down	*	3.09402	1.62948
EIN_277110_at	8.23215e-07	5.46341e-07	1.52239	down		2.78342	down	*	1.51476	down		3.39311	down	*	1.47301	down		1.99228	down	*	7.70483	7.0985	6.22798	7.10575	5.94222	7.14606	6.71041	4.59057e-05	1.04672e-05	2.41312	down		6.97059	down	*	7.83052	down	*	7.72497	down	*	4.66177	down	*	2.20622	down		-1.52239	-0.606335
EIN_277090_at	2.89441e-09	1.37758e-09	1.61518	down	*	1.63286	down	*	1.26483	up		2.33231	down	*	2.36127	down	*	2.09004	down	*	9.76061	9.06891	9.05321	10.0996	8.53885	8.52105	8.69708	0.000249536	9.93981e-05	1.59422	up		1.62021	up		1.47846	up		1.66075	up		2.50876	up	*	3.68821	up	*	-1.61518	-0.691697
EIN_277060_at	1.89116e-13	2.31331e-14	1.3079	down		1.65866	down		1.19464	down		1.28051	up		9.49818	up	*	9.58965	up	*	7.05898	6.67173	6.32896	6.8024	7.41569	10.3066	10.3205	1.1463e-07	2.54207e-10	2.03298	down	*	1.4843	down		2.07031	down	*	1.52817	up		12.6987	up	*	21.0482	up	*	-1.3079	-0.387247
EIN_277050_at	3.69601e-12	7.95155e-13	1.26981	up		1.215	down		33.9866	up	*	11.6527	up	*	2.50368	up	*	2.47653	up	*	4.71291	5.05752	4.43196	9.7998	8.25551	6.03696	6.02123	8.96918e-07	1.65078e-08	3.36325	down	*	1.45911	up		16.6238	up	*	28.5125	up	*	52.115	up	*	11.4734	up	*	1.26981	0.344611
EIN_277030_at	3.67801e-08	2.09204e-08	3.63021	up		1.9808	down		5.12831	down		3.04832	up		5.401	up	*	9.06722	up	*	5.31872	7.17877	4.33264	2.96024	6.92673	7.75195	8.49938	1.5496e-05	2.11713e-06	1.23063	up		2.19923	down		2.10185	down		13.977	up	*	8.11274	up	*	8.57408	up	*	3.63021	1.86005
EIN_277020_at	4.35439e-12	9.57674e-13	1.12639	down		1.14455	down		1.57489	up	*	3.21304	up	*	4.14273	up	*	4.88619	up	*	9.96959	9.79788	9.77481	10.6248	11.6535	12.0202	12.2583	1.23531e-05	1.5025e-06	3.78304	down	*	3.52028	down	*	1.13414	down		1.09982	down		1.35343	down		1.26776	down		-1.12639	-0.171708
EIN_277010_at	4.22987e-12	9.27441e-13	1.98073	up		1.19981	down		3.34365	up	*	124.878	up	*	12.2779	up	*	5.2877	up	*	3.44003	4.42606	3.17722	5.18145	10.4044	7.05803	5.84267	2.96748e-05	5.61152e-06	1.11974	down		1.86417	down		5.74727	down		15.1069	up	*	8.39486	up		3.2345	up		1.98073	0.986031
EIN_277000_at	3.8517e-11	1.16847e-11	1.14583	down		1.37385	up		1.59215	up	*	1.22302	up		3.66831	up	*	5.14004	up	*	10.309	10.1126	10.7672	10.98	10.5995	12.1841	12.6708	0.000119878	3.84008e-05	2.37579	down	*	2.26565	down		1.3183	down		1.85806	down		4.40471	down	*	1.59552	down		-1.14583	-0.196399
EIN_276990_at	3.33425e-15	1.19461e-16	1.00007	down		1.20888	down		2.1755	up	*	60.4452	up	*	12.1812	up	*	4.27926	up	*	6.63224	6.63214	6.35857	7.75358	12.5498	10.2388	8.7296	5.93372e-07	7.3969e-09	2.0592	down		1.38043	down		1.09372	up		24.7109	up	*	31.2199	up	*	8.61237	up	*	-1.00007	-0.000101089
EIN_276970_at	7.44369e-12	1.78736e-12	1.40994	up		2.2247	up	*	1.9351	up	*	3.48532	up	*	1.87167	down	*	2.13375	down	*	5.97233	6.46796	7.12593	6.92473	7.77362	5.068	4.87893	0.000133536	4.4106e-05	2.31971	up	*	1.94597	up		1.35261	up		2.0626	up		3.114	up	*	1.23132	up		1.40994	0.495631
EIN_276960_at	9.48294e-10	4.09784e-10	1.53132	down		3.80361	down	*	1.26435	up		3.28127	down	*	2.4509	down	*	2.82605	down	*	8.66504	8.05026	6.73767	9.00344	6.95079	7.37173	7.16626	1.00402e-05	1.08927e-06	1.92314	down		3.03196	down	*	2.34141	down		1.48349	down		2.22479	up		3.48517	up	*	-1.53132	-0.614778
EIN_276950_at	3.96475e-14	3.29118e-15	2.04395	down	*	8.30385	down	*	2.30986	up	*	3.65119	down	*	7.53479	down	*	8.63009	down	*	10.6405	9.60914	7.58671	11.8483	8.77213	7.72693	7.53112	0.000159191	5.54594e-05	2.45568	down		13.8594	down	*	3.75391	down		1.85283	down		4.66286	down		2.55729	down		-2.04395	-1.03136
EIN_276800_at	8.93758e-11	3.05261e-11	2.20106	down	*	1.97952	up	*	2.85587	up	*	1.71896	down		3.07909	up	*	2.88636	up	*	6.48431	5.34611	7.46947	7.99824	5.70278	8.10682	8.01356	1.41096e-05	1.83765e-06	4.67809	up	*	4.79875	up	*	3.50059	up		2.7434	down		2.47881	down		1.26289	down		-2.20106	-1.1382
EIN_276690_at	2.41865e-16	1.84899e-18	1.41967	up	*	2.3894	up	*	2.59558	up	*	2.55886	down	*	6.84663	down	*	8.08192	down	*	9.56348	10.069	10.8201	10.9395	8.20797	6.78808	6.54878	3.78749e-05	7.92145e-06	1.8003	up		2.80785	up		1.02969	up		1.9701	down		3.50014	down	*	2.82211	down		1.41967	0.505552
EIN_276100_at	1.8359e-05	1.3577e-05	1.65016	up		1.47828	up		1.79023	up		1.36757	down		1.70322	up		1.49712	up		6.64247	7.36508	7.20639	7.48261	6.19086	7.41074	7.22467	0.000605041	0.000292379	2.16339	down		3.56042	down		3.83589	down		6.30025	down		12.4358	down	*	8.38942	down	*	1.65016	0.722607
EIN_276070_x_at	1.72589e-13	2.05104e-14	1.39685	up		1.39862	down		1.94035	up	*	2.50642	up	*	4.05774	down	*	2.41387	down	*	9.03585	9.51803	8.55185	9.99217	10.3615	7.01518	7.7645	0.000150315	5.14141e-05	1.02369	down		1.65466	down		1.84641	up		1.76082	up		2.19529	down		4.63455	down	*	1.39685	0.482179
EIN_276060_at	3.55351e-11	1.06575e-11	2.3465	down	*	1.29946	down		1.64899	up		2.0425	down		3.4827	up	*	7.67109	up	*	7.84864	6.61813	7.47073	8.57022	6.81831	9.64885	10.7881	0.000189269	6.93177e-05	3.08325	down		5.98732	up		6.18331	up		3.2959	up		2.97804	up		6.49278	up		-2.3465	-1.23051
EIN_274500_at	3.01927e-08	1.69729e-08	1.43874	up		2.0348	down		1.16674	down		10.1491	up	*	4.94999	up		27.6303	up	*	5.59945	6.12425	4.57457	5.37697	8.94273	7.90688	10.3876	0.000947436	0.000493272	2.21993	up		1.31711	down		4.16953	up		15.6172	up		25.2044	up		21.1325	up		1.43874	0.524802
EIN_274490_at	2.5944e-06	1.80205e-06	1.04773	down		1.04773	down		1.06102	up		1.08315	up		3.33442	up	*	3.0137	up	*	2.38919	2.32193	2.32193	2.47465	2.50442	4.12663	3.98073	4.30904e-05	9.56796e-06	1.10671	up		1.60055	down		1.31351	down		1.27883	up		12.4215	up	*	10.2197	up	*	-1.04773	-0.0672667
EIN_274450_at	3.44938e-08	1.95562e-08	1.15329	up		2.09371	up		1.2671	up		1.69099	down		1.73162	down		3.3901	up	*	7.56792	7.77368	8.63398	7.90945	6.81005	6.77579	9.32925	0.000159291	5.55209e-05	1.83582	up		1.52051	down		2.67907	up		1.54365	up		2.04607	down		1.0695	down		1.15329	0.205758
EIN_274420_at	2.67963e-10	1.03331e-10	1.31867	up		2.00593	up	*	1.90529	up	*	2.69324	up	*	1.13527	down		2.25337	down	*	8.3108	8.70989	9.31508	9.24081	9.74015	8.12777	7.13872	2.29576e-05	3.81349e-06	1.63845	down		1.04879	down		1.3927	up		1.33467	up		1.8257	down		6.14131	down	*	1.31867	0.399087
EIN_274410_at	2.87475e-07	1.82325e-07	1.19306	up		1.24815	up		3.31448	up	*	1.67286	up		2.1823	up	*	1.36328	down		5.97302	6.22769	6.29281	7.70181	6.71534	7.09887	5.52595	0.000460516	0.000210591	1.73183	up		15.0158	up	*	15.3759	up	*	12.7817	up	*	6.36839	up		3.73583	up		1.19306	0.254665
EIN_274380_at	1.88712e-08	1.03339e-08	1.72238	down	*	1.04203	up		1.18553	up		1.65165	up	*	1.61237	up	*	1.14631	down		6.98544	6.20103	7.04483	7.23097	7.70935	7.67461	6.78844	4.11799e-05	8.89363e-06	2.76705	up	*	2.56997	up	*	5.74515	up	*	6.11865	up	*	1.87343	up		2.86513	up	*	-1.72238	-0.784403
EIN_274370_at	7.43372e-14	7.28367e-15	1.57418	down	*	1.99416	up	*	1.04287	down		4.39471	down	*	1.82085	down	*	2.43744	up	*	7.63898	6.98437	8.63476	7.57841	5.50321	6.77436	8.92434	1.93104e-05	2.9587e-06	1.75745	down		1.37987	up		3.10948	down	*	4.00613	down	*	8.17582	down	*	3.86469	down	*	-1.57418	-0.654605
EIN_274350_at	9.00228e-13	1.5135e-13	1.50682	up		1.91626	up	*	2.07614	down	*	3.54296	down	*	4.17485	down	*	6.43536	down	*	8.87135	9.46286	9.80964	7.81745	7.04639	6.80962	6.18533	5.6439e-06	4.30233e-07	105.909	up	*	23.3253	up	*	26.3847	up	*	88.4496	up	*	13.8501	up	*	73.5346	up	*	1.50682	0.591512
EIN_274340_at	1.54132e-09	6.95994e-10	1.38408	up		1.48699	up		1.09728	down		1.53429	down		2.95486	down	*	2.71468	down	*	6.85537	7.3243	7.42777	6.72144	6.2378	5.29228	5.41459	0.000138675	4.61977e-05	1.3376	up		2.81381	up		1.04272	up		3.05654	up		3.2113	up		5.45378	up	*	1.38408	0.468932
EIN_274100_at	1.13156e-06	7.60305e-07	1.07641	down		1.02074	up		1.16717	down		1.67448	up		2.21838	up	*	1.71854	up		8.98053	8.87431	9.01014	8.75751	9.72424	10.13	9.76171	0.000792247	0.000401328	6.20059	down	*	4.83289	down		3.69388	down		2.38043	down		2.04006	down		1.26063	down		-1.07641	-0.106223
EIN_273990_at	2.09333e-08	1.15353e-08	1.58982	down		1.07712	up		1.06914	up		1.0429	down		2.87619	up	*	2.50083	up	*	6.79655	6.12769	6.90372	6.89301	6.73595	8.32071	8.11896	1.72232e-05	2.47496e-06	4.5023	down	*	1.91443	down		3.66414	down	*	1.8953	down		1.81944	up		2.93613	up		-1.58982	-0.668862
EIN_273970_at	2.78884e-14	2.06641e-15	1.22811	up		1.68165	up		2.01083	up	*	45.041	up	*	19.3269	up	*	11.356	up	*	5.682	5.97844	6.43188	6.68979	11.1752	9.95454	9.18738	4.72838e-07	3.82349e-09	1.12764	up		2.00431	up		1.84472	up		20.8754	up	*	37.5209	up	*	31.2375	up	*	1.22811	0.296445
EIN_273860_at	1.30124e-10	4.65502e-11	1.04267	down		1.255	down		1.14213	down		4.58567	up	*	3.3584	up	*	2.52782	up	*	8.05907	7.99879	7.73138	7.86734	10.2562	9.80684	9.39696	1.47647e-05	1.97245e-06	5.33239	down	*	1.56236	down		2.61649	down		3.69883	up		3.27923	up		3.15185	up		-1.04267	-0.0602798
EIN_273850_at	7.52302e-10	3.17625e-10	1.12684	down		1.13481	down		1.23449	down		6.99729	up	*	1.44169	up		1.41293	down		8.76458	8.59229	8.58213	8.46066	11.5714	9.29234	8.26589	0.0002505	9.98246e-05	1.02363	up		1.03602	up		1.54897	up		1.98906	up		2.44321	up		1.56125	down		-1.12684	-0.172283
EIN_273840_at	8.46517e-13	1.4054e-13	1.58227	up		1.89536	up	*	1.16396	up		33.2209	up	*	5.53127	up	*	2.04257	up	*	6.38667	7.04867	7.30914	6.60571	11.4407	8.85428	7.41706	1.95477e-05	3.0214e-06	2.92489	up		5.59696	up	*	2.30725	up		24.107	up	*	16.5563	up	*	3.84519	up		1.58227	0.661999
EIN_273730_at	5.99589e-15	2.65756e-16	1.19426	down		1.3926	down	*	1.10523	up		1.43428	down	*	3.79091	down	*	4.41031	down	*	10.7196	10.4634	10.2418	10.8639	10.1992	8.79702	8.57868	6.78397e-05	1.77864e-05	5.09234	up	*	4.61441	up	*	5.64193	up	*	3.94072	up	*	4.61578	up	*	2.21934	up		-1.19426	-0.256119
EIN_273520_at	1.01152e-11	2.55049e-12	1.1427	down		1.60067	down		1.27016	down		1.44608	down		3.06457	up	*	4.6296	up	*	5.48181	5.28937	4.80313	5.1368	4.94966	7.0975	7.6927	1.55444e-05	2.12712e-06	2.90198	up	*	3.40821	up	*	3.50653	up	*	4.62911	up	*	2.98681	up	*	7.45759	up	*	-1.1427	-0.192443
EIN_273090_at	2.77364e-11	8.05499e-12	1.57529	down		1.40297	down		1.1046	down		2.91512	down	*	5.79883	down	*	6.05903	down	*	7.18307	6.52745	6.69459	7.03955	5.63952	4.64731	4.58399	1.21953e-05	1.47099e-06	3.70988	down	*	5.32004	down	*	3.22173	down	*	3.44868	down	*	7.62357	down	*	8.98162	down	*	-1.57529	-0.655619
EIN_273070_at	9.81787e-14	1.02491e-14	3.21523	down	*	24.741	down	*	11.7769	down	*	14.4676	down	*	11.0497	down	*	14.8026	down	*	10.7514	9.06643	6.12252	7.19347	6.8966	7.28542	6.86358	2.63952e-05	4.72677e-06	3.35397	down		21.0639	down	*	34.0896	down	*	10.483	down	*	6.80311	down	*	3.4085	down		-3.21523	-1.68492
EIN_271450_at	6.66148e-12	1.56873e-12	1.36003	down		1.35193	up		1.15569	down		4.58001	down	*	7.4492	down	*	9.06828	down	*	6.1609	5.71726	6.59592	5.95214	3.96555	3.26381	2.98007	0.00044659	0.000202686	2.20976	down		1.28765	down		3.95603	down		6.40997	down	*	4.29219	down		3.61584	down		-1.36003	-0.443636
EIN_270920_at	2.9103e-14	2.18043e-15	4.44863	up	*	133.286	up	*	31.7958	up	*	4.50468	up	*	1.1424	down		1.53766	down		4.07773	6.23109	11.1361	9.06849	6.24915	3.88566	3.45699	8.40923e-05	2.39579e-05	1.35131	up		30.4231	up	*	11.9868	up	*	8.57577	up	*	5.5643	up		2.18365	up		4.44863	2.15336
EIN_270650_at	9.35127e-07	6.23129e-07	1.16496	down		4.07861	up	*	2.70885	up		3.34255	up		1.6153	down		1.72101	down		4.26712	4.04684	6.29519	5.70479	6.00806	3.57531	3.48386	8.3164e-05	2.3621e-05	1.18127	down		1.1487	up		10.6801	up	*	8.1363	up	*	2.3537	up		1.52901	down		-1.16496	-0.220279
EIN_270230_x_at	5.38671e-11	1.72203e-11	1.33669	up		1.07589	up		1.29741	down		5.4041	down	*	6.63842	down	*	4.14525	down	*	7.40232	7.82099	7.50785	7.02669	4.96827	4.67148	5.35086	0.000256019	0.000102498	2.41093	down		3.48838	down		2.28041	down		3.02539	down		14.1734	down	*	8.06597	down	*	1.33669	0.418663
EIN_268840_at	3.1112e-15	1.07283e-16	1.34544	up		2.21506	down	*	4.30459	down	*	4.53272	down	*	15.3065	down	*	16.4547	down	*	12.8316	13.2597	11.6843	10.7257	10.6512	8.89553	8.79118	9.32073e-06	9.62026e-07	2.76544	down	*	4.64973	down	*	5.86631	down	*	5.52939	down	*	11.9686	down	*	5.25014	down	*	1.34544	0.428076
EIN_268810_at	6.77787e-14	6.52135e-15	1.24322	up		2.85133	up	*	1.94256	up	*	37.7478	up	*	4.8892	up	*	1.7282	up	*	4.83515	5.14923	6.34678	5.79311	10.0735	7.12475	5.62442	4.67527e-06	3.10645e-07	2.21515	up		4.03371	up	*	7.78914	up	*	41.0306	up	*	28.1785	up	*	4.47036	up	*	1.24322	0.314085
EIN_268480_at	1.44071e-10	5.19577e-11	1.14396	up		2.42022	down	*	1.9716	down		2.45715	down	*	12.4024	down	*	12.1696	down	*	7.55213	7.74617	6.27699	6.57277	6.25514	3.91958	3.94692	0.000655172	0.000320909	4.44729	down		4.82963	down		3.64771	down		9.30041	down		13.8012	down		29.3501	down	*	1.14396	0.194042
EIN_268460_at	4.30787e-12	9.46718e-13	3.05332	down	*	15.0095	down	*	47.9462	down	*	33.0699	down	*	9.46437	down	*	6.13585	down	*	9.32842	7.71804	5.42061	3.74508	4.28097	6.08591	6.71116	1.96665e-05	3.04473e-06	5.87176	down		13.1704	down	*	29.6591	down	*	17.794	down	*	4.31179	down		1.80379	up		-3.05332	-1.61038
EIN_268450_at	3.06891e-17	4.12974e-20	4.04944	down	*	9.37744	down	*	15.8374	down	*	8.90671	down	*	1.76634	down	*	1.07625	down		12.0878	10.07	8.85856	8.1025	8.93286	11.267	11.9817	2.67108e-06	1.17637e-07	1.64773	down		8.34847	down	*	18.1772	down	*	15.768	down	*	2.38742	down		1.0175	down		-4.04944	-2.01772
EIN_268430_at	1.73604e-11	4.72482e-12	1.08713	up		1.36416	down		1.44253	down		2.58169	down	*	3.70963	down	*	4.83046	down	*	9.8023	9.92282	9.3543	9.2737	8.43399	7.91103	7.53014	2.57739e-05	4.51346e-06	4.05645	up	*	1.83987	up		1.34831	up		1.26064	up		1.57093	down		1.12108	down		1.08713	0.12052
EIN_268420_at	7.10688e-10	2.98501e-10	1.3197	up		1.73892	up	*	1.15278	up		1.53302	down		3.07299	down	*	2.04988	down	*	7.93049	8.33071	8.72869	8.13561	7.31412	6.31085	6.89496	4.81006e-05	1.12027e-05	3.52267	up	*	3.65829	up	*	1.42328	up		1.16574	up		1.60151	down		1.57589	down		1.3197	0.400211
EIN_268390_at	3.08842e-08	1.73928e-08	3.35754	down	*	2.17295	down		1.79131	down		5.58951	down	*	3.54099	down	*	9.38462	down	*	7.46854	5.72113	6.34888	6.62753	4.98581	5.64438	4.23824	5.30142e-05	1.28338e-05	3.38131	up		1.46382	up		3.1753	down		4.02785	down	*	1.37836	down		1.22345	down		-3.35754	-1.74741
EIN_268220_at	3.25573e-15	1.15279e-16	4.43131	up	*	4.04878	up	*	2.9065	up	*	5.1125	down	*	20.7695	down	*	26.9654	down	*	8.57187	10.7196	10.5894	10.1112	6.21784	4.19548	3.81883	0.00012732	4.15034e-05	1.15998	down		9.81642	up		4.8019	up		1.62018	up		2.81069	down		5.66703	down		4.43131	2.14773
EIN_268210_at	8.4955e-13	1.41545e-13	2.02398	down		2.05897	up		1.97508	up		4.73495	down	*	11.567	down	*	23.6539	down	*	8.40971	7.39251	9.45163	9.39162	6.16636	4.87777	3.8457	1.21398e-05	1.46159e-06	3.28186	down	*	2.27301	down		1.19745	down		4.10111	down	*	6.54262	down	*	14.5544	down	*	-2.02398	-1.0172
EIN_268200_at	4.34556e-11	1.34855e-11	2.4096	down	*	1.27634	up		3.00491	up	*	1.21828	up		4.30679	down	*	4.62125	down	*	6.82598	5.55719	7.17799	8.4133	7.11083	4.71937	4.6177	5.85673e-05	1.46616e-05	3.41544	down		1.91425	up		1.47648	up		2.86268	up		5.27677	up	*	1.44571	up		-2.4096	-1.26879
EIN_268190_at	4.86496e-13	7.29948e-14	1.31452	down		1.15521	down		1.65044	down	*	10.9625	down	*	3.09661	down	*	3.67184	down	*	8.8626	8.46807	8.65445	8.13975	5.4081	7.23191	6.9861	0.000481609	0.00022255	1.56932	up		1.22785	up		2.04276	down		1.40993	down		1.3754	up		3.89294	up		-1.31452	-0.394536
EIN_267850_x_at	0.000219546	0.00017355	1.01127	down		1.09322	up		1.54618	up		1.29157	down		2.40241	down		2.01293	down		3.58641	3.57024	3.71499	4.21512	3.21729	2.32193	2.57711	1.49962e-05	2.01957e-06	4.29386	down	*	2.46044	down	*	1.54852	down		2.19945	down	*	4.29386	down	*	4.29386	down	*	-1.01127	-0.016171
EIN_267800_at	6.99449e-10	2.93368e-10	2.31704	down	*	1.27868	up		4.31468	up	*	3.41758	up	*	5.24332	up	*	2.27854	up	*	4.98139	3.76911	5.33605	7.09064	6.75437	7.37187	6.1695	0.000175065	6.2715e-05	2.75891	down		6.59841	up		5.53491	up		3.95629	up		14.3022	up	*	10.0156	up		-2.31704	-1.21228
EIN_267170_at	2.2826e-13	2.92765e-14	2.14591	down	*	1.02552	up		4.06968	up	*	2.63772	down	*	11.8263	down	*	23.2888	down	*	6.86349	5.76191	6.89985	8.88841	5.4642	3.29957	2.32193	0.000797465	0.000404577	2.33075	up		2.56891	down		3.38324	down		1.21898	up		3.50978	down		3.81064	down		-2.14591	-1.10159
EIN_266870_at	1.97648e-09	9.11276e-10	1.16945	down		1.25299	up		1.96569	up		2.05889	down		3.97552	down	*	7.09061	down	*	6.89109	6.66526	7.21646	7.86612	5.84922	4.89994	4.06518	1.61351e-05	2.23434e-06	7.04	up	*	8.25599	up	*	10.9565	up	*	5.10548	up	*	1.52821	up		1.76334	down		-1.16945	-0.225826
EIN_266760-230810_at	2.20917e-08	1.22108e-08	1.32766	down		1.29242	down		1.07342	up		3.88025	down	*	5.38039	down	*	8.29911	down	*	6.7544	6.34552	6.38433	6.85662	4.79825	4.32669	3.70145	0.000362824	0.000156994	4.19138	up		2.38702	up		4.74235	up		2.93056	up		1.31707	up		1.5536	down		-1.32766	-0.408887
EIN_265750_at	1.61671e-09	7.32618e-10	2.43956	up	*	5.38523	up	*	1.19698	up		3.50587	down	*	1.78805	down		1.30844	down		4.32475	5.61137	6.75376	4.58415	2.51498	3.48636	3.93691	3.80279e-05	7.95984e-06	1.92763	down		10.1353	up	*	1.09152	down		1.41581	down		2.1337	down		1.07615	down		2.43956	1.28662
EIN_265730_at	8.25939e-10	3.52049e-10	1.03409	up		1.18566	down		2.05281	up	*	3.19253	down	*	1.40174	down		1.97206	down	*	5.79509	5.84345	5.5494	6.83269	4.12039	5.30787	4.81539	0.000128267	4.19093e-05	1.727	up		4.90347	up	*	1.56628	up		1.81617	up		1.21795	down		1.30992	down		1.03409	0.0483632
EIN_265720_at	1.23405e-13	1.36068e-14	4.48616	down	*	3.55675	down	*	1.87009	down	*	13.7268	down	*	7.60957	down	*	3.93085	down	*	9.76358	7.5981	7.93302	8.86047	5.98466	6.83576	7.78874	1.82751e-05	2.71387e-06	1.15976	up		1.38976	up		2.1313	down		2.46228	down	*	6.05262	down	*	1.57298	down		-4.48616	-2.16548
EIN_265690_at	2.11135e-13	2.6564e-14	1.78762	down		1.09736	up		1.38435	up		7.8442	down	*	11.9739	down	*	16.4179	down	*	8.0921	7.25406	8.22614	8.56131	5.12048	4.51028	4.0549	0.00049118	0.000228668	1.94162	down		2.12218	up		1.52464	up		1.54191	down		4.5413	down		4.91172	down		-1.78762	-0.838037
EIN_265640_at	7.78015e-11	2.61149e-11	1.73113	down	*	4.361	down	*	1.63803	up		2.35274	down	*	1.01011	up		2.8753	down	*	10.1368	9.34508	8.01214	10.8488	8.90245	10.1513	8.61308	0.000512472	0.000240696	4.24658	down		16.7267	down	*	5.27713	down		4.15337	down		7.27349	down		5.33991	down		-1.73113	-0.791716
EIN_264230_at	2.69942e-12	5.47376e-13	1.29635	down		5.86394	down	*	1.71818	down	*	12.1749	down	*	6.95136	down	*	3.89446	down	*	7.35216	6.9777	4.80029	6.57128	3.74633	4.55487	5.39074	5.83087e-05	1.45747e-05	1.51958	up		17.9499	down	*	28.59	down	*	18.2916	down	*	39.687	down	*	7.3949	down		-1.29635	-0.374461
EIN_263610_at	0.000946459	0.000772053	1.33698	up		1.15538	down		1.28963	down		1.11236	down		4.47667	down		3.18385	down		4.79919	5.21817	4.59082	4.43223	4.64557	2.63676	3.12841	4.04321e-05	8.69127e-06	2.0558	down		2.07846	down		1.49829	down		2.27125	down		2.50903	down	*	7.55929	down	*	1.33698	0.418981
EIN_262810_at	1.80935e-08	9.86851e-09	2.55774	down		1.48185	down		2.60852	up		19.2539	up	*	3.66173	up		2.01313	up		4.31363	2.95876	3.74623	5.69686	8.58071	6.18616	5.32307	0.000493272	0.000229809	1.3306	down		1.06797	up		1.55062	up		9.47342	up		15.8712	up		3.99054	up		-2.55774	-1.35487
EIN_262580_at	1.84284e-10	6.81185e-11	1.14165	down		1.3387	up		2.19413	up	*	6.6358	up	*	6.40149	up	*	3.81505	up	*	4.94799	4.75688	5.36883	6.08164	7.67826	7.6264	6.8797	4.69581e-06	3.12474e-07	1.42667	down		1.29421	up		1.11893	up		3.80313	up	*	11.2564	up	*	20.8696	up	*	-1.14165	-0.191115
EIN_262480_at	3.41118e-12	7.2154e-13	1.77704	down		2.14397	down	*	1.79042	up		4.24436	down	*	9.79774	down	*	11.2896	down	*	7.82681	6.99733	6.72652	8.66711	5.74126	4.53436	4.32989	0.000853725	0.000438224	1.39984	down		2.61529	down		2.21016	down		1.33337	down		1.38922	down		2.8656	down	*	-1.77704	-0.829479
EIN_262340_at	2.01399e-10	7.50883e-11	1.22326	down		1.2864	down		1.1605	down		1.72215	down	*	3.81491	down	*	5.10203	down	*	11.3584	11.0677	10.9951	11.1436	10.5742	9.42675	9.00733	2.32571e-05	3.89215e-06	4.72053	down	*	6.27173	down	*	4.50657	down	*	2.00793	down		1.7901	down		2.3807	down	*	-1.22326	-0.290732
EIN_262330_at	4.58979e-07	2.97043e-07	1.16004	up		1.0491	down		3.35423	up		1.88288	down		3.9278	down		4.75337	down	*	5.19346	5.40763	5.12431	6.93944	4.28051	3.21973	2.9445	0.00046574	0.000213435	2.97683	down		3.89448	down	*	3.07197	down		1.21506	down		3.43588	down		3.74838	down	*	1.16004	0.214169
EIN_262320_at	2.58818e-08	1.44146e-08	1	down		5.50015	up	*	2.22138	up	*	2.53088	up	*	1.11771	up		1.0091	up		2.32193	2.32193	4.7814	3.47338	3.66157	2.48247	2.335	2.71652e-05	4.92269e-06	1.30169	down		1.30169	down		12.7138	up	*	7.08833	up	*	3.55926	up		1.24531	down		-1	0
EIN_261980_at	3.98415e-10	1.59031e-10	1.19953	up		1.10354	down		1.34514	down		3.5015	down	*	1.82833	down	*	1.99023	down	*	8.39006	8.65252	8.24792	7.96231	6.58208	7.51953	7.39712	0.00054399	0.000258203	1.51883	down		2.98368	down		2.40598	down		2.98987	down		7.02569	down	*	2.12218	down		1.19953	0.262465
EIN_261530_at	1.19141e-07	7.23261e-08	1.6936	up		1.68706	up		1.46545	down		1.78875	down		3.73619	down	*	3.60681	down	*	4.2235	4.98359	4.97801	3.67216	3.38454	2.32193	2.37277	0.000365662	0.000158407	2.52421	down		2.96051	down		1.02375	down		1.23502	down		7.62639	down	*	6.97466	down	*	1.6936	0.760093
EIN_261480_at	2.43962e-14	1.75842e-15	1.13237	down		2.25736	down	*	1.3581	down		32.7742	up	*	5.04437	up	*	2.01043	up	*	6.01411	5.83476	4.83948	5.57252	11.0486	8.34878	7.02162	1.59332e-07	5.13511e-10	5.00614	down	*	5.87174	down	*	3.1739	down	*	13.8971	up	*	10.9078	up	*	5.93128	up	*	-1.13237	-0.179348
EIN_261420_at	4.44401e-11	1.38403e-11	4.57079	up	*	1.00545	down		1.9122	up		3.91107	down	*	10.5191	down	*	6.917	down	*	6.25989	8.45234	6.25205	7.19513	4.29233	2.86496	3.46975	0.000280743	0.000115177	2.07834	down		15.5129	down	*	3.45933	down		9.07249	down		13.0692	down	*	12.5479	down	*	4.57079	2.19244
EIN_261400_at	1.10908e-09	4.86072e-10	1.73618	down	*	1.56529	down		1.82884	down	*	5.57196	down	*	1.46791	down		1.01458	up		9.5281	8.73218	8.88167	8.65717	7.04991	8.97434	9.54898	1.96974e-05	3.0545e-06	4.64635	down	*	8.42451	down	*	3.72632	down	*	2.26965	down		2.33034	down		1.88064	up		-1.73618	-0.795913
EIN_261390_at	1.07982e-07	6.53066e-08	1.44327	down		1.11158	down		1.13828	up		1.79396	down		4.3446	down	*	3.65067	down	*	5.85577	5.32643	5.70316	6.04263	5.01262	3.73654	3.98761	0.000831147	0.000424535	3.07971	down	*	2.57259	down		2.49322	down		2.71565	down	*	2.52397	down		2.75984	down	*	-1.44327	-0.529338
EIN_261320_at	6.47201e-12	1.51431e-12	1.69	up		1.3261	down		1.4522	down		9.97031	down	*	10.4554	down	*	14.438	down	*	6.17372	6.93075	5.76653	5.63549	2.85609	2.78755	2.32193	0.000200945	7.50945e-05	2.97364	down		1.08094	down		2.77412	down		3.77235	down		6.68013	down	*	1.77974	down		1.69	0.757021
EIN_260400_at	2.4281e-05	1.81321e-05	1.21286	down		1.06313	down		1.06222	down		2.19028	down		1.77996	down		3.30247	down	*	5.90278	5.62437	5.81447	5.81571	4.77167	5.07094	4.17924	0.000162966	5.7159e-05	2.37485	up	*	1.45845	up		1.2782	up		1.42069	up		1.01277	down		1.18464	down		-1.21286	-0.278416
EIN_260360_at	7.53496e-05	5.79856e-05	1.1472	up		1.87424	up		1.33388	down		5.57974	up	*	1.62714	up		1.25728	up		3.88088	4.07901	4.78719	3.46525	6.36108	4.58322	4.21119	2.57707e-05	4.51075e-06	1.12528	up		1.30642	up		1.32381	down		2.32804	up		5.62102	up	*	7.12854	up	*	1.1472	0.198122
EIN_260350_at	2.72121e-10	1.05118e-10	1.52397	up		2.00498	up		4.1304	up	*	3.90095	down	*	3.20381	down	*	3.30856	down	*	5.62512	6.23295	6.6287	7.6714	3.66129	3.94533	3.89891	8.43355e-05	2.40427e-05	3.09289	down		1.64618	down		8.57303	up	*	8.09975	up		1.756	up		1.1276	down		1.52397	0.607833
EIN_260320_at	1.08419e-06	7.26834e-07	1.45805	up		3.28227	up	*	2.43268	up		6.25378	up	*	1.09367	up		1.08858	down		4.418	4.96204	6.1327	5.70055	7.06273	4.54718	4.29556	5.0616e-05	1.20827e-05	1.52514	down		1.67235	down		2.70694	up		10.717	up	*	7.67385	up	*	4.83797	up		1.45805	0.544036
EIN_260220_s_at	1.18288e-06	7.96681e-07	1.11167	up		5.81042	down	*	2.83351	down		6.35203	down	*	5.42716	down	*	4.78174	down	*	5.22971	5.38244	2.69107	3.72712	2.56249	2.78951	2.97217	0.000805937	0.000409757	1.6319	down		2.80203	down		2.48344	down		2.9755	down		2.44137	down		1.09719	up		1.11167	0.15273
EIN_260170_at	1.07643e-09	4.70406e-10	4.35805	up	*	1.43074	down		2.32821	down		2.15973	down		3.66826	down	*	3.72201	down	*	4.76696	6.89064	4.2502	3.54774	3.65611	2.89186	2.87088	0.000194746	7.20619e-05	3.38191	up		3.06362	down		3.75955	down		3.75955	down		3.16773	down		3.75955	down		4.35805	2.12368
EIN_260120_at	4.82343e-08	2.78412e-08	1.73664	down		2.37929	up	*	4.00138	up	*	1.57985	down		1.17332	down		1.04748	up		3.98727	3.19097	5.2378	5.98776	3.32748	3.75667	4.0542	1.74452e-05	2.52156e-06	3.67085	down	*	1.72225	down		1.17478	up		3.47686	down	*	6.74987	down	*	3.83484	down	*	-1.73664	-0.796297
EIN_260090_at	6.19473e-07	4.05809e-07	1.02561	down		1.14884	down		1.43558	up		1.56489	down		3.53353	up	*	1.85448	up		4.5808	4.54431	4.38062	5.10244	3.93474	6.40191	5.47182	3.8688e-07	2.83512e-09	1.1074	down		2.8224	down	*	2.97447	down	*	1.5778	down		3.12205	up	*	19.8531	up	*	-1.02561	-0.0364866
EIN_259510_at	2.4086e-11	6.83687e-12	1.77773	down		1.2469	up		2.36085	up		3.49088	down	*	11.5328	down	*	13.0543	down	*	7.50671	6.67667	7.82505	8.74601	5.70312	3.97904	3.80025	0.00035302	0.000151889	2.41811	down		2.89828	down		2.62885	down		8.7107	down		30.191	down	*	32.1636	down	*	-1.77773	-0.830033
EIN_259030_at	6.03001e-15	2.7008e-16	1.6496	down	*	1.01619	up		1.35922	down		19.7459	down	*	18.734	down	*	16.2652	down	*	10.0552	9.33312	10.0784	9.61245	5.75176	5.82765	6.03152	4.05296e-06	2.45799e-07	2.43284	down	*	4.47818	down	*	4.03137	down	*	5.26757	down	*	18.6385	down	*	15.5042	down	*	-1.6496	-0.722115
EIN_258810_at	4.30898e-10	1.73125e-10	1.89173	down		1.48612	up		2.67416	up		10.4833	down	*	10.3768	down	*	13.2595	down	*	6.94698	6.02728	7.51853	8.36607	3.55696	3.57169	3.21803	1.5044e-05	2.03383e-06	1.74505	up		1.37071	down		1.53172	up		1.02642	up		5.30495	down	*	5.39622	down	*	-1.89173	-0.919708
EIN_258280_at	2.96168e-10	1.15179e-10	1.36909	down		1.08209	down		1.04337	up		4.54612	down	*	9.16562	down	*	9.74394	down	*	7.4139	6.96068	7.30007	7.47514	5.22926	4.21767	4.12939	9.39853e-06	9.74728e-07	3.31201	down	*	1.97939	down		1.54445	down		1.73298	down		8.18268	down	*	24.3247	down	*	-1.36909	-0.453218
EIN_257470_x_at	2.32509e-10	8.80759e-11	1.02405	up		1.05327	down		3.6699	down	*	3.05711	down	*	19.0809	down	*	20.6615	down	*	12.1879	12.2222	12.113	10.3122	10.5757	7.93383	7.81902	1.25376e-05	1.54246e-06	1.27715	down		1.48343	down		2.24684	down	*	2.9892	down	*	5.94328	down	*	3.61533	down	*	1.02405	0.0342808
EIN_257230_at	3.19373e-07	2.0334e-07	1.18556	up		1.0605	down		1.0554	up		2.81109	down	*	2.56754	down	*	3.72993	down	*	7.41037	7.65593	7.32563	7.48815	5.91924	6.04998	5.51122	8.7972e-05	2.53794e-05	1.71824	down		4.87293	down	*	1.79308	down		1.72037	up		1.85024	up		1.03567	up		1.18556	0.245564
EIN_257220_at	9.88289e-08	5.95218e-08	1.28449	down		4.80357	down	*	1.30544	up		5.06317	down	*	4.83666	down	*	6.34751	down	*	4.98812	4.62692	2.72401	5.37266	2.64808	2.71411	2.32193	7.11065e-07	9.94245e-09	2.36805	down	*	6.73456	down	*	6.73456	down	*	1.76533	down	*	1.15384	up		1.96864	up	*	-1.28449	-0.361197
EIN_257210_at	3.65473e-09	1.77265e-09	1.33596	up		1.20967	down		1.08525	down		2.67587	down	*	1.1848	up		2.17263	down	*	7.92188	8.33975	7.64727	7.80384	6.50187	8.16653	6.80243	0.000771134	0.000389075	6.50179	down		7.82809	down	*	2.38477	down		2.9503	down		9.22354	down	*	5.85827	down		1.33596	0.417874
EIN_257200_at	7.25275e-11	2.41359e-11	1.47458	up		1.33359	up		1.09496	down		2.49989	down	*	2.36354	down	*	4.72729	down	*	8.0933	8.6536	8.50862	7.96242	6.77144	6.85235	5.85229	0.000401724	0.000177852	1.07282	down		1.25181	up		2.04668	down		2.28244	down		2.6749	down		3.09849	down		1.47458	0.560301
EIN_257190_at	8.50124e-17	2.86051e-19	1.90178	up	*	1.90558	up	*	2.24692	up	*	354.464	up	*	132.278	up	*	81.695	up	*	4.19103	5.11838	5.12126	5.35898	12.6605	11.2385	10.5432	1.36733e-06	3.52428e-08	2.8024	down		1.11897	up		1.44213	up		76.8009	up	*	50.9361	up	*	30.1306	up	*	1.90178	0.927354
EIN_257180_at	3.44044e-07	2.19852e-07	1.31631	up		3.58554	up		1.49396	up		4.93231	down	*	1.95258	down		1.78545	down		5.21032	5.60682	7.05252	5.78947	2.90806	4.24495	4.37403	0.000171487	6.113e-05	2.87095	down		1.43458	up		7.18656	down	*	7.97803	down	*	2.51155	down		1.81936	down		1.31631	0.396501
EIN_257160_at	4.62037e-09	2.28648e-09	6.54724	up	*	18.6924	up	*	2.60423	up		1.27398	down		1.65654	down		1.10286	up		3.0501	5.76099	7.27448	4.43096	2.70075	2.32193	3.19135	4.39578e-06	2.78809e-07	5.57882	up	*	93.5028	up	*	1.50332	up		1.06835	down		1.37285	down		1.69611	down		6.54724	2.71089
EIN_257140_at	7.44369e-12	1.78723e-12	1.70413	down		2.75088	down	*	2.12336	up	*	1.61906	down		7.60137	down	*	10.1384	down	*	9.26193	8.49289	7.80204	10.3483	8.56677	6.33567	5.92017	0.000690897	0.000341956	3.20872	down		3.4037	down		2.4131	down		1.59882	down		1.14241	down		1.00575	up		-1.70413	-0.769033
EIN_257120_s_at	1.58511e-11	4.26607e-12	1.74333	down	*	3.18709	down	*	1.42967	up		1.47995	down		4.02809	down	*	5.83804	down	*	7.28323	6.48139	5.61099	7.79891	6.71769	5.27314	4.73775	0.000695391	0.000344532	4.53829	down		2.91286	down		1.12616	up		1.55116	down		1.09828	up		2.74758	down		-1.74333	-0.801842
EIN_256850_at	5.5775e-10	2.29292e-10	1.07743	down		1.44904	up		1.39668	up		1.549	up		43.2985	up	*	16.5863	up	*	3.38315	3.27555	3.91824	3.86515	4.01448	8.81939	7.43507	0.00072134	0.000359394	6.54633	down		4.18231	down		6.13434	down		8.03913	down		1.09604	down		1.55727	up		-1.07743	-0.107598
EIN_256830_at	2.39539e-10	9.10208e-11	2.64631	down	*	1.79829	down		3.77844	down	*	3.68446	down	*	2.01882	up	*	1.17059	up		4.29932	2.89533	3.45269	2.38152	2.41786	5.31283	4.52655	0.000168082	5.95026e-05	1.26198	down		1.26198	down		1.26198	down		1.26198	down		8.91564	up		16.008	up	*	-2.64631	-1.40398
EIN_256600_at	5.0243e-05	3.8314e-05	2.32789	up		1.23713	up		4.90731	up	*	1.01813	down		1.92083	up		2.4412	up		3.50649	4.72552	3.81349	5.80143	3.48058	4.44822	4.79409	0.000302957	0.000126496	3.97784	down		4.02388	up		1.48748	down		1.31144	down		3.01307	down		1.07888	down		2.32789	1.21902
EIN_256390_at	1.68208e-13	1.98765e-14	1.31804	up		1.31585	up		1.39665	down		4.34953	down	*	2.87546	down	*	6.0902	down	*	8.16798	8.56638	8.56397	7.68601	6.04712	6.64419	5.56149	3.21112e-05	6.27814e-06	1.31103	down		1.77707	down		3.34732	down		5.22205	down	*	11.9087	down	*	15.8891	down	*	1.31804	0.398396
EIN_256380_at	1.22402e-13	1.34859e-14	1.27587	up		1.05772	up		3.19799	down	*	1.88233	up	*	14.3727	up	*	11.727	up	*	6.5981	6.94959	6.67905	4.92094	7.51063	10.4434	10.1499	0.000114503	3.6033e-05	1.47975	up		1.06512	up		2.16324	down		1.69664	up		5.68341	up		19.5639	up	*	1.27587	0.351485
EIN_256370_at	2.08881e-09	9.68159e-10	1.00088	down		2.39654	up		2.26843	up		3.40815	down		12.1672	down	*	21.253	down	*	8.0704	8.06913	9.33135	9.25209	6.30141	4.46548	3.66081	0.00071694	0.000357021	1.90037	down		2.33626	up		1.86281	down		1.31772	up		2.38002	up		2.32241	up		-1.00088	-0.00127125
EIN_256360_at	3.01422e-12	6.2414e-13	1.24026	up		1.48262	up	*	1.49736	down	*	2.92083	down	*	2.94117	down	*	3.48989	down	*	11.8605	12.1711	12.4286	11.2781	10.3141	10.3041	10.0573	3.66775e-05	7.5907e-06	1.12948	up		1.24335	down		1.03289	up		1.28123	down		2.22632	down	*	2.25565	down	*	1.24026	0.310637
EIN_256350_at	4.16946e-12	9.13144e-13	1.07552	down		1.59668	down	*	1.77989	down	*	1.87814	down	*	1.9424	up	*	2.0102	up	*	9.29392	9.18889	8.61884	8.46213	8.38461	10.2518	10.3013	4.06469e-05	8.75455e-06	8.45562	up	*	5.07953	up		7.15662	up	*	9.33758	up	*	14.2613	up	*	42.9307	up	*	-1.07552	-0.10503
EIN_256330_at	2.16818e-12	4.20506e-13	1.10175	down		1.14943	down		4.18961	up	*	47.7432	up	*	13.4619	up	*	5.84247	up	*	5.36993	5.23013	5.16902	7.43675	10.9472	9.12075	7.91651	1.87771e-05	2.83269e-06	1.68823	down		3.61254	up		1.22641	up		18.0625	up	*	15.1441	up	*	9.57359	up	*	-1.10175	-0.139799
EIN_256320_at	6.95424e-10	2.91329e-10	1.09865	down		1.59944	up	*	1.92145	up	*	1.53107	up	*	1.88528	up	*	2.29965	up	*	10.0071	9.87138	10.6847	10.9493	10.6217	10.9219	11.2085	5.29707e-05	1.28188e-05	6.02862	down	*	1.11018	up		1.64131	down		1.44033	down		1.17551	down		1.02488	up		-1.09865	-0.135736
EIN_256310_at	1.1867e-15	2.76463e-17	1.0454	down		1.37951	up	*	2.58755	up	*	22.6707	up	*	3.64556	up	*	1.56811	up	*	8.44582	8.38176	8.90997	9.81741	12.9486	10.312	9.09484	7.85891e-07	1.27069e-08	13.985	down	*	1.56825	down		4.39241	up	*	14.0828	up	*	28.0963	up	*	8.47557	up	*	-1.0454	-0.0640535
EIN_256300_at	2.95214e-11	8.63545e-12	1.01025	up		1.51811	up	*	1.23329	up		1.28432	down		2.02929	up	*	2.59916	up	*	11.144	11.1587	11.7463	11.4466	10.783	12.165	12.5221	0.000727838	0.000363551	1.46522	up		1.27803	up		2.17686	up		1.41203	up		1.32329	down		1.27818	up		1.01025	0.0147066
EIN_256290_at	5.78789e-07	3.7799e-07	2.36694	down	*	1.02842	up		1.34382	down		2.07358	down	*	1.70427	down		2.63054	down	*	8.30001	7.05698	8.34043	7.87366	7.24788	7.53085	6.90464	2.52463e-06	1.0572e-07	2.97718	up	*	1.0515	up		1.19881	up		1.7745	up		5.74959	up	*	7.88891	up	*	-2.36694	-1.24303
EIN_256280_at	3.5162e-05	2.65593e-05	2.36864	down		1.47143	down		1.02506	up		2.37095	up		1.53501	up		2.88212	down		4.85506	3.611	4.29784	4.89077	6.10052	5.47331	3.32793	0.000119229	3.80523e-05	3.18627	down		2.42336	down		2.50371	down		1.15585	down		4.22243	up		1.62592	up		-2.36864	-1.24406
EIN_256270_at	1.07163e-08	5.64565e-09	1.10705	up		1.40918	up		3.04414	up	*	1.12112	up		1.17483	up		1.25865	up		8.3224	8.46913	8.81726	9.92844	8.48734	8.55485	8.65428	7.1006e-06	6.34581e-07	2.68246	down	*	2.33095	down	*	1.15021	down		2.11389	down	*	4.40138	down	*	3.45198	down	*	1.10705	0.146725
EIN_256260_at	1.24593e-10	4.42729e-11	1.75986	down		1.20716	up		2.19461	up	*	1.1643	down		5.10476	up	*	3.84671	up	*	7.11798	6.30251	7.3896	8.25195	6.89851	9.46982	9.06161	2.77366e-06	1.26479e-07	1.60846	down		1.99448	down	*	1.14433	down		1.14263	down		3.32278	up	*	4.48024	up	*	-1.75986	-0.815464
EIN_256240_at	1.24956e-07	7.60348e-08	2.10935	up	*	1.03261	up		3.07591	up	*	2.11434	up	*	1.15684	down		1.45526	down		6.07194	7.14874	6.11824	7.69296	7.15215	5.86176	5.53067	0.000215277	8.21069e-05	2.19	down		3.46067	up		2.77225	down		5.0777	down		4.26078	down		4.2756	down		2.10935	1.0768
EIN_256230_at	7.42968e-12	1.78137e-12	1.03443	up		1.21397	up		2.59975	up	*	20.3627	up	*	6.95841	up	*	4.93915	up	*	6.38334	6.43218	6.66307	7.76172	10.7312	9.1821	8.6876	2.28102e-05	3.77544e-06	6.3139	up	*	13.502	up	*	7.82934	up	*	41.5068	up	*	21.7472	up	*	15.6873	up	*	1.03443	0.0488381
EIN_256210_at	2.8861e-12	5.9227e-13	1.5977	up		1.78066	up	*	3.49451	up	*	9.1714	up	*	10.1937	up	*	10.9109	up	*	9.01362	9.68961	9.84603	10.8187	12.2108	12.3632	12.4613	6.69679e-06	5.70852e-07	3.33663	down	*	1.74835	down		1.17412	up		1.71407	up		1.4834	up		1.08039	down		1.5977	0.675995
EIN_256200_at	2.33033e-12	4.58031e-13	1.26813	down		1.20236	up		1.59805	up		1.51771	up		6.0147	up	*	7.4552	up	*	7.84189	7.49919	8.10776	8.51821	8.44378	10.4304	10.7401	1.03194e-05	1.13607e-06	1.50415	down		2.19654	up	*	1.30958	up		1.37432	up		1.7449	up		3.67761	up	*	-1.26813	-0.342703
EIN_256190_at	2.05349e-08	1.12951e-08	1.0047	up		1.86426	up	*	1.03738	up		1.98166	up	*	2.38771	up	*	2.35346	up	*	10.3207	10.3274	11.2193	10.3736	11.3074	11.5763	11.5555	8.69506e-05	2.50188e-05	5.41223	up	*	5.55401	up	*	8.25014	up	*	5.96439	up	*	5.31003	up	*	4.14458	up	*	1.0047	0.00676346
EIN_256170_at	2.18841e-06	1.51072e-06	1.27026	down		1.1062	up		1.13529	up		2.11991	up	*	1.50351	up		1.53592	up		8.42437	8.07924	8.56998	8.60743	9.50837	9.0127	9.04347	5.88796e-05	1.47645e-05	11.5101	up	*	9.54087	up	*	16.3955	up	*	19.7063	up	*	11.393	up	*	13.2269	up	*	-1.27026	-0.345125
EIN_256140_at	5.72006e-07	3.73271e-07	2.09506	down	*	2.61051	down	*	1.83286	down		1.99842	down		3.28794	down	*	4.59976	down	*	12.3476	11.2806	10.9632	11.4735	11.3487	10.6304	10.146	1.47001e-05	1.95638e-06	1.51042	down		2.43751	down		7.36013	down	*	1.60206	down		2.33448	up		1.43759	up		-2.09506	-1.06699
EIN_256100_at	4.34645e-13	6.35701e-14	2.3466	down	*	2.24344	down	*	1.03301	up		2.30092	up	*	2.19	down	*	3.21983	down	*	8.92992	7.69935	7.76421	8.97677	10.1321	7.79899	7.24294	0.0001159	3.66774e-05	4.67403	down	*	4.07839	down	*	3.84413	down	*	1.52822	down		1.61526	down		2.96531	down	*	-2.3466	-1.23057
EIN_256070_at	3.88939e-13	5.52824e-14	1.10886	down		1.65984	down	*	1.67803	down	*	2.26813	down	*	2.73843	down	*	4.06075	down	*	12.3881	12.239	11.657	11.6413	11.2066	10.9347	10.3663	8.67871e-06	8.68456e-07	1.65706	down	*	1.93242	down	*	1.62862	down	*	1.13116	down		1.76216	up	*	1.52001	up		-1.10886	-0.149082
EIN_256060_at	5.96296e-11	1.93182e-11	1.50248	up	*	1.68317	up	*	1.01049	up		1.71072	down	*	1.38963	down		2.22194	down	*	9.52065	10.108	10.2718	9.5357	8.74605	9.04595	8.36883	6.69716e-05	1.74537e-05	1.08557	up		1.21087	up		1.01272	down		1.38823	down		4.05658	down	*	2.77666	down	*	1.50248	0.587349
EIN_256040_at	2.2417e-08	1.24019e-08	1.00716	up		2.09387	down	*	1.46788	down		2.71158	down	*	2.65699	down	*	1.95234	down	*	7.79859	7.80889	6.73242	7.24486	6.35945	6.3888	6.83339	0.000142978	4.80168e-05	2.10691	up		2.78503	up	*	1.55196	up		2.20454	up		3.35138	up	*	4.59892	up	*	1.00716	0.0102959
EIN_256020_at	1.48276e-14	8.97046e-16	1.60365	down	*	4.65296	down	*	2.49694	down	*	1.55042	down	*	3.91382	up	*	3.56544	up	*	9.14712	8.46576	6.92897	7.82696	8.51446	11.1157	10.9812	1.17661e-06	2.76511e-08	1.57169	down		5.54007	down	*	5.70931	down	*	2.33993	down		12.9661	up	*	20.1918	up	*	-1.60365	-0.681357
EIN_256010_at	3.47811e-11	1.03846e-11	1.83686	up		2.0017	up		1.45179	up		110.009	up	*	82.0902	up	*	38.3512	up	*	3.58327	4.46051	4.58449	4.1211	10.3647	9.9424	8.84447	7.07115e-06	6.26929e-07	1.20141	down		1.12357	up		1.06319	down		45.8899	up	*	43.6221	up	*	67.8944	up	*	1.83686	0.877243
EIN_256000_s_at	7.71252e-06	5.55639e-06	1.00336	up		1.13238	down		1.01535	up		1.32792	down		1.55688	down	*	1.47523	down	*	12.8753	12.8802	12.696	12.8973	12.4662	12.2367	12.3144	0.000139149	4.63791e-05	2.23896	down		3.41164	down	*	4.14297	down	*	2.00905	down		1.04534	down		1.65064	down		1.00336	0.00484276
EIN_255970_at	1.36691e-06	9.26029e-07	1.23492	down		1.1266	down		1.15018	up		1.69212	down		3.32487	down	*	5.67788	down	*	5.82511	5.52069	5.65313	6.02696	5.06628	4.09181	3.31975	0.000231624	9.02734e-05	6.17669	down	*	3.13334	down		11.3534	down	*	8.63617	down	*	6.19666	down	*	8.42419	down	*	-1.23492	-0.304419
EIN_255950_at	0.00034259	0.000273582	1.60456	down		1.09979	down		1.30735	up		3.30984	down		1.22142	down		1.07013	up		8.47044	7.78826	8.33321	8.85709	6.74367	8.18188	8.56823	7.26052e-07	1.03966e-08	10.915	up	*	9.59982	up	*	24.2124	up	*	1.27899	up		1.71921	up		9.64178	up	*	-1.60456	-0.68218
EIN_255940_at	1.49993e-11	4.00149e-12	1.00931	down		2.36745	up	*	1.57181	up	*	2.10024	up	*	3.11314	up	*	5.27804	up	*	9.65584	9.64247	10.8992	10.3083	10.7264	11.2942	12.0558	1.54257e-06	4.20983e-08	3.58271	up	*	15.6629	up	*	11.3493	up	*	11.1939	up	*	8.19029	up	*	11.1658	up	*	-1.00931	-0.0133638
EIN_255920_at	2.4071e-08	1.33615e-08	1.30144	up		1.15872	down		1.53046	down	*	1.8699	up	*	1.02318	up		1.2655	up		12.0683	12.4484	11.8558	11.4543	12.9713	12.1014	12.408	0.000416883	0.000186108	1.30693	up		1.16001	up		1.254	down		1.27658	up		1.49253	up		1.27578	down		1.30144	0.380107
EIN_255910_at	2.41399e-14	1.73338e-15	2.75894	down	*	2.48148	down	*	1.31862	down	*	2.68444	down	*	2.87407	down	*	1.3523	up	*	9.29133	7.82722	7.98013	8.89231	7.86671	7.76824	9.72675	5.40204e-06	3.9223e-07	1.20888	up		1.64388	up		1.40333	up		2.26719	up	*	3.35862	up	*	8.03465	up	*	-2.75894	-1.46412
EIN_255900_at	2.75347e-10	1.06457e-10	1.11609	down		2.20803	up	*	1.03799	up		2.33883	up	*	1.41958	up	*	1.1318	up		10.1679	10.0095	11.3107	10.2217	11.3937	10.6734	10.3466	2.04366e-05	3.21573e-06	1.36163	down	*	1.27951	down		1.18441	up		1.0657	up		1.22376	down		1.69167	down	*	-1.11609	-0.158457
EIN_255880_at	8.22547e-11	2.77411e-11	1.03713	up		2.52702	up	*	1.4505	up		2.15019	down	*	1.18355	down		2.59763	down	*	8.65517	8.70777	9.99261	9.19172	7.55071	8.41205	7.27798	0.000200434	7.47795e-05	1.04414	down		1.39237	up		1.6575	down		2.24125	down		5.49203	down	*	6.35401	down	*	1.03713	0.052597
EIN_255860_at	2.36724e-12	4.67874e-13	1.48616	up	*	2.88235	up	*	2.22634	up	*	1.17299	down		1.1128	down		1.29935	down		9.6185	10.1901	11.1457	10.7732	9.38831	9.46431	9.24072	2.41684e-06	9.9108e-08	1.25514	down		1.05383	up		1.00953	up		2.40426	down	*	7.65293	down	*	9.31202	down	*	1.48616	0.571594
EIN_255840_at	1.19799e-08	6.35569e-09	1.0625	down		1.47699	down		1.25889	up		46.7033	up	*	5.5742	up	*	3.24267	up		3.02799	2.94053	2.46533	3.36014	8.57344	5.50675	4.72517	4.37474e-06	2.76738e-07	1.8517	down		1.77213	down		1.68914	down		31.9916	up	*	8.86635	up	*	2.41682	up		-1.0625	-0.0874581
EIN_255830_at	9.57323e-09	5.00401e-09	1.5516	up		1.25441	down		1.83605	up		15.7174	up	*	3.68266	up	*	2.27881	up		3.21881	3.85257	2.8918	4.09541	7.1931	5.09956	4.40709	4.25987e-05	9.37084e-06	1.46625	up		1.90547	up		1.6796	up		4.90577	up	*	9.31865	up	*	11.6297	up	*	1.5516	0.633755
EIN_255820_at	1.4105e-09	6.32346e-10	1.20037	down		1.78174	up		1.77896	up		2.95648	down	*	2.2392	down	*	2.2778	down	*	7.22981	6.96634	8.0631	8.06084	5.66593	6.06683	6.04217	0.000628861	0.000305638	3.17434	down		1.56522	up		3.70142	down		2.17711	down		1.51214	down		1.23086	down		-1.20037	-0.263478
EIN_255810_at	1.50227e-11	4.01531e-12	1.04694	down		1.00773	up		1.10998	down		4.28993	up	*	1.25722	down		2.20879	down	*	6.30296	6.23678	6.31407	6.15242	8.40391	5.97272	5.1597	2.67108e-06	1.16745e-07	1.04142	down		1.45116	up		1.21671	down		1.75631	up	*	4.36894	up	*	1.84078	up	*	-1.04694	-0.0661783
EIN_255800_at	6.08131e-14	5.68237e-15	1.23766	up		1.3519	up	*	1.08082	up		6.17378	down	*	1.70632	down	*	1.89026	down	*	8.43723	8.74484	8.87222	8.54936	5.81108	7.66634	7.51864	1.34223e-05	1.69248e-06	1.42808	down		1.11841	up		4.05435	down	*	6.03764	down	*	6.63453	down	*	4.34955	down	*	1.23766	0.307613
EIN_255790_at	4.77228e-09	2.36968e-09	1.00059	down		1.1988	up		1.46076	down		2.41214	down	*	2.48075	down	*	3.08552	down	*	11.3836	11.3828	11.6452	10.8369	10.1133	10.0729	9.75812	0.000228105	8.85601e-05	4.22403	down	*	4.41853	down	*	4.45923	down	*	2.6318	down		1.63694	down		1.86108	down		-1.00059	-0.000846863
EIN_255780_at	1.635e-14	1.0327e-15	1.10275	up		4.96367	down	*	3.92954	down	*	15.6998	down	*	19.8093	down	*	13.6411	down	*	10.5784	10.7195	8.267	8.60404	6.60573	6.2703	6.80851	0.00018739	6.84243e-05	2.61006	up	*	3.58566	up	*	3.62091	up	*	1.47223	up		2.85363	up	*	1.70831	up		1.10275	0.141111
EIN_255770_at	6.51014e-16	9.69473e-18	1.7731	up	*	3.13338	up	*	1.81543	up	*	1.88599	up	*	10.8314	up	*	11.2408	up	*	8.80115	9.62743	10.4489	9.66146	9.71648	12.2383	12.2918	0.000564598	0.000269696	10.9348	up	*	7.727	up	*	4.60757	up		2.81607	up		4.44021	up		7.30043	up	*	1.7731	0.826275
EIN_255760_at	3.02837e-12	6.28342e-13	2.48931	up	*	10.6535	up	*	1.67231	up		5.98226	up	*	17.2883	up	*	11.7815	up	*	3.8612	5.17694	7.27446	4.60304	6.44189	7.97292	7.41964	3.81382e-05	7.9958e-06	1.03414	up		9.02818	up	*	2.16183	down		1.15694	up		5.79129	up		11.3851	up	*	2.48931	1.31574
EIN_255740_at	1.11527e-14	6.08758e-16	1.03106	down		2.86077	down	*	1.66442	down	*	1.97805	down	*	10.1119	down	*	24.6868	down	*	9.97655	9.93242	8.46015	9.24153	8.99247	6.63858	5.35089	0.000157538	5.47721e-05	1.30397	down		2.01781	down		7.46958	down	*	2.12333	down		1.31191	up		1.36181	down		-1.03106	-0.0441294
EIN_255730_at	1.71518e-15	4.67383e-17	1.1586	up		1.31363	up		46.2953	up	*	767.033	up	*	84.7335	up	*	35.4083	up	*	2.40332	2.6157	2.79688	7.93612	11.9865	8.80819	7.54934	1.32674e-06	3.347e-08	1.99664	down		1.65248	up		60.1515	up	*	244.701	up	*	415.365	up	*	46.2165	up	*	1.1586	0.21238
EIN_255720_at	1.36723e-09	6.10712e-10	1.78736	down	*	1.13966	down		1.5006	up	*	1.36471	down		1.60683	down	*	2.17949	down	*	8.95942	8.12159	8.77081	9.54496	8.51083	8.2752	7.83543	5.68357e-05	1.40222e-05	6.05521	down	*	2.3614	down		1.86849	down		3.77076	down	*	7.4991	down	*	6.99514	down	*	-1.78736	-0.837831
EIN_255710_at	8.87498e-16	1.65522e-17	1.83852	up	*	2.09285	up	*	1.81163	up	*	4.53494	up	*	1.77349	down	*	3.63393	down	*	9.77046	10.649	10.8359	10.6278	11.9515	8.94387	7.90893	4.04228e-06	2.44811e-07	38.0897	up	*	42.4013	up	*	49.2797	up	*	42.5925	up	*	45.5563	up	*	13.876	up	*	1.83852	0.878545
EIN_255700_at	4.66049e-15	1.88144e-16	1.0857	up		1.52632	up	*	1.12138	up		1.42381	down	*	2.43316	down	*	4.05116	down	*	10.5785	10.6971	11.1885	10.7437	10.0687	9.29562	8.56011	3.97551e-06	2.36929e-07	1.52778	down		1.33021	down		1.21304	down		2.28111	down	*	4.67694	down	*	6.71875	down	*	1.0857	0.118628
EIN_255690_at	9.98235e-11	3.45478e-11	1.03755	down		2.38327	down	*	1.29791	down	*	1.05234	down		1.89875	down	*	1.87157	down	*	11.923	11.8698	10.6701	11.5468	11.8494	10.998	11.0188	0.000450069	0.00020498	1.17351	down		2.44195	down		1.27759	up		1.22623	up		1.24262	up		1.21452	down		-1.03755	-0.0531845
EIN_255680_at	2.43966e-12	4.85265e-13	1.02011	down		1.08627	up		1.31831	up		1.56002	down	*	3.03478	down	*	2.75302	down	*	10.3275	10.2987	10.4468	10.7262	9.6859	8.72588	8.86645	9.06732e-05	2.64978e-05	1.35863	down		1.75682	down		1.35308	down		2.17152	down		4.19735	down	*	6.81854	down	*	-1.02011	-0.0287285
EIN_255660_at	7.65521e-12	1.8433e-12	1.38783	up	*	1.13428	down		1.14748	up		1.15909	up		1.06126	up		2.1801	down	*	10.1108	10.5837	9.92905	10.3093	10.3238	10.1966	8.98643	0.000275553	0.000112379	2.3407	up	*	1.32567	up		1.28809	up		1.43022	up		1.18738	down		1.41075	down		1.38783	0.472828
EIN_255650_at	2.30564e-13	2.96689e-14	1.25257	up		1.56874	up	*	1.39418	up		1.58984	down	*	4.22001	down	*	4.23274	down	*	10.2719	10.5968	10.9215	10.7513	9.60302	8.19465	8.19031	0.000149034	5.08412e-05	1.60504	up		4.84656	up	*	2.50531	up		1.87409	up		1.37032	up		1.43966	up		1.25257	0.324896
EIN_255630_at	1.75857e-09	8.02966e-10	2.64627	up	*	2.33534	up	*	1.20366	up		3.38743	down	*	1.12989	down		1.31973	down		8.51863	9.92259	9.74226	8.78606	6.75844	8.34245	8.11839	1.62909e-05	2.27375e-06	1.96588	up		1.59506	up		1.74454	down		5.57483	down	*	6.13926	down	*	3.5431	down	*	2.64627	1.40396
EIN_255600_at	1.5878e-13	1.85622e-14	1.04098	down		1.35144	up		1.76365	up	*	2.0786	up	*	2.50349	down	*	3.26658	down	*	11.2644	11.2064	11.6989	12.0829	12.32	9.94042	9.55658	0.00046574	0.000213389	1.70411	down		2.11078	down		1.24199	down		1.55878	down		1.61346	down		5.43246	down	*	-1.04098	-0.0579481
EIN_255590_at	1.31926e-12	2.35225e-13	1.27117	up		1.58489	up	*	1.12506	up		1.47105	down	*	2.19278	down	*	2.83178	down	*	11.6601	12.0063	12.3245	11.8301	11.1033	10.5274	10.1584	0.000944799	0.000491817	1.45769	down		1.16275	down		1.66875	down		2.48172	down		2.13726	down		2.88204	down	*	1.27117	0.346152
EIN_255580_at	2.02111e-09	9.34401e-10	2.29956	down	*	2.72644	down	*	1.50798	down		3.28302	down	*	4.80199	down	*	5.91488	down	*	7.54725	6.34588	6.10023	6.95463	5.83222	5.28361	4.9829	0.000338964	0.000144468	2.20565	up		1.19488	up		1.9054	up		2.34345	up		2.88747	up		5.80442	up	*	-2.29956	-1.20136
EIN_255560_at	1.21742e-08	6.47003e-09	2.28044	down	*	1.75052	down		1.0218	down		2.16748	down	*	3.59957	down	*	5.20384	down	*	7.47946	6.29015	6.67168	7.44836	6.36345	5.63164	5.09989	2.9995e-05	5.69481e-06	2.92225	down		2.63711	down		3.1351	down		1.96334	down		1.88492	up		2.4953	up		-2.28044	-1.18931
EIN_255540_at	2.89082e-13	3.89008e-14	2.15303	down	*	1.89445	down	*	1.36395	down	*	1.97566	down	*	2.25491	up	*	1.98895	up	*	7.9925	6.88614	7.07072	7.54472	7.01017	9.16558	8.98451	0.000103101	3.13118e-05	1.36267	down		1.40544	down		1.56439	down		1.19342	down		2.52758	up		3.81291	up	*	-2.15303	-1.10637
EIN_255470_at	6.35441e-09	3.22798e-09	1.63934	up	*	1.87657	up	*	1.24567	up		1.6748	down	*	1.3449	down		1.59801	down		10.5188	11.232	11.4269	10.8358	9.77485	10.0913	9.84257	0.00066869	0.000328825	6.50478	up		6.92814	up		3.18829	up		1.9809	up		1.18795	up		1.37381	up		1.63934	0.713113
EIN_255460_at	3.99545e-11	1.21846e-11	1.36354	up		2.28059	up	*	1.27488	up		1.00829	down		1.85603	down	*	1.98599	down	*	8.04102	8.48838	9.23043	8.39139	8.02912	7.1488	7.05116	0.000299141	0.000124499	1.04436	down		1.16354	up		1.15807	up		1.12719	down		4.60333	down		4.31045	down		1.36354	0.447355
EIN_255450_at	8.95176e-12	2.20368e-12	1.07919	up		1.055	up		1.1604	down		1.63638	down		4.48991	down	*	7.88876	down	*	8.97979	9.08975	9.05704	8.76517	8.26929	6.81311	5.99999	1.93032e-06	6.30268e-08	3.05957	down	*	1.34619	down		2.084	down	*	3.33429	down	*	6.3539	down	*	8.01484	down	*	1.07919	0.109953
EIN_255430_at	3.3696e-12	7.1204e-13	1.1021	down		1.34973	up		2.21664	up	*	3.03409	up	*	1.99369	down	*	2.7905	down	*	8.68231	8.54205	9.11498	9.83069	10.2836	7.68687	7.20178	7.44234e-06	6.77659e-07	1.97881	down	*	1.38115	down		1.8031	up		1.2029	up		1.06294	down		4.47698	down	*	-1.1021	-0.140261
EIN_255420_at	6.89864e-12	1.63328e-12	1.00289	down		1.42855	up		6.35715	up	*	1.91739	up	*	1.75487	down	*	1.65146	down	*	7.20982	7.20566	7.72438	9.8782	8.14896	6.39845	6.48608	0.000228779	8.89526e-05	10.7193	up		11.7817	up	*	16.7158	up	*	9.95436	up		3.70212	up		1.02253	up		-1.00289	-0.00416374
EIN_255390_at	3.00033e-09	1.43178e-09	2.14754	down	*	1.89233	down	*	1.19679	down		1.59177	down		1.94075	up	*	1.557	up		7.96071	6.85802	7.04054	7.70154	7.29008	8.91732	8.59947	2.03161e-05	3.18736e-06	1.91565	down		1.02706	down		1.31301	down		1.73835	up		4.79726	up	*	13.1572	up	*	-2.14754	-1.10269
EIN_255380_at	1.48621e-12	2.69743e-13	1.46772	up	*	1.36139	up	*	1.03696	up		1.23524	up	*	2.33213	up	*	1.11767	up		9.69414	10.2477	10.1392	9.7465	9.99893	10.9158	9.85463	5.51395e-07	5.7783e-09	107.214	up	*	86.6429	up	*	65.7446	up	*	74.3498	up	*	133.892	up	*	111.415	up	*	1.46772	0.553575
EIN_255360_at	2.68612e-10	1.03695e-10	1.03464	down		1.52728	up	*	1.05593	up		1.37485	down		1.87381	up	*	2.24807	up	*	11.2135	11.1643	11.8244	11.292	10.7542	12.1194	12.3821	0.00022806	8.85194e-05	3.61295	down		1.51296	up		1.05562	down		1.2572	down		1.43297	up		2.24569	up		-1.03464	-0.0491266
EIN_255350_at	4.87393e-14	4.27955e-15	1.50702	up		2.81024	up	*	1.3034	up		2.15011	down	*	5.29539	down	*	6.54016	down	*	10.0212	10.6129	11.5119	10.4035	8.91682	7.6165	7.31191	5.55524e-05	1.36307e-05	5.83914	up	*	6.73677	up	*	4.99208	up	*	2.24744	up		1.13715	up		1.11934	down		1.50702	0.591696
EIN_255340_at	5.09577e-09	2.54317e-09	1.33594	down		1.98018	down	*	1.14734	down		1.70706	down	*	2.46544	down	*	3.32077	down	*	7.65648	7.23862	6.67085	7.45819	6.88497	6.35464	5.92497	0.00011121	3.46314e-05	2.76772	down	*	2.66252	down	*	1.72126	down		2.90001	down	*	4.61107	down	*	3.13331	down	*	-1.33594	-0.417858
EIN_255330_at	2.40448e-09	1.1258e-09	2.43239	down	*	3.74719	down	*	2.38431	down	*	2.1626	down	*	1.19235	down		2.20091	down	*	9.29149	8.00911	7.38568	8.03792	8.17872	9.03768	8.15339	2.94403e-05	5.53591e-06	1.31287	up		1.0041	down		1.2403	down		1.69141	down		1.85268	up		3.11286	up	*	-2.43239	-1.28238
EIN_255310_at	6.25354e-13	9.7511e-14	1.12234	down		1.02856	up		1.17641	down		1.74318	down	*	4.52314	up	*	3.9766	up	*	8.14866	7.98215	8.18929	7.91428	7.34694	10.326	10.1402	5.65563e-05	1.39247e-05	3.00606	down		2.30043	down		6.889	down	*	5.13619	down		1.04966	up		3.73605	up		-1.12234	-0.166512
EIN_255300_at	3.57253e-08	2.02814e-08	1.04197	up		1.18189	up		1.04234	up		1.96038	down	*	1.17675	down		1.13988	down		11.5565	11.6158	11.7976	11.6163	10.5854	11.3217	11.3676	0.000569559	0.000272786	1.66448	up		1.0691	up		1.40122	up		1.1112	down		2.33926	down		1.79571	down		1.04197	0.0593185
EIN_255280_at	7.91827e-11	2.65918e-11	2.36078	down	*	2.13927	down	*	1.27718	down		1.58565	up		5.11915	up	*	2.33701	up	*	5.89613	4.65687	4.79901	5.54317	6.56121	8.25204	7.1208	1.24434e-06	2.98716e-08	2.11531	down		1.77829	down		2.5833	down		1.03657	up		10.4499	up	*	19.8408	up	*	-2.36078	-1.23926
EIN_255250_s_at	1.5441e-08	8.33479e-09	1.76084	down		1.902	up		1.33317	up		3.62149	down	*	2.30382	down	*	1.91513	down		10.7837	9.96741	11.7112	11.1985	8.92709	9.57965	9.84623	0.000154655	5.35142e-05	2.65937	down	*	1.35912	down		2.48319	down	*	3.28909	down	*	1.55891	down		1.26331	down		-1.76084	-0.816263
EIN_255230_at	1.48635e-13	1.69637e-14	1.45788	down		2.44624	down	*	1.45876	down		10.1549	up	*	3.3172	up	*	2.70943	up	*	7.63055	7.08668	6.33999	7.08581	10.9747	9.36052	9.06854	2.9892e-07	1.91357e-09	1.8854	down		1.33309	down		1.17519	up		15.5756	up	*	16.9765	up	*	6.86568	up	*	-1.45788	-0.543874
EIN_255210_at	5.75699e-05	4.40514e-05	2.51457	down	*	1.35232	down		1.05509	up		1.26906	down		1.10033	down		1.14094	down		5.92933	4.59902	5.49389	6.00669	5.58557	5.7914	5.7391	0.000301792	0.000125882	2.92303	up		4.29334	up		7.4473	up	*	8.16816	up	*	6.25944	up	*	3.56082	up		-2.51457	-1.33031
EIN_255190_at	6.13985e-12	1.42471e-12	1.63719	down	*	1.22207	up		1.63184	up	*	5.21802	up	*	1.35086	up		1.60644	down	*	7.51065	6.79943	7.79998	8.21715	9.89416	7.94453	6.82678	1.01362e-05	1.10566e-06	4.42306	down	*	1.90417	down		3.1021	down	*	1.40566	up		1.5485	up		1.18388	down		-1.63719	-0.711224
EIN_255170_at	9.10377e-13	1.53439e-13	1.06758	up		1.53239	up	*	1.21143	up		1.19191	up		1.92064	down	*	2.10011	down	*	11.4656	11.56	12.0814	11.7423	11.7189	10.524	10.3952	0.000453482	0.000206725	2.2437	down		1.31194	down		1.03028	down		1.23517	down		1.5305	down		2.87377	down	*	1.06758	0.094348
EIN_255160_at	9.81102e-09	5.14068e-09	1.9364	down	*	1.20191	down		1.04223	down		1.02233	up		2.90568	down	*	3.39853	down	*	8.92163	7.96825	8.6563	8.86196	8.95349	7.38275	7.15672	8.66957e-05	2.49016e-05	3.47203	up	*	1.12952	up		1.36124	up		3.28895	up	*	5.71185	up	*	3.81487	up	*	-1.9364	-0.953378
EIN_255150_at	1.9535e-07	1.21531e-07	1.32347	down		1.04921	down		1.26947	up		1.61098	down	*	1.57366	down	*	1.35296	down		12.1563	11.7519	12.087	12.5005	11.4683	11.5022	11.7202	0.000851982	0.000437042	1.805	down		2.05103	down		2.50244	down		2.58724	down		1.07931	up		1.64438	down		-1.32347	-0.404326
EIN_255120_at	3.97962e-07	2.56048e-07	1.0264	down		1.52127	up	*	1.173	up		1.22687	down		1.20364	up		1.48466	down	*	10.267	10.2294	10.8723	10.4972	9.97206	10.5345	9.69691	0.000162657	5.70093e-05	3.89089	up	*	4.38774	up	*	4.4561	up	*	2.82459	up		1.24953	up		1.1769	up		-1.0264	-0.0375996
EIN_255100_at	8.67642e-15	4.46591e-16	1.05964	down		3.09228	up	*	1.02134	down		280.945	up	*	72.9449	up	*	39.5929	up	*	4.49582	4.41225	6.12449	4.46535	12.63	10.6846	9.80299	8.33287e-07	1.45292e-08	1.3267	down		3.14223	up		1.18205	down		394.35	up	*	258.625	up	*	173.357	up	*	-1.05964	-0.0835691
EIN_255090_at	7.26382e-13	1.1678e-13	1.07395	down		1.3829	up	*	2.02761	up	*	1.10034	down		1.27422	down	*	2.23411	down	*	8.27628	8.17336	8.74399	9.29606	8.13834	7.92668	7.11658	3.87335e-06	2.25771e-07	1.06334	down		1.18519	up		1.65999	up		1.26	down		1.90757	down	*	3.96384	down	*	-1.07395	-0.102923
EIN_255000_at	6.24926e-10	2.59536e-10	1.91007	down		1.90909	down		1.07097	up		4.02751	up	*	6.31704	up	*	6.26052	up	*	3.61719	2.68357	2.6843	3.7161	5.62708	6.27644	6.26347	1.04895e-05	1.16984e-06	1.09175	up		1.04852	up		1.20839	down		2.2584	up		7.59873	up	*	13.6525	up	*	-1.91007	-0.933623
EIN_254970_at	6.66266e-13	1.05628e-13	1.20065	down		1.00114	up		1.0103	up		1.22864	up		4.11531	up	*	4.68329	up	*	9.19755	8.93373	9.19919	9.21233	9.4946	11.2385	11.4251	0.000125408	4.06375e-05	1.17127	up		1.82132	up		2.70069	up	*	1.82192	up		1.4014	up		2.50963	up	*	-1.20065	-0.263819
EIN_254950_at	2.41413e-10	9.1814e-11	3.05235	up	*	2.12259	up	*	2.61514	up	*	2.37338	up	*	1.4762	down		2.93048	down	*	8.66992	10.2798	9.75574	10.0568	9.91686	8.10803	7.11878	0.000234716	9.17154e-05	4.67187	up	*	3.86993	up	*	3.0129	up		4.53199	up	*	2.69827	up		1.34326	up		3.05235	1.60992
EIN_254930_at	1.99929e-13	2.47683e-14	1.33554	down		1.11126	down		1.28042	up		1.60717	up	*	4.79003	up	*	5.53835	up	*	9.98433	9.56691	9.83213	10.3409	10.6689	12.2444	12.4538	0.000169248	6.00946e-05	5.29986	down	*	1.94709	down		1.6147	down		2.27412	down		1.16693	up		1.3145	up		-1.33554	-0.417419
EIN_254880_at	2.20507e-10	8.31393e-11	2.67902	up	*	3.25299	up	*	1.28507	down		1.10186	down		1.0521	down		2.02417	down	*	10.4143	11.836	12.116	10.0524	10.2743	10.341	9.39694	3.07514e-05	5.89022e-06	6.64607	up	*	7.60912	up	*	3.51608	up	*	2.94656	up	*	3.48099	up	*	2.14931	up		2.67902	1.4217
EIN_254870_at	9.4653e-15	4.99138e-16	1.01644	down		2.37239	up	*	1.29313	up	*	2.15619	down	*	2.31844	down	*	3.95237	down	*	10.4786	10.455	11.7249	10.8494	9.37007	9.2654	8.49583	0.000215056	8.19865e-05	1.77881	up		2.03123	up		1.75524	up		1.09349	down		1.58134	down		1.80306	down		-1.01644	-0.0235271
EIN_254850_at	1.04981e-15	2.25449e-17	1.28173	up	*	3.74135	up	*	2.99267	up	*	6.03352	up	*	11.3991	up	*	9.04152	up	*	7.45634	7.81442	9.35989	9.03777	10.0493	10.9672	10.6329	7.75498e-06	7.15925e-07	1.67384	down		4.01034	up	*	1.69922	up		2.24662	up	*	2.83228	up	*	2.82841	up	*	1.28173	0.358089
EIN_254820_at	3.89787e-12	8.45467e-13	2.91747	down	*	3.94683	down	*	1.28132	down		1.36211	up		2.02956	up	*	1.92474	up	*	6.39966	4.85494	4.41897	6.04203	6.84551	7.42082	7.34433	0.00011695	3.70928e-05	6.57857	down		1.36306	down		3.17745	down		1.0677	down		2.42444	up		3.18397	up		-2.91747	-1.54472
EIN_254800_at	0.000141176	0.000110352	1.00274	up		1.00596	up		1.43804	up		1.86263	down		1.13185	down		1.47494	down		5.90015	5.90409	5.90873	6.42425	5.00281	5.72146	5.33949	0.000196603	7.29973e-05	4.55092	down	*	1.23689	down		3.64134	down	*	4.59717	down	*	2.36352	down		1.44734	down		1.00274	0.00394297
EIN_254790_at	1.37772e-13	1.55269e-14	1.0334	down		1.22813	up		1.30041	up		1.17837	up		6.49375	up	*	7.71587	up	*	8.66483	8.61743	8.96129	9.0438	8.90163	11.3639	11.6127	1.21398e-05	1.45953e-06	2.60505	up		2.72658	up		2.99704	up		2.4482	up		7.94249	up	*	29.011	up	*	-1.0334	-0.0474005
EIN_254780_at	3.11786e-09	1.49206e-09	1.30813	up		2.0734	up	*	1.71579	up		1.57492	down		2.21156	down	*	3.01786	down	*	9.43595	9.82345	10.488	10.2148	8.78067	8.29089	7.84243	3.17435e-05	6.17298e-06	2.25747	down		2.51344	down		2.95771	down		4.83078	down	*	11.5615	down	*	20.5915	down	*	1.30813	0.387502
EIN_254770_at	9.47976e-11	3.25852e-11	1.68761	down	*	1.15214	down		1.59241	up	*	1.01404	up		1.97505	down	*	2.65528	down	*	7.43895	6.68397	7.23464	8.11016	7.45907	6.45706	6.03009	0.000435834	0.000196955	2.72051	down		1.20523	down		1.0061	up		1.01372	up		1.75157	up		1.00652	up		-1.68761	-0.75498
EIN_254750_at	3.69524e-12	7.94588e-13	1.98813	down		1.85088	down		4.02778	down	*	46.6988	down	*	38.3493	down	*	19.1587	down	*	9.51412	8.52271	8.62592	7.50414	3.96881	4.253	5.25419	2.75361e-05	5.00993e-06	1.51781	down		1.15857	down		3.4448	down		4.71432	down	*	15.2507	down	*	6.45418	down	*	-1.98813	-0.991411
EIN_254740_at	1.35885e-13	1.52516e-14	2.36742	down	*	2.04046	down	*	5.7577	down	*	69.6051	down	*	35.9842	down	*	24.2111	down	*	10.0608	8.81747	9.0319	7.5353	3.93967	4.8915	5.46319	2.9493e-05	5.54981e-06	4.0468	down		1.64589	up		6.60038	down		16.4695	down	*	39.5081	down	*	6.39011	down		-2.36742	-1.24332
EIN_254730_at	1.07169e-10	3.74146e-11	2.27212	down	*	2.1329	down	*	1.12021	down		1.98906	down	*	1.50691	up		1.74772	up	*	8.56096	7.37693	7.46815	8.3972	7.56888	9.15256	9.36644	7.07115e-06	6.27183e-07	3.21048	down	*	1.57756	down		3.33464	down	*	1.98637	down		1.43054	up		3.18429	up	*	-2.27212	-1.18404
EIN_254720_s_at	2.10401e-08	1.15995e-08	1.02128	up		1.0128	up		1.02793	up		2.68552	up	*	2.59243	up	*	3.755	up	*	5.07729	5.10767	5.09564	5.11703	6.50249	6.45159	6.9861	0.00024369	9.62894e-05	2.06947	down		2.76163	down	*	1.9865	down		1.17737	down		2.69127	down	*	1.13686	down		1.02128	0.030376
EIN_254710_at	2.47575e-06	1.71761e-06	1.99144	up	*	2.03179	up	*	2.12945	up	*	1.13023	up		2.07344	up	*	1.75472	up	*	8.68383	9.67764	9.70657	9.77431	8.86045	9.73585	9.49506	0.000235842	9.22747e-05	2.6211	down		1.34211	down		3.43291	down		5.65632	down	*	3.63927	down	*	3.95655	down	*	1.99144	0.993815
EIN_254700_at	8.70119e-13	1.45703e-13	1.00504	up		1.04095	down		1.80828	up		217.194	up	*	48.0574	up	*	32.7453	up	*	2.61464	2.6219	2.55675	3.46926	10.3775	8.20133	7.64786	3.96445e-05	8.41178e-06	1.17587	down		1.40099	down		1.26029	down		47.4396	up	*	17.4596	up	*	7.73641	up		1.00504	0.00725222
EIN_254170_s_at	9.49786e-11	3.26714e-11	1.47276	up		1.3959	down		1.44893	down		2.24523	up	*	7.78234	up	*	3.08313	up	*	4.80596	5.36448	4.32477	4.27098	5.97282	7.76616	6.43036	0.000145544	4.92093e-05	1.99821	down		3.98592	down		11.8	down	*	7.07932	down	*	1.97388	down		1.04282	down		1.47276	0.55852
EIN_253860_x_at	0.000181686	0.000142919	1.44016	up		1.0369	down		1.13506	down		2.38959	down		3.40754	down		1.86297	down		4.99583	5.52206	4.94356	4.81305	3.73907	3.2271	4.09823	9.38671e-05	2.7768e-05	2.82126	down		3.86837	down	*	2.73612	down		3.93883	down	*	9.05403	down	*	5.63508	down	*	1.44016	0.526228
EIN_253480_x_at	0.000149143	0.000116755	1.45022	down		1.2998	down		1.68914	down		2.17921	down		2.7152	down		4.38247	down	*	4.9072	4.37092	4.52891	4.15091	3.78339	3.46615	2.77546	0.000364454	0.000157791	10.3082	down	*	5.91821	down		6.85527	down	*	5.05181	down		8.20266	down	*	10.0881	down	*	-1.45022	-0.536276
EIN_253400_s_at	3.07157e-13	4.18498e-14	1.11373	up		1.37779	up		1.54974	down	*	5.0818	down	*	6.15892	down	*	6.21663	down	*	8.02645	8.18185	8.4888	7.39443	5.68111	5.40378	5.39032	3.41932e-05	6.88357e-06	1.41489	up		5.05644	up	*	2.28117	down		3.14965	down		2.34457	down		1.3728	down		1.11373	0.155397
EIN_253350_at	3.73222e-15	1.40625e-16	1.03623	up		1.15221	down		1.34001	up		64.3536	up	*	19.3643	up	*	13.9706	up	*	4.81714	4.86848	4.61274	5.23939	10.8251	9.09247	8.62147	8.95639e-07	1.62199e-08	1.0475	up		1.46302	up		1.60663	down		46.5805	up	*	29.4962	up	*	20.0407	up	*	1.03623	0.0513392
EIN_253340_at	5.7819e-12	1.32804e-12	1.14728	down		1.39538	up	*	1.12403	up		2.07463	down	*	1.02005	down		1.32137	down	*	11.5174	11.3192	11.9981	11.6861	10.4646	11.4888	11.1154	0.000107471	3.31048e-05	1.01548	down		1.16849	down		1.08794	down		1.79572	down		2.09763	down	*	2.69369	down	*	-1.14728	-0.198218
EIN_253320_at	3.80095e-11	1.15116e-11	1.06118	down		1.52252	down	*	1.95427	down	*	2.10363	up	*	2.24813	up	*	1.99923	up	*	9.3258	9.24013	8.71934	8.35917	10.3987	10.4945	10.3252	4.89588e-06	3.38984e-07	16.6804	up	*	9.48755	up	*	8.4947	up	*	11.9826	up	*	4.65421	up	*	12.399	up	*	-1.06118	-0.0856657
EIN_253300_at	5.792e-13	8.92536e-14	1.29464	down		1.36208	up		1.28039	up		8.38162	up	*	3.74839	up	*	1.97748	up	*	7.49425	7.1217	7.94006	7.85084	10.5615	9.40053	8.47792	8.21872e-06	7.86428e-07	2.61142	up		4.19512	up	*	4.00729	up	*	17.216	up	*	32.2324	up	*	12.5736	up	*	-1.29464	-0.372553
EIN_253290_at	3.62475e-08	2.059e-08	1.08884	down		1.63849	up		2.42335	up	*	1.46657	down		2.31257	up	*	2.44136	up	*	7.05687	6.93407	7.76924	8.33387	6.50443	8.26636	8.34455	9.27542e-05	2.73216e-05	1.23985	up		2.88274	up	*	1.8973	up	*	1.09943	up		1.23034	up		1.55726	up		-1.08884	-0.122798
EIN_253280_at	9.20682e-17	3.87167e-19	2.42972	up	*	2.05241	up	*	2.16042	up	*	13.8326	up	*	55.4744	up	*	29.598	up	*	4.45717	5.73796	5.49449	5.56849	8.24718	10.2509	9.3446	6.64395e-06	5.64131e-07	5.73809	up	*	2.08673	up		1.06406	down		8.87628	up	*	18.1871	up	*	41.7451	up	*	2.42972	1.28079
EIN_253270_at	8.35956e-17	2.70348e-19	1.6173	down	*	2.35228	down	*	1.03005	up		88.7808	up	*	26.3273	up	*	7.45048	up	*	6.05037	5.35679	4.81631	6.09308	12.5226	10.7689	8.94771	5.87215e-08	4.4516e-11	8.63562	down	*	3.35464	down	*	3.53072	down	*	33.7467	up	*	59.1382	up	*	32.8932	up	*	-1.6173	-0.693586
EIN_253260_at	3.57345e-08	2.02896e-08	1.20653	down		1.04912	up		1.59487	down		1.98623	down	*	1.263	up		2.11766	up	*	8.39053	8.11967	8.45971	7.7171	7.4005	8.72739	9.473	1.66883e-05	2.36436e-06	1.74097	down		3.4502	down	*	2.01298	down		1.19734	down		2.15742	up		3.03524	up	*	-1.20653	-0.270868
EIN_253250_at	1.24581e-13	1.37679e-14	1.30913	down		1.06192	up		1.41651	up		120.526	up	*	15.2486	up	*	6.14016	up	*	3.73047	3.34186	3.81715	4.23282	10.6437	7.66108	6.34875	1.1463e-07	2.37668e-10	1.65023	up		2.72508	up	*	1.43647	up		140.124	up	*	135.505	up	*	62.5875	up	*	-1.30913	-0.388613
EIN_253230_at	7.14374e-08	4.23457e-08	1.22354	up		2.05505	up	*	2.10845	up	*	2.29665	up	*	1.07532	down		1.25537	down		5.83917	6.13022	6.87834	6.91535	7.0387	5.7344	5.51106	6.60402e-06	5.58501e-07	7.0239	up	*	8.8604	up	*	6.15516	up	*	10.1877	up	*	6.65097	up	*	4.26041	up	*	1.22354	0.291057
EIN_253220_at	7.03292e-09	3.60354e-09	1.58671	up		1.26453	up		1.29939	up		9.73898	up	*	2.87329	up	*	2.05547	up		7.24905	7.91509	7.58765	7.62688	10.5328	8.77175	8.28852	1.56476e-07	4.74488e-10	6.94208	up	*	9.23741	up	*	6.27679	up	*	59.1014	up	*	94.0688	up	*	69.0347	up	*	1.58671	0.666038
EIN_253210_at	4.31288e-11	1.33413e-11	1.06919	down		1.59202	up	*	2.16236	up	*	1.46248	down	*	1.33573	down		1.25797	down		9.15239	9.05588	9.82325	10.265	8.60397	8.73476	8.8213	0.000405319	0.000179887	1.45974	up		2.27744	up		2.5417	up		1.71005	up		1.22355	down		1.22509	down		-1.06919	-0.0965157
EIN_253180_at	7.7344e-14	7.64333e-15	1.33711	up		1.05756	down		2.90299	up	*	82.4981	up	*	7.93891	up	*	3.60931	up	*	5.90005	6.31917	5.81931	7.43759	12.2663	8.88899	7.75177	6.46888e-05	1.66735e-05	2.03905	down		1.17098	down		1.69997	down		9.39403	up	*	4.69403	up		1.62492	up		1.33711	0.41912
EIN_253170_at	2.66045e-13	3.50849e-14	1.04367	up		1.42551	up		2.01176	up	*	1.01255	up		4.42321	down	*	4.96415	down	*	9.78663	9.8483	10.2981	10.7951	9.80462	7.64154	7.47509	1.05223e-05	1.17702e-06	1.67027	up		1.95684	up	*	2.5558	up	*	1.59238	up		1.04472	down		2.4007	down	*	1.04367	0.0616703
EIN_253150_at	3.6943e-18	1.37642e-21	1.47409	up	*	1.16624	down		1.35931	up		259.991	up	*	296.209	up	*	230.356	up	*	4.03347	4.59329	3.8116	4.47634	12.0558	12.2439	11.8812	1.36782e-05	1.74549e-06	1.14647	up		1.62534	up		1.08634	up		178.941	up	*	340.65	up	*	379.868	up	*	1.47409	0.559826
EIN_253140_at	1.00433e-11	2.52815e-12	1.53615	up	*	2.14302	up	*	1.08556	up		1.35895	down	*	1.86538	down	*	1.5769	down	*	10.8688	11.4881	11.9685	10.9873	10.4263	9.96935	10.2117	0.00048787	0.000226634	1.35174	up		1.65473	up		1.16483	up		1.27728	down		2.44772	down		1.99235	down		1.53615	0.619324
EIN_253130_at	1.35885e-13	1.5257e-14	1.39093	up		1.0556	down		1.43397	up		4.06506	up	*	24.1807	up	*	29.8764	up	*	8.07671	8.55275	7.99865	8.59671	10.1	12.6725	12.9776	0.000164661	5.80063e-05	1.74913	down		2.05245	down		2.06266	down		1.457	down		5.33056	up		6.70131	up		1.39093	0.476048
EIN_253100_at	1.576e-13	1.83454e-14	1.26309	up		1.17203	up		1.73027	down	*	2.16272	up	*	3.45838	up	*	2.70443	up	*	10.5892	10.9262	10.8183	9.79824	11.7021	12.3793	12.0246	7.71176e-05	2.12949e-05	1.34868	down		1.96173	down		1.57091	down		1.42717	up		1.27231	up		1.69998	up		1.26309	0.33696
EIN_253080_at	5.79934e-12	1.33445e-12	1.10116	up		2.27087	down	*	1.56271	down	*	1.71241	down	*	2.75351	down	*	3.93004	down	*	8.24789	8.38691	7.06464	7.60384	7.47186	6.78662	6.27334	0.000881877	0.000454606	4.87507	up	*	2.77949	up		2.10752	up		3.30008	up		2.91887	up		2.2766	up		1.10116	0.139025
EIN_253060_at	2.02426e-16	1.24606e-18	1.0859	up		1.03509	down		1.35064	up		38.9277	up	*	10.4854	up	*	4.98718	up	*	7.28402	7.40291	7.23426	7.71767	12.5667	10.6743	9.60224	6.75744e-06	5.85128e-07	1.36568	up		1.45565	up		1.61959	up		20.7479	up	*	11.0224	up	*	5.78729	up	*	1.0859	0.118886
EIN_253050_at	9.05934e-08	5.43027e-08	1.25767	down		3.42801	down	*	2.54498	down		4.81575	down	*	6.88928	down	*	10.4043	down	*	8.18537	7.85462	6.408	6.83771	5.91761	5.40102	4.80626	2.4984e-05	4.31833e-06	2.68691	down		3.86901	down	*	10.4693	down	*	7.47776	down	*	2.4359	down		1.39305	down		-1.25767	-0.33075
EIN_253040_at	6.84178e-07	4.50441e-07	1.01556	up		1.39428	down		1.98157	down		1.39755	up		2.41002	up	*	1.86807	up		6.62679	6.64907	6.14728	5.64015	7.10969	7.89584	7.52834	0.000215708	8.23176e-05	2.11719	down		2.75806	down	*	4.17401	down	*	2.53879	down		1.41802	down		1.28953	down		1.01556	0.0222735
EIN_253020_at	1.36764e-08	7.32246e-09	1.43101	down		1.0075	down		1.02592	down		1.4253	down		1.91428	up	*	1.63849	up	*	9.98926	9.47223	9.97849	9.95234	9.478	10.9261	10.7016	0.000426001	0.000191327	1.33772	up		1.05655	up		1.04526	up		1.16445	down		2.18832	down	*	1.28486	down		-1.43101	-0.517034
EIN_253000_at	4.51918e-09	2.23108e-09	1.87135	up		1.39591	up		1.0731	up		5.37745	up	*	1.15613	up		1.50646	down		7.67483	8.57892	8.15604	7.77661	10.1018	7.88414	7.08367	9.72916e-06	1.03268e-06	1.23006	up		4.46263	down	*	1.34976	down		1.79518	up		1.02408	down		3.09915	down	*	1.87135	0.904079
EIN_252990_at	1.05729e-11	2.68367e-12	1.02136	up		1.21523	up		1.21998	down		8.03757	up	*	2.59591	up	*	1.49569	up		8.32231	8.35281	8.60354	8.03546	11.3291	9.69855	8.90313	3.95058e-06	2.33268e-07	41.4984	up	*	28.5194	up	*	21.5712	up	*	143.094	up	*	62.1418	up	*	24.2116	up	*	1.02136	0.0304928
EIN_252940_at	5.93503e-11	1.92177e-11	1.10963	down		1.65871	up	*	2.77853	up	*	1.8456	up	*	1.26847	down		1.43984	down	*	7.2732	7.12312	8.00326	8.74752	8.15729	6.93011	6.74729	1.25973e-05	1.55727e-06	5.77262	up	*	13.8958	up	*	7.60418	up	*	8.9755	up	*	12.6974	up	*	6.77419	up	*	-1.10963	-0.150077
EIN_252930_at	1.80315e-05	1.33242e-05	1.26273	down		1.15899	up		1.18582	down		1.71829	down	*	1.07123	down		1.33778	down		9.42231	9.08576	9.63517	9.17643	8.64133	9.32304	9.00247	0.000111017	3.45337e-05	2.51328	up	*	3.11771	up	*	2.45447	up	*	1.6351	up		1.01149	up		1.81245	up		-1.26273	-0.336551
EIN_252910_at	1.68081e-10	6.14505e-11	1.61267	up		1.32578	up		3.02468	down	*	2.64388	down	*	2.54579	down	*	2.60673	down	*	8.18764	8.8771	8.59449	6.59086	6.78499	6.83953	6.8054	6.74803e-05	1.76261e-05	1.37258	up		2.22096	down		1.07194	up		2.71343	up		2.80857	up		3.91786	up	*	1.61267	0.689452
EIN_252890_at	0.000231534	0.00018326	1.31558	up		1.23943	up		1.19157	down		1.08113	up		1.55054	up		1.29259	up		9.34737	9.74307	9.65704	9.0945	9.4599	9.98014	9.71763	3.16446e-05	6.13595e-06	69.5983	up	*	50.89	up	*	52.8868	up	*	46.4972	up	*	25.3981	up	*	42.3166	up	*	1.31558	0.395704
EIN_252880_at	4.15306e-12	9.08155e-13	1.66308	up		3.30412	up	*	1.33394	up		2.46776	down	*	3.02669	down	*	4.63723	down	*	8.46598	9.19983	10.1902	8.88167	7.16277	6.86823	6.25271	2.9772e-05	5.6353e-06	5.21917	up	*	7.59744	up	*	2.06686	up		1.02751	up		1.98422	down		1.31148	down		1.66308	0.733857
EIN_252860_at	2.40928e-12	4.77196e-13	1.19681	down		1.43426	up	*	2.69418	up	*	1.43916	up	*	2.06151	down	*	2.16349	down	*	9.376	9.11681	9.89631	10.8058	9.90123	8.3323	8.26264	0.000228438	8.8743e-05	1.30775	up		3.76957	up	*	3.84062	up	*	3.01224	up		1.58141	up		1.21597	down		-1.19681	-0.259193
EIN_252840_at	5.82843e-14	5.36274e-15	1.72743	up	*	1.11606	down		1.17226	down		1.43575	down	*	5.78697	up	*	5.78751	up	*	9.3836	10.1722	9.22519	9.15431	8.8618	11.9164	11.9165	0.000421247	0.000188695	9.23061	up	*	6.41474	up		2.41784	up		1.5887	up		6.87473	up		10.3684	up	*	1.72743	0.788631
EIN_252800_s_at	1.08997e-06	7.30988e-07	1.08404	up		1.09687	up		1.06959	down		1.51348	down	*	1.00662	up		1.3904	down	*	10.5052	10.6216	10.6386	10.4081	9.90732	10.5147	10.0297	2.29501e-06	9.0857e-08	124.431	up	*	74.4533	up	*	73.8632	up	*	57.9699	up	*	20.3961	up	*	24.9269	up	*	1.08404	0.116425
EIN_252790_s_at	4.35803e-12	9.58841e-13	1.12764	down		1.53632	up		1.06647	down		9.84234	up	*	2.84815	up	*	1.35571	up		7.79181	7.6185	8.41128	7.69896	11.0908	9.30183	8.23085	6.04539e-05	1.52204e-05	10.0855	up	*	7.10919	up	*	7.08396	up	*	47.8205	up	*	16.8422	up	*	8.60438	up	*	-1.12764	-0.173311
EIN_252780_at	1.02851e-13	1.08214e-14	1.01915	up		1.27517	up		1.15305	down		2.57105	up	*	13.8337	up	*	9.07687	up	*	7.82188	7.84925	8.17257	7.61643	9.18424	11.612	11.0041	5.35946e-05	1.30149e-05	1.54022	up		1.71011	down		2.42577	up		2.81188	up		4.89592	up	*	9.65276	up	*	1.01915	0.0273647
EIN_252760_at	3.76681e-14	3.08251e-15	1.40303	up		2.06107	up	*	1.49571	up		4.24285	down	*	8.9547	down	*	10.8639	down	*	9.65802	10.1466	10.7014	10.2388	7.57299	6.49538	6.21655	5.74279e-05	1.42602e-05	2.5678	up		3.44029	up		1.95039	up		1.17064	up		2.48136	down		2.76912	down		1.40303	0.488544
EIN_252750_at	1.576e-13	1.83579e-14	2.45736	up	*	3.49331	up	*	1.1353	up		1.44047	down		7.03311	up	*	7.74814	up	*	7.40297	8.70008	9.20757	7.58604	6.87643	10.2171	10.3568	6.51076e-05	1.68472e-05	1.04585	up		1.40227	down		2.92588	down		2.26532	down		1.30576	up		6.35725	up	*	2.45736	1.29711
EIN_252740_at	2.13594e-12	4.12457e-13	1.0996	up		1.29828	down		2.60579	up	*	1.19102	down		2.51112	down	*	3.57142	down	*	8.23634	8.37331	7.85973	9.61806	7.98414	6.90801	6.39984	0.000121474	3.9064e-05	6.36675	up		8.26576	up	*	5.75765	up		5.01732	up		1.50705	up		2.21692	down		1.0996	0.136978
EIN_252730_at	3.04897e-11	8.95714e-12	1.08248	down		1.06949	up		1.79206	up	*	1.98843	down	*	3.10646	down	*	3.38385	down	*	9.51506	9.40072	9.61198	10.3567	8.52343	7.87979	7.75639	2.18815e-06	8.18273e-08	1.24972	down		1.48916	down		1.3209	down		2.82956	down	*	6.45665	down	*	8.26758	down	*	-1.08248	-0.11434
EIN_252720_at	2.26941e-07	1.42406e-07	1.56155	down		1.66067	up		1.30042	down		4.08011	down	*	2.28963	down		1.70508	down		5.93734	5.29436	6.6691	5.55836	3.90873	4.74222	5.16749	2.92763e-06	1.46863e-07	1.92817	down		2.46731	down	*	2.54381	down	*	5.90841	down	*	13.1669	down	*	10.8313	down	*	-1.56155	-0.64298
EIN_252700_at	3.47168e-12	7.36382e-13	1.22444	up		1.22253	down		1.3269	down		2.15513	down	*	4.44322	down	*	4.76102	down	*	8.80561	9.09774	8.51574	8.39755	7.69783	6.654	6.55434	0.000206414	7.76835e-05	1.59056	down		2.27492	down		2.632	down		4.20231	down	*	5.55296	down	*	3.2838	down	*	1.22444	0.292126
EIN_252690_at	1.44061e-11	3.82506e-12	1.83725	down	*	1.04363	up		1.92661	up	*	1.18623	up		2.88198	down	*	3.19417	down	*	6.99904	6.1215	7.06066	7.94511	7.24542	5.47199	5.3236	8.33633e-05	2.37006e-05	2.97222	up	*	1.7024	up		6.47567	up	*	3.16805	up	*	1.73074	up		1.76802	up		-1.83725	-0.877548
EIN_252680_at	7.61587e-14	7.48776e-15	1.17144	up		1.17579	up		1.57937	up	*	7.02441	up	*	7.82633	up	*	6.83791	up	*	6.95538	7.18366	7.189	7.61473	9.76776	9.92371	9.72893	7.47795e-07	1.11489e-08	1.62816	down		1.07568	down		1.02031	up		3.06205	up	*	4.68045	up	*	7.08438	up	*	1.17144	0.228285
EIN_252670_at	6.30965e-11	2.06218e-11	1.42148	up	*	2.17095	up	*	2.21024	up	*	1.12151	up		2.69878	up	*	2.91566	up	*	8.70871	9.21611	9.82704	9.85292	8.87416	10.141	10.2525	6.30555e-05	1.60836e-05	9.38075	up	*	19.1406	up	*	14.4286	up	*	8.68096	up	*	7.05728	up	*	12.0375	up	*	1.42148	0.507396
EIN_252660_at	2.49002e-14	1.80731e-15	1.09066	down		1.07154	down		1.18659	up		1.42964	up	*	6.959	up	*	6.45704	up	*	8.91043	8.78523	8.81074	9.15725	9.42608	11.7093	11.6013	0.00017136	6.107e-05	1.68103	down		1.11913	up		1.09117	up		1.33757	down		2.18854	up		2.99627	up	*	-1.09066	-0.125195
EIN_252650_at	1.88114e-10	6.96925e-11	1.01703	down		1.3302	up		1.38325	up		1.3036	down		2.70806	down	*	4.19007	down	*	9.52092	9.49655	9.93256	9.98898	9.13841	8.08366	7.45394	0.000285601	0.000117661	2.37133	down		1.60545	down		1.74788	down		2.26535	down		2.20851	down		3.91906	down	*	-1.01703	-0.0243664
EIN_252640_at	7.99514e-10	3.39373e-10	2.19598	down		5.5679	down	*	4.15109	down	*	15.5216	down	*	8.48233	down	*	2.07273	down		6.88997	5.75511	4.41284	4.83648	2.93377	3.80551	5.83843	1.3541e-05	1.7143e-06	2.37565	down		3.3648	down	*	7.05833	down	*	7.74019	down	*	15.8457	down	*	6.00659	down	*	-2.19598	-1.13486
EIN_252630_at	2.94343e-12	6.06014e-13	1.42758	down		1.29268	down		1.76062	down	*	4.69935	down	*	5.1181	down	*	7.76358	down	*	10.9963	10.4827	10.6259	10.1802	8.76382	8.64068	8.03956	7.33763e-05	1.97718e-05	1.88452	up		1.87214	up		1.21393	down		1.13382	down		3.33857	down		3.24439	down		-1.42758	-0.51357
EIN_252610_at	8.22356e-10	3.50365e-10	1.03447	down		1.24781	up		1.13948	up		1.11555	down		1.18802	down		2.54606	down	*	9.40205	9.35316	9.72145	9.59043	9.2443	9.15349	8.05379	0.000953784	0.000497218	6.51268	up		8.46525	up	*	10.3647	up	*	5.91291	up		4.25089	up		2.85495	up		-1.03447	-0.0488901
EIN_252600_at	2.0995e-14	1.42674e-15	1.58519	down		1.04706	down		13.6515	up	*	222.524	up	*	53.7001	up	*	18.2164	up	*	5.08098	4.41633	5.01464	8.85197	12.8788	10.8278	9.26815	7.79206e-07	1.23191e-08	1.06482	up		4.41622	up	*	18.8734	up	*	208.025	up	*	478.878	up	*	153.778	up	*	-1.58519	-0.664651
EIN_252160_at	1.6353e-09	7.42141e-10	1.05174	down		2.15466	up		1.97078	up		4.6344	down	*	3.44428	down	*	4.25788	down	*	5.92926	5.85648	7.03672	6.90803	3.71688	4.14506	3.83913	3.44237e-05	6.93867e-06	1.24319	down		2.91679	up	*	1.23575	down		2.30214	down		3.80432	down	*	1.33328	down		-1.05174	-0.0727801
EIN_252130_at	1.1632e-14	6.51415e-16	1.39841	down		2.20247	down	*	1.21069	up		1.25719	up		8.87027	up	*	7.03528	up	*	8.23143	7.74765	7.09231	8.50727	8.56164	11.3804	11.046	0.000904818	0.000467728	3.91292	down		5.74218	down		5.70265	down		3.82037	down		2.22734	down		1.21427	up		-1.39841	-0.483787
EIN_252060_s_at	1.73052e-11	4.70399e-12	2.70989	down	*	16.3967	down	*	1.74628	up		3.44691	down	*	12.0111	down	*	22.0359	down	*	6.90117	5.46293	2.86583	7.70545	5.11586	3.31487	2.43938	0.000249024	9.91143e-05	1.9116	up		1	down		1	down		4.53252	up		13.7029	up		29.716	up	*	-2.70989	-1.43823
EIN_251690_s_at	1.59139e-06	1.08413e-06	2.15314	down		1.33531	down		4.69038	up	*	1.27435	down		1.36539	down		2.07449	down		3.94044	2.834	3.52327	6.17015	3.59068	3.49113	2.88769	0.000357303	0.000154123	1	down		1.36492	up		3.0431	up		9.10008	up	*	2.1423	up		3.22627	up		-2.15314	-1.10644
EIN_250430_at	2.20011e-14	1.51177e-15	1.11902	down		1.38814	down		1.94801	down	*	10.4446	down	*	37.115	down	*	42.3575	down	*	11.7607	11.5985	11.2876	10.7987	8.37603	6.54679	6.35618	2.68332e-05	4.85169e-06	1.33471	down		2.48901	down		2.362	down		5.52766	down		23.7031	down	*	36.1936	down	*	-1.11902	-0.162231
EIN_250420_at	5.661e-11	1.82161e-11	1.24018	down		2.06235	up		1.81873	up		6.59934	up	*	1.85749	down		3.7108	down	*	8.54968	8.23913	9.59397	9.41261	11.272	7.65632	6.65795	3.59549e-06	2.01519e-07	2.76346	up	*	11.8585	up	*	12.1702	up	*	14.7171	up	*	16.7001	up	*	3.43753	up	*	-1.24018	-0.310551
EIN_249960_at	2.49858e-09	1.17406e-09	1.02615	up		2.2318	up	*	1.25472	up		2.36275	down	*	1.47856	up		1.38469	up		7.99563	8.03288	9.15384	8.323	6.75516	8.55982	8.46519	0.000124147	4.01135e-05	2.27664	down		1.81205	down		2.85969	down		2.03405	down		1.34266	down		2.08456	up		1.02615	0.0372462
EIN_249930_at	2.69801e-09	1.27616e-09	1.92969	down	*	1.26739	up		1.20611	up		1.59065	down		2.46546	up	*	1.16124	up		6.84691	5.89854	7.18877	7.11728	6.1773	8.14877	7.06258	8.74273e-05	2.51781e-05	2.6265	down		1.88312	up		1.68068	down		1.45623	down		2.17171	up		5.9627	up	*	-1.92969	-0.948367
EIN_249910_at	1.91985e-06	1.31693e-06	1.64735	down		1.7029	down		1.12577	up		3.41995	down	*	3.62978	down	*	3.24059	down	*	5.64281	4.92265	4.87481	5.81372	3.86883	3.78292	3.94655	0.000212302	8.05253e-05	9.84969	down	*	5.19139	down		9.28822	down	*	9.69556	down	*	12.5599	down	*	16.264	down	*	-1.64735	-0.720151
EIN_249890_at	3.0397e-13	4.13388e-14	1.72758	down		4.09477	down	*	7.85378	down	*	8.22292	down	*	2.57024	up	*	2.84146	up	*	8.69177	7.90302	6.65799	5.71839	5.65212	10.0537	10.1984	2.6174e-05	4.65188e-06	3.741	down		8.9557	down	*	22.0181	down	*	16.239	down	*	2.65919	down		1.42894	up		-1.72758	-0.788755
EIN_249860_at	2.43231e-13	3.16262e-14	1.43053	up		1.64791	down	*	2.50862	down	*	2.59198	down	*	5.81899	down	*	9.00596	down	*	11.8125	12.3291	11.0919	10.4856	10.4385	9.27175	8.64164	0.000198796	7.39958e-05	1.05287	down		1.96893	down		2.38504	down		2.48875	down		4.17908	down	*	2.01939	down		1.43053	0.516545
EIN_249850_at	1.01928e-14	5.48644e-16	1.67305	up	*	1.05597	up		1.51841	up	*	3.49404	up	*	5.90372	up	*	7.69548	up	*	6.7084	7.45088	6.78696	7.31095	8.51329	9.27002	9.65241	0.000227349	8.81094e-05	1.20154	up		1.01561	down		2.36301	down		1.09559	up		2.13011	up		8.51881	up	*	1.67305	0.742481
EIN_249840_at	2.14431e-12	4.14796e-13	1.0461	up		1.81938	up	*	2.0776	up	*	2.21799	up	*	3.48541	up	*	3.17469	up	*	9.51907	9.58409	10.3825	10.574	10.6683	11.3204	11.1857	0.000213285	8.11675e-05	2.33858	down		2.07803	down		1.16779	down		1.34356	down		2.94533	down	*	3.51991	down	*	1.0461	0.0650234
EIN_249830_at	5.40027e-10	2.2137e-10	1.3258	down		1.26035	up		2.36067	up	*	1.36613	down		1.62571	up	*	1.27618	up		9.94458	9.53772	10.2784	11.1838	9.49449	10.6456	10.2964	5.93372e-07	7.51906e-09	2.30623	up	*	4.47141	up	*	3.46062	up	*	3.87606	up	*	4.77509	up	*	4.34877	up	*	-1.3258	-0.406858
EIN_249810_at	4.0414e-09	1.97481e-09	1.46461	up		2.50946	up	*	3.00701	up	*	1.11194	up		2.38111	down	*	2.6486	down	*	6.24994	6.80046	7.57732	7.83827	6.40302	4.99831	4.84471	6.27143e-05	1.59586e-05	2.2869	up		3.13643	up		3.74572	up	*	1.60828	up		1.62105	down		2.36559	down		1.46461	0.550514
EIN_249790_at	5.52175e-08	3.21785e-08	1.52389	down		2.61116	down	*	1.39684	down		1.76558	down		3.50761	down	*	3.8333	down	*	7.98324	7.37548	6.59855	7.50107	7.1631	6.17275	6.04465	1.40521e-05	1.82162e-06	2.25571	down		3.2668	down	*	4.25103	down	*	6.03976	down	*	6.32378	down	*	9.21097	down	*	-1.52389	-0.607757
EIN_249780_at	1.98889e-15	5.90477e-17	1.90143	down	*	1.39458	up		1.12848	down		3.57136	down	*	12.2824	down	*	12.8133	down	*	10.3388	9.41176	10.8187	10.1645	8.50237	6.72033	6.65928	7.72639e-07	1.20399e-08	2.62658	down	*	1.24044	up		1.10954	down		1.95212	down	*	5.43384	down	*	20.2289	down	*	-1.90143	-0.927083
EIN_249770_at	9.59486e-15	5.0839e-16	1.03439	up		1.69178	up		33.5236	up	*	97.5964	up	*	13.5321	up	*	5.80692	up	*	5.62962	5.67841	6.38816	10.6967	12.2384	9.38794	8.1674	5.07625e-07	4.67571e-09	3.1477	down	*	2.82231	up	*	48.9098	up	*	40.0575	up	*	35.612	up	*	6.2972	up	*	1.03439	0.0487819
EIN_249760-249880_at	1.4227e-12	2.56301e-13	5.3171	up	*	5.47787	up	*	1.46495	down		11.2345	up	*	8.68837	up	*	12.5887	up	*	8.15504	10.5657	10.6087	7.60418	11.6449	11.2741	11.8091	2.51506e-06	1.04017e-07	7.99538	down	*	1.42418	down		1.38633	up		6.55731	up	*	4.5862	up	*	7.86414	up	*	5.3171	2.41064
EIN_249750_at	3.28958e-12	6.91392e-13	1.06193	up		1.03199	up		1.53592	up	*	2.93139	down	*	3.75563	down	*	3.97211	down	*	11.0823	11.169	11.1277	11.7014	9.53072	9.17325	9.0924	4.86705e-05	1.14063e-05	1.52444	down		2.62774	down		1.80934	down		2.76026	down		6.59681	down	*	8.1596	down	*	1.06193	0.0866861
EIN_249740_at	5.81944e-08	3.40552e-08	1.10373	down		1.41256	down		1.20377	up		3.19929	down	*	1.76255	down	*	1.88198	down	*	8.35186	8.20948	7.85355	8.61942	6.67411	7.5342	7.43961	5.74279e-05	1.4259e-05	4.20738	down	*	4.87395	down	*	8.08801	down	*	2.92283	down		1.06172	down		1.16312	up		-1.10373	-0.142385
EIN_249700_at	3.74072e-11	1.12914e-11	1.21548	up		1.02259	up		4.08915	down	*	9.76762	down	*	14.3616	down	*	20.8164	down	*	6.88005	7.16158	6.91227	4.84825	3.59204	3.0359	2.5004	0.000603322	0.000291243	1.21282	up		1.22823	down		5.52174	down		8.44709	down		16.7293	down		2.2645	down		1.21548	0.281532
EIN_249680_at	4.48529e-11	1.39955e-11	1.09583	down		1.58237	down		1.60917	up		3.18084	down	*	4.832	down	*	4.09842	down	*	8.66285	8.53083	8.00077	9.34917	6.99344	6.39023	6.62779	1.28353e-05	1.59576e-06	1.75285	down		3.11072	down		2.3077	down		4.85769	down	*	11.845	down	*	17.4449	down	*	-1.09583	-0.132026
EIN_249670_at	5.86534e-09	2.96276e-09	1.79394	down		1.38629	down		1.45119	up		1.29576	up		4.93448	up	*	2.81531	up	*	6.83759	5.99446	6.36636	7.37483	7.21139	9.14049	8.33089	1.33975e-05	1.6871e-06	3.68029	down	*	3.13317	down		5.51572	down	*	1.93729	down		2.07226	up		4.07339	up	*	-1.79394	-0.843134
EIN_249650_at	1.22077e-15	2.86548e-17	1.68086	down	*	1.93234	down	*	1.10885	up		1.46834	up	*	3.84678	up	*	5.69659	up	*	9.75446	9.00526	8.80411	9.90352	10.3086	11.6981	12.2646	0.000144136	4.8544e-05	2.4908	down		1.23873	down		1.12219	up		2.25868	up		1.61202	up		3.70301	up		-1.68086	-0.7492
EIN_249630_at	8.38182e-08	5.00512e-08	1.41365	down		2.29206	down	*	1.05556	up		1.94166	down	*	1.20681	up		1.18153	down		7.12789	6.62847	5.93124	7.2059	6.1706	7.39909	6.88723	2.52463e-06	1.04972e-07	2.40127	down	*	1.93184	up	*	1.04336	up		1.29923	down		1.78274	up	*	2.86983	up	*	-1.41365	-0.499424
EIN_249620_at	1.68208e-13	1.98676e-14	2.57465	up	*	1.76693	up	*	2.30195	up	*	5.00424	up	*	4.34971	up	*	9.26315	up	*	7.99482	9.35919	8.81606	9.19768	10.318	10.1157	11.2063	2.48238e-06	1.02457e-07	12.3867	up	*	7.0481	up	*	7.98257	up	*	23.4034	up	*	23.0255	up	*	37.0635	up	*	2.57465	1.36437
EIN_249610_at	6.67781e-10	2.7857e-10	1.98499	down	*	4.13603	down	*	1.51409	down		4.25939	down	*	3.66618	down	*	1.29586	down		7.80287	6.81373	5.75462	7.20441	5.71222	5.92859	7.42896	4.26866e-05	9.4024e-06	1.89192	down		3.69934	down	*	2.83246	down	*	4.32649	down	*	1.5333	down		1.41954	up		-1.98499	-0.989132
EIN_249580_at	2.02187e-11	5.59693e-12	1.3088	down		1.14817	up		1.00234	down		3.03998	down	*	1.39709	down	*	1.06808	down		9.27718	8.88894	9.47651	9.2738	7.67312	8.79475	9.18215	7.15014e-05	1.90778e-05	1.66768	up		1.06714	up		1.10328	down		2.35174	down		4.96109	down	*	2.03725	down		-1.3088	-0.388243
EIN_249570_at	1.44836e-11	3.84808e-12	2.13542	down	*	3.23495	down	*	2.88456	down	*	3.80669	down	*	1.43978	down		2.84144	up	*	8.27951	7.18499	6.58576	6.75115	6.35097	7.75366	9.78613	0.000878174	0.000452328	4.00606	down		11.4945	down		9.9178	down		6.87249	down		6.49925	down		1.18679	down		-2.13542	-1.09452
EIN_249540_at	1.51042e-14	9.19718e-16	1.32394	down		1.32084	up		1.21836	down		4.92928	down	*	4.62381	down	*	5.25887	down	*	8.53603	8.1312	8.93749	8.25109	6.23466	6.32695	6.14128	5.12333e-05	1.22862e-05	5.75853	down	*	1.02628	down		15.9062	down	*	10.8312	down	*	6.46347	down	*	2.31466	down		-1.32394	-0.404835
EIN_249520_at	5.39207e-14	4.88869e-15	1.32147	down		1.75052	down	*	1.57618	down	*	3.25028	up	*	4.92149	up	*	11.3251	up	*	7.18523	6.78309	6.37745	6.5288	8.8858	9.48433	10.6867	0.000131227	4.31528e-05	5.69295	down	*	2.71518	down		2.08074	down		1.2149	up		1.21825	up		2.35982	up		-1.32147	-0.40214
EIN_249490_at	1.42765e-09	6.41061e-10	1.41623	up		1.96203	up	*	1.50994	up		2.12933	down	*	2.53122	down	*	2.67833	down	*	7.07083	7.57288	8.04317	7.66532	5.98043	5.731	5.64949	7.91188e-06	7.39073e-07	12.4082	up	*	4.74651	up	*	3.67262	up	*	2.04303	up		1.18402	up		1.23991	up		1.41623	0.502051
EIN_249480_at	4.59324e-11	1.43631e-11	1.59011	up	*	1.53525	up	*	1.59563	down	*	1.57317	down	*	1.87723	down	*	1.71987	down	*	10.0085	10.6776	10.627	9.33439	9.35485	9.09991	9.22621	0.000525151	0.000247934	1.36339	up		2.03245	up		1.48402	up		1.10881	up		2.69885	down		2.25678	down		1.59011	0.669129
EIN_249460_at	4.80829e-14	4.17983e-15	1.178	down		1.57275	down	*	1.11903	down		1.45243	down	*	5.50711	down	*	7.50802	down	*	11.4075	11.1712	10.7542	11.2452	10.869	8.94619	8.49906	4.71665e-05	1.08699e-05	13.3417	up	*	9.70336	up	*	11.5813	up	*	7.20993	up	*	4.72071	up	*	2.72882	up		-1.178	-0.236334
EIN_249450_at	3.90757e-08	2.2293e-08	1.07218	down		1.14418	up		1.73513	up		1.08483	up		3.16559	up	*	3.28813	up	*	8.9565	8.85595	9.15082	9.75155	9.07398	10.619	10.6738	1.61581e-05	2.2416e-06	6.05854	up	*	16.1682	up	*	10.6621	up	*	13.9101	up	*	10.5843	up	*	20.4636	up	*	-1.07218	-0.100554
EIN_249440_at	1.25645e-11	3.27586e-12	1.19109	up		3.16692	up	*	1.49122	up	*	1.84861	up	*	1.19972	up		1.06547	up		10.1925	10.4447	11.8555	10.7689	11.0789	10.4552	10.2839	6.90347e-05	1.81774e-05	1.16915	down		1.08296	up		1.97288	down		1.77343	down		1.9494	down		3.33224	down	*	1.19109	0.252279
EIN_249430_at	3.35822e-12	7.08927e-13	1.05013	down		1.27518	down	*	1.35811	down	*	1.18728	down		2.19418	up	*	1.68563	up	*	9.35326	9.28269	9.00255	8.91165	9.1056	10.4869	10.1065	4.48091e-06	2.87228e-07	59.0702	up	*	25.8795	up	*	37.6948	up	*	35.5932	up	*	24.4468	up	*	54.2891	up	*	-1.05013	-0.0705681
EIN_249420_at	3.70331e-14	3.00874e-15	1.24146	down		1.19561	down		1.02171	up		1.86359	up	*	8.61483	up	*	6.32057	up	*	7.0125	6.70046	6.75475	7.04348	7.91058	10.1193	9.67255	1.52879e-05	2.07587e-06	2.21977	down		1.20502	up		2.08409	down		1.62686	down		3.5047	up	*	6.34536	up	*	-1.24146	-0.312043
EIN_249390_at	2.45962e-09	1.15451e-09	1.09006	up		1.40005	down		1.35767	up		2.17706	down	*	3.08542	down	*	1.16238	down		9.36807	9.49248	8.88259	9.8092	8.24569	7.7426	9.15098	0.000831147	0.00042453	8.29752	down	*	3.80924	down		2.08989	down		2.68683	down		3.40316	down		3.62263	down		1.09006	0.124408
EIN_249370_at	3.51789e-16	3.80936e-18	1.2746	down		1.37104	down	*	1.1167	up		6.88304	down	*	20.1066	down	*	15.1476	down	*	12.2627	11.9126	11.8074	12.4219	9.47963	7.93308	8.34166	0.000178761	6.45787e-05	1.40708	down		1.34844	down		2.23794	down		3.77909	down	*	3.76492	down	*	1.07693	down		-1.2746	-0.350041
EIN_249340_at	1.27578e-14	7.38128e-16	1.43902	up		2.7584	up	*	2.57299	up	*	35.0196	up	*	6.82326	up	*	3.79979	up	*	7.3392	7.86429	8.80303	8.70264	12.4693	10.1097	9.26512	2.06632e-06	7.41453e-08	7.02887	up	*	12.3648	up	*	9.36184	up	*	73.5365	up	*	61.7956	up	*	29.7908	up	*	1.43902	0.525089
EIN_249290_at	3.77102e-05	2.85443e-05	1.79212	down		3.1628	down		2.2579	up		1.71952	down		2.15799	down		1.47325	down		4.56898	3.72731	2.90778	5.74396	3.78697	3.45929	4.00998	9.54751e-05	2.8365e-05	15.2881	up		254.895	up	*	10.8706	up		5.29134	up		2.27864	up		2.61962	up		-1.79212	-0.841668
EIN_249280_at	8.7835e-15	4.55057e-16	1.05384	up		1.4833	down		19.0745	down	*	21.3821	down	*	14.0935	down	*	7.63798	down	*	12.7486	12.8242	12.1798	8.49503	8.33027	8.93164	9.81541	2.82895e-05	5.2185e-06	1.14782	down		1.46402	down		6.01384	down	*	7.95249	down	*	3.81237	down	*	3.12208	down	*	1.05384	0.0756493
EIN_249250_at	1.76399e-05	1.30274e-05	4.01198	up	*	1.18237	down		1.18237	down		1.38275	up		1.04929	down		2.3578	up		2.56361	4.56792	2.32193	2.32193	3.03115	2.4942	3.80105	0.000487448	0.000226233	1.08226	up		2.11776	up		1	down		1.15989	up		2.7855	up		2.24276	up		4.01198	2.00431
EIN_249230_at	2.5707e-07	1.62242e-07	1.22346	down		2.33262	down	*	1.33778	up		1.26053	down		1.43932	up		1.03373	down		9.29194	9.00098	8.07	9.71179	8.95791	9.81733	9.24409	4.76868e-05	1.10461e-05	1.83111	up		1.14531	up		1.42677	down		1.22056	up		2.97929	up		7.22875	up	*	-1.22346	-0.290969
EIN_249220_at	4.54659e-06	3.22353e-06	1.01252	up		1.52777	up	*	1.2947	up		1.45364	up	*	1.02593	up		1.3253	up		9.9093	9.92725	10.5207	10.2819	10.449	9.94624	10.3156	4.30973e-05	9.58726e-06	1.1054	down		1.64736	down		1.40508	down		1.78169	down	*	3.10072	down	*	2.18731	down	*	1.01252	0.0179548
EIN_249210_at	1.76938e-09	8.08348e-10	1.0485	down		1.04965	up		1.0612	up		1.08029	down		1.37243	up	*	2.22286	up	*	8.22638	8.15806	8.29629	8.31208	8.11496	8.68312	9.3788	8.67831e-06	8.67685e-07	1.77189	down	*	1.00083	down		1.45465	up	*	1.42067	up		1.57955	down	*	1.10183	down		-1.0485	-0.0683231
EIN_249200_at	6.97848e-09	3.57259e-09	1.41549	down		1.18926	down		1.33678	up		2.02994	up	*	2.44809	up	*	1.95276	up	*	7.17237	6.67107	6.92231	7.59114	8.19381	8.46403	8.13789	5.55749e-06	4.11943e-07	1.10848	down		1.26561	up		2.284	up	*	2.73513	up	*	3.95824	up	*	2.95284	up	*	-1.41549	-0.5013
EIN_248530_at	3.83509e-15	1.46437e-16	1.30149	up		3.83787	up	*	5.07797	up	*	7.70324	up	*	21.1405	up	*	15.8938	up	*	6.07608	6.45624	8.01638	8.42033	9.02154	10.478	10.0665	2.83727e-06	1.3694e-07	1.03263	down		1.50331	down		1.33301	down		2.90497	up	*	7.54307	up	*	13.1121	up	*	1.30149	0.38016
EIN_248520_at	6.71966e-14	6.45969e-15	1.12966	down		1.39003	down		1.52911	down	*	1.82383	down	*	6.90548	down	*	9.00174	down	*	9.12281	8.94691	8.64769	8.51012	8.25583	6.33507	5.95261	2.8795e-05	5.35666e-06	1.67759	down		1.68346	up		1.68228	up		1.34127	down		2.23706	down		4.41518	down	*	-1.12966	-0.175895
EIN_248510_at	1.04981e-15	2.23509e-17	1.37012	down		1.10493	up		1.89466	up	*	39.5877	up	*	16.6414	up	*	8.99263	up	*	7.18842	6.73412	7.33237	8.11036	12.4954	11.2451	10.3572	1.40303e-05	1.81761e-06	1.07163	down		2.17878	up		2.47466	up		13.0637	up	*	13.0517	up	*	6.28015	up	*	-1.37012	-0.454305
EIN_248500_at	1.69522e-12	3.14094e-13	1.4913	down	*	1.06702	down		1.31691	down	*	3.06425	down	*	1.4114	down	*	1.54916	down	*	11.7216	11.145	11.628	11.3245	10.1061	11.2245	11.0901	9.71866e-06	1.02518e-06	2.18011	down	*	3.72191	down	*	3.43581	down	*	3.29548	down	*	1.29375	down		1.30508	down		-1.4913	-0.576575
EIN_248490_at	5.96217e-10	2.46661e-10	1.27403	up		2.94099	up	*	6.95406	up	*	2.56333	up	*	2.02914	up	*	1.00909	down		6.96588	7.31529	8.52218	9.76374	8.3239	7.98675	6.95282	7.71176e-05	2.12522e-05	2.02748	down		1.71249	up		1.62012	up		2.13319	up		1.30845	up		1.30218	down		1.27403	0.349403
EIN_248470_at	5.16537e-10	2.11089e-10	1.21662	up		1.02979	up		1.10186	down		3.05211	down	*	2.64194	down	*	2.73623	down	*	6.46723	6.75011	6.50959	6.32729	4.85742	5.06563	5.01504	0.00044244	0.000200425	7.32737	up	*	5.54665	up	*	3.92411	up		2.76987	up		1.80027	up		2.25926	up		1.21662	0.282881
EIN_248450_at	3.18638e-06	2.23181e-06	1.05795	down		1.14802	down		1.47513	up		1.65756	down	*	1.34207	up		1.00766	up		9.68332	9.60205	9.48418	10.2442	8.95426	10.1078	9.69433	5.0616e-05	1.20819e-05	4.32107	down	*	1.8336	down		2.454	down		5.20261	down	*	4.0537	down	*	5.32143	down	*	-1.05795	-0.0812702
EIN_248440_at	1.30377e-07	7.94103e-08	1.74124	down		3.21795	down	*	2.52252	down	*	3.98753	down	*	2.07425	down	*	2.11449	down	*	9.05734	8.25723	7.3712	7.72248	7.06184	8.00475	7.97703	0.000130891	4.30093e-05	17.1629	up	*	14.7527	up	*	6.40329	up		12.8306	up	*	34.874	up	*	78.5019	up	*	-1.74124	-0.800113
EIN_248420_at	1.42298e-14	8.48294e-16	1.32975	down		1.13679	down		2.89499	up	*	8.99312	up	*	2.70934	up	*	1.66063	up	*	9.09956	8.6884	8.91459	10.6331	12.2684	10.5375	9.83129	0.000184268	6.70208e-05	6.09349	down	*	2.25836	down		1.25221	up		1.31606	up		2.39755	up		1.05449	up		-1.32975	-0.411152
EIN_248400_at	6.11914e-12	1.41888e-12	1.0302	up		1.09979	down		1.34037	down		1.80082	up	*	3.48769	up	*	2.61238	up	*	7.47076	7.51368	7.33353	7.04813	8.31942	9.27304	8.85613	2.52515e-05	4.38795e-06	4.2424	down	*	1.78699	down		2.31653	down		1.25386	down		1.60452	up		2.10982	up		1.0302	0.0429211
EIN_248380_at	1.60527e-14	1.00717e-15	1.34404	down	*	1.85835	down	*	1.46103	down	*	3.04645	down	*	6.63134	down	*	5.66799	down	*	11.1162	10.6896	10.2222	10.5692	9.50908	8.38691	8.61337	0.000343005	0.000146511	3.37857	down		3.95969	down	*	7.9716	down	*	4.33478	down	*	2.58494	down		3.24273	down		-1.34404	-0.426578
EIN_248170_at	1.63499e-11	4.41955e-12	1.4865	down	*	1.75698	down	*	1.18267	down		1.37064	down	*	2.5307	up	*	1.22362	down		7.37995	6.80803	6.56686	7.1379	6.9251	8.71949	7.08879	3.173e-05	6.15967e-06	1.03763	up		2.43472	down	*	3.17312	down	*	2.8386	down	*	1.24071	down		1.16219	up		-1.4865	-0.57192
EIN_248160_at	1.23427e-11	3.20661e-12	1.33983	down		1.03859	down		1.26704	up		2.17185	down	*	2.77075	down	*	3.92572	down	*	8.30508	7.88303	8.25046	8.64654	7.18616	6.8348	6.33212	6.41628e-06	5.29577e-07	1.40315	down		1.83775	down		1.0837	up		2.39704	down	*	6.25223	down	*	7.10179	down	*	-1.33983	-0.422054
EIN_248150_at	1.89375e-09	8.68989e-10	1.94522	down	*	1.79235	down	*	2.95505	down	*	1.52096	down	*	1.04095	down		1.2333	down		9.9076	8.94767	9.06575	8.34441	9.30262	9.8497	9.60507	2.256e-05	3.7221e-06	2.23687	down		1.88615	down		2.08129	down		1.21146	up		1.70352	up		3.3485	up	*	-1.94522	-0.959932
EIN_248140_at	9.24748e-12	2.29095e-12	1.01111	down		1.76912	up	*	1.58944	up	*	1.07938	up		2.319	down	*	4.06245	down	*	9.4402	9.42426	10.2632	10.1087	9.5504	8.22669	7.41785	0.00025785	0.000103362	1.79564	down		1.71624	down		1.48592	down		2.10791	down		2.27008	down		5.55327	down	*	-1.01111	-0.015933
EIN_248130_at	9.92137e-12	2.48994e-12	1.60041	down	*	1.30098	down		1.62671	down	*	3.15949	down	*	1.23028	up		1.23809	up		9.42948	8.75104	9.04989	8.72752	7.76979	9.72847	9.73759	7.14022e-06	6.41128e-07	6.55881	down	*	2.16421	down	*	5.6173	down	*	6.61554	down	*	3.16203	down	*	1.36239	down		-1.60041	-0.67844
EIN_248120_at	1.80822e-12	3.39137e-13	1.05384	down		1.3446	up		1.02801	down		1.23861	down		3.23328	up	*	3.22598	up	*	10.1908	10.1152	10.618	10.151	9.8821	11.8838	11.8806	1.55629e-05	2.13413e-06	4.48731	up	*	8.16406	up	*	8.30871	up	*	5.14711	up	*	6.55152	up	*	10.0781	up	*	-1.05384	-0.075655
EIN_248000_at	2.84264e-14	2.1139e-15	1.33836	down	*	5.92849	down	*	3.9003	down	*	6.37171	down	*	3.81168	down	*	1.42144	down	*	12.0633	11.6428	9.49564	10.0997	9.39162	10.1329	11.5559	2.80168e-06	1.3232e-07	3.9811	down	*	13.7617	down	*	11.7386	down	*	13.784	down	*	4.27009	down	*	1.04531	up		-1.33836	-0.420465
EIN_247040_at	6.8004e-11	2.2443e-11	1.98891	down	*	1.39511	down		1.00123	up		5.9219	down	*	7.85322	down	*	8.08925	down	*	7.07525	6.08327	6.59487	7.07703	4.50919	4.10197	4.05925	0.000129727	4.25066e-05	1.62729	down		1.0387	up		1.24755	down		1.81999	down		3.27803	down	*	2.34147	down	*	-1.98891	-0.991979
EIN_246740_at	2.26095e-10	8.5418e-11	2.00096	down	*	1.0145	up		3.0544	up	*	2.93072	down	*	3.01077	down	*	2.50318	down	*	7.48675	6.48606	7.50752	9.09764	5.9355	5.89662	6.16299	9.86303e-06	1.06559e-06	9.26879	down	*	7.96149	down	*	13.2969	down	*	3.25791	down		1.05544	up		2.05449	up		-2.00096	-1.00069
EIN_245460_s_at	2.18204e-13	2.7735e-14	1.11781	up		5.97936	up	*	3.32215	up	*	1.37285	up		14.3048	up	*	15.61	up	*	7.27599	7.43667	9.85598	9.00811	7.73317	11.1144	11.2404	3.31843e-05	6.60499e-06	2.38101	down		1.07668	down		1.96281	down		1.11793	down		1.48853	up		3.37326	up	*	1.11781	0.160678
EIN_245390_at	1.07056e-15	2.38603e-17	1.98175	down	*	22.9225	down	*	9.5076	down	*	170.473	down	*	46.0745	down	*	24.213	down	*	12.8392	11.8524	8.32052	9.59013	5.42581	7.31331	8.2415	1.68694e-05	2.40565e-06	8.71499	down	*	54.1226	down	*	10.992	down	*	43.1778	down	*	190.432	down	*	25.6369	down	*	-1.98175	-0.986778
EIN_244830_s_at	1.04701e-08	5.51065e-09	2.35766	down	*	3.11354	down	*	1.03465	up		1.03868	up		1.60769	down		2.37033	down	*	6.68535	5.448	5.0468	6.7345	6.74011	6.00037	5.44026	0.000222912	8.58453e-05	3.52892	up		2.35753	up		9.29252	up		15.8528	up	*	18.5553	up	*	17.0896	up	*	-2.35766	-1.23736
EIN_244180_at	2.74605e-13	3.64677e-14	1.51596	up		2.6154	down	*	2.15775	down	*	2.18906	down	*	9.29498	down	*	9.41418	down	*	11.78	12.3802	10.393	10.6705	10.6497	8.56356	8.54518	3.66215e-05	7.57123e-06	1.58786	down		2.53234	down		3.03432	down	*	4.22515	down	*	6.45149	down	*	8.09706	down	*	1.51596	0.600227
EIN_244140_at	1.86465e-14	1.21696e-15	3.02752	up	*	6.34266	up	*	1.03624	down		10.8486	down	*	1.5476	down		1.68571	down	*	7.14959	8.74773	9.81468	7.09824	3.71016	6.51956	6.39623	1.78111e-06	5.37047e-08	1.46752	up		1.02354	up		7.15478	down	*	31.1482	down	*	35.3975	down	*	8.71967	down	*	3.02752	1.59814
EIN_244110_at	2.1087e-14	1.43654e-15	2.30351	down	*	1.16598	down		4.31424	down	*	119.675	down	*	89.2646	down	*	41.5708	down	*	10.1	8.89619	9.87848	7.99092	3.19705	3.62001	4.72253	1.72458e-06	5.02615e-08	2.48058	up		5.82343	up	*	1.89108	down		3.42678	down	*	20.4698	down	*	11.0878	down	*	-2.30351	-1.20384
EIN_244100_at	1.38836e-12	2.49648e-13	1.06883	up		1.97622	down	*	1.19148	down		6.31014	down	*	11.8655	down	*	11.1938	down	*	5.89103	5.98706	4.90829	5.63828	3.23336	2.32233	2.4064	0.000133338	4.40126e-05	1.72777	down		2.83994	down		6.77444	down	*	4.10613	down	*	7.30456	down	*	3.77434	down	*	1.06883	0.0960364
EIN_244090_at	1.40429e-12	2.52867e-13	2.47325	down	*	2.91429	down	*	2.29228	down	*	14.5955	down	*	21.698	down	*	19.3821	down	*	10.8635	9.55709	9.32035	9.66671	6.99604	6.42401	6.58684	0.000152374	5.24942e-05	1.86656	down		2.0794	up		1.88768	down		2.16458	down		4.85233	down	*	3.34827	down		-2.47325	-1.30641
EIN_243980_at	1.3496e-05	9.88537e-06	1.35173	down		1.09122	up		1.51925	up		1.41296	down		1.40116	up		1.15985	down		6.08642	5.65161	6.21237	6.68978	5.5877	6.57304	5.87248	7.06994e-05	1.87349e-05	1.58498	down		1.44058	down		1.82606	down		1.25361	down		2.38178	up		2.92832	up	*	-1.35173	-0.434808
EIN_243640_at	4.22025e-11	1.29979e-11	1.27779	up		1.02828	down		1.31988	down		2.49509	down	*	2.79767	down	*	4.45846	down	*	10.7343	11.0879	10.694	10.3339	9.41517	9.25004	8.57772	0.000161148	5.62839e-05	1.59839	up		1.01113	down		1.10001	up		1.80661	down		3.516	down		3.21141	down		1.27779	0.35365
EIN_243630_at	1.35037e-11	3.5514e-12	1.40738	down		1.18223	up		1.08251	down		1.49193	down		3.2349	up	*	4.00507	up	*	9.9379	9.44488	10.1794	9.82353	9.36072	11.6316	11.9397	0.000435627	0.000196825	1.57841	up		1.69779	up		2.6982	up	*	1.44954	up		1.04236	down		1.77828	up		-1.40738	-0.493015
EIN_243620_at	6.02676e-08	3.53647e-08	2.36076	down	*	5.91578	down	*	1.55523	down		1.26931	up		1.02497	down		1.61362	down		6.60105	5.3618	4.03648	5.96392	6.94509	6.56546	5.91075	0.000207355	7.81076e-05	2.02219	down		3.01399	down		2.42237	down		1.18092	down		2.47859	up		2.68362	up		-2.36076	-1.23925
EIN_243610_at	1.38887e-15	3.58607e-17	1.80129	down	*	1.1674	down		1.48211	down	*	4.58136	down	*	3.40101	down	*	4.70311	down	*	10.2687	9.4197	10.0454	9.70107	8.07295	8.50276	8.03511	0.00018461	6.72074e-05	2.26192	up		1.51523	up		1.82154	up		1.30329	down		2.12453	down		1.95254	down		-1.80129	-0.849031
EIN_243600_at	4.30547e-09	2.1158e-09	1.33407	up		7.48953	up	*	13.7127	up	*	7.96989	up	*	1.38878	up		1.31297	down		3.55759	3.97342	6.46247	7.33504	6.55215	4.03141	3.16476	0.000140839	4.71596e-05	1.07006	down		10.7384	up	*	5.67334	up		1.52116	up		1.78734	up		1.9406	down		1.33407	0.415829
EIN_243560_at	7.874e-13	1.29335e-13	1.10591	down		1.73516	down	*	1.12216	up		1.18897	up		3.90606	down	*	3.71652	down	*	9.80686	9.66163	9.01179	9.97314	10.0566	7.84114	7.9129	0.000121474	3.90655e-05	2.35263	up		2.89947	up		3.39667	up		2.06036	up		1.20702	up		2.54852	down		-1.10591	-0.145228
EIN_243550_at	1.64701e-12	3.03498e-13	1.08896	up		1.26512	down		3.51734	down	*	2.05407	down	*	6.18548	down	*	4.41804	down	*	10.399	10.522	10.0597	8.58452	9.36052	7.77012	8.2556	0.000164702	5.80452e-05	1.2039	up		1.49949	down		2.06166	down		3.21065	down		10.1909	down	*	7.86738	down	*	1.08896	0.122955
EIN_243540_at	3.27823e-10	1.28538e-10	1.08505	up		1.31271	up		1.39545	up		1.43408	down		2.43164	down	*	3.95857	down	*	8.12878	8.24655	8.52133	8.60951	7.60865	6.84685	6.1438	9.38191e-06	9.72014e-07	6.7147	up	*	4.03061	up	*	4.28281	up	*	3.07957	up	*	2.5241	up	*	1.7096	up		1.08505	0.117767
EIN_243520_at	8.08657e-08	4.82542e-08	1.14516	down		2.34557	down	*	2.73692	down	*	1.85641	down	*	1.08758	down		1.21968	down		7.5359	7.34035	6.30596	6.08335	6.64338	7.41478	7.24939	0.000113127	3.54134e-05	6.09962	down	*	3.21167	down		3.12899	down		1.64786	down		1.33166	up		1.91343	up		-1.14516	-0.195552
EIN_243510_at	1.76424e-15	4.96486e-17	1.39218	down	*	4.20414	down	*	2.06817	down	*	2.76271	down	*	3.10775	up	*	4.43388	up	*	8.28189	7.80455	6.21008	7.23354	6.81581	9.91776	10.4305	2.34362e-06	9.43608e-08	3.63663	down	*	1.59774	down		1.58826	down		1.54919	down		1.37537	up		7.52207	up	*	-1.39218	-0.477349
EIN_243500_at	4.46964e-11	1.39352e-11	1.51328	up		2.5019	up	*	1.48251	up		1.9668	up	*	1.62122	down	*	2.54161	down	*	7.93134	8.52902	9.25437	8.49938	8.90719	7.23426	6.5856	0.000111096	3.45679e-05	4.83465	up	*	6.80892	up	*	1.57298	up		2.54852	up		2.93574	up		1.33609	up		1.51328	0.597677
EIN_243470_at	6.83946e-12	1.61639e-12	2.46754	down	*	4.69502	down	*	3.57704	down	*	4.63753	down	*	5.9566	down	*	10.0406	down	*	10.0637	8.76062	7.83257	8.22493	7.85034	7.48921	6.73592	1.52745e-05	2.07143e-06	11.0713	down	*	7.88643	down	*	31.0352	down	*	10.9256	down	*	2.62361	down		1.8481	down		-2.46754	-1.30307
EIN_243460_at	5.47224e-10	2.24689e-10	1.1465	up		1.00805	up		1.59503	down	*	1.09561	up		1.8665	down	*	3.68928	down	*	8.26596	8.46319	8.27752	7.59238	8.39769	7.36562	6.38262	0.000296575	0.000123182	1.35849	up		1.24349	up		1.07096	up		1.46388	up		1.9042	up	*	2.1062	up	*	1.1465	0.197236
EIN_243450_at	2.98836e-12	6.18002e-13	1.22794	down		2.95663	down	*	2.4744	down	*	3.52312	down	*	5.34474	down	*	8.65149	down	*	9.56013	9.26389	7.99617	8.25305	7.74327	7.14201	6.44718	9.32112e-07	1.85221e-08	57.453	up	*	11.9651	up	*	16.4877	up	*	19.419	up	*	20.0624	up	*	33.3927	up	*	-1.22794	-0.296237
EIN_243440_at	2.82872e-09	1.3437e-09	1.18006	down		1.4984	down		1.08953	down		3.47503	down	*	1.21611	up		1.29747	down		7.69359	7.45473	7.11016	7.56989	5.89656	7.97587	7.31788	9.71866e-06	1.02698e-06	3.36389	down	*	1.69243	up		1.53823	down		1.8712	down	*	1.76664	down		1.4714	down		-1.18006	-0.238858
EIN_243430_at	1.06568e-11	2.70857e-12	1.11898	up		2.16252	up	*	4.05796	up	*	24.6358	up	*	4.24631	up	*	2.2069	up	*	8.25383	8.41601	9.36655	10.2746	12.8765	10.34	9.39585	9.18278e-06	9.42875e-07	1.09255	up		1.61351	up		8.04783	up	*	8.92249	up	*	13.2908	up	*	3.03945	up		1.11898	0.162181
EIN_243420_at	1.90813e-12	3.61887e-13	1.29004	up	*	2.28294	down	*	1.31649	down	*	1.295	down	*	2.51505	down	*	1.04794	up		9.76173	10.1291	8.57084	9.36503	9.38878	8.43114	9.82929	0.000455083	0.000207675	1.77118	up		2.72869	up		1.59671	down		1.01386	up		2.11461	up		4.8689	up		1.29004	0.367418
EIN_243410_at	1.18676e-11	3.06821e-12	1.82726	up		1.93333	up	*	1.44632	up		1.37347	down		2.54301	down	*	8.16444	down	*	6.74242	7.6121	7.69351	7.27481	6.28459	5.39588	3.71306	0.000106684	3.27994e-05	2.75084	up	*	1.20405	up		1.62668	down		1.02852	down		2.43924	up		1.78742	up		1.82726	0.869679
EIN_243400_at	9.47672e-12	2.35762e-12	1.33522	down	*	1.96637	up	*	1.393	up	*	1.34291	up	*	1.63617	up	*	1.99669	up	*	10.1416	9.72448	11.1171	10.6197	10.5669	10.8519	11.1392	0.000166189	5.86674e-05	4.68505	up	*	6.76052	up	*	5.60189	up	*	5.33912	up	*	5.86275	up	*	5.7622	up	*	-1.33522	-0.417073
EIN_243390_at	2.21801e-14	1.53712e-15	1.62642	up	*	1.96386	down	*	1.21096	down		2.1232	up	*	4.11414	up	*	5.68181	up	*	9.66068	10.3624	8.68699	9.38454	10.7469	11.7013	12.167	3.21204e-05	6.28501e-06	2.4444	down		2.42451	up		3.80148	down		1.44078	up		3.83292	up		7.68402	up	*	1.62642	0.7017
EIN_243370_at	3.68201e-10	1.46042e-10	1.08137	up		1.07124	up		1.03089	down		1.83995	down	*	1.15787	up		1.40642	up	*	11.2137	11.3266	11.313	11.1699	10.3341	11.4252	11.7058	0.000343183	0.000146703	4.75719	up	*	4.0003	up	*	4.15533	up	*	2.91172	up		2.24492	up		3.64988	up	*	1.08137	0.112854
EIN_243330_at	1.73552e-09	7.91858e-10	1.20334	down		1.24221	down		1.34672	down		1.94462	down	*	2.76287	down	*	2.98634	down	*	11.4037	11.1367	11.0908	10.9743	10.4442	9.93756	9.82535	0.000108829	3.36423e-05	2.40663	down	*	1.63926	down		3.41725	down	*	3.28318	down	*	1.8664	down		2.42335	down	*	-1.20334	-0.267044
EIN_243320_at	3.31586e-15	1.18259e-16	1.20567	down		2.41005	down	*	1.50156	down	*	1.39615	up	*	5.19473	up	*	5.91286	up	*	9.50706	9.23723	8.238	8.9206	9.98852	11.8841	12.0709	1.34908e-05	1.70394e-06	1.31138	down		2.716	up		2.11404	up		2.38328	up		5.62453	up	*	11.3644	up	*	-1.20567	-0.269837
EIN_243310_at	1.1632e-14	6.48993e-16	2.03928	up		5.94174	up	*	106.7	up	*	1169.92	up	*	140.496	up	*	44.3521	up	*	2.56524	3.59329	5.13612	9.30266	12.7574	9.69962	8.03617	6.75222e-08	5.89055e-11	1.70236	up		9.50431	up	*	69.9908	up	*	234.586	up	*	401.088	up	*	65.6574	up	*	2.03928	1.02806
EIN_243290_at	1.35008e-15	3.34964e-17	1.01023	up		1.2854	down	*	2.17456	down	*	1.84913	down	*	2.66241	up	*	3.45202	up	*	9.3896	9.40429	9.02738	8.26887	8.50275	10.8023	11.177	3.09365e-06	1.6078e-07	1.92257	up	*	4.6613	up	*	4.75413	up	*	2.73011	up	*	2.41601	up	*	6.20659	up	*	1.01023	0.0146894
EIN_243280_at	2.05626e-11	5.71221e-12	1.19254	up		2.70136	up	*	1.09905	down		1.45496	down	*	1.09098	up		1.01993	down		8.75477	9.0088	10.1885	8.61852	8.21379	8.88039	8.7263	7.06946e-07	9.70621e-09	1.42895	up	*	1.11182	up		1.72987	up	*	1.25069	down		1.73015	down	*	2.72902	down	*	1.19254	0.254035
EIN_243270_at	2.87307e-10	1.11516e-10	2.52746	down	*	2.10029	down	*	1.72959	up	*	1.07104	up		2.06279	up	*	1.44763	down		8.33715	6.99946	7.26656	9.12758	8.43617	9.38175	7.80346	0.000357171	0.000154006	1.75464	down		1.02154	up		1.50429	up		1.22942	down		2.80165	down		3.3668	down		-2.52746	-1.33769
EIN_243250_at	2.03251e-07	1.2672e-07	1.28366	down		1.06399	up		1.39669	down		9.04729	down	*	7.06726	down	*	9.19445	down	*	6.41123	6.05096	6.50071	5.92922	3.23374	3.59007	3.21046	0.000249024	9.91525e-05	2.24782	down		3.6315	up		2.57354	down		4.57205	down		6.0456	down		2.54278	down		-1.28366	-0.360268
EIN_243240_at	3.06891e-17	4.09019e-20	1.61171	up	*	2.87927	up	*	4.31983	up	*	179.615	up	*	30.2328	up	*	13.8587	up	*	4.6762	5.36479	6.20191	6.78718	12.165	9.59425	8.46892	5.66996e-07	6.56129e-09	1.16585	down		3.4315	up	*	2.796	up	*	19.7291	up	*	13.9585	up	*	5.92394	up	*	1.61171	0.68859
EIN_243230_at	1.51783e-14	9.25507e-16	1.30983	up	*	1.21674	down	*	1.1724	down		2.45769	up	*	2.69394	up	*	3.00187	up	*	9.65603	10.0454	9.37301	9.42656	10.9533	11.0857	11.2419	0.000738738	0.000370365	2.91648	up		3.08377	up	*	2.24956	up		3.52706	up	*	2.02924	up		2.94784	up	*	1.30983	0.389375
EIN_243220_at	2.48794e-09	1.16843e-09	2.62231	down	*	1.00307	up		1.51591	down		2.72162	down	*	2.31789	down	*	3.32711	down	*	8.72506	7.33422	8.72949	8.12488	7.28059	7.51225	6.99079	0.000253929	0.000101492	1.02718	up		2.1494	down	*	1.52535	down		2.12352	down	*	1.93963	down		1.77454	down		-2.62231	-1.39084
EIN_243210_at	4.10347e-14	3.43049e-15	2.24531	up	*	2.78129	up	*	6.6112	up	*	1.05557	down		1.13964	up		1.30286	down		7.63638	8.80329	9.11213	10.3613	7.55835	7.82495	7.2547	2.78269e-06	1.29048e-07	4.50292	up	*	6.23743	up	*	10.5595	up	*	9.37452	up	*	2.01119	up		1.0713	up		2.24531	1.16691
EIN_243200_at	6.34701e-11	2.07706e-11	3.99067	up	*	7.94141	up	*	10.9413	up	*	4.48904	up	*	6.25084	up	*	2.46119	up	*	4.78189	6.77852	7.77128	8.2336	6.9483	7.42594	6.08125	2.07223e-05	3.29327e-06	1.4974	up		10.8729	up	*	9.9846	up	*	5.11901	up	*	2.16921	up		1.13948	down		3.99067	1.99663
EIN_243190_at	1.38938e-10	4.99224e-11	1.00123	down		2.48802	up	*	1.28544	down		2.87261	down	*	1.01425	down		1.33303	down		8.67693	8.67515	9.99193	8.31466	7.15457	8.65652	8.26223	0.000179337	6.48345e-05	1.73551	up		1.04839	up		1.05582	up		1.42327	up		3.5242	up		7.75433	up	*	-1.00123	-0.00177765
EIN_243170_at	8.51374e-11	2.88737e-11	2.11102	up	*	1.70585	up	*	1.05448	down		1.04842	down		2.08781	down	*	3.01833	down	*	7.80987	8.88781	8.58036	7.73333	7.74165	6.74788	6.21611	1.60718e-05	2.22287e-06	1.66371	up		1.35089	up		1.40008	down		1.77945	down		3.93362	down	*	5.23798	down	*	2.11102	1.07794
EIN_243160_at	6.26696e-12	1.45843e-12	1.28173	up		1.37628	down		2.87756	down	*	1.30457	down		2.96297	up	*	2.90556	up	*	10.8059	11.164	10.3451	9.28101	10.4223	12.3729	12.3447	0.000358842	0.000154908	14.97	up		112.29	up	*	46.1308	up	*	41.9457	up	*	60.0355	up	*	126.735	up	*	1.28173	0.358095
EIN_243150_at	2.13266e-10	8.01048e-11	1.23897	down		1.00565	up		1.07126	up		1.91995	down	*	3.31677	down	*	4.47813	down	*	8.73261	8.42347	8.74075	8.83192	7.79155	7.00284	6.56972	3.5107e-05	7.14146e-06	3.43366	down	*	1.53953	down		1.26066	down		1.74466	down		4.38304	down	*	4.65875	down	*	-1.23897	-0.309145
EIN_243140_at	1.01284e-15	2.05571e-17	1.13896	up		4.13863	up	*	3.9215	up	*	11.305	up	*	1.16104	up		2.08143	down	*	7.46552	7.65323	9.51467	9.43692	10.9644	7.68093	6.40794	1.01494e-05	1.10881e-06	1.67822	down		10.6029	up	*	4.04303	up	*	3.91545	up	*	17.9082	up	*	2.69377	up		1.13896	0.187718
EIN_243130_at	1.71976e-15	4.70077e-17	2.97496	up	*	9.90849	up	*	2.97634	up	*	115.602	up	*	24.8575	up	*	12.7736	up	*	5.77741	7.35029	9.08608	7.35095	12.6304	10.413	9.4525	6.74117e-06	5.81448e-07	2.37858	up		10.4656	up	*	1.18826	up		91.2629	up	*	132.221	up	*	51.8848	up	*	2.97496	1.57287
EIN_243120_at	1.56058e-07	9.5997e-08	2.85618	up	*	2.18171	up	*	1.75039	up		2.29635	up	*	5.7577	up	*	2.62489	up	*	7.70324	9.21733	8.8287	8.51091	8.90258	10.2287	9.09549	1.92765e-05	2.94863e-06	1.60387	up		1.95265	up		5.20673	down	*	1.98659	down		1.16987	down		1.30515	up		2.85618	1.51409
EIN_243100_at	3.66609e-15	1.37209e-16	1.23955	down		2.30399	down	*	1.65843	down	*	1.42973	up	*	6.90019	up	*	7.41768	up	*	9.12632	8.81651	7.92219	8.39651	9.64206	11.913	12.0173	4.8445e-06	3.30977e-07	1.66569	up		1.88946	up		1.05886	up		1.6354	up		6.28088	up	*	15.8733	up	*	-1.23955	-0.309814
EIN_243090_at	7.00362e-13	1.12211e-13	1.33436	down		2.44057	down	*	2.44057	down	*	3.36842	up	*	16.9216	up	*	13.1094	up	*	3.60914	3.193	2.32193	2.32193	5.36122	7.68994	7.32167	1.77252e-06	5.25544e-08	1.71053	down		1.33085	down		1.77298	down		1.58878	up		10.3176	up	*	15.6998	up	*	-1.33436	-0.416146
EIN_243080_at	1.82391e-11	4.99007e-12	1.43422	up		1.04238	down		1.03343	up		1.91993	down	*	2.73656	up	*	2.88037	up	*	7.39339	7.91366	7.33351	7.44083	6.45234	8.84576	8.91965	2.88615e-05	5.37715e-06	1.43352	down		1.28751	up		1.85973	down		3.82944	down	*	2.62239	down	*	1.01279	down		1.43422	0.520264
EIN_243070_at	2.19869e-10	8.28625e-11	1.39595	down		1.70727	down	*	1.39289	down		1.42536	down		4.31041	down	*	5.73516	down	*	9.75102	9.26978	8.97933	9.27294	9.23969	7.64319	7.23119	1.14097e-05	1.3331e-06	2.3603	down	*	1.40253	down		1.83565	down		2.79498	down	*	4.36616	down	*	8.69406	down	*	-1.39595	-0.481243
EIN_243050_at	6.55616e-15	3.06028e-16	1.15964	down		1.33573	up		3.25286	up	*	86.5627	up	*	14.4955	up	*	7.66579	up	*	3.94689	3.73322	4.36452	5.6486	10.3826	7.80443	6.88532	3.50592e-06	1.94905e-07	2.00073	down		2.74621	up		2.67563	up		46.6037	up	*	33.9716	up	*	15.2946	up	*	-1.15964	-0.213672
EIN_243040_at	6.63772e-06	4.76196e-06	1.34139	down		2.26925	down	*	1.01062	down		1.63256	up		1.01873	down		1.76661	down		6.44526	6.02153	5.26304	6.43001	7.15239	6.41849	5.62427	0.000117094	3.71737e-05	1.13798	up		2.03141	up		1.03482	up		2.18717	up		5.2064	up	*	6.48618	up	*	-1.34139	-0.423726
EIN_243030_at	8.77362e-13	1.47063e-13	1.4853	up	*	1.6333	up	*	2.56355	up	*	1.73965	up	*	1.59047	up	*	3.14776	up	*	9.92544	10.4962	10.6332	11.2836	10.7242	10.5949	11.5798	4.88616e-06	3.37899e-07	4.7539	up	*	13.3247	up	*	6.91199	up	*	11.7901	up	*	20.3144	up	*	21.8571	up	*	1.4853	0.57075
EIN_243020_at	2.29162e-13	2.94396e-14	1.52507	down	*	1.15625	down		1.66409	up	*	1.98466	down	*	2.87717	down	*	3.51106	down	*	8.76551	8.15663	8.55606	9.50025	7.77662	7.24086	6.95361	0.000674923	0.0003328	1.64124	down		1.25104	down		1.29867	up		1.81926	down		5.72573	down		4.87341	down		-1.52507	-0.608878
EIN_243010_at	3.92176e-15	1.51725e-16	1.29142	down		1.12007	up		1.80868	down	*	6.51352	down	*	6.51094	down	*	10.6351	down	*	10.0394	9.67042	10.203	9.18443	7.33594	7.33651	6.62862	5.49e-06	4.0396e-07	1.49599	up		2.62428	up	*	3.0155	down	*	2.33732	down	*	1.18888	down		1.1635	down		-1.29142	-0.368953
EIN_243000_at	1.21406e-14	6.91267e-16	1.00638	up		1.19829	up		1.00149	down		1.53579	down	*	4.40572	up	*	6.4485	up	*	8.58206	8.59123	8.84304	8.57991	7.96308	10.7214	11.271	0.000381607	0.000167275	2.78348	down		1.1793	down		2.54792	down		4.094	down	*	2.90153	down		1.14812	up		1.00638	0.00916862
EIN_242990_at	1.62604e-05	1.19717e-05	1.41893	down		2.15194	down		1.15603	down		1.71017	up		1.11059	down		1.99163	down		5.0668	4.56199	3.96116	4.85762	5.84094	4.91547	4.07285	0.000418716	0.00018729	1.04778	down		1.00087	down		1.08535	up		2.30264	up		5.93305	up		7.34296	up		-1.41893	-0.504804
EIN_242980_at	8.76917e-12	2.14841e-12	1.04899	up		1.39106	up		1.04385	down		1.29945	down		2.84467	up	*	3.19741	up	*	9.94827	10.0173	10.4245	9.88636	9.57037	11.4565	11.6252	1.49129e-05	2.00413e-06	28.3342	up	*	23.7638	up	*	32.8255	up	*	18.0014	up	*	14.6785	up	*	34.4035	up	*	1.04899	0.0690041
EIN_242940_at	6.27618e-10	2.61024e-10	1.34743	down		1.86044	up	*	1.36035	up		1.4502	down	*	1.26794	up		1.46731	up	*	9.44978	9.01957	10.3454	9.89376	8.91353	9.79227	10.003	3.57787e-05	7.33535e-06	3.47414	down	*	2.5882	down	*	3.83759	down	*	3.81539	down	*	1.81554	down		1.56959	down		-1.34743	-0.430214
EIN_242930_at	8.82189e-12	2.16281e-12	1.5458	down	*	1.18173	down		1.29485	up		1.00275	up		2.91403	up	*	1.84648	up	*	6.76485	6.1365	6.52395	7.13763	6.76881	8.30787	7.64963	4.34759e-05	9.70557e-06	1.48925	down		1.7671	up		1.45133	down		1.67959	down		2.04297	up		2.61795	up	*	-1.5458	-0.628354
EIN_242910_at	1.50102e-11	4.00934e-12	1.72788	up	*	2.72315	up	*	3.08649	up	*	3.35062	up	*	3.05727	up	*	14.0902	up	*	5.94745	6.73645	7.39273	7.57342	7.69188	7.5597	9.76407	7.53971e-05	2.05576e-05	1.79369	down		1.26448	down		1.32783	down		1.4274	down		1.18507	down		2.25231	up	*	1.72788	0.789
EIN_242800_at	1.33874e-05	9.80132e-06	1.11491	down		1.42183	down		1.09959	down		3.14876	down	*	1.9121	down		2.05405	down		8.9576	8.80067	8.44985	8.82063	7.30282	8.02244	7.91913	0.000140996	4.72323e-05	3.38275	down		5.81688	down	*	4.36049	down	*	2.65478	down		1.51023	down		1.19943	down		-1.11491	-0.156932
EIN_242790_at	4.58823e-09	2.2671e-09	1.053	down		2.19378	up	*	2.47926	up	*	2.32829	down	*	1.44948	down		1.28426	down		8.30614	8.23163	9.43956	9.61605	7.08687	7.7706	7.9452	5.72243e-06	4.40174e-07	11.8815	up	*	17.9015	up	*	15.5274	up	*	8.03005	up	*	3.1891	up	*	4.58543	up	*	-1.053	-0.0745029
EIN_242760_at	0.000167195	0.000131323	1.03249	down		1.45197	up		1.81049	up		1.47923	up		1.0127	down		1.72743	down		6.4475	6.40138	6.98552	7.30388	7.01235	6.4293	5.65888	0.000578121	0.000277422	6.73055	up		15.5642	up	*	3.97762	up		8.68249	up		13.7525	up	*	11.0628	up	*	-1.03249	-0.0461254
EIN_242540_at	2.06055e-07	1.28589e-07	2.70446	down	*	3.89088	down	*	1.8317	down	*	3.00883	down	*	2.30937	down	*	1.77476	down		7.56717	6.13182	5.60707	6.69398	5.97796	6.35967	6.73954	0.000164722	5.80799e-05	2.45382	down		2.39772	down		7.51246	down	*	2.95529	down		1.00463	down		2.37698	up		-2.70446	-1.43534
EIN_242530_at	1.64401e-09	7.46647e-10	5.1718	down	*	1.0126	down		4.38103	down	*	8.26695	down	*	7.41599	down	*	7.87497	down	*	10.4756	8.10496	10.4576	8.34436	7.42828	7.58499	7.49836	6.68815e-05	1.74105e-05	6.19072	down	*	1.42669	up		1.92639	down		1.11162	down		5.20299	down		10.7452	down	*	-5.1718	-2.37067
EIN_242520_at	1.14573e-14	6.32124e-16	1.3027	down		1.5828	down		2.12525	up	*	38.0766	up	*	5.61244	up	*	15.4034	up	*	5.18029	4.79879	4.51782	6.26793	10.4311	7.66892	9.12547	5.51395e-07	5.9936e-09	1.44407	down		2.23419	up	*	1.4637	up		15.5613	up	*	29.576	up	*	8.94338	up	*	-1.3027	-0.381502
EIN_242510_at	4.75628e-11	1.49449e-11	1.33109	up	*	1.18467	down		1.1871	down		1.18512	down		1.32277	up	*	1.98287	up	*	10.4496	10.8622	10.2052	10.2022	10.2046	10.8532	11.4372	4.00176e-05	8.53344e-06	1.09254	down		1.83513	up		1.45278	down		1.85308	up		3.16946	up		7.2896	up	*	1.33109	0.412607
EIN_242490_at	0.000147446	0.00011534	1.05486	down		1.47826	down		1.59709	up		1.46776	down		1.42838	up		1.05996	down		4.6387	4.56164	4.0748	5.31414	4.08508	5.15308	4.55468	1.97899e-05	3.07287e-06	1.02162	up		1.43869	down		1.90651	down		1.1268	down		5.22724	up	*	7.95634	up	*	-1.05486	-0.0770564
EIN_242480_at	2.203e-07	1.38146e-07	1.1634	up		1.76918	down	*	1.45272	down		1.86939	down	*	1.1722	down		1.68483	up		7.79358	8.01193	6.9705	7.25482	6.89101	7.56436	8.54618	7.79379e-05	2.15852e-05	4.75483	up	*	2.64188	up		1.6604	up		1.44252	up		1.66271	up		4.80406	up	*	1.1634	0.21835
EIN_242470_at	4.72058e-14	4.09329e-15	1.3987	up	*	1.11706	up		1.10678	down		6.99604	up	*	4.5693	up	*	3.76719	up	*	8.40321	8.88729	8.56292	8.25684	11.2097	10.5952	10.3167	1.22173e-05	1.47467e-06	2.80017	up	*	1.7031	up		1.91102	up		6.59566	up	*	3.96146	up	*	3.0563	up	*	1.3987	0.484085
EIN_242460_at	1.94673e-10	7.24005e-11	1.04134	up		2.46606	down	*	1.52669	down	*	1.09321	down		2.4358	down	*	2.04486	down	*	11.6807	11.7391	10.3785	11.0703	11.5521	10.3963	10.6487	0.000216454	8.27201e-05	1.15508	up		4.13336	down	*	1.26719	down		1.02809	up		1.4594	down		1.77227	down		1.04134	0.0584421
EIN_242450_at	4.59738e-12	1.02233e-12	2.90575	up	*	1.94574	up	*	1.60665	up	*	3.28659	up	*	1.30178	up	*	1.40469	up	*	10.6368	12.1757	11.5971	11.3208	12.3534	11.0173	11.127	2.25908e-06	8.82331e-08	4.3143	up	*	4.82614	up	*	7.06183	up	*	21.1643	up	*	32.6041	up	*	28.3289	up	*	2.90575	1.53891
EIN_242430_at	3.03065e-08	1.7042e-08	2.03488	up	*	1.97051	up	*	2.58867	up	*	4.66635	up	*	1.71489	up		1.08237	up		5.9241	6.94904	6.90267	7.29631	8.14639	6.70221	6.03829	3.35413e-06	1.82734e-07	12.2736	up	*	5.93095	up	*	4.2197	up	*	10.1308	up	*	13.0939	up	*	6.91274	up	*	2.03488	1.02494
EIN_242420_at	5.70536e-09	2.87715e-09	1.31091	up		1.68758	up		5.69631	up	*	13.0949	up	*	2.74677	up	*	1.68636	up		2.88866	3.27922	3.64361	5.39869	6.5996	4.34639	3.64257	0.000118455	3.77497e-05	1.36015	down		3.34931	up		2.16139	up		4.14043	up	*	6.29305	up	*	1.67824	up		1.31091	0.390564
EIN_242400_at	1.93683e-06	1.32939e-06	1.55495	up		2.64297	up		2.27138	down		1.12684	down		2.16931	down		1.07018	up		3.90589	4.54276	5.30804	2.72231	3.7336	2.78865	4.00374	0.000867466	0.000445935	1.19685	down		1.19685	down		1.4455	up		5.50226	up		3.59631	up		3.95661	up		1.55495	0.636869
EIN_242390_at	2.11487e-07	1.32193e-07	1.19875	up		1.45019	up		1.34348	down		1.37317	down		1.31861	down		1.29969	up		8.48249	8.74402	9.01872	8.05651	8.02498	8.08347	8.86066	0.000989648	0.000519359	1.33298	down		1.07195	up		1.27258	down		1.50248	down		2.93226	down		2.43772	down		1.19875	0.261532
EIN_242380_at	1.89911e-12	3.59537e-13	1.42773	down		2.26647	down	*	1.35902	up		1.48031	up		4.10091	up	*	4.56325	up	*	8.16173	7.64801	6.98128	8.6043	8.72763	10.1977	10.3518	1.86786e-05	2.80379e-06	4.50898	down	*	9.2714	down	*	4.72994	down	*	2.23043	down		1.13862	down		2.68611	up		-1.42773	-0.513724
EIN_242360_at	6.11838e-11	1.98938e-11	1.74454	up	*	2.05033	up	*	1.67581	up	*	1.5015	down		3.69773	up	*	4.16518	up	*	7.88753	8.69037	8.92339	8.63239	7.30113	9.77417	9.94591	4.28258e-05	9.44389e-06	1.21198	down		1.22659	up		1.15984	down		2.18502	down	*	2.31426	down	*	1.56534	up		1.74454	0.802843
EIN_242340_at	2.17776e-11	6.09678e-12	3.05034	up	*	1.41797	up		2.22936	up	*	22.6356	up	*	4.04134	up	*	5.41867	up	*	6.14663	7.75561	6.65047	7.30326	10.6472	8.16147	8.58457	0.000151033	5.18031e-05	1.90978	down		1.30677	down		2.53452	down		1.63188	up		1.34551	up		1.14402	down		3.05034	1.60897
EIN_242330_at	2.25616e-13	2.88424e-14	1.53213	down	*	1.45122	down	*	1.0886	down		5.44289	up	*	1.20322	up		1.28429	down		7.11966	6.50412	6.5824	6.99719	9.56403	7.38656	6.75869	8.02796e-05	2.2484e-05	4.13064	down		6.59233	down	*	2.90936	down		1.01391	down		1.24859	up		1.2418	up		-1.53213	-0.615542
EIN_242310_at	1.08206e-13	1.15213e-14	1.32482	up		1.54277	up	*	1.125	up		2.33587	down	*	3.20799	down	*	3.33669	down	*	9.01562	9.42141	9.64114	9.18555	7.79166	7.33395	7.2772	9.72916e-06	1.04159e-06	12.8825	up	*	5.84687	up	*	10.0135	up	*	6.92165	up	*	3.97081	up	*	3.62505	up	*	1.32482	0.405795
EIN_242300_at	2.79595e-10	1.08193e-10	1.84434	down	*	1.85836	down	*	1.03383	down		1.44707	down		3.23669	down	*	3.66455	down	*	8.29073	7.40763	7.3967	8.24273	7.75759	6.59621	6.41709	0.000145385	4.9131e-05	7.55318	down	*	5.40383	down	*	6.71014	down	*	5.20128	down	*	2.21769	down		3.51264	down		-1.84434	-0.883103
EIN_242290_at	3.21804e-12	6.74192e-13	2.83592	up	*	3.22304	up	*	2.04188	up	*	4.66924	up	*	2.27301	up	*	2.59213	up	*	10.0169	11.5207	11.7053	11.0468	12.2401	11.2015	11.3911	0.000306492	0.000128178	4.213	up		5.37069	up	*	6.82807	up	*	6.58383	up	*	8.16222	up	*	3.89998	up		2.83592	1.50382
EIN_242280_at	1.00222e-13	1.05111e-14	1.03906	up		1.26834	down		1.06811	up		1.95244	down	*	9.11708	down	*	10.5798	down	*	10.1059	10.1612	9.76297	10.201	9.14063	6.91734	6.70267	1.77088e-05	2.58373e-06	3.34652	down	*	3.099	down	*	2.21286	down		5.41926	down	*	6.85268	down	*	14.596	down	*	1.03906	0.0552778
EIN_242250_at	6.90198e-12	1.63465e-12	1.04549	up		1.63302	up	*	1.05133	up		1.15927	up		1.93788	down	*	3.39491	down	*	8.73474	8.79892	9.44228	8.80696	8.94796	7.78026	6.97137	0.000247746	9.83723e-05	1.1955	up		1.85188	up		1.61735	up		1.05513	up		1.90005	down		2.39601	down		1.04549	0.0641766
EIN_242230_at	7.02589e-12	1.6699e-12	1.03817	down		1.38175	down		1.51999	down		5.23079	up	*	1.5165	down		2.73335	down	*	9.16634	9.1123	8.69985	8.56228	11.5534	8.5656	7.71567	0.00014641	4.96251e-05	2.88644	down		1.47315	down		1.92387	down		1.6966	up		2.0081	down		4.50898	down	*	-1.03817	-0.05404
EIN_242220_at	1.14854e-14	6.36005e-16	1.08929	down		1.19736	up		1.59417	up	*	4.05943	up	*	6.11282	up	*	6.75105	up	*	8.60534	8.48195	8.86519	9.27815	10.6266	11.2172	11.3605	6.68226e-05	1.73755e-05	1.10638	down		1.47942	up		1.92302	up		3.10834	up	*	3.12996	up	*	3.47262	up	*	-1.08929	-0.123388
EIN_242210_at	9.43675e-13	1.60238e-13	1.12086	up		1.39544	down	*	1.41398	down	*	4.81131	down	*	2.03693	down	*	3.0067	down	*	8.58727	8.75188	8.10654	8.0875	6.32083	7.56087	6.99908	1.54458e-05	2.10506e-06	5.63425	up	*	1.60399	up		1.16655	up		1.67313	down		2.12323	down		1.72109	down		1.12086	0.16461
EIN_242200_at	6.6112e-11	2.17299e-11	1.39065	down		1.85533	down		1.39698	down		4.28299	up	*	5.73791	up	*	5.76442	up	*	9.08678	8.61102	8.1951	8.60447	11.1854	11.6073	11.614	8.31967e-05	2.36373e-05	2.59219	down		2.40032	down		2.76099	down	*	1.24187	up		1.17884	up		1.36576	up		-1.39065	-0.475759
EIN_242180_at	7.11162e-09	3.64732e-09	1.26528	down		1.11923	up		1.01391	down		2.22498	down	*	1.73126	down	*	1.73799	down	*	9.5741	9.23464	9.7366	9.55417	8.42031	8.78227	8.77668	0.000127503	4.15845e-05	2.6859	down		1.54886	down		2.99586	down		4.9993	down	*	5.19199	down	*	3.95104	down	*	-1.26528	-0.339458
EIN_242170_at	6.97766e-12	1.65609e-12	1.04617	down		1.26931	up	*	1.46972	down	*	1.98694	down	*	1.26544	up	*	1.45541	up	*	11.1511	11.086	11.4951	10.5955	10.1605	11.4907	11.6925	0.000283873	0.000116734	1.1918	up		1.67663	down		1.50216	down		2.12913	down		2.66624	down	*	1.78002	down		-1.04617	-0.0651121
EIN_242160_at	7.63093e-13	1.24059e-13	2.33322	down	*	1.21037	down		16.8068	down	*	22.06	down	*	22.06	down	*	22.06	down	*	6.78529	5.56297	6.50984	2.71432	2.32193	2.32193	2.32193	3.64932e-05	7.53103e-06	2.244	up		1.48811	down		14.4321	down	*	15.6067	down	*	16.2534	down	*	2.0314	down		-2.33322	-1.22232
EIN_242150_at	1.8928e-07	1.17548e-07	2.56561	up		4.52558	up	*	13.2445	up	*	1.90782	up		1.19743	down		1.10264	down		2.72212	4.08143	4.90023	6.44944	3.65405	2.46218	2.58116	0.000195738	7.25891e-05	1.25432	down		5.65138	up		11.1152	up	*	2.30376	up		1.12394	up		1.21375	up		2.56561	1.3593
EIN_242140_at	3.25573e-15	1.15009e-16	1.34707	up		2.32246	up	*	1.32611	up		96.3411	up	*	89.9861	up	*	67.4799	up	*	6.05785	6.48767	7.2735	6.46505	12.6479	12.5495	12.1342	9.39996e-08	1.58355e-10	4.33722	up	*	2.91804	up	*	21.9101	up	*	209.29	up	*	215.308	up	*	113.849	up	*	1.34707	0.42982
EIN_242130_at	3.77721e-13	5.35289e-14	1.57734	up	*	2.08848	up	*	1.06241	up		4.12331	up	*	6.73206	up	*	8.92089	up	*	9.73144	10.3889	10.7939	9.81879	11.7752	12.4825	12.8886	3.98982e-06	2.38273e-07	1.21287	down		1.73971	up	*	1.44464	up	*	1.58	up	*	1.93367	up	*	2.1985	up	*	1.57734	0.657494
EIN_242120_at	6.69784e-11	2.20539e-11	1.20432	down		1.05433	up		1.31157	down		1.03062	down		2.43432	up	*	1.88899	up	*	8.78564	8.51743	8.86196	8.39435	8.74213	10.0692	9.70326	0.000394802	0.000174223	3.03371	up		2.13818	up		2.55831	up		2.62378	up		5.32452	up	*	5.96818	up	*	-1.20432	-0.268213
EIN_242110_at	0.000667359	0.000540679	1.03642	down		1.10546	down		1.14751	up		1.30489	down		1.48283	down		1.30317	down		12.3589	12.3073	12.2143	12.5574	11.975	11.7906	11.9769	0.00046514	0.000213058	2.04949	down		2.47869	down	*	2.67207	down	*	2.49942	down	*	1.66832	down		2.17311	down		-1.03642	-0.0516024
EIN_242100_at	6.01185e-11	1.9512e-11	2.1085	down	*	1.41897	down		2.73992	up	*	2.79196	up	*	1.92646	down	*	3.12622	down	*	8.16806	7.09185	7.66322	9.6222	9.64934	7.22211	6.52365	3.86344e-06	2.24543e-07	4.3019	down	*	1.33163	down		1.74696	up		1.86266	up		4.03559	up	*	1.8061	up		-2.1085	-1.07622
EIN_242080_at	9.14176e-08	5.48352e-08	1.5539	down	*	1.30216	down		1.15786	up		1.18417	down		1.29067	down		1.90771	down	*	8.53449	7.89859	8.15358	8.74595	8.29061	8.16637	7.60265	0.000670073	0.000329844	2.29901	down		3.55306	down	*	3.54512	down	*	3.90375	down	*	3.14689	down		4.50821	down	*	-1.5539	-0.635898
EIN_242070_at	3.09202e-09	1.47814e-09	1.19965	up		1.11154	up		1.06645	up		2.32321	up	*	1.94017	up	*	1.03091	down		8.90759	9.1702	9.06015	9.0004	10.1237	9.86377	8.86366	3.14523e-06	1.65315e-07	2.70475	down	*	4.12893	down	*	3.50005	down	*	2.03963	down	*	4.48849	down	*	4.21738	down	*	1.19965	0.262611
EIN_242050_at	3.85372e-07	2.47558e-07	1.25072	down		1.08252	up		1.15977	down		2.82158	up	*	2.24853	up	*	1.08529	down		6.56983	6.24707	6.68422	6.35599	8.06633	7.73881	6.45175	0.000377243	0.000164758	1.40467	down		1.39466	down		1.8059	down		1.03063	up		2.0941	up		1.06961	up		-1.25072	-0.322761
EIN_242020_at	6.12144e-11	1.99088e-11	1.93899	down	*	1.70156	down	*	1.33291	down		2.92102	down	*	1.1588	up		1.13888	down		8.23809	7.28278	7.47123	7.82351	6.69162	8.45072	8.05047	1.65056e-05	2.31762e-06	5.60839	down	*	6.68793	down	*	9.91717	down	*	5.2016	down	*	1.64167	down		1.02738	down		-1.93899	-0.955307
EIN_242010_at	5.72936e-06	4.08765e-06	1.30279	up		1.67192	up		1.17139	up		1.52493	down		1.4865	down		1.34241	down		8.59616	8.97777	9.33767	8.82439	7.98742	8.02424	8.17134	0.000494531	0.000230597	1.17425	up		1.57546	up		1.01023	up		1.90522	down		3.14891	down		2.4855	down		1.30279	0.381608
EIN_241980_at	6.76058e-12	1.59491e-12	1.0814	down		1.41843	down	*	1.09189	up		2.63998	down	*	1.13382	up		1.40367	up	*	10.8286	10.7157	10.3244	10.9555	9.42812	11.0098	11.3179	6.30054e-05	1.60592e-05	1.92927	down		1.44383	down		1.77671	down		1.87953	down		1.09763	up		1.85414	up		-1.0814	-0.112903
EIN_241940_at	8.09096e-12	1.96048e-12	1.8335	down	*	1.00807	down		1.24392	up		5.23177	up	*	5.24229	up	*	4.34741	up	*	5.60399	4.72939	5.5924	5.91888	7.99129	7.99419	7.72415	7.84382e-05	2.18163e-05	6.96557	down	*	1.63734	up		1.88578	down		1.32211	up		2.17641	up		1.29114	up		-1.8335	-0.8746
EIN_241930_at	2.38114e-13	3.08207e-14	1.71153	down	*	1.09331	down		1.24176	down		14.2866	up	*	4.73182	up	*	4.63905	up	*	7.76006	6.98477	7.63136	7.44768	11.5967	10.0025	9.97389	0.000187326	6.83853e-05	5.25742	down		1.01897	down		2.55506	down		5.09342	up		3.55836	up		1.83177	up		-1.71153	-0.775288
EIN_241920_at	5.15452e-12	1.1679e-12	1.51006	down		1.21546	down		1.14571	up		3.13671	up	*	4.8569	up	*	5.71608	up	*	6.2875	5.6929	6.00601	6.48375	7.93676	8.56754	8.80253	0.00056941	0.000272666	2.29474	down		1.03118	up		1.28309	down		1.59701	up		3.797	up		7.56545	up		-1.51006	-0.594604
EIN_241910_at	1.50774e-08	8.12965e-09	1.43586	down		1.47536	up		2.22925	up	*	2.33541	up	*	1.83641	up	*	1.80067	up	*	7.47431	6.95239	8.03537	8.63086	8.69798	8.3512	8.32284	2.64951e-05	4.75581e-06	10.3898	up	*	11.6279	up	*	11.7187	up	*	7.07232	up	*	5.02536	up	*	3.59197	up	*	-1.43586	-0.521914
EIN_241890_at	5.46806e-17	1.1765e-19	14.9663	up	*	15.3069	up	*	5.59891	up	*	28.1749	up	*	6.57934	up	*	6.68284	up	*	6.34033	10.244	10.2764	8.82547	11.1567	9.05827	9.08079	0.000115737	3.66066e-05	30.428	up	*	18.8284	up	*	10.4534	up	*	17.7391	up	*	8.08535	up	*	4.05947	up		14.9663	3.90364
EIN_241880_at	8.5062e-16	1.54528e-17	1.49849	up	*	1.30469	up		2.33456	up	*	68.8329	up	*	13.0091	up	*	3.69027	up	*	5.94421	6.52771	6.32791	7.16736	12.0492	9.64566	7.82793	2.97452e-07	1.87912e-09	3.3545	up	*	2.83449	up	*	4.27159	up	*	86.7379	up	*	90.0897	up	*	18.6097	up	*	1.49849	0.583508
EIN_241870_at	2.13844e-14	1.4604e-15	1.14662	down		1.3751	down	*	1.09249	down		1.20018	down		3.5153	down	*	5.56367	down	*	11.477	11.2796	11.0175	11.3494	11.2138	9.66336	9.00097	0.000428639	0.000193053	1.33413	down		1.17112	down		1.16688	down		1.57968	up		1.94323	up		1.49917	up		-1.14662	-0.197385
EIN_241860_at	8.84595e-12	2.17039e-12	2.03947	down	*	1.0471	down		1.07914	up		1.1609	down		1.79351	up	*	2.8118	up	*	9.40447	8.37628	9.33808	9.51435	9.18923	10.2473	10.896	0.000154596	5.34551e-05	4.15959	up	*	3.1736	up	*	5.67475	up	*	3.57369	up	*	2.60996	up		4.93331	up	*	-2.03947	-1.02819
EIN_241850_at	4.70723e-09	2.33461e-09	1.35938	down	*	1.11569	down		1.32204	down		2.22349	down	*	1.52757	down	*	2.14677	down	*	9.38477	8.94182	9.22684	8.982	8.23194	8.77353	8.2826	0.000217418	8.31983e-05	1.64027	down		2.0031	down		2.49991	down	*	3.96428	down	*	3.10423	down	*	2.38657	down		-1.35938	-0.442947
EIN_241830_at	2.22367e-10	8.3916e-11	1.24347	down		2.53087	down	*	1.22587	up		2.03343	down	*	1.05555	down		2.33285	down	*	8.35169	8.03732	7.01206	8.6455	7.32777	8.27369	7.1296	0.000169474	6.02125e-05	3.79999	down		14.9935	down	*	5.46222	down	*	5.80567	down	*	8.77416	down	*	6.99097	down	*	-1.24347	-0.314372
EIN_241810_at	1.15619e-10	4.07826e-11	1.09739	down		1.36238	down		1.44162	up		7.59678	up	*	1.00505	up		2.41456	down	*	5.32741	5.19333	4.88128	5.8551	8.2528	5.33467	4.05565	2.22846e-06	8.48438e-08	1.50235	down		1.78608	down		2.30302	down	*	2.45022	up	*	7.56489	up	*	2.57862	up	*	-1.09739	-0.134077
EIN_241800_at	4.48529e-11	1.39991e-11	1.65273	down		1.0406	up		2.18689	down	*	4.17782	down	*	5.03099	down	*	6.15448	down	*	8.24315	7.5183	8.30056	7.11427	6.1804	5.91231	5.62152	0.000467858	0.000214737	3.11896	up		1.85293	up		1.99836	up		3.10179	up		3.46888	up	*	4.18977	up	*	-1.65273	-0.724853
EIN_241790_at	1.26679e-14	7.29818e-16	1.26234	down		1.87248	down	*	1.05157	up		9.13015	down	*	9.84193	down	*	9.3527	down	*	10.5117	10.1756	9.60676	10.5843	7.32108	7.21277	7.28633	0.000240178	9.44365e-05	12.5437	up	*	16.0699	up	*	6.43887	up		8.44871	up	*	5.45563	up		15.3789	up	*	-1.26234	-0.336099
EIN_241770_at	7.10656e-07	4.6865e-07	1.02993	down		1.09141	up		1.57892	down	*	1.64113	down	*	1.20588	up		1.12793	up		8.16829	8.12574	8.29448	7.50935	7.4536	8.43838	8.34196	2.68958e-07	1.4046e-09	1.38017	down		1.59767	down	*	2.56988	down	*	1.26247	down		4.62137	up	*	4.07282	up	*	-1.02993	-0.042551
EIN_241760_at	6.99159e-09	3.58047e-09	1.14707	down		1.10717	up		1.53856	down		2.21176	up	*	2.12568	up	*	2.25229	up	*	7.64306	7.44511	7.78995	7.02149	8.78826	8.73099	8.81446	7.26433e-05	1.95039e-05	2.21142	down		2.31862	down		2.07052	down		1.5344	up		3.41221	up		6.04132	up	*	-1.14707	-0.197958
EIN_241750_at	1.73829e-07	1.07426e-07	1.10179	up		1.31058	up		1.74345	up	*	1.33677	down		1.95767	up	*	1.65172	up	*	10.8984	11.0382	11.2886	11.7003	10.4796	11.8675	11.6224	0.000226287	8.75644e-05	1.2676	up		1.7054	up		2.60384	up	*	1.59235	up		1.16063	up		1.92978	up		1.10179	0.139844
EIN_241740_at	4.47184e-12	9.90649e-13	1.16784	up		1.57233	up		1.01356	up		5.61399	down	*	4.35768	down	*	3.93047	down	*	8.89099	9.11484	9.5439	8.91043	6.40197	6.76743	6.91629	2.11908e-05	3.40745e-06	1.52471	up		1.38315	up		1.448	down		3.07347	down		7.86434	down	*	4.43702	down	*	1.16784	0.223846
EIN_241730_at	2.91245e-13	3.92886e-14	1.02283	up		1.09913	down		2.21781	down	*	3.73304	down	*	12.7023	down	*	11.8982	down	*	12.6007	12.6333	12.4643	11.4516	10.7003	8.93367	9.02802	0.000146704	4.97497e-05	1.22817	up		1.01481	down		1.11996	down		1.78749	down		3.60895	down	*	3.30939	down	*	1.02283	0.0325632
EIN_241720_at	7.55972e-11	2.5286e-11	2.98543	up	*	1.15381	down		1.31709	down		1.56433	up		3.75179	down	*	8.05877	down	*	7.56696	9.1449	7.36056	7.16961	8.21251	5.65938	4.5564	9.93921e-05	2.99047e-05	2.90228	down		8.88982	down	*	10.9728	down	*	3.95047	down		2.52346	down		2.63786	down		2.98543	1.57794
EIN_241710_at	2.18791e-05	1.62851e-05	2.32234	up	*	1.17711	up		1.68429	up		1.33181	up		1.20177	up		1.03766	up		5.60818	6.82375	5.84343	6.36031	6.02157	5.87334	5.66151	0.000156267	5.423e-05	2.528	up		2.20423	down		1.18509	down		1.33083	down		1.50381	down		1.06196	down		2.32234	1.21558
EIN_241700_at	3.30914e-08	1.87193e-08	1.1462	down		2.00926	up	*	1.53196	up		1.32089	down		1.28834	down		1.55085	down		8.59523	8.39837	9.6019	9.21061	8.19373	8.22973	7.96217	9.19235e-05	2.69994e-05	1.51801	down		1.47651	down		1.16217	down		3.06962	down		5.39075	down	*	7.91777	down	*	-1.1462	-0.196864
EIN_241680_at	1.39216e-10	5.00544e-11	1.11531	down		1.03354	up		1.43589	up		1.19644	up		2.84566	up	*	3.22478	up	*	9.69715	9.53971	9.74474	10.2191	9.95589	11.2059	11.3864	1.6804e-05	2.39067e-06	2.22645	down		1.31924	up		1.72289	down		1.10602	down		1.91348	up		4.4799	up	*	-1.11531	-0.157442
EIN_241660_at	5.78193e-14	5.3151e-15	1.18437	down		1.3149	up		1.96365	up	*	1.91549	up	*	3.4699	down	*	5.45456	down	*	8.51545	8.27133	8.9104	9.48898	9.45316	6.72055	6.06798	5.91623e-05	1.48504e-05	1.00601	down		2.89655	up	*	2.24475	up		3.66623	up	*	6.22555	up	*	1.80627	up		-1.18437	-0.244119
EIN_241650_at	9.76113e-14	1.01716e-14	1.55849	up		2.88658	up	*	12.1056	up	*	70.8798	up	*	17.5345	up	*	8.57075	up	*	6.77688	7.41704	8.30625	10.3745	12.9242	10.909	9.87631	2.38827e-06	9.71642e-08	1.72159	up		2.89298	up		24.2026	up	*	25.2921	up	*	34.5099	up	*	7.87547	up	*	1.55849	0.640151
EIN_241640_at	4.62177e-09	2.28756e-09	1.35086	down		2.2759	down	*	3.72188	down	*	4.28807	down	*	4.01847	down	*	3.97811	down	*	10.2097	9.77586	9.0233	8.31371	8.10941	8.20309	8.21765	1.07439e-05	1.22172e-06	1.83113	down		6.78577	down	*	5.6373	down	*	3.24055	down	*	5.82326	down	*	1.71068	down		-1.35086	-0.433873
EIN_241630_at	1.4529e-12	2.62597e-13	1.21038	down		1.53026	down		1.43134	up		4.30561	down	*	6.00854	down	*	4.56878	down	*	7.43517	7.15971	6.82139	7.95254	5.32896	4.84816	5.24337	6.6972e-05	1.74594e-05	6.24582	up	*	8.17271	up	*	2.43579	up		1.27579	up		1.38755	up		1.75852	up		-1.21038	-0.275461
EIN_241620_at	4.4816e-14	3.83706e-15	1.20971	down		2.20273	up	*	1.09715	down		1.60969	down	*	3.55753	down	*	5.00594	down	*	8.94843	8.67377	10.0877	8.81467	8.26165	7.11755	6.62479	0.000547698	0.000260424	4.77948	up		14.8922	up	*	16.2903	up	*	8.64568	up		5.16778	up		3.85858	up		-1.20971	-0.274666
EIN_241610_at	2.61707e-13	3.44468e-14	1.47572	up	*	1.9465	up	*	1.54616	down	*	2.74411	down	*	1.6227	down	*	2.4373	down	*	9.85298	10.4144	10.8139	9.22429	8.39664	9.15459	8.5677	2.4522e-05	4.22608e-06	1.07529	up		1.46937	down		1.2401	up		1.80784	up	*	1.86163	up	*	2.18848	up	*	1.47572	0.561415
EIN_241590_at	6.22175e-05	4.76914e-05	1.28801	up		1.0278	down		1.19308	up		1.32164	down		1.22352	up		1.37374	down		5.74315	6.1083	5.70359	5.99785	5.34082	6.03419	5.28505	9.16729e-05	2.69104e-05	2.5843	up	*	5.78984	up	*	2.19166	up		1.79937	up		2.64579	up	*	3.26118	up	*	1.28801	0.365148
EIN_241580_at	7.34337e-05	5.64865e-05	1.27374	down		1.07993	down		1.41494	down		1.6902	down	*	1.18289	up		1.16419	down		7.95024	7.60117	7.8393	7.4495	7.19305	8.19256	7.73091	2.8382e-06	1.37593e-07	1.03569	down		2.2556	up		1.15109	up		1.81201	up		9.60458	up	*	12.2087	up	*	-1.27374	-0.349068
EIN_241560_at	3.87447e-07	2.48989e-07	1.35889	down		1.29241	up		1.15043	up		2.32223	down	*	1.38544	up		1.27361	up		7.57138	7.12895	7.94144	7.77355	6.35587	8.04172	7.9203	0.000385878	0.000169407	1.81146	down		1.25451	up		1.11359	up		2.37535	down		3.79757	down		4.26054	down		-1.35889	-0.442427
EIN_241550_at	1.62281e-13	1.90397e-14	1.33344	down		1.65729	down	*	1.91376	down	*	2.06215	down	*	5.58589	down	*	7.7355	down	*	10.4248	10.0097	9.69599	9.4884	9.38067	7.94302	7.47332	4.24587e-06	2.63221e-07	4.03697	down	*	1.64281	down		2.84449	down	*	2.43067	down	*	4.3254	down	*	6.88683	down	*	-1.33344	-0.415153
EIN_241530_at	5.51777e-16	7.23947e-18	1.31672	up		2.92385	up	*	55.3861	up	*	139.372	up	*	60.6694	up	*	28.824	up	*	5.65111	6.04805	7.19898	11.4426	12.7739	11.574	10.5003	1.12552e-05	1.3064e-06	1.21363	down		11.7127	up	*	78.8594	up	*	67.0921	up	*	130.402	up	*	49.516	up	*	1.31672	0.396945
EIN_241510_at	1.16949e-10	4.13012e-11	1.98072	down	*	3.2546	down	*	2.18918	down	*	5.13448	down	*	9.11146	down	*	10.2329	down	*	9.37738	8.39135	7.6749	8.24699	7.01716	6.1897	6.02223	3.44257e-05	6.94197e-06	3.54969	down		5.07467	down	*	14.6765	down	*	5.42547	down	*	1.24667	up		1.41425	up		-1.98072	-0.986027
EIN_241490_at	1.2962e-06	8.76707e-07	1.36211	up		1.1513	down		2.42611	up		2.26281	up		1.56088	down		2.45543	down		3.79486	4.24071	3.5916	5.07351	4.97298	3.15251	2.49889	0.000517357	0.000243426	1.84739	up		1.03216	up		1.05511	down		2.52271	up		3.7825	up		3.76761	up		1.36211	0.445842
EIN_241470_at	1.11475e-12	1.93886e-13	1.46847	down	*	1.10083	down		2.60923	up	*	2.39465	up	*	1.55296	up	*	1.78433	up	*	10.2215	9.66718	10.0829	11.6051	11.4813	10.8565	11.0569	4.96432e-05	1.17292e-05	3.42743	down	*	1.04898	up		1.19228	up		1.24914	up		1.15268	down		1.31132	down		-1.46847	-0.554313
EIN_241460_at	1.15281e-10	4.06149e-11	2.14211	up	*	2.76729	up	*	2.30499	up	*	1.1619	up		1.3055	down		1.73189	down	*	4.67298	5.77201	6.14145	5.87774	4.88946	4.28838	3.88063	9.85707e-05	2.95496e-05	1.756	up		4.45765	down	*	4.84073	down	*	2.47673	down		3.06378	down		1.33413	down		2.14211	1.09904
EIN_241450_at	4.86092e-12	1.0932e-12	1.0345	down		3.11065	up	*	3.14619	up	*	2.55294	up	*	10.7487	up	*	8.82378	up	*	6.56022	6.51129	8.19744	8.21383	7.91238	9.98632	9.70162	4.51395e-05	1.02203e-05	3.2055	down	*	2.13773	down		7.77935	down	*	6.34066	down	*	2.31955	down		1.38615	down		-1.0345	-0.048934
EIN_241440_at	1.01618e-14	5.45936e-16	1.00175	up		1.03891	up		1.14719	down		86.3407	up	*	543.795	up	*	842.244	up	*	2.71296	2.71548	2.76803	2.51486	9.14493	11.7999	12.4311	5.93372e-07	7.59708e-09	1.91084	down		1.15594	up		1.25676	down		14.3258	up	*	93.7316	up	*	235.576	up	*	1.00175	0.00251985
EIN_241420_at	2.3338e-06	1.6156e-06	1.14016	up		1.23443	up		1.00235	down		1.35984	up		2.6401	up	*	2.18152	up	*	5.12063	5.30987	5.42448	5.11724	5.56407	6.52123	6.24597	8.75297e-06	8.78836e-07	1.95218	up		2.60111	up		3.38344	up		5.1171	up		34.2631	up	*	87.736	up	*	1.14016	0.189235
EIN_241400_at	1.40122e-10	5.04111e-11	1.3126	down		1.03761	up		1.95473	down	*	3.18825	down	*	1.03162	up		1.05549	down		10.2588	9.86634	10.312	9.2918	8.586	10.3037	10.1808	9.53301e-05	2.83051e-05	3.56348	up	*	3.31059	up	*	2.37528	up		1.68244	up		1.30668	down		1.75384	up		-1.3126	-0.392429
EIN_241390_at	6.0034e-09	3.03604e-09	1.15653	down		1.04594	down		1.30017	down		3.90404	down	*	1.70311	down		2.72706	down	*	9.19776	8.98796	9.13296	8.81906	7.23279	8.42959	7.75042	0.000521137	0.000245468	1.51917	down		1.74391	down		2.37767	down		1.50894	down		2.75684	down	*	1.05455	up		-1.15653	-0.209803
EIN_241380_at	4.58577e-13	6.80731e-14	1.03688	up		1.05909	down		2.10357	down	*	4.04313	down	*	1.39925	up	*	2.10615	up	*	10.8761	10.9283	10.7932	9.80322	8.86059	11.3607	11.9507	7.22169e-05	1.93499e-05	17.1181	up	*	9.00323	up	*	15.1418	up	*	10.7357	up	*	6.08024	up	*	10.1978	up	*	1.03688	0.052249
EIN_241370_at	3.27672e-07	2.08949e-07	1.20941	up		1.18281	up		1.01322	up		1.55418	down		1.71839	down	*	1.56206	down	*	11.7313	12.0056	11.9735	11.7502	11.0951	10.9502	11.0878	0.000621736	0.000301311	2.18286	down	*	1.40814	down		1.6645	down		2.01281	down	*	1.75712	down		1.90641	down	*	1.20941	0.274303
EIN_241360_at	1.55523e-09	7.02957e-10	1.02871	down		1.15893	down		1.46044	up		3.28005	down	*	3.6469	down	*	4.65281	down	*	6.46389	6.42305	6.25109	7.01029	4.75017	4.59722	4.24579	1.21398e-05	1.45591e-06	1.15542	down		1.38597	down		1.08212	up		1.4425	down		3.03621	down	*	3.79961	down	*	-1.02871	-0.0408363
EIN_241350_at	1.81972e-13	2.19166e-14	1.23373	up		4.36984	down	*	1.35986	up		3.69313	up	*	26.7635	up	*	32.2835	up	*	6.85741	7.16044	4.72983	7.30088	8.74226	11.5996	11.8701	1.3924e-06	3.62409e-08	2.54336	up	*	2.32181	down	*	1.19774	up		1.33771	up		8.00963	up	*	14.6364	up	*	1.23373	0.30303
EIN_241310_at	1.25412e-12	2.22239e-13	1.51093	down	*	1.9491	down	*	1.02117	down		2.71778	down	*	3.92815	down	*	4.77442	down	*	10.6863	10.0909	9.7235	10.6561	9.24388	8.71246	8.43098	2.07223e-05	3.29371e-06	3.77813	down	*	4.61387	down	*	5.56887	down	*	1.95224	down		1.14808	up		1.77399	up		-1.51093	-0.595441
EIN_241300_at	2.17239e-06	1.49911e-06	1.01141	down		1.01253	down		1.24275	down		1.00033	up		1.7034	up	*	1.23048	up		8.09517	8.07879	8.0772	7.78163	8.09564	8.86358	8.39439	0.000888172	0.000458225	2.80161	down		5.05781	down	*	3.4506	down		2.92381	down		1.53688	down		1.61375	down		-1.01141	-0.0163746
EIN_241290_at	2.13255e-12	4.11264e-13	1.92937	up	*	3.72971	up	*	5.25756	up	*	44.3168	up	*	8.04086	up	*	6.62272	up	*	5.80171	6.74984	7.70078	8.19611	11.2715	8.80907	8.52914	2.89872e-06	1.44301e-07	1.93232	up		7.61523	up	*	9.01409	up	*	23	up	*	21.6956	up	*	4.50103	up	*	1.92937	0.948129
EIN_241280_at	2.40017e-05	1.79175e-05	1.6622	down	*	1.9397	down	*	1.20596	down		1.74105	down	*	1.52217	down		1.78748	down	*	6.5808	5.8477	5.62496	6.31062	5.78084	5.97466	5.74287	3.77079e-05	7.87698e-06	4.56578	down	*	1.09694	up		3.26173	down	*	2.48554	down	*	1.38092	down		1.44912	down		-1.6622	-0.733097
EIN_241260_at	2.0619e-10	7.71347e-11	1.07896	down		1.63851	up	*	1.16838	up		1.9388	down	*	1.98984	down	*	3.84313	down	*	9.09403	8.9844	9.80642	9.31854	8.13887	8.10138	7.15175	0.000431309	0.000194489	3.33698	down		1.62112	down		2.61183	down		4.37127	down		7.94699	down	*	6.44659	down	*	-1.07896	-0.109637
EIN_241250_at	0.000148204	0.000115983	1.16717	down		1.4236	down		1.15818	down		1.12681	up		1.58039	down		2.44173	down	*	5.97487	5.75186	5.46532	5.763	6.14711	5.31459	4.68696	0.000459795	0.000210182	2.13318	up		1.5669	up		1.93408	down		1.47221	up		2.0954	up		3.04392	up		-1.16717	-0.223011
EIN_241230_at	4.36727e-07	2.82091e-07	1.26849	down		1.18433	up		1.1664	down		1.19282	up		1.69202	up	*	1.16812	down		8.56644	8.22333	8.8105	8.34438	8.82081	9.32519	8.34225	0.000636503	0.000309907	1.77601	down		1.16657	up		1.25363	up		1.01244	up		1.54894	down		1.3391	down		-1.26849	-0.343112
EIN_241220_at	5.82061e-11	1.87983e-11	1.1432	up		2.00623	down	*	1.63123	down	*	3.55713	down	*	2.67514	down	*	3.73095	down	*	8.68651	8.87958	7.68201	7.98054	6.85579	7.26689	6.78696	7.42396e-06	6.74109e-07	4.92189	up	*	2.51142	up	*	2.74291	up	*	1.70466	up		1.2907	up		1.36403	up		1.1432	0.193075
EIN_241210_at	1.68767e-16	9.22611e-19	1.46182	up		1.01989	down		1.38032	down		45.059	up	*	38.1478	up	*	43.0193	up	*	7.30643	7.8542	7.27802	6.84143	12.8002	12.56	12.7333	1.78114e-06	5.40102e-08	1.02512	up		1.34841	down		1.31267	down		16.1482	up	*	21.4317	up	*	13.804	up	*	1.46182	0.547765
EIN_241200_at	4.3869e-10	1.76657e-10	1.35189	up		1.72736	down		1.47781	down		2.28851	up	*	4.58892	up	*	4.0801	up	*	7.63774	8.07272	6.84917	7.07428	8.83215	9.83589	9.66634	2.25908e-06	8.84004e-08	1.01377	up		2.72896	down	*	1.25067	down		3.24541	up	*	5.63429	up	*	7.87721	up	*	1.35189	0.43498
EIN_241190_at	6.70705e-09	3.42178e-09	1.13101	up		1.9219	down	*	1.16753	up		1.2457	up		2.14656	up	*	2.18357	up	*	6.98116	7.15877	6.03863	7.20462	7.29812	8.08319	8.10785	1.97811e-05	3.06913e-06	1.31299	up		1.05129	up		1.29165	up		1.9029	up	*	3.30771	up	*	3.36984	up	*	1.13101	0.177608
EIN_241180_at	1.88207e-06	1.28943e-06	1.15285	up		2.27009	up		1.41583	up		5.78825	up	*	1.72791	down		3.07789	down		5.86062	6.06582	7.04337	6.36227	8.39374	5.07159	4.23868	4.3061e-06	2.69132e-07	9.70458	up	*	12.3546	up	*	11.0879	up	*	24.1041	up	*	64.9241	up	*	22.7347	up	*	1.15285	0.205205
EIN_241170_at	9.5114e-13	1.6183e-13	2.64471	up	*	1.35001	down	*	1.52757	up	*	1.2509	up		1.82794	down	*	1.0527	up		9.47299	10.8761	9.04002	10.0842	9.79596	8.60277	9.54709	0.000212582	8.07038e-05	2.68996	up		4.21216	up	*	1.17232	up		1.3456	up		1.22411	up		3.43663	up	*	2.64471	1.40311
EIN_241160_at	3.33192e-10	1.31007e-10	1.56652	up	*	1.33206	up	*	1.24348	down	*	1.27287	down	*	1.00241	up		1.07779	down		10.9215	11.5691	11.3352	10.6071	10.5734	10.925	10.8134	0.000115071	3.62944e-05	1.33033	up		1.27509	down		1.29604	down		1.77829	down		2.74038	down	*	2.49813	down	*	1.56652	0.647566
EIN_241150_at	1.7199e-10	6.31611e-11	1.42676	down		1.2345	down		1.00265	up		2.68444	down	*	2.67692	down	*	3.65993	down	*	9.22967	8.71692	8.92574	9.23349	7.80505	7.8091	7.35785	6.7272e-05	1.75463e-05	1.03619	up		1.04229	up		1.5576	up		1.16151	down		3.18891	down	*	3.27339	down	*	-1.42676	-0.512745
EIN_241140_at	4.90326e-16	6.14455e-18	3.42549	up	*	2.90693	up	*	3.44116	up	*	263.743	up	*	19.0622	up	*	7.16807	up	*	4.03947	5.81578	5.57897	5.82237	12.0825	8.29212	6.88106	2.89872e-06	1.44173e-07	1.14217	up		1.55149	up		3.70372	up		128.158	up	*	98.5235	up	*	12.9154	up	*	3.42549	1.77631
EIN_241130_at	1.62816e-12	2.99615e-13	1.07517	up		1.42987	up	*	1.67999	up	*	1.42215	up	*	2.24857	down	*	2.7302	down	*	10.7982	10.9027	11.3141	11.5466	11.3062	9.62917	9.34917	0.000716211	0.000356477	1.05945	down		1.15449	down		1.11647	up		1.16202	down		1.64183	down		3.89099	down	*	1.07517	0.104569
EIN_241120_at	6.236e-08	3.66765e-08	2.43657	down	*	1.05051	down		1.14815	down		2.67517	down	*	2.45344	down	*	3.34943	down	*	7.30945	6.0246	7.23837	7.11015	5.88982	6.01465	5.56554	2.58505e-05	4.55817e-06	5.35061	down	*	1.44266	down		3.94695	down	*	5.43311	down	*	2.18352	down		2.2258	down		-2.43657	-1.28485
EIN_241100_at	1.47805e-11	3.93816e-12	1.16766	down		1.15783	down		1.45988	up	*	2.19411	down	*	2.30175	down	*	2.70403	down	*	10.7571	10.5335	10.5457	11.3029	9.62346	9.55436	9.32198	9.89891e-05	2.97167e-05	2.25534	down	*	1.26927	down		1.20263	down		1.89279	down	*	2.18509	down	*	2.41391	down	*	-1.16766	-0.223616
EIN_240430_at	1.34364e-13	1.50411e-14	1.51209	down	*	1.00868	down		1.41268	up	*	2.27172	up	*	3.00272	down	*	3.59188	down	*	8.80557	8.20903	8.7931	9.30401	9.98935	7.2193	6.96083	4.80943e-05	1.11924e-05	1.36796	down		2.26715	down	*	1.2278	up		1.38427	up		2.05396	up		1.05247	down		-1.51209	-0.59654
EIN_240410_at	3.1413e-08	1.77223e-08	1.06645	up		1.75037	up	*	1.47011	up		1.22172	down		1.11219	down		1.93722	down	*	8.39284	8.48566	9.2005	8.94877	8.10393	8.23944	7.43886	7.84028e-05	2.17932e-05	1.08686	up		1.54204	up		1.4335	down		1.00687	up		2.74841	up	*	2.57757	up	*	1.06645	0.0928116
EIN_240400_at	6.8737e-08	4.06263e-08	2.23754	down	*	1.92223	down	*	1.01388	down		1.56866	down		2.06797	down	*	3.11469	down	*	7.69284	6.53092	6.75005	7.67294	7.0433	6.64462	6.05375	1.44754e-06	3.86515e-08	1.03106	up		1.35029	up		1.23068	down		2.24428	up	*	8.99422	up	*	7.88109	up	*	-2.23754	-1.16192
EIN_240390_at	1.75063e-08	9.5188e-09	1.55581	down		1.37855	down		1.1705	down		3.57947	down	*	2.74795	down	*	2.76858	down	*	10.0334	9.39577	9.57028	9.80632	8.19369	8.57508	8.5643	2.31278e-06	9.2854e-08	1.59451	down	*	2.80679	down	*	2.21502	down	*	1.98004	down	*	1.00238	down		1.3241	up		-1.55581	-0.637669
EIN_240370_at	1.55615e-13	1.8002e-14	1.2974	down	*	1.19739	down		1.03086	up		3.71192	down	*	3.23709	down	*	3.3207	down	*	10.5903	10.2147	10.3304	10.6342	8.69817	8.89564	8.85885	0.000375915	0.000164051	8.45696	up	*	8.96325	up	*	8.78709	up	*	5.22827	up		1.85126	up		2.37336	up		-1.2974	-0.375624
EIN_240360_at	4.5655e-09	2.25549e-09	1.70686	down		1.91497	down	*	2.57882	down	*	2.45978	down	*	4.96123	down	*	5.9993	down	*	7.41078	6.63943	6.47346	6.04407	6.11225	5.10008	4.82598	2.38713e-05	4.0516e-06	1.12711	down		2.48468	down		3.6232	down	*	1.45955	down		1.30773	up		4.36095	up	*	-1.70686	-0.771348
EIN_240350_at	3.5904e-06	2.52355e-06	1.56219	down		1.4872	down		1.04201	down		2.3283	down	*	2.54488	down	*	2.99472	down	*	5.91955	5.27598	5.34695	5.86018	4.70027	4.57195	4.33712	0.000311576	0.000130685	6.78101	down	*	5.43362	down		12.4574	down	*	6.76062	down	*	3.89636	down		1.81093	down		-1.56219	-0.643566
EIN_240340_at	3.08166e-14	2.33887e-15	1.05797	down		1.26472	down	*	1.12536	up		2.08243	down	*	3.19833	down	*	4.05528	down	*	11.9738	11.8925	11.635	12.1442	10.9155	10.2965	9.95401	3.25363e-05	6.4075e-06	2.06318	down	*	2.71166	down	*	4.64234	down	*	3.78568	down	*	2.48529	down	*	2.71691	down	*	-1.05797	-0.0812988
EIN_240330_at	2.84365e-14	2.11898e-15	1.12126	up		1.05833	up		1.8025	up	*	1.95272	down	*	4.2619	down	*	4.29849	down	*	10.4142	10.5793	10.496	11.2642	9.44868	8.32267	8.31034	4.02107e-05	8.61651e-06	1.05803	down		1.09538	down		1.16917	down		2.28734	down		4.55543	down	*	3.86841	down	*	1.12126	0.16512
EIN_240310_at	9.18072e-12	2.26777e-12	1.22189	up		1.40469	up	*	1.07663	up		1.01328	down		2.27196	up	*	3.10126	up	*	11.3041	11.5932	11.7944	11.4106	11.2851	12.4881	12.937	0.000246336	9.7594e-05	1.13554	up		1.00072	up		1.02265	up		1.37578	up		1.97099	up		3.7907	up	*	1.22189	0.289118
EIN_240290_at	4.61437e-11	1.44447e-11	1.46378	down		1.21439	down		2.4836	down	*	1.16498	down		3.00708	up	*	3.01246	up	*	9.13977	8.59007	8.85955	7.82734	8.91947	10.7281	10.7307	4.856e-05	1.13751e-05	6.02471	down	*	3.61719	down		4.87859	down	*	2.13717	down		1.32115	down		1.8099	up		-1.46378	-0.549704
EIN_240280_at	3.65627e-14	2.95515e-15	1.12752	up		2.00663	up	*	2.25815	up	*	1.2438	down		3.9311	down	*	3.03806	down	*	9.90072	10.0739	10.9055	11.0759	9.58597	7.92579	8.29757	0.000768445	0.000387524	2.46812	down		1.06189	up		1.72088	up		1.10065	up		1.50996	down		1.86194	down		1.12752	0.173153
EIN_240260_at	1.90549e-15	5.52896e-17	1.52515	down	*	1.21455	up		1.08544	down		1.08497	up		8.6558	up	*	10.5203	up	*	9.23604	8.62709	9.51646	9.11776	9.3537	12.3497	12.6311	5.44598e-06	3.96338e-07	7.48795	up	*	8.65648	up	*	16.3938	up	*	8.27225	up	*	6.66886	up	*	18.3407	up	*	-1.52515	-0.608949
EIN_240250_at	2.41865e-16	1.81688e-18	1.05693	up		1.39629	down		1.17966	up		125.838	up	*	137.719	up	*	175.212	up	*	6.13678	6.21666	5.65519	6.37516	13.1122	13.2424	13.5897	8.43016e-06	8.24411e-07	2.03844	down		2.06013	down		4.80138	down		38.425	up	*	63.6616	up	*	48.9928	up	*	1.05693	0.0798798
EIN_240240_at	8.85599e-14	8.98261e-15	1.04375	up		1.5041	up	*	1.18307	up		8.8422	up	*	5.60424	up	*	5.2172	up	*	8.90851	8.97028	9.49741	9.15105	12.0529	11.395	11.2918	3.02643e-06	1.54992e-07	5.69306	up	*	6.93322	up	*	32.014	up	*	35.3	up	*	37.5832	up	*	17.5606	up	*	1.04375	0.0617695
EIN_240230_at	2.47397e-10	9.44613e-11	1.5332	down		2.01176	down	*	1.1786	down		3.68675	up	*	1.02586	up		1.04373	down		7.99066	7.37412	6.98221	7.75359	9.87301	8.0275	7.92892	5.36779e-05	1.30397e-05	1.82875	down		3.38853	up		5.46723	up		13.2909	up	*	11.3043	up	*	5.44762	up		-1.5332	-0.616545
EIN_240220_at	5.8124e-07	3.79835e-07	1.45582	down		1.50603	down		1.03191	up		1.35687	up		1.39653	up		1.26529	down		7.9212	7.37937	7.33045	7.96652	8.36148	8.40304	7.58174	1.34023e-05	1.68883e-06	6.41723	up	*	4.24036	up		2.18421	up		6.56964	up	*	30.4245	up	*	35.8269	up	*	-1.45582	-0.541833
EIN_240210_at	9.23365e-10	3.97692e-10	1.13164	down		1.18713	down		1.21751	up		1.29162	down		2.32202	down	*	2.65248	down	*	11.8328	11.6544	11.5853	12.1167	11.4636	10.6174	10.4254	0.000215708	8.23367e-05	2.05125	down		2.46451	down	*	1.76173	down		2.28538	down		3.24639	down	*	3.70214	down	*	-1.13164	-0.17841
EIN_240190_at	8.00546e-12	1.93675e-12	1.36212	up		1.22375	up		1.0663	up		1.09695	up		6.49347	up	*	6.79174	up	*	4.94996	5.39581	5.24127	5.04258	5.08346	7.64895	7.71374	1.66352e-05	2.34756e-06	3.43686	down		1.16776	down		1.96405	down		2.29805	down		2.13254	up		7.39194	up	*	1.36212	0.445853
EIN_240150_at	3.733e-08	2.12458e-08	1.10331	up		1.37061	up		1.22903	up		1.38966	up		1.71922	down	*	2.13452	down	*	5.81358	5.95542	6.2684	6.11111	6.28832	5.03183	4.71967	0.000675862	0.00033332	3.3275	down		2.8306	down		2.57108	down		1.19138	down		1.68012	up		1.32563	up		1.10331	0.141838
EIN_240130_at	7.96875e-12	1.92684e-12	1.22169	down		1.3638	down		1.19912	down		1.06719	down		6.5415	down	*	7.37021	down	*	11.0655	10.7766	10.6179	10.8035	10.9717	8.35591	8.18382	0.00037813	0.000165273	5.8713	down	*	1.22884	down		1.1156	down		1.33561	down		3.04135	down		4.58021	down		-1.22169	-0.288883
EIN_240100_at	1.37022e-09	6.12163e-10	1.70039	down	*	2.16101	down	*	1.14867	up		1.62433	up		1.12195	down		3.21319	down	*	6.1073	5.34144	4.9956	6.30726	6.80715	5.94129	4.4233	2.59363e-05	4.58654e-06	2.98782	down	*	4.9654	down	*	5.67635	down	*	3.45204	down	*	2.01347	down		3.21477	down	*	-1.70039	-0.765863
EIN_240090_at	2.07403e-16	1.32571e-18	1.73755	down	*	1.29462	down	*	1.00301	down		1.03607	up		7.14476	up	*	7.33663	up	*	7.91873	7.12168	7.54621	7.91439	7.96986	10.7556	10.7939	7.76306e-05	2.14805e-05	1.18567	down		2.38636	down		1.84092	down		1.90827	down		1.39796	up		4.73775	up	*	-1.73755	-0.797053
EIN_240040_at	1.07111e-11	2.72417e-12	1.19722	down		1.34654	down		1.12979	down		1.60113	down	*	3.66879	down	*	3.68552	down	*	13.1796	12.9199	12.7503	13.0035	12.5005	11.3043	11.2977	9.75124e-07	1.99592e-08	123.263	up	*	144.547	up	*	103.346	up	*	108.064	up	*	242.402	up	*	135.527	up	*	-1.19722	-0.259691
EIN_240020_at	4.08761e-12	8.92124e-13	2.02392	down	*	4.99397	down	*	3.56611	down	*	5.17049	down	*	1.38991	up		1.42956	up		10.0072	8.99	7.68697	8.17281	7.63686	10.4822	10.5227	0.000144136	4.8551e-05	18.6796	up	*	9.2289	up	*	8.31425	up	*	7.95013	up		8.48404	up	*	39.1725	up	*	-2.02392	-1.01715
EIN_240000_at	6.4291e-13	1.01492e-13	1.13201	down		3.12715	down	*	1.47833	down		10.0267	down	*	11.5818	down	*	11.5949	down	*	9.86724	9.68836	8.22239	9.30327	6.54146	6.33345	6.33182	2.94807e-06	1.48993e-07	2.52512	down	*	1.36432	down		2.39891	down	*	4.8665	down	*	6.07232	down	*	3.05542	down	*	-1.13201	-0.178882
EIN_239990_at	1.75178e-15	4.90617e-17	1.85765	up	*	13.5158	up	*	96.5211	up	*	240.156	up	*	32.8887	up	*	15.7206	up	*	4.25079	5.14427	8.00737	10.8436	12.1586	9.29031	8.22538	1.10807e-06	2.52936e-08	1.22175	up		31.8818	up	*	226.955	up	*	182.918	up	*	193.257	up	*	35.077	up	*	1.85765	0.893479
EIN_239980_at	9.7816e-11	3.37379e-11	1.43252	down		4.53483	down	*	1.29884	up		1.29221	up		9.8198	up	*	5.00889	up	*	5.30438	4.78583	3.12333	5.68161	5.67422	8.60008	7.62887	0.000951779	0.000495926	45.1443	down	*	10.6987	down		9.06106	down		9.65818	down		2.81249	down		1.15957	down		-1.43252	-0.518551
EIN_239970_at	2.51781e-09	1.18416e-09	2.42851	up	*	1.57562	down		1.27457	up		1.78247	up	*	3.88302	up	*	1.65093	up		4.27261	5.55269	3.6167	4.62262	5.10649	6.22979	4.9959	1.41047e-05	1.83039e-06	2.55053	up	*	3.05995	up	*	2.1309	down		1.92094	down		1.53489	up		2.11864	up		2.42851	1.28007
EIN_239960_at	3.45089e-12	7.31102e-13	1.44412	down	*	1.69869	down	*	1.47023	down	*	2.65303	down	*	2.90584	down	*	4.11434	down	*	10.0286	9.49842	9.26419	9.47257	8.62098	8.48966	7.98795	0.000253929	0.000101512	2.14069	up		1.08765	up		1.08534	down		1.20896	up		3.29541	up		3.99761	up	*	-1.44412	-0.53019
EIN_239930_at	2.38951e-14	1.70722e-15	1.26312	up		1.71883	up	*	1.66757	up	*	2.32296	down	*	3.56094	down	*	4.18675	down	*	8.18035	8.51735	8.96178	8.9181	6.96439	6.3481	6.11453	4.56222e-05	1.03795e-05	4.92429	up	*	3.76336	up	*	3.31823	up	*	2.22234	up		1.03474	up		1.08994	down		1.26312	0.336991
EIN_239920_at	2.73988e-07	1.73356e-07	1.74174	up		1.65218	up		1.37814	up		5.40449	up	*	8.76919	up	*	1.01681	up		3.49925	4.29978	4.22362	3.96197	5.93341	6.63169	3.52331	0.000410405	0.00018256	1.78238	up		1.08433	up		1.35741	down		1.60803	down		1.35772	up		1.74598	down		1.74174	0.800526
EIN_239900_at	2.74241e-05	2.05669e-05	1.55442	down		1.90022	down		1.24767	down		1.73372	down		2.08632	down		3.81533	down	*	4.66237	4.02599	3.7362	4.34313	3.8685	3.60141	2.73056	0.000799192	0.000405655	4.55464	down		3.72246	down		7.50111	down		4.8964	down		1.40263	down		1.15877	down		-1.55442	-0.636379
EIN_239890_at	1.01351e-08	5.32158e-09	1.80614	down		1.53032	up		2.94299	up	*	5.41026	up	*	7.50728	up	*	4.73676	up	*	3.81503	2.96212	4.42886	5.37231	6.25073	6.72332	6.05893	3.06171e-05	5.84645e-06	2.77268	down		1.07606	down		1.22446	up		1.50416	up		10.6262	up	*	20.0317	up	*	-1.80614	-0.852909
EIN_239880_at	7.09618e-06	5.09982e-06	1.58515	down		1.08871	down		1.16718	up		1.08077	up		1.21783	down		2.3259	down	*	5.9696	5.30498	5.84697	6.19262	6.08165	5.68528	4.75181	0.000280743	0.000115167	1.27392	up		1.20322	up		1.32773	down		1.60584	up		3.72027	up	*	3.04225	up		-1.58515	-0.664618
EIN_239870_at	6.81579e-11	2.24996e-11	1.55293	down	*	1.6554	down	*	1.11195	down		2.91004	down	*	2.85153	down	*	4.0382	down	*	11.1845	10.5495	10.4573	11.0314	9.64348	9.67279	9.17081	0.000376306	0.000164302	1.5355	down		2.4961	down		2.45244	down		2.73821	down	*	1.18161	down		1.15637	down		-1.55293	-0.634991
EIN_239820_at	3.13859e-14	2.40212e-15	2.02222	down	*	2.02721	down	*	3.21645	up	*	27.2498	up	*	3.18944	up	*	1.19712	down		7.34372	6.32778	6.32422	9.02919	12.1119	9.01702	7.08416	6.54779e-06	5.46016e-07	2.77966	down		1.24829	up		5.59324	up		27.2	up	*	54.4997	up	*	11.2361	up	*	-2.02222	-1.01594
EIN_239810_at	1.25889e-09	5.57873e-10	1.26078	down		1.09608	up		1.32384	up	*	1.41793	up	*	1.44679	down	*	1.35339	down	*	9.53637	9.20205	9.66873	9.9411	10.0402	9.00352	9.0998	2.40753e-05	4.09435e-06	3.30678	down	*	3.36524	down	*	2.00015	down	*	1.82653	down		3.26215	down	*	3.68306	down	*	-1.26078	-0.334319
EIN_239800_at	1.4828e-12	2.69e-13	1.08048	up		1.4584	up		1.25041	up		1.90741	down	*	4.49595	down	*	5.05	down	*	9.91483	10.0265	10.4592	10.2372	8.98321	7.7462	7.57854	0.000841718	0.000430572	4.65461	down		2.98435	down		5.90992	down	*	4.06709	down		5.4441	down	*	4.85945	down		1.08048	0.111677
EIN_239780_at	2.2311e-05	1.66179e-05	1.38524	up		1.29123	up		1.01289	down		1.18146	up		1.54684	up	*	1.09537	down		8.99909	9.46922	9.36784	8.98061	9.23966	9.62841	8.86767	7.71176e-05	2.12612e-05	1.30059	up		1.30813	down		1.13328	down		1.70291	down		2.09541	down	*	2.14196	down	*	1.38524	0.470132
EIN_239770_at	3.59586e-14	2.89725e-15	1.35129	down		1.30132	up		1.044	up		1.16954	down		6.19488	up	*	6.064	up	*	8.73663	8.30229	9.1166	8.79875	8.51069	11.3677	11.3369	3.20478e-05	6.25732e-06	1.83383	down		2.67675	down	*	3.34645	down	*	3.65722	down	*	2.0753	down		1.42887	up		-1.35129	-0.434342
EIN_239760_at	2.89073e-12	5.93706e-13	1.38658	down		1.39661	down		1.34638	down		1.8372	down	*	4.04542	down	*	5.41376	down	*	12.1772	11.7057	11.6953	11.7482	11.2997	10.161	9.74062	5.07787e-05	1.21354e-05	1.03379	up		1.88022	down	*	1.515	down		1.29358	down		1.27861	up		1.07725	up		-1.38658	-0.471529
EIN_239750_at	2.55293e-12	5.13592e-13	1.12242	up		2.38214	up	*	2.69677	up	*	1.01023	up		2.04446	down	*	2.23705	down	*	9.54337	9.70998	10.7956	10.9746	9.55805	8.51165	8.38177	1.4132e-05	1.84626e-06	2.14282	down	*	1.16331	up		1.32737	down		2.44494	down	*	3.15907	down	*	4.53471	down	*	1.12242	0.166614
EIN_239740_at	9.75871e-08	5.87164e-08	1.34629	down		1.73685	down		1.3722	down		2.01298	up		1.99433	down		3.27302	down	*	7.77087	7.34188	6.9744	7.31438	8.78021	6.77497	6.06025	2.03161e-05	3.18808e-06	1.32065	down		1.08505	up		2.13234	down		3.03656	up	*	3.78027	up	*	3.23274	up	*	-1.34629	-0.428986
EIN_239730_at	3.55623e-07	2.2761e-07	1.55104	down		1.08736	down		1.46885	up		2.82613	up	*	1.64981	up		1.28952	up		6.79623	6.16299	6.67539	7.35091	8.29506	7.51852	7.16306	0.000879728	0.000453276	11.5385	down	*	2.46027	down		4.70984	down		2.20841	down		1.97092	down		3.57715	down		-1.55104	-0.633235
EIN_239720_at	6.72036e-12	1.58372e-12	1.52076	up		2.13264	up	*	2.69286	up	*	1.38852	down		4.17484	down	*	2.89568	down	*	9.03184	9.63663	10.1245	10.461	8.55829	6.97012	7.49794	3.5847e-05	7.3554e-06	1.05166	up		2.41865	up		1.68584	up		1.3542	up		1.46173	down		3.17735	down	*	1.52076	0.604788
EIN_239710_at	1.25874e-15	3.05951e-17	1.13053	up		3.31607	down	*	2.45091	down	*	1.25411	up		5.18085	up	*	6.61298	up	*	10.5602	10.7372	8.83077	9.26693	10.8869	12.9334	13.2855	1.62074e-05	2.25493e-06	2.92603	down		1.02018	up		2.70204	down		1.12964	up		6.2132	up	*	12.2003	up	*	1.13053	0.176995
EIN_239700_at	1.31965e-05	9.65822e-06	1.33413	down		1.53644	down		1.1778	down		1.33629	down		1.40498	up		1.17141	up		7.64558	7.22967	7.02599	7.40948	7.22735	8.13613	7.87383	5.83087e-05	1.45697e-05	2.22827	down	*	2.14644	down	*	2.8468	down	*	2.3967	down	*	1.16206	down		1.20662	up		-1.33413	-0.415904
EIN_239680_at	6.3145e-13	9.86209e-14	1.04847	up		1.17415	down		1.85914	down	*	4.14369	down	*	3.25697	down	*	3.91313	down	*	8.48441	8.55269	8.25279	7.58977	6.43349	6.78087	6.51608	8.66759e-06	8.63818e-07	2.25462	down	*	3.02245	down	*	3.73571	down	*	5.02684	down	*	8.79805	down	*	4.97686	down	*	1.04847	0.0682888
EIN_239660_at	3.13431e-09	1.50125e-09	1.16571	down		1.00042	down		1.13151	down		2.21497	down		4.86958	down	*	8.91164	down	*	7.07885	6.85764	7.07825	6.9006	5.93156	4.79505	3.92316	0.000126135	4.10107e-05	1.13505	down		1.22395	down		1.45785	down		2.69403	down		6.66872	down	*	4.91653	down	*	-1.16571	-0.22121
EIN_239650_at	9.59203e-11	3.30598e-11	1.47304	down		1.32314	down		1.20519	up		5.29109	down	*	7.86945	down	*	6.94601	down	*	9.2348	8.676	8.83083	9.50406	6.83123	6.25854	6.43861	7.1141e-05	1.88998e-05	3.1038	down	*	1.45199	down		4.05253	down	*	3.84568	down	*	2.50611	down		1.41289	up		-1.47304	-0.558792
EIN_239620_at	2.45204e-12	4.8814e-13	1.71699	down	*	1.48484	down		1.19899	up		1.35942	up		4.18663	up	*	3.73569	up	*	7.03318	6.2533	6.46287	7.29499	7.47616	9.09896	8.93455	0.000287992	0.000118886	5.68766	down	*	3.20009	down		2.04785	down		3.3522	down		2.06439	down		1.12238	up		-1.71699	-0.77988
EIN_239610_at	8.49146e-11	2.87738e-11	1.66209	down	*	1.26719	down		1.40155	up		1.33599	up		1.86553	down	*	3.02009	down	*	8.1881	7.4551	7.84646	8.67513	8.60601	7.28852	6.59351	8.47207e-05	2.41702e-05	1.38894	down		1.74472	down		2.46826	down	*	1.3274	down		1.2671	up		1.0276	up		-1.66209	-0.732996
EIN_239590_at	7.32782e-12	1.75338e-12	1.47739	up	*	2.09578	up	*	1.23488	down		2.83351	up	*	2.17556	down	*	1.59515	down	*	9.59364	10.1567	10.6611	9.28927	11.0962	8.47226	8.91995	8.67973e-06	8.69289e-07	6.32691	up	*	10.5009	up	*	5.19078	up	*	8.49167	up	*	9.85768	up	*	5.01012	up	*	1.47739	0.563046
EIN_239580_at	1.90194e-08	1.04231e-08	1.22225	up		1.74352	down	*	1.20207	down		1.21887	down		1.56321	down	*	2.43632	down	*	9.89032	10.1799	9.08832	9.6248	9.60477	9.24581	8.60562	7.13724e-06	6.39549e-07	12.91	up	*	6.53135	up	*	9.61164	up	*	6.75364	up	*	4.55427	up	*	2.62909	up	*	1.22225	0.289544
EIN_239570_at	1.55627e-13	1.80234e-14	1.16755	down		1.02366	up		2.30539	up	*	75.7436	up	*	32.0802	up	*	26.3856	up	*	4.87099	4.64751	4.90473	6.07601	11.114	9.87461	9.59267	3.44418e-05	6.95101e-06	1.33101	up		2.05061	up		1.82378	up		32.2554	up	*	13.5523	up	*	11.729	up	*	-1.16755	-0.223485
EIN_239560_at	3.47912e-13	4.86902e-14	1.19807	down		1.26296	up		1.12672	up		2.64697	down	*	7.41371	down	*	7.00662	down	*	9.79296	9.53225	10.1298	9.96509	8.38862	6.90277	6.98424	4.02533e-06	2.42782e-07	1.59481	up		1.69877	up		1.62942	up		1.13965	down		4.71794	down	*	3.97017	down	*	-1.19807	-0.260712
EIN_239550_at	2.74114e-12	5.56988e-13	1.04154	down		1.06679	down		1.13357	down		1.35688	up		2.68543	down	*	3.94574	down	*	11.9387	11.8799	11.8454	11.7578	12.379	10.5135	9.95837	0.000493637	0.000230051	1.31776	down		1.91489	down		1.07895	down		1.35823	down		2.23694	down		3.53851	down	*	-1.04154	-0.0587225
EIN_239540_at	2.54527e-11	7.29084e-12	1.15642	up		1.13789	down		1.07584	down		2.63348	up	*	1.26347	up		1.99461	up	*	9.31843	9.52809	9.13207	9.21297	10.7154	9.65582	10.3145	5.149e-07	5.11777e-09	2.31557	down	*	1.00835	up		1.00523	up		2.71436	up	*	4.37593	up	*	3.41648	up	*	1.15642	0.209662
EIN_239530_at	1.30833e-08	6.98426e-09	1.17487	down		1.49732	up		1.43543	up		2.5731	down	*	3.19456	down	*	2.2112	down	*	7.24558	7.01308	7.82797	7.76707	5.88207	5.56997	6.10076	0.00096483	0.000504195	3.2927	down		1.01277	up		3.09818	down		3.36575	down		3.20793	down		1.97801	down		-1.17487	-0.232505
EIN_239520_at	1.47488e-07	9.04649e-08	1.2363	down		1.19339	up		1.81926	down	*	2.76055	down	*	1.80165	down	*	2.21607	down	*	9.72465	9.41862	9.97971	8.8613	8.25969	8.87533	8.57664	0.000792561	0.000401555	1.03149	down		1.28752	up		1.82542	up		2.59099	up		2.67166	up		2.77792	up		-1.2363	-0.306026
EIN_239510_at	4.70654e-10	1.90637e-10	1.14682	down		1.21608	up		1.06236	up		1.30324	up	*	1.66526	up	*	1.70369	up	*	11.041	10.8434	11.3232	11.1283	11.4231	11.7768	11.8097	1.20867e-05	1.44568e-06	17.8637	up	*	11.8248	up	*	18.0716	up	*	14.0563	up	*	10.9551	up	*	9.15176	up	*	-1.14682	-0.197634
EIN_239500_at	4.02714e-08	2.30214e-08	1.00807	down		1.15862	up		1.08407	down		1.96689	down	*	1.77277	down	*	2.70247	down	*	8.60125	8.58966	8.81365	8.4848	7.62533	7.77524	7.16697	0.000214213	8.16108e-05	6.40606	up	*	3.28897	up		4.32624	up	*	2.83334	up		2.03043	up		5.52567	up	*	-1.00807	-0.011591
EIN_239490_at	1.34705e-07	8.2273e-08	1.02299	up		1.56375	down	*	1.64771	down	*	1.22122	down		1.50657	up		1.13952	up		11.3067	11.3395	10.6617	10.5863	11.0184	11.898	11.4952	0.00011534	3.64227e-05	2.07896	down	*	2.15267	down	*	1.14094	down		1.72648	down	*	1.77382	down	*	1.52483	down		1.02299	0.032793
EIN_239470_at	3.59742e-10	1.42233e-10	2.11304	down	*	1.55496	down	*	1.00487	down		1.17266	down		1.79773	up	*	1.67076	down	*	8.2029	7.12357	7.56602	8.19589	7.97311	9.04908	7.46239	0.000115071	3.62988e-05	4.54545	down	*	4.3247	down	*	3.22246	down		5.24358	down	*	7.27984	down	*	9.47831	down	*	-2.11304	-1.07932
EIN_239440_at	8.24843e-15	4.18363e-16	1.15459	up		1.14336	up		1.26222	up		31.4911	up	*	220.598	up	*	205.275	up	*	2.32193	2.52931	2.5152	2.65789	7.2988	10.1072	10.0033	2.92666e-05	5.48257e-06	1.68742	down		1.44587	down		1.67472	down		2.57923	up		26.1514	up	*	74.5882	up	*	1.15459	0.207379
EIN_239430_at	1.09535e-08	5.778e-09	1.12136	up		1.46294	up		1.95325	up	*	1.5169	down		1.30354	down		1.47464	down		10.9775	11.1428	11.5264	11.9434	10.3764	10.5951	10.4171	0.00049482	0.000230905	1.36394	up		1.26864	up		1.71756	up		1.09571	up		1.55497	down		1.5619	down		1.12136	0.165253
EIN_239400_at	3.27301e-09	1.57567e-09	1.07934	down		1.29051	up		1.12573	up		1.11743	up		1.39511	up		2.82033	up	*	6.52844	6.41829	6.89638	6.6993	6.68863	7.00882	8.0243	3.35413e-06	1.82717e-07	1.11861	down		1.3931	up		2.25908	down	*	1.32036	down		2.13379	up	*	5.10757	up	*	-1.07934	-0.110154
EIN_239380_at	6.52208e-16	9.92848e-18	1.15508	down		1.26227	down		1.06058	up		2.51733	up	*	11.2923	up	*	14.8115	up	*	8.86769	8.65971	8.53167	8.95255	10.1996	12.365	12.7563	0.000414127	0.000184704	1.52953	up		2.43747	up		3.17041	up		2.51992	up		2.32129	up		6.97957	up	*	-1.15508	-0.207989
EIN_239370_at	1.51716e-10	5.49373e-11	1.28041	up		1.49071	up		2.06042	up	*	1.04166	down		2.66443	down	*	3.23348	down	*	8.33975	8.69635	8.91575	9.38269	8.28086	6.92592	6.64666	3.66215e-05	7.57293e-06	1.75351	down		1.27838	up		1.26428	down		1.72557	down		3.29094	down	*	4.22495	down	*	1.28041	0.356602
EIN_239360_at	2.56624e-08	1.4288e-08	1.31136	down		1.15285	down		1.29331	down		1.81466	down	*	2.75274	down	*	1.35645	down		7.10321	6.71215	6.89801	6.73214	6.24351	5.64234	6.66337	0.000677191	0.000334032	2.8311	down		3.30163	down		3.72504	down		4.99908	down	*	5.52464	down	*	2.46749	down		-1.31136	-0.39106
EIN_239350_at	6.08644e-06	4.3547e-06	1.44285	down		1.46619	down		1.05935	up		2.10914	down	*	1.74869	down		2.11758	down	*	11.1225	10.5936	10.5705	11.2057	10.0459	10.3163	10.0401	0.000128698	4.21044e-05	2.57249	down	*	3.71651	down	*	3.02494	down	*	3.20635	down	*	3.51074	down	*	3.09611	down	*	-1.44285	-0.528917
EIN_239340_at	1.24678e-05	9.10599e-06	1.69851	up	*	1.55893	up	*	1.23081	up		1.12477	up		1.80485	up	*	1.4128	up		7.82902	8.59329	8.46958	8.12863	7.99865	8.6809	8.32758	0.000126158	4.1029e-05	2.0916	up		1.71213	up		1.93134	down		1.84134	down		1.82477	down		1.157	down		1.69851	0.764272
EIN_239310_at	7.74252e-09	3.98717e-09	1.37131	up	*	1.37508	up	*	1.13368	up		1.84554	up	*	1.06631	up		1.12297	up		8.643	9.09855	9.10252	8.82401	9.52704	8.73563	8.81031	0.000136514	4.53168e-05	5.93143	up	*	5.5456	up	*	1.52026	up		2.61939	up		3.91232	up	*	4.3721	up	*	1.37131	0.455551
EIN_239290_at	8.17262e-11	2.75422e-11	1.3188	down		1.07445	up		1.01542	up		1.98675	down	*	2.08168	up	*	1.94945	up	*	10.304	9.9048	10.4076	10.3261	9.31361	11.3618	11.2671	2.25348e-05	3.71127e-06	3.61758	down	*	2.19115	down		3.46514	down	*	3.78866	down	*	1.19083	down		1.13054	up		-1.3188	-0.399228
EIN_239280_at	3.50938e-10	1.38398e-10	1.03556	down		1.83102	up	*	1.78973	up	*	1.3318	up		2.38381	down	*	3.36536	down	*	9.73459	9.68419	10.6072	10.5743	10.148	8.48132	7.98383	0.000112217	3.50688e-05	1.09027	down		1.09939	down		1.21095	up		1.34696	down		2.90742	down		6.56679	down	*	-1.03556	-0.0504045
EIN_239270_at	1.33656e-11	3.50721e-12	1.22423	down		1.2592	down		1.12014	down		2.26653	down	*	3.66054	down	*	4.62463	down	*	7.71103	7.41916	7.37852	7.54735	6.53054	5.83897	5.50169	7.3346e-05	1.97513e-05	1.27491	up		2.40948	up		1.30163	up		1.23306	down		2.9459	down		4.46437	down	*	-1.22423	-0.29187
EIN_239250_at	1.15305e-09	5.07573e-10	1.03492	up		1.15167	up		1.1222	up		1.17708	down		2.34138	up	*	1.53916	up	*	8.47408	8.52361	8.67781	8.64042	8.23887	9.70144	9.09622	0.000302194	0.000126082	1.97834	up		3.08032	up		1.49993	up		1.79529	up		3.04736	up		5.65518	up	*	1.03492	0.0495243
EIN_239240_s_at	4.93994e-16	6.264e-18	1.10247	up		1.24193	down		1.47105	up		72.7779	up	*	51.0645	up	*	17.2943	up	*	6.95897	7.09971	6.64639	7.51581	13.1444	12.6332	11.0712	6.30258e-06	5.14916e-07	1.67651	up		1.96222	up		1.32954	up		87.6217	up	*	102.417	up	*	53.3435	up	*	1.10247	0.140741
EIN_239230_at	5.09233e-11	1.61592e-11	1.50602	up	*	1.53255	down	*	2.65842	down	*	2.70589	down	*	2.161	down	*	2.00292	down	*	8.846	9.43674	8.23007	7.43543	7.4099	7.7343	7.84389	2.52463e-06	1.05795e-07	2.88451	down	*	3.05119	up	*	3.79847	up	*	6.70186	up	*	6.09399	up	*	10.8936	up	*	1.50602	0.59074
EIN_239200_s_at	4.10859e-13	5.92964e-14	1.25448	down		1.08259	down		1.1667	up		2.37833	down	*	5.31462	down	*	5.82996	down	*	11.3483	11.0212	11.2338	11.5707	10.0983	8.93833	8.80481	0.00023394	9.1294e-05	10.2046	up	*	3.92695	up		5.07262	up	*	5.23638	up	*	9.49069	up	*	7.49623	up	*	-1.25448	-0.327094
EIN_239190_at	4.19364e-13	6.09471e-14	1.67586	down		1.32665	down		3.17924	down	*	4.99098	down	*	14.6901	down	*	23.5746	down	*	11.2316	10.4867	10.8239	9.56296	8.91232	7.35487	6.67248	0.000261223	0.000105099	5.9237	down	*	3.74577	down		8.1202	down	*	4.84179	down	*	3.78511	down		4.42353	down	*	-1.67586	-0.744899
EIN_239180_at	5.51777e-16	7.19811e-18	1.09954	down		1.58165	down	*	4.61876	down	*	5.11609	down	*	4.32854	down	*	1.87478	down	*	11.8309	11.694	11.1695	9.62343	9.4759	9.71706	10.9242	3.81356e-05	7.98978e-06	2.08744	down		3.82277	down	*	2.14805	down	*	1.27336	down		3.17499	down	*	1.01464	down		-1.09954	-0.136905
EIN_239170_at	3.37634e-09	1.62854e-09	1.37622	down		1.65467	down		1.57123	down		1.61415	down		2.07932	up	*	2.23963	up	*	8.02323	7.56252	7.29668	7.37133	7.33246	9.07934	9.18649	0.000388049	0.00017049	1.80322	down		1.91827	down		1.48998	down		1.03598	down		1.25169	up		3.01336	up		-1.37622	-0.460712
EIN_239160_at	3.11432e-06	2.17924e-06	1.30859	down		1.34792	down		1.71314	down		1.708	down		1.97334	down	*	3.02508	down	*	7.9513	7.56329	7.52057	7.17466	7.179	6.97067	6.35433	0.000172237	6.14552e-05	4.08191	down		3.01168	down		4.1421	down		2.4773	down		1.24129	up		1.85981	up		-1.30859	-0.38801
EIN_239120_at	2.55758e-09	1.20372e-09	1.558	down		1.48986	down		1.15056	down		1.14607	up		2.0981	up	*	2.41068	up	*	7.13335	6.49365	6.55816	6.93101	7.33005	8.20243	8.40279	7.45774e-05	2.02399e-05	1.06925	up		1.08828	down		1.0629	down		1.5085	up		3.40207	up		7.16074	up	*	-1.558	-0.639691
EIN_239110_at	8.21544e-10	3.49899e-10	1.33055	down		1.1226	down		2.07309	up	*	4.89085	up	*	1.83194	up	*	1.05317	up		5.31925	4.90722	5.1524	6.37103	7.60933	6.19262	5.39399	0.000726056	0.000362172	4.47837	up		6.34306	up		9.76555	up	*	10.8414	up	*	13.2581	up	*	5.13281	up		-1.33055	-0.412025
EIN_239100_at	3.63875e-13	5.12608e-14	1.59884	down	*	1.20812	down		1.53781	up	*	1.85705	down	*	2.43612	down	*	3.3857	down	*	10.0313	9.3543	9.75856	10.6522	9.13832	8.74674	8.27187	0.000598844	0.000288678	1.54738	up		1.20967	up		1.08839	down		1.21197	down		2.13751	up		2.605	up		-1.59884	-0.677028
EIN_239090_at	1.73985e-14	1.1121e-15	1.40904	down		1.64589	down	*	1.37343	up		5.53547	up	*	6.27354	up	*	6.02551	up	*	8.77124	8.27653	8.05237	9.22902	11.2399	11.4205	11.3623	2.50061e-05	4.32425e-06	2.39533	up		1.87931	up		2.69808	up		9.71987	up	*	7.67221	up	*	8.77685	up	*	-1.40904	-0.494708
EIN_239070_at	1.50659e-08	8.1196e-09	1.25888	down		1.11341	down		1.22217	down		1.89334	down	*	1.48551	up	*	1.42197	up		10.1838	9.85171	10.0289	9.89441	9.26292	10.7548	10.6917	5.56318e-06	4.16152e-07	1.52911	down		3.75975	down	*	3.51248	down	*	1.94761	down	*	1.46627	up		1.43961	up		-1.25888	-0.332135
EIN_239060_at	1.79935e-12	3.37321e-13	1.71999	down	*	1.10813	down		1.12623	down		4.82518	down	*	6.60588	down	*	8.75556	down	*	9.0362	8.2538	8.88808	8.8647	6.76562	6.31245	5.90601	0.000942347	0.000490303	4.15761	up		4.11636	up		1.26882	up		1.43745	down		1.07742	up		1.01262	down		-1.71999	-0.782403
EIN_239050_at	1.04004e-09	4.53453e-10	1.4338	down		1.19651	down		1.53243	down	*	2.74855	down	*	1.50894	down	*	3.41247	down	*	9.87938	9.35953	9.62054	9.26355	8.42071	9.28584	8.10856	0.000411209	0.000183021	5.19573	down	*	1.72298	down		3.71211	down	*	3.35916	down		2.0073	down		2.31282	down		-1.4338	-0.519846
EIN_239040_at	1.84492e-08	1.00811e-08	1.06158	down		1.27369	down		1.15812	up		1.25983	down		1.87625	down	*	2.68236	down	*	8.16622	8.08001	7.81721	8.37801	7.833	7.25837	6.74272	0.000283928	0.000116829	2.6343	up		3.87045	up	*	3.23609	up	*	2.71075	up		1.17594	up		1.4687	up		-1.06158	-0.086215
EIN_239020_at	8.00546e-12	1.93706e-12	1.17661	up		1.13415	down		1.02715	down		3.34911	down	*	4.24733	down	*	4.43923	down	*	9.53568	9.77032	9.35407	9.49704	7.79191	7.44913	7.38537	0.000748541	0.000376099	3.66441	down		6.75318	down		7.33108	down	*	6.82559	down		4.19639	down		1.57562	down		1.17661	0.234637
EIN_239010_at	1.1158e-12	1.94162e-13	1.20016	down		1.38489	up		1.04248	down		6.17981	down	*	3.15539	down	*	2.81506	down	*	10.2949	10.0317	10.7647	10.2349	7.66737	8.63712	8.80177	0.000743996	0.000373439	1.56641	up		1.03418	up		1.5797	down		2.28776	down		3.14242	down		1.18743	down		-1.20016	-0.263226
EIN_239000_at	2.68387e-11	7.73333e-12	1.23236	down		1.19539	up		1.52515	down	*	2.38216	down	*	1.61308	down	*	1.40777	down	*	11.1035	10.8021	11.361	10.4945	9.85123	10.4137	10.6101	4.97838e-05	1.17792e-05	18.3142	up	*	8.64163	up	*	13.8003	up	*	16.9108	up	*	16.9368	up	*	19.2674	up	*	-1.23236	-0.30142
EIN_238960_at	4.85811e-14	4.26157e-15	1.02897	up		1.70898	down	*	1.22059	up		5.35943	up	*	3.96397	up	*	3.90816	up	*	7.52261	7.56381	6.74947	7.81019	9.94469	9.50956	9.4891	1.03278e-05	1.13828e-06	1.89856	down		1.08967	up		1.58427	down		2.87852	up		9.4124	up	*	13.2199	up	*	1.02897	0.0411968
EIN_238950_at	2.39218e-11	6.78219e-12	2.13754	down		2.89464	down	*	3.5963	up	*	13.9146	up	*	6.71556	up	*	4.73044	up	*	5.64365	4.5477	4.11027	7.49017	9.44218	8.39116	7.88562	5.25027e-06	3.75464e-07	1.24381	up		2.03217	up		2.57924	up		8.27009	up	*	28.7455	up	*	22.2509	up	*	-2.13754	-1.09595
EIN_238940_at	2.24456e-11	6.31089e-12	1.91349	down	*	1.56912	down		1.90004	down	*	1.11035	down		5.28788	down	*	6.79562	down	*	9.59957	8.66337	8.94962	8.67354	9.44856	7.19688	6.83497	0.000106132	3.25746e-05	9.0502	up		21.4987	up	*	20.0329	up	*	30.3093	up	*	61.0546	up	*	47.5161	up	*	-1.91349	-0.936208
EIN_238930_at	3.091e-08	1.74126e-08	1.39573	down	*	1.39794	up	*	1.19927	up		1.04178	up		1.67966	up	*	1.04461	down		9.84818	9.36716	10.3315	10.1103	9.90723	10.5963	9.78521	0.000881709	0.000454446	4.81422	down		1.15212	down		1.0492	up		1.20661	up		3.01542	up		2.06025	up		-1.39573	-0.481023
EIN_238920_at	6.35847e-08	3.74503e-08	1.12085	down		2.52705	down	*	3.49963	down	*	1.74887	down		1.09808	down		1.51459	down		9.99057	9.82598	8.65312	8.18337	9.18415	9.85559	9.39165	5.83087e-05	1.45772e-05	2.0678	down		2.14026	down		4.24925	down	*	1.54959	down		1.28759	up		2.31257	up		-1.12085	-0.164591
EIN_238910_at	4.73386e-12	1.05678e-12	2.62743	down	*	3.55484	down	*	1.89746	down	*	2.56347	down	*	1.34519	up		1.1458	down		9.47219	8.07853	7.6424	8.54812	8.11409	9.89999	9.27583	2.30527e-05	3.84276e-06	4.00419	down		4.51149	down	*	7.23975	down	*	2.60184	down		1.72548	up		2.96387	up		-2.62743	-1.39365
EIN_238900_at	4.99735e-10	2.03424e-10	1.95381	up		1.45413	up		1.04039	up		3.02197	down	*	5.58447	down	*	6.75994	down	*	6.92919	7.89548	7.46935	6.98632	5.3337	4.44777	4.17219	3.67258e-05	7.60997e-06	9.93501	up	*	11.7849	up	*	2.26583	up		1.80652	up		1.1489	up		1.02421	down		1.95381	0.966289
EIN_238890_at	1.73301e-12	3.22406e-13	1.46165	down	*	1.15532	up		1.53271	up	*	1.44865	up	*	4.52902	up	*	3.43765	up	*	7.93811	7.39051	8.1464	8.5542	8.47281	10.1173	9.71953	0.000121474	3.90495e-05	5.28755	down	*	3.96279	down		4.49972	down		3.08104	down		1.0993	up		1.74811	up		-1.46165	-0.547596
EIN_238850_at	6.48279e-10	2.70107e-10	1.15673	up		1.86443	up	*	1.46761	up		1.43567	up		1.6988	down	*	2.12535	down	*	9.49567	9.70572	10.3944	10.0491	10.0174	8.73115	8.40796	8.08904e-05	2.27027e-05	1.03535	up		1.65887	up		1.19304	up		1.29086	down		2.51816	down	*	2.54178	down	*	1.15673	0.210056
EIN_238820_at	1.88114e-14	1.23247e-15	2.30834	up		1.44182	up		1.13552	down		237.922	up	*	319.097	up	*	199.761	up	*	2.68717	3.89403	3.21506	2.50382	10.5815	11.005	10.3293	3.03532e-07	2.0198e-09	1.00918	down		1.10114	down		1.10114	down		54.0928	up	*	64.0401	up	*	33.5136	up	*	2.30834	1.20686
EIN_238810_at	2.37724e-05	1.77363e-05	2.44125	up		1.86879	up		1.24833	up		7.16402	up	*	4.06396	up	*	3.37697	up		3.65679	4.94441	4.55889	3.97679	6.49756	5.67967	5.41252	1.34908e-05	1.70567e-06	2.68243	down		5.61263	down	*	3.30611	down		1.25842	up		4.45247	up	*	3.59793	up		2.44125	1.28762
EIN_238800_at	4.35876e-15	1.74864e-16	1.7559	up	*	1.56714	up	*	1.41687	up		4.02959	up	*	28.4732	up	*	29.1493	up	*	7.2757	8.08791	7.92383	7.77841	9.28633	12.1072	12.1411	6.06502e-06	4.83611e-07	10.775	up	*	17.9089	up	*	11.951	up	*	17.7177	up	*	45.607	up	*	110.282	up	*	1.7559	0.812208
EIN_238790_at	1.03902e-09	4.52923e-10	1.037	down		1.30199	down		1.12214	down		2.94956	down	*	3.35121	down	*	3.71215	down	*	8.94083	8.88842	8.56011	8.77458	7.38033	7.19615	7.04858	0.000968816	0.000506605	3.54771	down		3.19537	down		5.6923	down		7.00199	down	*	6.53917	down	*	5.58018	down		-1.037	-0.0524101
EIN_238780_at	2.0999e-11	5.85111e-12	1.03677	up		1.43952	down		1.6177	down		2.12736	down	*	7.31026	down	*	4.80014	down	*	11.9395	11.9916	11.4139	11.2455	10.8504	9.06954	9.67639	7.15025e-05	1.90862e-05	2.58058	down		2.44743	down		1.94665	down		3.54855	down	*	6.21451	down	*	7.74076	down	*	1.03677	0.0520897
EIN_238760_at	3.55507e-12	7.57657e-13	1.38281	down	*	2.73098	down	*	1.31274	down	*	1.78132	down	*	1.04262	down		1.42485	up	*	11.3364	10.8688	9.88701	10.9438	10.5035	11.2762	11.8472	7.71176e-05	2.12866e-05	4.1379	down	*	3.09989	down	*	3.06235	down	*	3.85093	down	*	2.30575	down		1.59845	down		-1.38281	-0.467598
EIN_238750_at	2.11269e-13	2.66174e-14	1.37361	up		2.89689	up	*	1.54256	up	*	1.12833	up		7.79662	up	*	8.23197	up	*	8.68484	9.1428	10.2193	9.31016	8.85903	11.6477	11.7261	2.21439e-06	8.37534e-08	9.0528	up	*	10.183	up	*	5.12389	up	*	2.92405	up	*	1.38545	up		3.61952	up	*	1.37361	0.457968
EIN_238740_at	1.7842e-05	1.31782e-05	1.3765	down		2.20625	down		4.51491	down	*	6.34237	down	*	5.42579	down	*	4.90533	down	*	5.29374	4.83273	4.15215	3.11904	2.62872	2.85391	2.99939	6.56959e-06	5.52136e-07	5.07792	down	*	3.22064	down	*	5.35497	down	*	4.83213	down	*	5.26205	down	*	1.01831	up		-1.3765	-0.461009
EIN_238700_at	6.40607e-16	9.23956e-18	1.57983	down	*	1.08779	down		1.28377	up		2.70127	down	*	16.3447	down	*	20.1022	down	*	9.05953	8.39977	8.93813	9.41992	7.62589	5.02878	4.73025	0.000183908	6.68589e-05	1.21382	down		1.83445	down		2.80493	down		4.6381	down		6.2622	down	*	8.82245	down	*	-1.57983	-0.659768
EIN_238680_at	5.54034e-08	3.23101e-08	1.48491	up		1.43476	down		3.53671	up	*	4.37034	up	*	5.47167	up	*	3.98357	up	*	3.71449	4.28486	3.19368	5.5369	5.84223	6.16647	5.70855	1.43127e-05	1.88312e-06	2.08587	down		3.56613	down		2.03803	up		3.92007	up		8.64358	up	*	11.0295	up	*	1.48491	0.570379
EIN_238670_at	1.95535e-13	2.40431e-14	1.9276	up	*	1.46248	up		2.05265	up	*	6.10872	up	*	20.0602	up	*	17.9434	up	*	6.45336	7.40017	7.00177	7.49085	9.06423	10.7796	10.6187	2.07821e-07	9.45279e-10	5.11382	down	*	1.99039	up	*	1.28435	up		2.11375	up	*	17.4868	up	*	28.3777	up	*	1.9276	0.946808
EIN_238660_at	5.28977e-09	2.65378e-09	1.34523	down		3.70619	down	*	6.24481	down	*	5.10629	down	*	4.32661	down	*	6.61992	down	*	8.8158	8.38794	6.92586	6.17314	6.46352	6.70256	6.08898	0.000542872	0.000257581	1.85643	down		1.18908	down		4.9394	down		1.24601	down		5.03141	up		10.1341	up		-1.34523	-0.427856
EIN_238650_at	4.41437e-13	6.49718e-14	1.0786	up		1.17097	up		1.54346	up		1.95133	down	*	6.3188	up	*	9.02253	up	*	9.95224	10.0614	10.1799	10.5784	8.98778	12.6119	13.1258	3.0338e-06	1.55625e-07	5.53995	up	*	8.97878	up	*	7.50366	up	*	2.84843	up	*	30.2443	up	*	43.801	up	*	1.0786	0.109163
EIN_238640_at	2.14e-06	1.47514e-06	1.10204	down		1.21864	up		1.24752	up		1.53676	down		1.80031	up		1.92813	up	*	9.12136	8.98118	9.40663	9.44042	8.50147	9.96961	10.0686	0.000162051	5.67559e-05	2.79671	up		1.49564	up		2.00975	up		1.28212	down		1.96328	down		1.3711	down		-1.10204	-0.140182
EIN_238620_at	2.11181e-05	1.56956e-05	1.28343	down		1.44093	down		1.42744	down		2.01761	down	*	1.96467	down	*	1.60553	down		8.68287	8.32286	8.15587	8.16944	7.67022	7.70858	7.99982	0.000311576	0.000130703	1.03414	down		1.93815	down		1.67046	down		2.22827	down		6.46335	down	*	3.49963	down		-1.28343	-0.360008
EIN_238610_at	6.55575e-07	4.30838e-07	1.07207	down		1.24729	down		1.12004	up		1.41184	down	*	1.31035	down	*	1.07742	down		12.5672	12.4668	12.2484	12.7308	12.0696	12.1773	12.4596	6.21277e-05	1.57622e-05	28.2739	up	*	17.5249	up	*	22.388	up	*	27.0294	up	*	49.9396	up	*	34.9002	up	*	-1.07207	-0.100406
EIN_238590_at	3.13488e-13	4.29519e-14	1.19073	up		1.22812	up		1.31469	up		4.59448	up	*	3.72846	up	*	3.27392	up	*	8.468	8.71984	8.76445	8.86272	10.6679	10.3666	10.179	1.71395e-05	2.46121e-06	1.61881	up		5.58659	up	*	5.32937	up	*	6.5035	up	*	7.03068	up	*	8.05395	up	*	1.19073	0.251849
EIN_238580_at	2.15746e-12	4.17882e-13	1.22896	down		1.67006	down	*	1.44749	down		5.12236	up	*	2.58563	up	*	2.20125	up	*	7.77464	7.47721	7.03474	7.24109	10.1315	9.14516	8.91297	0.000142978	4.80286e-05	5.17408	down		1.33941	down		1.06198	down		2.48591	up		2.99456	up		2.86688	up		-1.22896	-0.297435
EIN_238570_at	9.54419e-11	3.28548e-11	1.10854	down		1.19042	down		1.36006	down		1.65688	down	*	2.74928	down	*	4.23719	down	*	10.3868	10.2382	10.1354	9.94315	9.65836	8.92777	8.30371	0.000267149	0.000108304	5.94789	up	*	4.53516	up	*	5.1404	up	*	3.45452	up		2.00587	up		1.46136	up		-1.10854	-0.148658
EIN_238560_at	4.5961e-14	3.96602e-15	1.35277	up		1.41845	down		1.37272	down		10.5529	up	*	1.23485	up		2.50863	down	*	7.28362	7.71954	6.77931	6.82659	10.6832	7.58796	5.95672	4.2125e-05	9.21129e-06	1.8771	down		1.89409	down		2.05949	down		4.91727	up	*	5.03412	up	*	1.99333	up		1.35277	0.435916
EIN_238540_at	9.93855e-06	7.21192e-06	1.15532	down		1.05267	down		1.32363	down		1.18426	up		1.35354	up		1.07104	up		8.07567	7.86738	8.00162	7.67117	8.31966	8.51241	8.17468	8.91796e-05	2.58855e-05	4.73181	down	*	2.00739	down		4.36507	down	*	2.80339	down		2.12352	down		1.24285	up		-1.15532	-0.20829
EIN_238430_at	7.06689e-07	4.65619e-07	1.26991	down		1.20169	down		1.00843	down		1.13906	up		1.20736	up		1.11225	up		9.45608	9.11134	9.19101	9.44396	9.64392	9.72794	9.60956	6.94198e-05	1.83022e-05	2.29991	up		2.7674	up	*	2.87606	up	*	3.70669	up	*	3.55509	up	*	5.57174	up	*	-1.26991	-0.34473
EIN_238420_at	2.05155e-05	1.5227e-05	1.45521	down		1.07525	up		1.06562	up		1.02203	up		1.14394	down		1.62426	down	*	7.67399	7.13276	7.77866	7.76568	7.70542	7.47997	6.9742	0.000668753	0.000328969	1.24098	down		1.097	down		1.11357	up		2.41477	up		2.17719	up		2.15797	up		-1.45521	-0.541231
EIN_238400_at	2.0993e-12	4.03794e-13	1.93826	up	*	5.82847	up	*	4.35224	up	*	1.20336	down		1.971	down	*	1.91109	down	*	7.40049	8.35525	9.94361	9.52225	7.13342	6.42156	6.46609	1.24573e-05	1.52463e-06	2.17175	down		1.14961	up		2.03316	down		7.42456	down	*	23.0006	down	*	25.4615	down	*	1.93826	0.954759
EIN_238390_at	2.3747e-08	1.31717e-08	1.17948	down		1.34795	down		1.29287	down		1.80059	down	*	1.96543	down	*	4.47617	down	*	7.74704	7.50888	7.31627	7.37646	6.89856	6.77219	5.58477	0.000956731	0.000499475	3.76227	down	*	2.27585	down		1.37976	down		1.79788	down		1.92731	down		3.27825	down		-1.17948	-0.238153
EIN_238270_at	3.09198e-13	4.2206e-14	1.04762	down		2.25153	up		1.09987	up		12.9494	up	*	146.724	up	*	206.228	up	*	4.69089	4.62377	5.8618	4.82822	8.3857	11.8879	12.379	2.19554e-06	8.26657e-08	1.73976	down		2.60912	down		2.10294	down		3.49526	up		56.5307	up	*	93.305	up	*	-1.04762	-0.0671191
EIN_237710_s_at	5.51163e-08	3.21148e-08	1.13514	down		1.09613	down		2.3256	down	*	3.577	down	*	1.32052	down		2.52084	down	*	8.42235	8.23947	8.28993	7.20474	6.5836	8.02125	7.08844	0.000377566	0.000164931	1.26805	down		1.52124	down		3.74325	down		4.50985	down		6.99564	down	*	2.1524	down		-1.13514	-0.182876
EIN_237700_x_at	8.99577e-17	3.4188e-19	1.17582	down		1.9614	down	*	25.3859	down	*	29.6145	down	*	28.095	down	*	17.0281	down	*	12.2105	11.9768	11.2386	7.54454	7.32226	7.39825	8.12065	6.56959e-06	5.53124e-07	1.52302	down		2.60798	down		20.1467	down	*	28.9236	down	*	185.635	down	*	25.3365	down	*	-1.17582	-0.233666
EIN_237690_at	1.37949e-15	3.50383e-17	1.83756	down	*	1.49015	down	*	1.26136	up		2.22574	up	*	14.7577	up	*	14.5012	up	*	8.29082	7.41303	7.71536	8.6258	9.4451	12.1742	12.1489	7.26148e-05	1.94871e-05	1.52953	down		3.58048	up		2.38851	up		2.26344	up		6.95931	up	*	17.6073	up	*	-1.83756	-0.87779
EIN_237310_x_at	4.81639e-11	1.51678e-11	1.72962	up		1.63972	down		7.08011	up	*	1.54525	down		6.70999	down	*	2.09851	down		6.40475	7.1952	5.6913	9.22852	5.77691	3.65844	5.33538	0.000121657	3.9145e-05	1.99389	down		4.74868	down		1.32598	down		1.32712	up		6.85687	down		19.3961	down	*	1.72962	0.790451
EIN_237280_at	2.26123e-14	1.58953e-15	1.65605	up	*	2.53428	up	*	1.20195	up		4.81834	down	*	5.88619	down	*	8.50165	down	*	8.7192	9.44694	10.0608	8.98457	6.45066	6.16186	5.63145	1.08453e-05	1.23873e-06	1.87738	down		1.01281	down		1.64893	down		3.32317	down		15.3215	down	*	22.5019	down	*	1.65605	0.727744
EIN_237270_at	4.11419e-13	5.95156e-14	1.02562	up		1.16019	down		1.13006	up		4.21779	down	*	3.75288	down	*	4.67433	down	*	10.0041	10.0406	9.78974	10.1805	7.92761	8.0961	7.77934	2.59363e-05	4.59653e-06	5.12352	up	*	2.63078	up		3.26252	up	*	1.74699	up		2.18218	down		1.0855	down		1.02562	0.0364923
EIN_236900_at	1.0312e-05	7.4933e-06	1.30377	down		2.1951	up		1.22393	up		1.0142	down		1.13669	up		2.65654	down		5.68738	5.30469	6.82167	5.97891	5.66704	5.87222	4.27783	5.48997e-06	4.02777e-07	1.98937	up		2.2763	up		1.35243	up		4.65901	up	*	16.7779	up	*	14.6158	up	*	-1.30377	-0.382692
EIN_236880_at	9.64439e-14	9.95905e-15	1.26272	up		1.28791	up		4.05769	up	*	1.99948	up	*	5.10243	up	*	5.0164	up	*	8.78428	9.12082	9.1493	10.8049	9.7839	11.1355	11.1109	0.000111831	3.49096e-05	5.99541	up	*	3.16885	up		2.75911	up		4.76321	up		10.7857	up	*	17.4504	up	*	1.26272	0.336538
EIN_236830_at	7.39988e-09	3.80263e-09	1.55722	down		1.34696	down		1.57315	up		6.29725	up	*	2.12076	up		1.20336	up		6.50852	5.86954	6.07881	7.16218	9.16324	7.5931	6.77559	0.000240359	9.4528e-05	1.18723	down		1.16201	up		1.09592	up		3.30701	up		3.85009	up		3.96338	up		-1.55722	-0.638977
EIN_236820_at	2.67163e-09	1.26256e-09	1.65533	down		1.14323	down		1.17014	up		2.23844	down	*	4.3506	down	*	5.24919	down	*	9.9972	9.27009	9.80409	10.2239	8.83471	7.87599	7.60511	0.000206211	7.75202e-05	6.99013	up	*	5.99936	up	*	7.71188	up	*	3.71106	up		1.88609	up		1.0163	down		-1.65533	-0.727115
EIN_236810_at	3.4542e-15	1.25501e-16	2.03112	down	*	4.49048	down	*	1.19577	up		4.36976	up	*	40.2533	up	*	43.9917	up	*	6.35732	5.33505	4.19045	6.61526	8.48488	11.6884	11.8165	6.41628e-06	5.28398e-07	8.34837	down	*	1.51511	down		1.14248	down		2.65114	up		14.8403	up	*	34.2243	up	*	-2.03112	-1.02228
EIN_236800_at	4.86249e-11	1.53358e-11	1.79785	down	*	1.62668	down	*	1.69545	down	*	3.81677	up	*	1.07841	up		1.336	down		7.2849	6.43863	6.58297	6.52323	9.21725	7.39381	6.86698	3.75124e-06	2.1572e-07	2.6271	down	*	2.42577	up	*	1.00022	up		3.87148	up	*	4.57755	up	*	1.74994	up		-1.79785	-0.84627
EIN_236770_s_at	8.4955e-13	1.41632e-13	1.37318	down		1.13816	down		1.04074	down		6.81406	up	*	5.04946	up	*	4.14718	up	*	9.12621	8.66868	8.9395	9.0686	11.8947	11.4623	11.1783	2.819e-06	1.35214e-07	5.11717	up	*	6.70163	up	*	9.11357	up	*	29.2686	up	*	51.2518	up	*	32.5791	up	*	-1.37318	-0.457524
EIN_236710_at	3.29201e-12	6.92457e-13	2.1605	down	*	1.27552	down		2.142	up	*	5.54843	up	*	1.03353	down		1.81609	down	*	7.19586	6.0845	6.84478	8.29482	9.66794	7.14829	6.33503	7.87425e-07	1.28641e-08	5.3434	down	*	1.14824	up		1.20765	up		1.91652	up	*	5.28441	up	*	1.28581	up		-2.1605	-1.11136
EIN_236680_at	1.1138e-10	3.90533e-11	1.20578	up		1.03388	down		1.48649	down		1.60499	up		2.33823	down	*	4.33244	down	*	8.85393	9.12389	8.80586	8.28202	9.5365	7.62851	6.73875	7.84301e-05	2.18074e-05	1.34125	down		1.56338	down		1.63728	down		1.05811	down		2.79359	down	*	4.6863	down	*	1.20578	0.269961
EIN_236660_at	4.3855e-12	9.67465e-13	1.73975	up	*	1.14226	up		1.61134	up	*	10.8861	up	*	2.0347	up	*	1.25434	up		6.52651	7.32539	6.7184	7.21477	9.97092	7.55132	6.85344	9.72916e-06	1.03507e-06	1.3511	up		2.45318	up		1.93137	up		6.87942	up	*	13.5634	up	*	2.68378	up	*	1.73975	0.798881
EIN_236620_at	3.94789e-11	1.2023e-11	1.54547	down	*	1.95106	down	*	1.15598	down		4.38128	down	*	2.54433	down	*	4.37786	down	*	9.45834	8.8303	8.49409	9.24923	7.32699	8.11106	7.32812	0.000184268	6.70115e-05	1.11167	down		2.73694	up	*	1.03382	up		1.14769	up		1.15523	up		1.4782	up		-1.54547	-0.628042
EIN_236600_at	0.000111713	8.68806e-05	1.01439	up		1.11552	up		1.01283	down		1.05588	up		2.13015	down		1.69439	down		6.2322	6.25281	6.38992	6.21382	6.31064	5.14125	5.47143	0.0005213	0.000245633	2.57927	down		2.46776	down		3.83267	down	*	2.8113	down		1.78891	down		1.24154	down		1.01439	0.0206089
EIN_236590_at	4.9776e-15	2.089e-16	1.37144	up	*	1.1723	up		1.16483	down		11.3952	up	*	2.17863	up	*	6.69036	up	*	8.43596	8.89165	8.6653	8.21584	11.9463	9.55938	11.178	1.91704e-05	2.92237e-06	2.79333	down		2.09913	up		1.08591	down		3.09659	up	*	2.19048	up		4.24859	up	*	1.37144	0.455687
EIN_236580_at	1.29747e-09	5.76607e-10	1.78738	down		3.4109	down	*	3.57581	down	*	2.33802	down	*	6.71218	down	*	6.85071	down	*	10.7117	9.87389	8.94158	8.87347	9.48644	7.96495	7.93548	2.99085e-05	5.66831e-06	1.52536	down		1.88551	down		6.76404	down	*	3.65913	down	*	1.46367	up		1.1556	up		-1.78738	-0.837844
EIN_236560_at	4.89831e-11	1.54571e-11	2.32754	down	*	1.41205	down		2.8515	down	*	2.05751	up	*	3.15345	up	*	2.42037	up	*	8.76242	7.54361	8.26463	7.2507	9.80332	10.4193	10.0376	8.25785e-06	7.95751e-07	3.34375	down		2.52546	down		6.6199	down	*	1.29475	up		6.74064	up	*	6.16188	up	*	-2.32754	-1.21881
EIN_236530_at	2.53186e-07	1.5962e-07	2.18193	down	*	1.17192	down		1.00075	down		2.0565	down		2.51513	down	*	4.18178	down	*	7.00176	5.87615	6.77289	7.00069	5.96157	5.67113	4.93764	5.83428e-05	1.45906e-05	2.4334	up		1.22861	up		1.11081	down		1.62823	up		5.70754	up	*	8.18631	up	*	-2.18193	-1.12561
EIN_236520_at	4.47089e-07	2.8901e-07	2.21823	down	*	1.55318	down		2.58472	down	*	3.3436	down	*	1.83068	down		3.0288	down	*	7.94116	6.79175	7.30593	6.57115	6.19975	7.06878	6.34241	6.38314e-05	1.64026e-05	3.1236	down		5.48065	down	*	4.09831	down	*	2.62521	down		1.38444	up		1.64026	up		-2.21823	-1.14941
EIN_236510_at	1.5321e-10	5.55629e-11	1.3361	down		1.37024	up		1.26729	up		5.52952	up	*	1.54454	up		1.14214	down		7.30711	6.88909	7.76154	7.64886	9.77427	7.93429	7.11538	1.52879e-05	2.07714e-06	1.10457	up		1.61558	up		3.36908	up	*	7.12893	up	*	9.98355	up	*	3.7919	up	*	-1.3361	-0.418025
EIN_236490_at	3.35182e-14	2.6258e-15	1.83861	up	*	1.07499	up		1.24241	down		1.068	up		4.76728	up	*	7.32948	up	*	9.53904	10.4177	9.64337	9.2259	9.63396	11.7922	12.4128	0.000372797	0.000162345	3.03124	up		2.93378	up		2.79381	up		2.46287	up		2.02645	up		7.81889	up	*	1.83861	0.878613
EIN_236450_at	6.51014e-16	9.60393e-18	1.10168	down		1.82634	down	*	6.63403	down	*	5.20916	down	*	1.30691	down	*	1.31787	down	*	10.5488	10.4091	9.67987	7.81893	8.16777	10.1627	10.1506	9.39576e-07	1.88358e-08	1.29308	down		1.48938	down		1.92841	down	*	3.68969	down	*	10.3825	down	*	3.78286	down	*	-1.10168	-0.139708
EIN_236440_at	0.000266112	0.000211346	1.24438	down		1.71828	down		1.03751	down		1.26719	up		1.32094	up		1.31717	down		6.56962	6.25419	5.78865	6.51649	6.91125	6.97118	6.17218	1.88816e-06	5.98358e-08	2.19295	down	*	1.39747	down		1.06982	down		1.93348	up	*	4.74726	up	*	4.81411	up	*	-1.24438	-0.315432
EIN_236430_at	6.91822e-12	1.63966e-12	1.01002	up		1.79825	up	*	1.36241	up		2.53983	down	*	3.42457	down	*	3.83652	down	*	9.02407	9.03845	9.87066	9.47023	7.67933	7.24814	7.08427	4.18188e-05	9.1191e-06	3.90383	up	*	4.30279	up	*	3.13573	up		1.64825	up		1.70208	down		1.37112	down		1.01002	0.0143833
EIN_236420_at	1.38744e-15	3.54735e-17	1.1513	up		1.07442	down		2.28775	up	*	8.5372	up	*	10.4581	up	*	11.6718	up	*	9.76858	9.97184	9.66502	10.9625	12.8623	13.1551	13.3135	9.72916e-06	1.03793e-06	2.04035	up		3.2773	up		1.11902	up		10.1435	up	*	27.8504	up	*	19.6018	up	*	1.1513	0.203265
EIN_236410_at	4.80303e-12	1.07775e-12	1.07694	down		1.2414	up		1.34318	down		11.2585	down	*	3.50464	down	*	1.66991	down		10.5254	10.4185	10.8374	10.0998	7.03246	8.71614	9.78563	6.74803e-05	1.76212e-05	41.6813	up	*	46.5679	up	*	43.6637	up	*	8.92581	up		7.18441	up		10.1521	up	*	-1.07694	-0.106938
EIN_236370_at	3.45854e-09	1.66993e-09	1.13869	up		1.79475	up	*	1.82796	up	*	3.78232	up	*	2.06425	up	*	1.28542	up		6.81438	7.00176	7.65816	7.68461	8.73365	7.85999	7.17662	0.000724561	0.000361243	1.49905	down		3.09366	up		4.7634	up		3.08579	up		2.21708	up		1.28445	up		1.13869	0.187381
EIN_236360_at	2.068e-13	2.58713e-14	1.04809	up		1.20087	down		1.63771	up	*	5.6309	up	*	6.239	up	*	6.31391	up	*	7.82147	7.88924	7.55738	8.53315	10.3148	10.4628	10.48	4.54143e-05	1.03284e-05	3.84659	up	*	6.40025	up	*	4.6527	up	*	11.3374	up	*	5.92658	up	*	9.90679	up	*	1.04809	0.0677681
EIN_236340_at	2.84265e-12	5.8186e-13	1.8971	up	*	1.56385	up		1.61728	up	*	1.4095	down		3.16367	down	*	5.13245	down	*	7.32738	8.25118	7.97248	8.02095	6.83219	5.66578	4.96773	3.30535e-05	6.57061e-06	1.38913	down		1.20018	down		1.72058	down		3.57879	down		8.00727	down	*	12.4961	down	*	1.8971	0.923799
EIN_236320_at	1.67101e-15	4.49724e-17	1.27319	down		1.77806	down	*	1.05704	up		7.94181	up	*	7.48759	up	*	6.82143	up	*	9.08972	8.74127	8.25942	9.16975	12.0792	11.9942	11.8598	2.25908e-06	8.80437e-08	1.09211	up		1.4304	down		1.73603	up		10.1093	up	*	10.9921	up	*	11.227	up	*	-1.27319	-0.348448
EIN_236310_at	9.33434e-13	1.58032e-13	1.49707	up		2.05262	up	*	1.20758	up		1.91157	down	*	3.95573	down	*	4.34929	down	*	8.24751	8.82965	9.28497	8.51962	7.31275	6.26356	6.12673	4.67527e-06	3.10294e-07	1.18585	down		1.73618	down		1.59789	down		2.58279	down	*	9.62046	down	*	12.5409	down	*	1.49707	0.582146
EIN_236280_at	2.95342e-15	1.00041e-16	1.15628	up		1.11197	up		1.3452	up		8.37879	up	*	9.79277	up	*	12.0402	up	*	9.41967	9.62916	9.57279	9.8475	12.4864	12.7114	13.0095	1.43047e-05	1.87717e-06	4.29107	up	*	6.77307	up	*	5.51076	up	*	15.2197	up	*	17.7793	up	*	17.8785	up	*	1.15628	0.209487
EIN_236270_at	4.84257e-13	7.26181e-14	1.01156	down		1.31551	up		1.6859	up	*	2.41106	up	*	1.90389	down	*	3.47244	down	*	10.6551	10.6385	11.0507	11.4086	11.9248	9.72617	8.85917	5.47936e-05	1.33892e-05	1.7254	down		1.72531	down		1.20451	down		1.07038	down		1.50932	down		4.52559	down	*	-1.01156	-0.0165806
EIN_236260_at	1.11696e-12	1.94458e-13	1.13324	down		1.35345	up	*	1.33061	up	*	1.31753	up	*	1.70436	down	*	1.89077	down	*	10.5136	10.3331	10.9502	10.9257	10.9114	9.74435	9.59461	0.000168631	5.98402e-05	1.59803	down		1.03197	up		1.06292	up		1.06518	down		1.70104	down		2.08008	down	*	-1.13324	-0.180453
EIN_236250_at	2.98836e-12	6.1803e-13	1.15545	down		1.2153	down		1.18307	up		8.22474	up	*	9.63756	up	*	5.92676	up	*	6.722	6.51355	6.44069	6.96453	9.76197	9.99067	9.28924	1.21398e-05	1.46109e-06	3.75491	up		2.78315	up		9.08845	up	*	22.7195	up	*	33.2428	up	*	26.7772	up	*	-1.15545	-0.208449
EIN_236230_at	5.907e-09	2.9848e-09	1.22974	up		1.12171	up		1.29134	up		1.19116	down		1.92761	up	*	1.71368	up	*	9.57057	9.86892	9.73627	9.93943	9.3182	10.5174	10.3477	0.000246336	9.76047e-05	4.24896	up	*	4.78698	up	*	3.80312	up	*	2.81564	up		1.19134	up		2.74901	up		1.22974	0.298347
EIN_236220_at	1.81592e-09	8.31139e-10	1.90037	down		3.60236	down	*	1.06324	down		6.04113	down	*	7.77001	down	*	9.71288	down	*	8.40398	7.4777	6.55504	8.31551	5.80916	5.44606	5.12408	0.000172065	6.13793e-05	3.66302	down		3.68147	down		3.71486	down		4.88715	down	*	8.23311	down	*	8.34712	down	*	-1.90037	-0.926281
EIN_236210_at	1.10949e-09	4.86349e-10	2.63882	down	*	1.28289	up		1.55401	down		1.73124	down		2.72868	down	*	9.79942	down	*	7.2272	5.8273	7.5866	6.5912	6.43539	5.779	3.9345	9.1064e-05	2.6678e-05	2.49256	up		1.21359	up		2.79601	down		1.13937	up		1.00051	up		1.87121	down		-2.63882	-1.39989
EIN_236170_at	9.5671e-12	2.38425e-12	1.82629	down	*	1.34676	down	*	2.24351	up	*	1.23053	up		1.70525	down	*	1.14797	up		6.66045	5.79154	6.23096	7.82621	6.95972	5.89046	6.85953	2.67108e-06	1.1679e-07	7.6385	down	*	2.94695	up	*	1.08986	up		2.18485	up		5.30223	up	*	4.55981	up	*	-1.82629	-0.868913
EIN_236160_at	3.98424e-12	8.66212e-13	3.68556	down	*	2.34651	down	*	1.15857	up		9.13464	up	*	2.20395	up	*	1.13639	up		6.70152	4.81963	5.471	6.91386	9.89286	7.8416	6.88597	3.03603e-05	5.78971e-06	3.78961	down	*	2.57369	down	*	1.54406	down		1.40966	up		1.62828	up		1.26579	up		-3.68556	-1.88188
EIN_236140_at	4.55408e-13	6.74494e-14	1.1474	down		1.10579	up		1.11765	down		2.53622	down	*	3.48393	down	*	3.44051	down	*	11.0427	10.8444	11.1878	10.8823	9.70004	9.242	9.2601	0.000666309	0.000327542	1.30076	down		1.17311	down		1.73705	down	*	1.81683	down	*	1.41466	down		1.22602	down		-1.1474	-0.198363
EIN_236130_at	3.78238e-11	1.14394e-11	1.45764	down		1.44074	down		1.75703	up	*	3.8748	up	*	1.00013	down		1.9133	down	*	5.72118	5.17755	5.19437	6.53432	7.6753	5.72099	4.78512	0.000233934	9.12507e-05	2.10472	up		3.17939	up		2.86909	up		6.87706	up	*	10.3172	up	*	6.85796	up	*	-1.45764	-0.543636
EIN_236120_at	1.60184e-07	9.86434e-08	1.19115	up		1.53426	up		1.47409	up		1.36784	up		1.45907	down		1.83183	down	*	9.12707	9.37943	9.74461	9.68689	9.57897	8.58203	8.25379	0.000514232	0.000241609	1.66981	down		1.01707	up		1.20678	down		1.4135	down		1.7863	down		2.09822	down	*	1.19115	0.252354
EIN_236100_at	1.10306e-11	2.81748e-12	1.02982	down		1.13283	down		1.71903	up		2.55375	up	*	5.88614	up	*	7.57425	up	*	7.28345	7.24105	7.10352	8.06504	8.63607	9.84077	10.2045	0.000518582	0.000244093	2.62661	down		3.51316	down		2.66682	down		1.80495	down		1.00951	up		2.5502	up		-1.02982	-0.0423937
EIN_236090_at	4.90022e-10	1.991e-10	1.131	up		1.27701	up		1.11229	down		1.34323	down		2.87134	down	*	2.12302	down	*	8.6967	8.8743	9.04947	8.54317	8.27099	7.17498	7.61059	0.000220578	8.4649e-05	1.57605	up		1.36893	up		1.5426	up		1.15994	down		1.97333	down		1.7167	down		1.131	0.177599
EIN_236070_at	2.76451e-11	8.02382e-12	1.31456	up		1.22934	up		1.33533	up		2.59772	down	*	5.37274	down	*	2.80358	down	*	7.69397	8.08855	7.99185	8.11116	6.31672	5.26831	6.2067	0.000217726	8.3353e-05	1.30795	up		1.95696	up		1.14539	up		1.72878	down		4.74626	down		3.19842	down		1.31456	0.394578
EIN_236060_at	4.32369e-13	6.31782e-14	4.12509	up	*	3.0006	up	*	3.35096	up	*	40.4918	up	*	7.14947	up	*	8.01598	up	*	2.54432	4.58875	4.12957	4.2889	7.88388	5.38216	5.5472	0.000480597	0.00022196	1.70833	down		4.1838	down		1.59682	down		8.23683	up		4.8785	up		1.99157	up		4.12509	2.04443
EIN_236030_at	1.44957e-08	7.79768e-09	1.32635	up		1.42363	down		1.02528	up		12.3287	up	*	1.65204	up		1.50089	up		5.04249	5.44995	4.53291	5.07851	8.66643	5.76674	5.6283	4.94332e-05	1.16629e-05	1.68549	up		2.09477	up		1.42962	up		16.3514	up	*	32.2036	up	*	23.2473	up	*	1.32635	0.407462
EIN_236020_at	1.68708e-10	6.17507e-11	1.6012	down		2.10748	down		1.00997	down		50.2691	up	*	6.23451	up	*	3.873	up	*	4.04243	3.36328	2.96691	4.02811	9.69403	6.68271	5.99588	7.50714e-06	6.85456e-07	5.73227	down	*	2.72384	down		1.13441	up		7.16865	up	*	7.62388	up	*	1.23652	up		-1.6012	-0.67915
EIN_236000_at	4.53692e-08	2.60959e-08	1.27501	down		1.10562	down		1.56342	down		1.25388	up		2.2039	up	*	1.71752	up	*	7.00017	6.64966	6.8553	6.35546	7.32657	8.14023	7.78049	0.000382491	0.000167694	1.66325	down		2.38161	down	*	1.59851	down		1.40405	down		1.12431	down		1.22956	up		-1.27501	-0.35051
EIN_235990_at	6.19542e-11	2.01761e-11	1.83019	down	*	1.62805	down	*	1.04155	down		1.36929	down		2.49231	down	*	3.60185	down	*	9.10131	8.22932	8.39817	9.04258	8.64788	7.78383	7.25258	4.81893e-05	1.12436e-05	1.05357	down		2.69896	down	*	1.09874	down		1.05627	down		1.34014	up		1.20812	up		-1.83019	-0.871994
EIN_235930_at	1.00712e-11	2.53602e-12	2.02584	down	*	1.87402	down		1.14506	up		5.36171	up	*	6.23362	up	*	4.01974	up	*	6.6114	5.59288	5.70527	6.80682	9.03409	9.25147	8.6185	2.50936e-05	4.34722e-06	4.74134	down		2.36478	down		3.48065	down		2.5517	up		7.71615	up		14.0519	up	*	-2.02584	-1.01852
EIN_235920_at	4.60163e-08	2.64874e-08	1.49973	down		1.89525	down	*	1.54727	down		2.04465	down	*	2.45898	down	*	3.967	down	*	6.98054	6.39583	6.05815	6.35081	5.94869	5.68248	4.99249	1.4554e-05	1.92591e-06	14.7747	up	*	7.56739	up	*	6.13589	up	*	7.1969	up	*	14.7017	up	*	12.9856	up	*	-1.49973	-0.584703
EIN_235900_at	7.87681e-15	3.92847e-16	1.13932	down		1.63011	up	*	1.21672	up	*	1.49672	up	*	1.71657	down	*	2.43352	down	*	9.41753	9.22935	10.1225	9.70053	9.99934	8.63801	8.13449	0.000408596	0.000181652	1.50921	down		1.29777	up		1.90767	up		1.39521	up		1.05416	up		2.83127	down		-1.13932	-0.188178
EIN_235890_s_at	5.97846e-12	1.38147e-12	2.17897	down	*	4.97699	down	*	1.11441	up		6.32572	down	*	9.27523	down	*	6.37428	down	*	9.56439	8.44074	7.24911	9.72066	6.90316	6.35101	6.89213	0.000493637	0.000230062	4.1693	down		11.4137	down	*	4.32711	down		3.34759	down		3.15756	down		2.13682	down		-2.17897	-1.12365
EIN_235880_at	1.38045e-09	6.17197e-10	1.98335	down	*	1.90913	down	*	1.22439	down		1.73829	up	*	1.28366	down		2.36349	down	*	7.54602	6.55808	6.6131	7.25396	8.34369	7.18576	6.3051	0.000475961	0.000219378	4.03912	up		1.79953	up		4.8464	up		5.70423	up		12.6062	up	*	8.12584	up	*	-1.98335	-0.987937
EIN_235870_at	5.89546e-16	8.18126e-18	1.15043	up		1.24575	up		1.12132	up		3.00291	down	*	5.85513	down	*	7.42112	down	*	10.2985	10.5007	10.6155	10.4637	8.71213	7.74879	7.40686	6.41323e-05	1.65e-05	2.49773	down		1.89207	down		1.92677	down		3.22358	down		13.2932	down	*	10.5768	down	*	1.15043	0.202174
EIN_235860_at	4.0017e-10	1.59832e-10	1.25574	up		2.83451	up	*	1.65522	down		13.6748	down	*	5.696	down	*	3.76385	down	*	6.61013	6.93867	8.11323	5.88311	2.83667	4.10018	4.69792	8.27647e-05	2.34519e-05	1.04329	up		2.50326	up		3.61389	down		6.21802	down		8.44593	down	*	6.93827	down		1.25574	0.328543
EIN_235850_at	1.06388e-15	2.36218e-17	1.19755	up		2.94051	down	*	2.99326	down	*	8.6606	down	*	15.0004	down	*	17.7215	down	*	11.7064	11.9665	10.1503	10.1247	8.59192	7.79945	7.55895	0.000124138	4.00721e-05	1.35836	up		1.57149	down		2.20753	down		5.25582	down	*	9.22309	down	*	3.89861	down		1.19755	0.260086
EIN_235840_at	2.24977e-13	2.87228e-14	1.28741	up		1.13401	down		1.08263	down		2.51564	up	*	10.9779	up	*	24.1795	up	*	3.90171	4.26618	3.72028	3.78717	5.23264	7.35824	8.49742	0.000386026	0.000169504	2.39223	down		1.069	down		1.00592	down		1.26449	up		1.54819	up		4.27885	up		1.28741	0.364471
EIN_235830_s_at	5.23102e-09	2.61991e-09	2.0127	down		2.22693	down		1.32452	up		5.78166	up	*	1.38567	up		1.91787	up		5.97995	4.97082	4.82489	6.38542	8.51143	6.45054	6.91945	8.30819e-07	1.42762e-08	3.74709	down	*	2.94401	down	*	3.24098	up	*	4.12782	up	*	2.1532	up	*	1.14437	down		-2.0127	-1.00913
EIN_235810_at	1.03711e-13	1.09642e-14	1.09795	up		1.58337	up		1.48751	up		1.90641	up	*	13.2227	up	*	12.923	up	*	7.60731	7.74212	8.27031	8.18021	8.53817	11.3323	11.2992	0.00014102	4.72522e-05	3.78353	up	*	3.14484	up		1.3124	up		1.38442	down		1.23774	up		4.19297	up	*	1.09795	0.134815
EIN_235800_at	2.67789e-09	1.26575e-09	1.09604	down		1.16852	down		1.39136	up		2.22169	down	*	1.80311	down	*	3.20295	down	*	9.6452	9.5129	9.42051	10.1217	8.49354	8.79471	7.9658	5.75707e-05	1.43054e-05	15.7249	up	*	11.217	up	*	10.426	up	*	8.78304	up	*	9.46536	up	*	12.9244	up	*	-1.09604	-0.132298
EIN_235790_at	2.94111e-11	8.59824e-12	2.52653	up	*	1.67022	up		1.14715	up		2.5234	down	*	2.45442	down	*	3.25702	down	*	7.50687	8.84403	8.2469	7.70493	6.1715	6.21149	5.80332	4.29881e-05	9.53038e-06	1.09424	up		4.51459	up	*	1.37466	down		1.36106	down		1.31103	down		1.92103	down		2.52653	1.33716
EIN_235780_at	1.30903e-07	7.9775e-08	1.01851	up		2.46059	down	*	1.12353	down		3.73195	down	*	2.28232	down	*	1.50338	down		7.91721	7.94366	6.61821	7.74917	6.01728	6.72671	7.329	0.000292315	0.000121018	2.46194	down		2.67399	up		1.91843	down		2.23556	up		2.68155	up		5.51584	up		1.01851	0.0264544
EIN_235770_at	1.31571e-12	2.34372e-13	1.79143	up	*	1.85563	up	*	1.95488	up	*	1.12627	up		1.20772	up		2.17576	down	*	8.30905	9.15017	9.20096	9.27614	8.48061	8.58134	7.18753	8.04505e-06	7.61e-07	2.23559	up		12.2417	up	*	6.3075	up	*	6.45209	up	*	3.51454	up	*	2.92285	up	*	1.79143	0.841114
EIN_235760_at	7.88762e-15	3.95376e-16	1.09429	up		1.58971	up	*	1.57826	up	*	1.38595	up	*	3.38633	up	*	4.00021	up	*	10.6231	10.7531	11.2919	11.2814	11.094	12.3828	12.6232	0.000732602	0.000366795	3.48287	up		3.87956	up		4.93604	up	*	3.44353	up		4.48319	up	*	5.86845	up	*	1.09429	0.129992
EIN_235750_at	2.94527e-09	1.40253e-09	1.17202	down		1.67004	up		6.1017	down	*	4.25111	down	*	4.92729	down	*	5.54618	down	*	4.93114	4.70215	5.67102	2.32193	2.8433	2.63035	2.45965	0.000108755	3.3583e-05	1.25212	down		2.16907	up		6.88694	down		5.93529	down		8.04509	down	*	4.24236	down		-1.17202	-0.228994
EIN_235740_at	4.48792e-14	3.84625e-15	2.14891	down	*	1.41982	down	*	1.24556	up		3.37756	down	*	4.76595	down	*	6.60593	down	*	9.01109	7.90749	8.50538	9.32789	7.25511	6.75833	6.28733	1.11848e-05	1.29259e-06	30.4689	up	*	37.9585	up	*	22.7864	up	*	27.8559	up	*	46.8043	up	*	70.3089	up	*	-2.14891	-1.1036
EIN_235710_at	1.35086e-10	4.84445e-11	2.37967	down	*	2.76928	down	*	1.32312	down		2.95819	down	*	3.28464	down	*	3.69603	down	*	7.34264	6.09188	5.87313	6.9387	5.77792	5.6269	5.45666	0.000336228	0.000143163	2.11798	down		4.13261	down	*	2.25143	down		3.97845	down	*	2.81861	down		1.37945	down		-2.37967	-1.25076
EIN_235700_at	1.3506e-09	6.02376e-10	3.42093	up	*	1.30758	down		1.03272	up		2.39038	down		5.84031	down	*	6.52487	down	*	5.76105	7.53544	5.37415	5.8075	4.50381	3.215	3.0551	0.000226793	8.78555e-05	1.47789	up		2.73449	up		3.0424	down		1.12691	up		1.11374	down		2.30879	up		3.42093	1.77439
EIN_235690_at	4.29057e-15	1.70685e-16	1.445	up	*	3.38902	up	*	2.65219	up	*	1.33896	up		3.6131	down	*	4.43795	down	*	8.50359	9.03466	10.2645	9.91077	8.92471	6.65036	6.3537	2.73868e-05	4.97586e-06	3.25478	up		22.8795	up	*	5.27523	up	*	4.32773	up	*	4.46531	up	*	2.85372	up		1.445	0.531071
EIN_235680_at	7.36425e-11	2.45516e-11	1.58699	down		1.25082	down		1.93037	up		6.06831	down	*	16.5671	down	*	18.1085	down	*	7.62394	6.95764	7.30106	8.57282	5.02264	3.57369	3.44534	0.0004714	0.000216839	1.58112	down		2.95118	up		2.2593	up		9.90397	up		4.64603	up		9.54463	up		-1.58699	-0.666296
EIN_235650_at	6.48862e-15	3.00147e-16	1.17449	down		2.98891	down	*	1.36827	up		7.31392	down	*	11.4955	down	*	8.71341	down	*	11.0875	10.8555	9.50791	11.5399	8.21689	7.56454	7.96429	3.66501e-05	7.58192e-06	1.21459	down		1.78557	down		2.65494	down	*	2.86074	down	*	5.1487	down	*	5.04746	down	*	-1.17449	-0.23203
EIN_235520_at	4.95529e-09	2.46931e-09	1.15666	down		1.76482	down		1.30178	up		7.64291	up	*	1.13192	down		1.54539	up		5.25805	5.04808	4.43853	5.63854	8.19217	5.07927	5.88602	4.0917e-05	8.83341e-06	3.07417	up		3.00421	up		23.1874	up	*	58.6695	up	*	25.0777	up	*	8.26868	up	*	-1.15666	-0.209969
EIN_235510_at	1.72881e-07	1.06768e-07	1.726	down		1.9243	down	*	1.00082	up		1.44536	down		3.14999	down	*	2.1305	down	*	8.53173	7.7443	7.5874	8.53292	8.0003	6.87638	7.44054	0.000564168	0.000269396	1.1889	up		1.41013	up		2.55204	up		2.51841	up		4.22854	up	*	3.31317	up		-1.726	-0.787432
EIN_234530_s_at	1.90413e-12	3.60968e-13	1.8646	down	*	1.8519	up	*	1.77804	up		5.59426	down	*	6.82673	down	*	6.00958	down	*	5.12926	4.23039	6.01826	5.95954	2.64531	2.35806	2.542	4.80943e-05	1.11892e-05	2.26925	down		2.29121	up		1.93466	down		2.18268	down		6.90655	down	*	7.29778	down	*	-1.8646	-0.898867
EIN_232510_at	0.000560781	0.000452916	1.9163	down		2.25364	down	*	2.01292	down		2.25364	down	*	2.07705	down		2.1854	down		3.49419	2.55587	2.32193	2.4849	2.32193	2.43965	2.36629	0.000137963	4.59025e-05	1.0844	down		1.08958	down		1.08958	down		1.08958	down		1.08958	down		1.6299	up	*	-1.9163	-0.93832
EIN_232190_at	4.80242e-08	2.77118e-08	1.17767	down		1.07253	up		1.34388	down		2.26415	down		5.53646	down	*	4.99411	down	*	6.97905	6.74312	7.08008	6.55265	5.80008	4.51009	4.65883	0.000446634	0.000202776	1.96688	up		2.53714	up		3.66079	up		3.44374	up		1.03582	up		1.04149	up		-1.17767	-0.23593
EIN_231350_at	0.000110678	8.60475e-05	1.67496	down		1.39216	up		1.28069	down		1.47842	down		1.90168	down		1.53123	down		3.2492	2.50508	3.72653	2.89228	2.68515	2.32193	2.63451	0.000279329	0.000114325	2.35793	down		2.33539	down		1.31965	down		1.96537	down		7.77595	down	*	3.73221	down		-1.67496	-0.744123
EIN_230600_at	6.27094e-16	8.96603e-18	1.46176	up		1.06088	up		1.96046	up	*	6.23995	up	*	64.8614	up	*	88.2155	up	*	6.07988	6.62759	6.16514	7.05107	8.72142	12.0992	12.5428	0.000146376	4.95679e-05	6.83857	up		3.39735	up		14.7807	up		13.9141	up		21.7493	up	*	97.8517	up	*	1.46176	0.547704
EIN_230590_at	2.53328e-11	7.24828e-12	1.2556	up		1.12763	down		1.61233	down	*	2.16351	down	*	1.33342	up	*	1.24139	up		8.47732	8.8057	8.30402	7.78817	7.36394	8.89245	8.78928	8.9364e-06	9.08666e-07	1.70794	down		1.14899	down		1.98699	down		2.99037	down	*	10.2893	down	*	5.87825	down	*	1.2556	0.328382
EIN_230580_at	4.01084e-10	1.60231e-10	1.09981	down		1.03581	down		1.18108	down		1.30729	up		2.31086	up	*	2.28627	up	*	7.0781	6.94084	7.02733	6.838	7.46468	8.28653	8.27109	0.000213285	8.11618e-05	6.48968	up		3.66175	up		8.28664	up	*	11.1813	up	*	14.4681	up	*	15.4002	up	*	-1.09981	-0.137259
EIN_230560_at	9.71595e-05	7.53415e-05	1.33707	down		1.42913	down		1.08011	down		2.6671	down		3.1982	down		4.87136	down	*	6.88419	6.46511	6.36906	6.77302	5.46892	5.20693	4.59987	0.00026009	0.000104518	3.59551	down	*	1.95249	down		2.43653	down		3.48881	down	*	3.82892	down	*	3.68081	down	*	-1.33707	-0.419077
EIN_230550_at	6.44462e-05	4.94485e-05	1.04414	down		1.11492	up		1.20504	up		1.04859	down		3.03402	up	*	2.39329	up		5.64119	5.57887	5.79813	5.91028	5.57275	7.24242	6.90019	3.17649e-05	6.18335e-06	1.15297	down		2.74058	up		1.675	down		1.22546	down		1.88452	up		5.14831	up	*	-1.04414	-0.0623174
EIN_230540_at	1.24724e-10	4.43615e-11	1.59668	up	*	1.56663	up		1.16826	up		1.28345	down		3.86985	up	*	3.4691	up	*	7.69518	8.37026	8.34285	7.91954	7.33516	9.64746	9.48975	0.000449991	0.000204861	3.47722	up		3.16915	up		1.69339	up		1.163	up		1.82112	up		5.23016	up	*	1.59668	0.675079
EIN_230520_at	7.47809e-09	3.84533e-09	1.21986	down		1.35462	down	*	1.55998	down	*	1.26889	down		1.42541	up	*	1.11356	up		8.84993	8.56321	8.41204	8.2084	8.50635	9.3613	9.00511	4.80093e-05	1.1145e-05	3.51389	down	*	2.27627	down	*	2.49162	down	*	2.12526	down		1.2662	down		1.22601	up		-1.21986	-0.286717
EIN_230510_at	2.27271e-09	1.05933e-09	1.01012	up		1.96455	down		5.08664	down	*	6.20802	down	*	2.55473	down	*	3.7822	down	*	9.79092	9.80545	8.81672	7.44421	7.15678	8.43775	7.87169	5.16734e-05	1.24218e-05	1.75331	up		2.38161	down		6.7405	down	*	1.99794	down		1.27367	up		2.73704	up		1.01012	0.0145302
EIN_230500_at	1.90172e-15	5.47035e-17	1.0436	up		1.19943	down		1.30444	down	*	4.16108	down	*	6.23142	down	*	5.91111	down	*	9.93512	9.99668	9.67277	9.55169	7.87816	7.29556	7.37169	5.1303e-05	1.23072e-05	33.1953	up	*	10.3888	up	*	8.25168	up	*	9.45137	up	*	5.15635	up	*	8.71077	up	*	1.0436	0.0615644
EIN_230490_at	3.85956e-10	1.53733e-10	1.04933	up		1.68122	up	*	1.01393	down		1.4476	up	*	1.18719	down		1.92171	down	*	9.02168	9.09115	9.7712	9.00173	9.55535	8.77414	8.07929	7.34658e-06	6.62332e-07	2.49976	up	*	2.56915	up	*	3.19252	up	*	4.12851	up	*	1.5356	up		1.07958	down		1.04933	0.0694656
EIN_230450_at	9.86279e-12	2.47358e-12	1.21651	down		1.37863	up	*	1.38987	up	*	2.56601	down	*	1.63182	down	*	1.87838	down	*	10.9817	10.6989	11.4449	11.4566	9.62213	10.2752	10.0722	4.96702e-06	3.46091e-07	1.82509	down		2.12544	down	*	1.71734	down		3.40669	down	*	6.29884	down	*	6.00203	down	*	-1.21651	-0.282743
EIN_230440_at	3.21424e-11	9.50756e-12	2.42533	up	*	1.37565	up		2.52327	up	*	1.38262	up		2.0042	down	*	4.16391	down	*	6.7805	8.05868	7.24061	8.1158	7.2479	5.77747	4.72256	0.000188106	6.87755e-05	3.31839	down	*	1.06657	down		1.06091	up		1.67624	up		1.47323	up		1.1255	down		2.42533	1.27818
EIN_230420_at	5.31588e-05	4.05822e-05	1.31719	down		1.0687	down		1.17771	up		1.53044	down		1.39884	down		1.28591	down		7.83152	7.43406	7.73567	8.0675	7.21757	7.34729	7.46873	0.000873835	0.000449578	1.23349	up		1.68385	up		3.41369	up		3.33437	up		2.57761	up		3.44653	up		-1.31719	-0.397459
EIN_230410_at	8.49575e-10	3.63052e-10	1.23965	up		5.19535	down	*	2.05002	down		2.6268	up	*	1.49958	up		1.13881	up		6.92604	7.23597	4.54882	5.8904	8.31934	7.5106	7.11357	6.9507e-06	6.12402e-07	1.75063	up		2.74402	down	*	4.42047	down	*	1.99193	up		1.75259	up		2.01013	up		1.23965	0.309932
EIN_230390_at	6.69405e-11	2.20358e-11	1.16204	down		3.68482	down	*	2.91682	down	*	5.20379	down	*	2.78304	down	*	1.99282	down	*	8.04474	7.82809	6.16315	6.50035	5.66518	6.56808	7.04993	1.47142e-05	1.96074e-06	13.1268	up	*	2.43684	down		1.57942	up		2.56836	up		2.19823	up		10.3173	up	*	-1.16204	-0.216654
EIN_230380_at	6.74158e-16	1.0376e-17	1.77296	down	*	1.58922	down	*	1.15592	down		3.12576	down	*	2.67415	up	*	3.16179	up	*	9.84837	9.02222	9.18005	9.63933	8.20417	11.2675	11.5091	3.91188e-05	8.27715e-06	3.68438	down		2.54405	down		7.08588	down	*	6.12964	down	*	1.89232	down		2.08604	up		-1.77296	-0.826157
EIN_230330_at	2.37225e-14	1.6906e-15	2.35832	up		6.37001	up	*	4.90206	up	*	467.472	up	*	656.612	up	*	844.158	up	*	3.74071	4.97847	6.41201	6.0341	12.6094	13.0996	13.4621	7.08334e-06	6.31844e-07	1.38464	down		2.96282	up		1.11414	down		53.0776	up	*	145.231	up	*	110.705	up	*	2.35832	1.23776
EIN_230310_at	0.000256867	0.000203895	2.7555	down		2.99051	down		2.30934	down		2.16734	down		2.65781	down		4.23506	down	*	4.9325	3.47018	3.35211	3.72502	3.81657	3.52226	2.85012	0.000119531	3.82002e-05	1.93806	down		4.34337	down		4.80819	down		2.75667	down		1.81155	up		5.7968	up		-2.7555	-1.46231
EIN_230290_at	3.62895e-12	7.76149e-13	1.23233	up		1.20685	up		1.21731	down		2.96103	down	*	2.31117	down	*	2.16053	down	*	7.96387	8.26525	8.23511	7.68018	6.39777	6.75524	6.85248	0.000716808	0.000356894	2.85128	up		1.05137	up		1.61639	up		1.01808	down		1.80933	down		1.23934	down		1.23233	0.301384
EIN_230280_at	1.88188e-08	1.03005e-08	1.08892	up		1.87544	down		1.41192	up		1.22739	down		3.947	up	*	2.86466	up	*	5.89546	6.01836	4.98823	6.39313	5.59987	7.87622	7.41382	3.88591e-06	2.27858e-07	3.26557	up	*	7.16466	up	*	5.56757	up	*	8.01344	up	*	22.513	up	*	37.5141	up	*	1.08892	0.122897
EIN_230270_at	4.77639e-12	1.06977e-12	2.02483	up	*	1.03884	up		4.92985	up	*	7.42012	up	*	3.05612	up	*	2.9923	up	*	5.94543	6.96322	6.0004	8.24697	8.83687	7.55713	7.52668	0.000200822	7.4987e-05	8.71976	down	*	2.84803	down		6.38329	down		1.30337	up		1.34463	up		1.28198	up		2.02483	1.0178
EIN_230240_at	2.9775e-10	1.15869e-10	1.33856	down		2.19199	down	*	1.48162	down		1.15079	up		1.80552	up	*	2.62089	up	*	7.42507	7.00439	6.29283	6.8579	7.6277	8.27749	8.81513	0.000829996	0.000423737	1.97066	up		2.44378	up		1.18691	up		2.24414	up		7.09761	up		17.4341	up	*	-1.33856	-0.420682
EIN_230220_at	7.99683e-10	3.39512e-10	1.61299	up		1.6335	up		3.98443	up	*	8.02959	up	*	1.48278	up		1.12305	up		6.28318	6.97292	6.99115	8.27756	9.28851	6.85149	6.4506	4.8445e-06	3.2932e-07	6.57676	up	*	21.5337	up	*	37.7961	up	*	29.3447	up	*	18.4796	up	*	3.80507	up	*	1.61299	0.68974
EIN_230200_at	7.67317e-14	7.55055e-15	1.34074	down	*	1.14724	up		1.45587	up	*	3.85346	up	*	1.0918	up		2.03117	down	*	8.41553	7.99249	8.61369	8.95741	10.3617	8.54223	7.39322	1.73259e-05	2.49851e-06	1.48912	up		1.85506	up	*	1.90477	up	*	2.47278	up	*	1.69046	up	*	1.196	down		-1.34074	-0.423031
EIN_230180_at	6.01115e-14	5.59153e-15	1.04492	down		1.40962	up	*	1.0071	down		2.29354	down	*	2.72658	down	*	3.77573	down	*	10.6985	10.6351	11.1938	10.6883	9.50089	9.25138	8.78171	5.07625e-07	4.45253e-09	2.57575	up	*	2.29911	up	*	2.57948	up	*	1.26103	up		2.27151	down	*	1.91104	down	*	-1.04492	-0.0633888
EIN_230170_at	7.49884e-16	1.26768e-17	5.92757	up	*	2.40921	up	*	1.66782	down		21.1414	up	*	158.18	up	*	202.143	up	*	5.1871	7.75454	6.45567	4.44914	9.5891	12.4925	12.8463	0.000140839	4.71563e-05	2.99261	up		9.39644	up		1.92398	down		8.25074	up		32.4272	up		114.853	up	*	5.92757	2.56744
EIN_230160_at	8.46845e-13	1.40666e-13	1.02998	up		1.56861	down	*	2.89846	down	*	1.87489	down	*	7.04354	down	*	7.86925	down	*	10.1902	10.2328	9.54074	8.65494	9.28343	7.37393	7.21401	7.79206e-07	1.23908e-08	3.3439	up	*	6.45028	up	*	2.84497	up	*	6.52865	up	*	8.31112	up	*	7.31962	up	*	1.02998	0.0426102
EIN_230140_at	2.58023e-10	9.91078e-11	1.24844	down		1.8447	down	*	1.20007	up		1.25731	down		3.66058	up	*	1.18381	up		6.74998	6.42986	5.8666	7.0131	6.41965	8.62206	6.99342	2.25214e-05	3.70677e-06	2.23135	up		3.10515	up		1.03799	up		1.75272	up		6.26052	up	*	16.4136	up	*	-1.24844	-0.320124
EIN_230120_at	4.69541e-07	3.04297e-07	1.33882	up		2.27215	up	*	1.72122	up		2.26386	up	*	1.54496	down		1.6749	down		5.39162	5.81258	6.57568	6.17505	6.5704	4.76404	4.64754	8.58239e-05	2.45822e-05	7.59557	up	*	11.0563	up	*	6.80814	up	*	11.526	up	*	33.4404	up	*	19.5401	up	*	1.33882	0.420965
EIN_230100_at	2.95342e-15	9.99954e-17	1.95902	up	*	1.36633	up		3.15298	up	*	3.85715	up	*	13.9431	up	*	26.0148	up	*	6.89411	7.86424	7.34442	8.55083	8.84164	10.6956	11.5954	0.000162051	5.67696e-05	20.6452	up	*	29.3781	up	*	21.9529	up	*	20.9017	up	*	26.5254	up	*	87.1566	up	*	1.95902	0.970129
EIN_230090_at	1.31426e-07	8.01376e-08	1.2383	down		1.56683	up		1.45057	up		1.3532	down		1.69778	up	*	1.27695	down		8.40231	8.09394	9.05016	8.93893	7.96593	9.16596	8.04961	1.71395e-05	2.46144e-06	20.4653	up	*	32.9118	up	*	19.1321	up	*	10.7565	up	*	7.94316	up	*	8.46376	up	*	-1.2383	-0.308366
EIN_230080_at	1.53136e-14	9.40195e-16	1.23229	down		1.10717	down		1.31736	down	*	3.81868	down	*	4.72773	down	*	5.40197	down	*	8.64467	8.34332	8.4978	8.24702	6.71159	6.40352	6.21119	1.4577e-05	1.93026e-06	3.44868	down		2.55283	down		7.28925	down	*	9.3901	down	*	24.5972	down	*	16.2014	down	*	-1.23229	-0.301347
EIN_230070_at	3.1387e-09	1.50388e-09	1.04606	down		1.47515	down		1.3539	down		1.41847	up		4.91867	up	*	3.24666	up	*	5.23878	5.17382	4.67792	4.80166	5.74311	7.53705	6.93774	3.18508e-06	1.68751e-07	5.9806	down	*	4.10891	down	*	6.08577	down	*	2.52858	down		1.33695	up		4.345	up	*	-1.04606	-0.0649638
EIN_230060_at	4.85988e-07	3.15504e-07	1.24041	down		1.35834	down		1.05587	up		2.47153	down	*	1.38208	down		2.02118	down	*	8.25502	7.94421	7.81317	8.33345	6.94961	7.78818	7.23982	8.16012e-06	7.75322e-07	1.78067	up		1.38423	up		1.9672	down	*	1.17729	down		2.6723	up	*	3.12121	up	*	-1.24041	-0.310813
EIN_230040_at	1.12777e-09	4.9512e-10	1.03893	down		1.32865	up		1.56404	down	*	2.0208	down	*	1.15164	down		1.59091	down	*	9.73662	9.68152	10.1466	9.09134	8.72169	9.53293	9.06676	0.00058345	0.000280225	3.20616	up	*	2.35107	up		2.56227	up		2.94212	up		2.79998	up		4.19818	up	*	-1.03893	-0.0550966
EIN_230030_at	1.76543e-12	3.30072e-13	2.13059	down	*	2.75031	down	*	1.16028	up		3.45697	up	*	1.04733	down		1.77601	down	*	8.12244	7.03119	6.66285	8.33692	9.91195	8.05573	7.2938	1.79886e-05	2.64708e-06	1.94597	down		2.02515	down		1.36059	down		3.06037	up		4.19904	up	*	3.38501	up	*	-2.13059	-1.09125
EIN_230020_at	5.70252e-09	2.87524e-09	3.27824	down	*	4.90125	down	*	8.2574	down	*	9.75604	down	*	8.80329	down	*	10.8582	down	*	6.76266	5.04974	4.46951	3.71698	3.47637	3.62462	3.32196	9.26785e-05	2.72773e-05	3.70797	down		4.44571	down	*	5.4714	down	*	4.49777	down	*	2.09453	down		1.82087	up		-3.27824	-1.71292
EIN_230010_at	9.21138e-12	2.27921e-12	1.40911	down		1.4116	down	*	1.12679	down		2.1442	up	*	3.03033	up	*	1.62561	up	*	6.16151	5.66672	5.66418	5.98928	7.26195	7.76098	6.86249	9.72916e-06	1.04004e-06	4.98766	down	*	8.2717	down	*	5.90767	down	*	2.94989	down		1.25411	up		1.61765	up		-1.40911	-0.494784
EIN_229990_at	6.6112e-11	2.17352e-11	1.28492	down		2.03834	down	*	1.11748	down		2.56016	down	*	5.67084	down	*	1.70188	down	*	7.59211	7.23043	6.56472	7.43186	6.23588	5.08855	6.82498	5.4797e-05	1.33946e-05	1.29738	up		1.75537	down		1.52759	down		2.45882	down		4.4097	down	*	3.18979	down	*	-1.28492	-0.361683
EIN_229970_at	1.1671e-13	1.27115e-14	1.06787	up		1.2635	up		1.03476	up		1.83016	up	*	3.33406	up	*	4.72906	up	*	10.3769	10.4717	10.7143	10.4262	11.2489	12.1142	12.6185	1.87322e-07	7.73147e-10	42.0197	up	*	40.0543	up	*	39.1888	up	*	33.1514	up	*	28.1246	up	*	42.5824	up	*	1.06787	0.094738
EIN_229960_at	5.47374e-08	3.18895e-08	1.10276	up		1.85785	down		1.55239	down		5.38006	down	*	2.05106	down	*	1.56	down		8.15307	8.29419	7.25943	7.51858	5.72545	7.1167	7.51153	2.38827e-06	9.71396e-08	1.42486	down		2.86661	down	*	7.5693	down	*	24.3696	down	*	20.7209	down	*	15.2896	down	*	1.10276	0.141123
EIN_229930_at	2.15652e-05	1.60388e-05	1.27378	up		1.07305	down		1.5144	up		1.37373	down		1.52895	up		1.20262	up		7.81663	8.16575	7.71492	8.41538	7.35854	8.42917	8.08282	9.94768e-05	2.99386e-05	4.67405	up	*	3.48687	up	*	3.0791	up	*	2.86649	up	*	2.56066	up	*	3.74731	up	*	1.27378	0.349117
EIN_229910_at	6.29194e-07	4.1276e-07	1.3661	up		1.50591	up		2.00936	up	*	1.00644	down		1.01854	up		2.01845	up	*	10.5544	11.0045	11.145	11.5611	10.5451	10.5809	11.5676	0.000210987	7.99198e-05	1.23313	down		1.06584	down		1.30684	up		1.24506	down		2.00202	down	*	1.20732	down		1.3661	0.450061
EIN_229890_at	2.64652e-11	7.61236e-12	2.27718	down	*	2.14122	down	*	1.18962	down		2.84109	down	*	3.92215	down	*	8.20698	down	*	9.26319	8.07594	8.16476	9.01269	7.75674	7.29154	6.22634	0.000118701	3.78597e-05	2.81999	down		2.01093	down		2.58223	down		3.91116	down	*	7.09987	down	*	8.99947	down	*	-2.27718	-1.18725
EIN_229880_at	3.55855e-07	2.27789e-07	1.23715	down		1.02378	down		1.18507	up		1.54658	down	*	1.41281	up		1.4377	up		7.56769	7.26067	7.53379	7.81267	6.93862	8.06627	8.09146	7.56003e-05	2.06449e-05	1.94313	down		2.3846	down		1.72502	down		3.16136	down	*	7.09141	down	*	5.31445	down	*	-1.23715	-0.307026
EIN_229870_at	1.26435e-10	4.5084e-11	1.08136	up		2.32296	up	*	1.45922	up	*	1.32371	up	*	1.07399	down		1.35413	down	*	8.85575	8.96859	10.0717	9.40095	9.26033	8.75278	8.41838	0.000339408	0.000144774	1.6531	up		2.71918	up	*	2.75868	up	*	2.35523	up	*	1.85003	up		1.63919	up		1.08136	0.112842
EIN_229860_at	1.91194e-10	7.09621e-11	1.53985	down		2.49555	down	*	1.1708	up		1.83085	up		2.69193	up	*	5.00222	up	*	7.04546	6.42267	5.7261	7.27295	7.91797	8.4741	9.36803	1.25973e-05	1.55769e-06	2.00779	down		1.1214	up		1.1466	up		2.06006	up		3.37447	up	*	8.00218	up	*	-1.53985	-0.622792
EIN_229850_at	2.43617e-12	4.84366e-13	1.63119	up		19.6308	down	*	50.7068	down	*	18.0157	down	*	14.4279	down	*	11.1463	down	*	8.65277	9.3587	4.35772	2.98866	4.48159	4.80198	5.17427	9.24332e-07	1.76934e-08	4.63951	down	*	83.5174	down	*	86.04	down	*	18.6812	down	*	20.3487	down	*	44.7757	down	*	1.63119	0.705927
EIN_229810_at	1.40679e-09	6.30156e-10	1.11402	down		1.0294	down		1.04185	up		2.54421	up	*	3.59483	up	*	2.29984	up	*	8.31855	8.16277	8.27675	8.37769	9.66576	10.1645	9.52008	4.62306e-05	1.05802e-05	3.78966	down	*	1.62443	down		2.13024	down		1.53854	down		2.21697	up		1.62714	up		-1.11402	-0.15578
EIN_229800_at	3.82096e-09	1.85971e-09	1.23015	down		1.35648	up		1.48325	up		1.25924	up		1.84706	down	*	1.86649	down	*	9.23604	8.93721	9.67591	9.8048	9.56859	8.35081	8.33571	0.000415665	0.00018546	3.13692	up		2.9943	up		3.74548	up		2.39307	up		1.22234	down		1.60293	down		-1.23015	-0.298834
EIN_229790_at	8.81247e-11	3.00321e-11	1.30003	down		1.37009	up		1.26435	up		1.3338	down		2.28567	down	*	3.74239	down	*	8.41483	8.03629	8.8691	8.75323	7.99929	7.22221	6.51087	0.000148686	5.06726e-05	1.97232	up	*	1.39615	up		1.6402	up		1.46603	up		1.16907	up		1.18095	down		-1.30003	-0.37854
EIN_229780_at	6.47482e-09	3.29677e-09	1.27578	down		1.34453	up		1.48123	up		2.23152	down	*	1.02105	down		1.79719	down	*	8.73004	8.37866	9.15715	9.29684	7.57201	8.69999	7.8843	0.000780042	0.000394423	1.83714	down		1.42109	down		2.50202	down		2.02048	down		1.02115	down		1.22561	up		-1.27578	-0.351378
EIN_229770_at	4.77263e-10	1.93474e-10	1.30294	up		2.19792	down	*	2.0439	down	*	2.03018	down	*	1.32966	down		2.44107	down	*	7.49463	7.8764	6.35849	6.4633	6.47302	7.08357	6.20711	0.00013213	4.35133e-05	1.00975	up		1.23278	down		2.4743	down	*	1.58693	down		1.10894	down		1.46874	down		1.30294	0.381775
EIN_229730_at	4.51297e-11	1.40969e-11	1.0347	up		2.59032	up	*	1.22079	up		2.47652	down	*	4.18077	down	*	4.0205	down	*	8.33102	8.38024	9.70414	8.61883	7.0227	6.26725	6.32364	3.51764e-05	7.16447e-06	37.436	up	*	41.3084	up	*	29.9231	up	*	15.347	up	*	3.59581	up		3.5525	up		1.0347	0.0492191
EIN_229720_at	0.000736161	0.000597473	1.69563	down		1.35111	down		1.24702	down		1.9664	down	*	1.1423	down		1.4882	down		7.0105	6.24868	6.57635	6.69202	6.03495	6.81856	6.43694	1.76519e-05	2.56603e-06	4.34004	down	*	2.37416	down		5.58731	down	*	2.86283	down		1.68149	up		2.76818	up		-1.69563	-0.761825
EIN_229700_at	1.21185e-13	1.33212e-14	1.06106	down		1.03044	up		1.11134	up		2.13604	down	*	2.05361	down	*	2.46958	down	*	11.449	11.3635	11.4922	11.6013	10.3541	10.4108	10.1447	3.06371e-05	5.85285e-06	25.8929	up	*	19.9618	up	*	19.6045	up	*	15.4793	up	*	7.83834	up	*	8.52005	up	*	-1.06106	-0.0855036
EIN_229680_at	0.000714975	0.000579857	1.40967	down		1.0192	down		1.06259	up		1.01024	down		1.7692	up		1.66328	up		6.72808	6.23272	6.70065	6.81566	6.71338	7.55118	7.46211	0.000115865	3.66567e-05	2.39437	down		2.28085	up		1.53548	up		2.81939	up		4.43675	up		12.867	up	*	-1.40967	-0.495355
EIN_229670_at	1.73571e-12	3.23056e-13	1.1077	up		1.65012	up	*	1.41689	up	*	1.10849	up		2.11434	down	*	2.41246	down	*	10.8671	11.0147	11.5897	11.3699	11.0157	9.78692	9.59662	0.000765334	0.000385761	1.82214	up		1.72276	up		2.11601	up		1.81003	up		1.11403	up		1.22678	down		1.1077	0.147562
EIN_229660_at	1.01832e-13	1.07056e-14	1.21732	up		1.26104	up		1.0122	down		2.56498	down	*	5.26314	down	*	5.60541	down	*	8.87417	9.15789	9.20879	8.85667	7.51523	6.47825	6.38735	2.90524e-05	5.4204e-06	1.26925	down		1.39298	down		1.11358	up		1.63413	down		7.38728	down	*	7.56804	down	*	1.21732	0.283714
EIN_229650_at	2.69155e-12	5.45327e-13	1.84632	down	*	1.89595	down	*	1.06581	up		3.25498	down	*	2.62443	down	*	3.01349	down	*	10.3149	9.43021	9.39194	10.4068	8.61222	8.92286	8.72343	0.000751969	0.000378075	3.56251	up	*	3.70258	up	*	2.1626	up		1.93229	up		1.77229	up		1.56542	up		-1.84632	-0.884655
EIN_229630_at	5.77227e-08	3.37452e-08	2.14822	down	*	1.13991	down		1.23982	up		1.21859	up		1.66032	up		1.39965	down		6.41415	5.311	6.22523	6.72428	6.69936	7.14561	5.92908	0.000104979	3.20721e-05	1.26821	down		1.63879	down		1.94054	down		1.33006	down		3.08613	up		4.32349	up	*	-2.14822	-1.10314
EIN_229620_at	2.01396e-13	2.49839e-14	1.04652	down		1.20563	down		2.06313	up	*	1.66756	down	*	3.18127	down	*	2.52735	down	*	9.4116	9.346	9.14181	10.4564	8.67386	7.742	8.07398	6.85576e-06	5.98262e-07	1.12448	up		1.1962	up		1.67847	up	*	1.58402	up	*	1.42145	down		1.98991	down	*	-1.04652	-0.0655994
EIN_229600_at	1.44781e-11	3.84541e-12	10.6	up	*	5.15055	up	*	15.6384	up	*	17.9486	up	*	9.08765	up	*	4.80016	up	*	4.99869	8.40468	7.36341	8.9657	9.16449	8.18259	7.26177	7.07681e-05	1.87709e-05	15.132	up	*	26.1229	up	*	63.5871	up	*	28.992	up	*	25.4793	up	*	16.7828	up	*	10.6	3.406
EIN_229590_at	3.05677e-07	1.94358e-07	1.40015	down		1.39241	down		1.38505	down		1.12691	up		1.50778	up		1.44593	down		7.85632	7.37073	7.37873	7.38638	8.02869	8.44874	7.32432	2.96748e-05	5.61139e-06	2.24137	up		1.70853	up		1.53783	up		2.2694	up		9.57605	up	*	8.63984	up	*	-1.40015	-0.485584
EIN_229570_at	1.87347e-10	6.93611e-11	1.27329	up		1.31699	down		1.21012	up		3.14857	up	*	1.49956	up	*	1.15573	down		6.80341	7.15197	6.40616	7.07856	8.45811	7.38795	6.5946	3.87712e-05	8.17749e-06	2.98205	up		4.04115	up	*	3.3743	up	*	7.41622	up	*	13.3337	up	*	6.02832	up	*	1.27329	0.348562
EIN_229560_at	6.8695e-12	1.62407e-12	2.66575	up	*	1.89658	down		1.52062	up		1.1842	up		15.359	up	*	19.4858	up	*	6.64213	8.05667	5.71874	7.2468	6.88605	10.5831	10.9265	0.00080317	0.000408079	1.62665	up		2.74175	up		4.46272	up		4.99913	up		2.69011	up		11.6289	up	*	2.66575	1.41454
EIN_229540_at	1.18666e-12	2.08489e-13	1.30958	down		1.1454	down		1.46668	up	*	1.99583	down	*	3.55625	down	*	3.75821	down	*	10.1392	9.75005	9.9433	10.6917	9.14217	8.3088	8.22911	0.000155488	5.38482e-05	11.4164	up	*	20.6207	up	*	17.4402	up	*	8.1871	up	*	7.17747	up	*	8.61366	up	*	-1.30958	-0.389108
EIN_229530_at	4.86711e-12	1.095e-12	2.41911	up	*	1.33967	down		1.63465	up	*	3.29438	up	*	1.40871	down		1.88928	down	*	6.29397	7.56845	5.87209	7.00295	8.01398	5.79959	5.37614	0.000151034	5.18163e-05	1.5715	up		1.94724	up		11.3077	up	*	6.74451	up	*	5.30116	up	*	2.23001	up		2.41911	1.27448
EIN_229520_at	8.93032e-09	4.64842e-09	1.73835	up	*	1.81579	up	*	1.62438	up	*	1.85485	up	*	1.18813	up		1.32788	down		7.26634	8.06406	8.12694	7.96623	8.15764	7.51503	6.85721	4.12632e-05	8.91858e-06	1.1945	down		2.30551	up	*	1.23829	up		1.20841	up		2.71803	up	*	1.63756	up		1.73835	0.797721
EIN_229510_at	1.43859e-12	2.59527e-13	2.19232	up	*	1.35582	up	*	1.57942	down	*	1.25884	up		1.09632	down		2.16682	up	*	10.7223	11.8548	11.1615	10.0629	11.0544	10.5897	11.8379	1.64643e-05	2.30766e-06	30.9642	up	*	16.6877	up	*	12.5969	up	*	16.5685	up	*	7.85405	up	*	16.8991	up	*	2.19232	1.13246
EIN_229500_at	8.5983e-10	3.67868e-10	1.66719	down		2.62948	down	*	1.58014	down		1.20781	down		4.77993	up	*	3.76225	up	*	6.62824	5.89082	5.23346	5.96818	6.35584	8.88523	8.53983	9.84882e-06	1.0627e-06	1.15513	down		2.26753	down		3.97212	down	*	2.18943	down		1.73207	up		3.47096	up	*	-1.66719	-0.737421
EIN_229490_at	1.1167e-08	5.8972e-09	1.12314	up		1.16187	down		2.2222	down	*	1.82689	down	*	1.07198	down		1.69752	down	*	8.79289	8.96043	8.57645	7.6409	7.92351	8.69262	8.02946	0.000646435	0.000315649	2.00119	up	*	1.01083	down		1.40968	up		1.18403	up		1.05743	down		1.40731	up		1.12314	0.167536
EIN_229480_at	5.30224e-10	2.1695e-10	1.27785	up		2.3315	up	*	2.49406	up	*	2.41773	up	*	5.52247	up	*	2.33091	up	*	6.11044	6.46416	7.33169	7.42893	7.38409	8.57575	7.33133	0.000174764	6.25189e-05	4.74927	up	*	2.73077	up	*	3.30025	up	*	1.95108	up		2.85387	up	*	2.77039	up	*	1.27785	0.353724
EIN_229470_at	5.15561e-11	1.63904e-11	1.41848	down		1.01548	up		1.29406	up		1.10455	down		2.66979	up	*	2.96605	up	*	7.70888	7.20453	7.73103	8.08078	7.56541	9.1256	9.27742	0.000336123	0.000143062	1.10554	down		2.0243	up		1.454	up		1.81129	up		2.36503	up		5.51817	up	*	-1.41848	-0.504341
EIN_229460_at	4.56314e-05	3.47244e-05	1.2833	down		1.12379	up		1.23818	up		1.17085	down		1.64844	down		1.59465	down		8.6291	8.26924	8.79747	8.93731	8.40154	7.908	7.95586	0.000318289	0.000134238	3.22374	up	*	3.22734	up	*	3.74588	up	*	3.31552	up	*	2.16931	up		2.1314	up		-1.2833	-0.359856
EIN_229430_at	1.98889e-15	5.90285e-17	4.48384	up	*	39.7996	up	*	8.13381	up	*	732.915	up	*	161.166	up	*	74.8893	up	*	2.59178	4.75652	7.90646	5.61571	12.1093	9.92419	8.81847	1.88816e-06	5.99592e-08	1.11152	down		15.3542	up	*	1.37324	down		81.3681	up	*	23.1967	up	*	6.22968	up	*	4.48384	2.16473
EIN_229420_s_at	2.13498e-10	8.02458e-11	1.25941	down		1.05753	up		2.24826	up	*	1.12978	up		2.93033	up	*	1.71177	up	*	8.28608	7.95333	8.36677	9.45489	8.46212	9.83714	9.06156	1.76519e-05	2.5663e-06	26.3749	up	*	13.5207	up	*	20.6329	up	*	20.9772	up	*	29.0666	up	*	50.1363	up	*	-1.25941	-0.332753
EIN_228560_at	1.00203e-05	7.27459e-06	2.20342	down		3.36858	down		2.58166	up		1.88013	down		2.92152	down		3.42007	down		4.85451	3.71476	3.10236	6.22281	3.94368	3.30779	3.08048	0.00049456	0.000230742	1.24634	down		1.60974	down		2.8607	down		1.03373	up		2.27214	up		2.77225	up		-2.20342	-1.13975
EIN_228550_at	5.06388e-08	2.93313e-08	1.35512	down		1.35855	up		1.24881	up		1.2881	down		1.35679	down		2.27962	down	*	8.13582	7.69741	8.57789	8.45637	7.77058	7.69563	6.94703	0.000266882	0.000108174	3.6735	down		1.60581	down		8.2385	down		2.19915	down		2.39158	up		3.13951	up		-1.35512	-0.438416
EIN_228540_at	5.60128e-14	5.11605e-15	1.67956	down	*	2.75091	down	*	1.04018	down		5.1824	down	*	4.82271	down	*	4.69455	down	*	11.9818	11.2338	10.5219	11.925	9.60822	9.712	9.75085	0.000973275	0.000509182	1.65282	down		1.5458	up		1.54018	down		2.11759	down		1.23407	down		1.28069	up		-1.67956	-0.74808
EIN_228520_at	2.9001e-06	2.02324e-06	1.20868	down		1.35209	down		1.10289	up		1.02444	up		1.51683	up		1.30325	up		6.17182	5.89839	5.73663	6.31311	6.20665	6.77288	6.55394	0.000263906	0.000106501	3.32777	down	*	1.32402	down		1.9651	down		1.1231	down		1.07462	up		1.61301	up		-1.20868	-0.273433
EIN_228510_at	4.52662e-07	2.92803e-07	1.32204	up		1.17965	down		1.22902	down		1.76569	up		1.12389	up		2.19581	down	*	6.65649	7.05926	6.41814	6.35898	7.47672	6.82499	5.52173	0.000104457	3.18773e-05	1.44506	down		1.22565	up		1.50068	up		4.26554	up	*	4.70904	up	*	3.96837	up	*	1.32204	0.40277
EIN_228500_at	3.19117e-05	2.40317e-05	1.17517	up		2.28315	up	*	1.32875	up		2.37665	up	*	1.37253	up		1.38248	up		10.116	10.3489	11.3071	10.5261	11.365	10.5729	10.5833	1.61949e-05	2.24921e-06	1.65467	down		1.38457	down		1.42387	down		1.7643	down	*	2.84549	down	*	3.50357	down	*	1.17517	0.232864
EIN_228490_at	9.86757e-13	1.69218e-13	1.02341	down		1.05995	up		1.52858	up	*	1.36843	down	*	2.87001	down	*	2.67675	down	*	9.55171	9.51833	9.63571	10.1639	9.09919	8.03065	8.13123	5.91587e-06	4.66413e-07	5.28315	up	*	8.93865	up	*	7.77663	up	*	5.69546	up	*	4.68177	up	*	4.08077	up	*	-1.02341	-0.0333862
EIN_228480_at	1.25302e-06	8.45918e-07	1.07592	down		1.47027	up		1.11143	down		1.18111	up		1.7736	up	*	2.07599	up	*	7.7223	7.61674	8.27838	7.56988	7.96244	8.54899	8.7761	9.26398e-06	9.54885e-07	9.4748	up	*	4.85845	up	*	13.5991	up	*	14.7745	up	*	5.00906	up	*	6.97802	up	*	-1.07592	-0.105567
[truncated: 4,677 more rows]
[truncated: 87 more columns]
