# Supplementary material for: Transcriptome Analysis of Encystation in Entamoeba invadens
Source: PLoS One. 2013 Sep 11;8(9):e74840. doi: 10.1371/journal.pone.0074840 (PMC3770568; doi:10.1371/journal.pone.0074840)
Supplement: Table S3 — List of genes which were up-regulated ≥ 3 fold at one or more time points during encystation. The E . invadens probeset ID, fold change and regulation relative to time 0 h (trophozoite stage), average hybridization signal intensities (raw expression data) of five arrays at each time point, normalized log2 transformed value, common names, gene id and predicted GO function are shown. (XLSX) [file pone.0074840.s004.xlsx]

## Sheet: Sheet1
Table S3. List of genes which were up-regulated ≥ 3 fold at one or more time points during encystation.
The E. invadens probeset ID, fold change and regulation relative to time 0h (trophozoite stage), average hybridization signal intensities (raw expression data) of five arrays at each time point, normalized log2 transformed value, common names, gene ID and predicted GO function are shown.
ProbeSetID	[0.5h] vs [0h]		[2h] vs [0h]		[8h] vs [0h]		[24h] vs [0h]		[48h] vs [0h]		[120h] vs [0h]		Raw Expression data							Log2 Expressions							Common Name	Gene ID	Predicted GO Function
	Fold change	Regulation	Fold change	Regulation	Fold change	Regulation	Fold change	Regulation	Fold change	Regulation	Fold change	Regulation	0h	0.5h	2h	8h	24h	48h	120h	0h	0.5h	2h	8h	24h	48h	120h
EIN_014180_at	4.261	up	4.97	up	6.663	up	22.156	up	5.663	up	3.214	up	16.81	74.62	83.18	170.17	375.33	136.52	56.03	4.06	6.15	6.37	6.79	8.53	6.56	5.74	hypothetical protein	EIN_014180
EIN_015290_at	3.35	up	2.798	up	4.581	up	7.8	up	51.673	up	104.629	up	17.65	60.8	50.13	74.8	128.37	867.41	1685.91	4	5.75	5.49	6.2	6.97	9.69	10.71	tyrosine protein kinase, putative	EIN_015290	ATP binding, protein kinase activity, protein serine/threonine kinase activity, protein tyrosine kinase activity
EIN_015580_at	14.416	up	30.398	up	13.89	up	10.763	up	4.816	up	9.198	up	39.18	529.02	1106.75	502.39	391.67	236.55	339.74	5.17	9.02	10.09	8.96	8.6	7.44	8.37	hypothetical protein, conserved	EIN_015580
EIN_017070_at	9.107	up	1.656	up	1.93	down	1.61	up	1.125	down	1.472	down	100.04	907.8	166.52	53.2	163.68	97.73	77.01	6.63	9.82	7.36	5.68	7.32	6.46	6.07	hypothetical protein	EIN_017070
EIN_020010_at	22.208	up	14.377	up	17.281	up	30.553	up	29.054	up	25.914	up	8.24	195.8	115.13	146.33	236.2	220.13	199.85	2.92	7.39	6.76	7.03	7.85	7.78	7.61	hypothetical protein	EIN_020010
EIN_028960_at	5.978	up	3.702	up	4.172	up	18.686	up	7.691	up	8.184	up	81.11	351.85	242.19	247.01	1091.32	605.16	536.41	5.87	8.44	7.75	7.93	10.09	8.81	8.9	hypothetical protein, conserved	EIN_028960	ATP binding, catalytic activity, magnesium ion binding, phospholipid-translocating ATPase activity
EIN_029470_at	7.858	up	11.551	up	3.542	up	1.228	up	1.482	up	1.557	up	416.55	3096.32	4431.53	1381.48	537.75	585.22	603.59	8.57	11.55	12.1	10.4	8.87	9.14	9.21	hypothetical protein, conserved	EIN_029470	catalytic activity, nucleotidyltransferase activity
EIN_033140_at	5.174	up	3.227	up	1.406	up	1.731	up	4.308	up	6.595	up	274.43	1403.53	916.98	621.41	471.51	1238.89	1799.06	8.08	10.45	9.77	8.57	8.87	10.19	10.8	hypothetical protein	EIN_033140
EIN_033190_at	9.773	up	1.309	up	1.662	up	13.232	up	44.702	up	76.617	up	30.67	285.69	38.94	60.34	454.91	1571.27	2292.79	4.87	8.16	5.26	5.6	8.59	10.35	11.13	hypothetical protein	EIN_033190
EIN_033530_at	5.784	up	2.833	up	1.929	up	8.181	up	7.638	up	9.609	up	333.78	1882.75	868.67	596.72	2525.45	2342.16	3005.05	8.25	10.79	9.76	9.2	11.29	11.19	11.52	hypothetical protein	EIN_033530
EIN_035380_at	11.906	up	1.512	down	1.398	down	1.414	down	2.004	down	2.939	down	160.74	1340.99	71.65	198.06	92.46	88.46	44.76	6.75	10.33	6.16	6.27	6.25	5.75	5.2	hypothetical protein	EIN_035380
EIN_036050_at	13.455	up	36.444	up	2.682	up	2.683	up	1.724	up	1.47	up	27.75	396.5	1104.12	68.85	67.9	52.37	43.25	4.61	8.36	9.8	6.04	6.04	5.4	5.17	potassium channel, putative	EIN_036050	binding, catalytic activity
EIN_036780_at	5.796	up	5.591	up	3.003	up	1.713	up	1.873	down	4.157	down	237.41	1109.12	1072.16	578.49	350.42	131.68	49.55	7.58	10.11	10.06	9.16	8.35	6.67	5.52	hypothetical protein	EIN_036780	GTPase activator activity
EIN_037920_at	10.34	up	2.28	up	1.89	down	3.236	down	2.53	down	1.632	down	188.52	1831.44	360.67	83.58	49.27	75.59	96.1	7.29	10.66	8.48	6.37	5.59	5.95	6.58	hypothetical protein	EIN_037920
EIN_040340_at	5.208	up	6.284	up	1.162	down	4.938	up	1.267	up	1.829	down	98.32	451.73	710.79	79.63	447.98	191.53	58.86	6.44	8.82	9.09	6.22	8.74	6.78	5.56	hypothetical protein	EIN_040340
EIN_040670_at	6.937	up	1.89	up	1.084	up	1.116	down	1.687	up	1.911	up	182.52	776.2	189.69	139.28	89.88	176.5	182.2	6.56	9.35	7.48	6.68	6.4	7.31	7.49	hypothetical protein, conserved	EIN_040670
EIN_047840_at	10.345	up	12.576	up	5.287	up	66.693	up	45.158	up	31.474	up	69.14	778.99	923.18	360.5	4618.87	3056.94	2378.4	6.07	9.44	9.72	8.47	12.13	11.56	11.04	hypothetical protein	EIN_047840
EIN_051400_at	3.425	up	6.557	up	1.016	down	1.095	up	1.141	down	1.231	down	39.74	131.64	202.45	35.51	33.73	26.64	25.05	4.9	6.67	7.61	4.87	5.03	4.71	4.6	hypothetical protein	EIN_051400
EIN_052290_at	8.077	up	10.773	up	5.327	up	1.129	up	2.08	down	2.25	down	188.69	1290.02	1786.18	847.13	297.16	176.91	97.29	7.31	10.32	10.74	9.72	7.48	6.25	6.14	hypothetical protein	EIN_052290
EIN_052370_at	4.986	up	2.153	up	1.315	up	1.525	down	1.052	up	1.739	up	32.88	162.21	81.27	52.93	21.56	41.17	83.07	5.02	7.34	6.13	5.42	4.41	5.09	5.82	hypothetical protein	EIN_052370
EIN_053330_at	6.024	up	11.917	up	9.664	up	24.521	up	11.596	up	4.625	up	25.76	148.4	322.72	261.95	610.54	316.85	114.95	4.6	7.19	8.17	7.87	9.21	8.13	6.81	hypothetical protein	EIN_053330
EIN_054190_at	16.559	up	23.577	up	5.856	up	5.94	up	3.015	up	3.669	up	25.7	479.02	486.88	136.74	139.84	86.16	112.41	4.31	8.36	8.87	6.86	6.88	5.91	6.19	hypothetical protein	EIN_054190
EIN_054650_at	4.658	up	8.555	up	12.062	up	21.96	up	4.39	up	1.422	up	21.53	107.85	208.23	252.01	455.84	108.25	30.32	4.36	6.58	7.46	7.96	8.82	6.5	4.87	hypothetical protein	EIN_054650
EIN_056540_at	6.057	up	1.713	up	2.303	down	3.572	up	28.926	up	58.092	up	110.8	641.97	197.32	51.21	506.62	3877.44	6104.09	6.66	9.26	7.44	5.46	8.5	11.52	12.52	serine-threonine protein kinase, putative	EIN_056540	ATP binding, protein kinase activity, protein serine/threonine kinase activity, protein tyrosine kinase activity
EIN_058080_at	6.335	up	9.738	up	3.371	up	1.256	down	1.772	down	1.527	down	340.93	2212.56	3310.08	1146.69	294.36	198.47	223.24	8.4	11.07	11.69	10.16	8.07	7.58	7.79	hypothetical protein	EIN_058080
EIN_058770_s_at	56.942	up	42.315	up	8.849	up	17.39	up	4.637	up	4.375	up	20.38	866.32	645.4	135.53	302	92.59	96.26	3.91	9.74	9.32	7.06	8.03	6.13	6.04	hypothetical protein	EIN_058770
EIN_058900_at	14.373	up	16.326	up	31.876	up	93.359	up	22.847	up	7.692	up	53	601.22	974.8	1475.52	4066.25	1191.3	323.13	5.38	9.23	9.41	10.38	11.93	9.9	8.33	branched-chain-amino-acid aminotransferase, mitochondrial precursor, putative	EIN_058900	branched-chain-amino-acid transaminase activity, catalytic activity
EIN_060300_at	7.708	up	4.538	up	8.179	up	30.072	up	34.495	up	70.763	up	20.33	157.54	95	182.02	619.66	698.44	1460.91	4.33	7.27	6.51	7.36	9.24	9.44	10.47	hypothetical protein	EIN_060300
EIN_069600_at	6.629	up	2.403	up	1.498	up	2.474	up	3.501	up	6.526	up	252.45	1650.09	876.32	379.35	601.16	845.25	1609.65	7.9	10.63	9.17	8.48	9.21	9.71	10.61
EIN_069720_at	12.208	up	18.078	up	6.879	up	4.459	up	12.867	up	15.416	up	36.56	437.04	650.26	256.83	174.98	460.81	552.8	5.15	8.76	9.32	7.93	7.31	8.83	9.09	hypothetical protein	EIN_069720
EIN_073260_s_at	5.43	up	10.006	up	3.515	up	1.166	down	1.123	down	2.173	down	225.09	1266.87	2202.13	706.85	172.73	216.96	93.37	7.63	10.07	10.95	9.44	7.41	7.46	6.51	hypothetical protein	EIN_073260
EIN_080560_at	6.994	up	32.943	up	6.405	up	2.357	up	1.219	down	1.921	down	41.87	180.14	799.72	172.35	61.12	21.13	12.71	4.56	7.36	9.6	7.24	5.8	4.27	3.62
EIN_080570_at	4.537	up	12.141	up	3.655	up	1.7	up	1.769	down	3.247	down	200.64	968.95	2533.34	732.68	348.03	170.78	70.36	7.63	9.81	11.23	9.5	8.39	6.81	5.93	hypothetical protein	EIN_080570
EIN_084390_at	4.726	up	1.107	down	2.808	down	1.613	up	2.517	down	3.02	down	639.71	3012.27	770.18	227.68	1108.83	362.45	401.86	9.3	11.54	9.15	7.81	9.99	7.97	7.71	hypothetical protein, conserved	EIN_084390
EIN_086090_at	5.962	up	6.044	up	1.191	up	2.226	down	3.721	down	3.721	down	19.87	114.51	137.62	23.92	9.86	5	5	4.22	6.79	6.81	4.47	3.06	2.32	2.32	serine/threonine protein kinase HT1, putative	EIN_086090	ATP binding, protein kinase activity, protein serine/threonine kinase activity, protein tyrosine kinase activity
EIN_089330_s_at	14.854	up	14.968	up	4.183	up	5.503	up	1.542	up	1.051	up	709.96	3693.78	3737.91	1116.36	1375.32	399.13	279.25	7.95	11.85	11.86	10.02	10.42	8.58	8.03	inorganic phosphate transporter, putative	EIN_089330
EIN_089630_at	7.13	up	8.743	up	1.862	down	1.535	down	1.201	down	1.828	down	66.41	446.86	572.72	48.97	47.81	51.06	40.97	5.91	8.74	9.04	5.01	5.29	5.65	5.04	sodium/hydrogen exchanger, putative	EIN_089630	sodium:hydrogen antiporter activity, solute:hydrogen antiporter activity
EIN_093600_at	7.7	up	6.099	up	2.05	up	3.147	up	2.162	up	1.122	up	628.69	3995.13	3108.72	1047.13	1641.77	1107.17	569.68	8.99	11.93	11.6	10.02	10.64	10.1	9.15	hypothetical protein, conserved	EIN_093600	Rab GTPase activator activity
EIN_094380_at	3.433	up	4.24	up	47.26	up	11.483	up	15.028	up	12.262	up	106.08	345.32	359.94	3530.98	902.64	1085.49	914.01	6.17	7.95	8.25	11.73	9.69	10.08	9.78	hypothetical protein, conserved	EIN_094380	GTP binding
EIN_099000_at	8.108	up	5.125	up	3.364	up	1.849	up	2.838	up	2.089	up	114.3	803.58	523.43	314.96	177.38	338.46	197.34	6.55	9.57	8.91	8.3	7.43	8.05	7.61	hypothetical protein, conserved	EIN_099000	GTP binding
EIN_103460_at	4.361	up	7.173	up	1.033	down	1.387	down	3.39	up	5.881	up	134.31	562.3	639.86	89.23	66.58	342.22	542.69	6.47	8.6	9.32	6.43	6	8.24	9.03	hypothetical protein	EIN_103460
EIN_103520_at	14.772	up	1.37	down	1.593	up	1.453	up	1.417	up	2.198	down	88.2	1597.2	77.83	139.52	159.95	148.2	41.17	6.35	10.23	5.89	7.02	6.89	6.85	5.21	trichome differentiation protein GL1, putative	EIN_103520	DNA binding
EIN_103780_at	7.078	up	8.873	up	5.406	up	13.94	up	5.32	up	1.483	up	511.85	2651.11	3327.74	2189.81	5411.2	2477.06	579.24	8.55	11.37	11.7	10.98	12.35	10.96	9.11	hypothetical protein	EIN_103780
EIN_105830_at	9.351	up	8.594	up	2.489	down	4.082	down	2.666	down	2.01	down	531.09	3231.01	2859.78	136.63	81.67	145.38	181.76	8.37	11.6	11.47	7.05	6.34	6.96	7.36	hypothetical protein	EIN_105830
EIN_108810_at	4.544	up	3.763	up	2.267	up	1.467	down	4.201	down	5.11	down	57.09	326.69	289.27	151.48	57.86	14.89	11.37	5.75	7.93	7.66	6.93	5.19	3.68	3.39	hypothetical protein	EIN_108810
EIN_109830_at	5.609	up	43.299	up	16.909	up	6.732	up	2.409	up	1.412	up	26.43	132.43	1078.51	406.53	187.07	108.4	55.96	4.55	7.03	9.98	8.62	7.3	5.81	5.04	hypothetical protein	EIN_109830
EIN_111810_at	8.567	up	6.021	up	1.376	down	1.141	up	1.106	up	1.943	down	19.16	155.82	161.77	12.8	24.62	24.35	9.7	4.12	7.22	6.71	3.66	4.31	4.27	3.16	hypothetical protein	EIN_111810	guanyl-nucleotide exchange factor activity
EIN_111910_at	5.905	up	6.124	up	1.19	down	4.725	down	13.06	down	10.313	down	337.3	1935.9	2026.32	297.36	79.31	26.83	34.1	8.31	10.87	10.92	8.06	6.07	4.6	4.94	hypothetical protein	EIN_111910
EIN_116740_at	5.552	up	3.702	up	1.367	down	1.023	up	4.18	down	3.345	down	1147.05	6144.55	4067.69	803.84	1125.57	322.32	490.68	10.1	12.57	11.99	9.65	10.13	8.03	8.35	protein ASC1, putative	EIN_116740
EIN_119580_s_at	4.173	up	16.194	up	2.927	up	1.051	down	1.538	down	1.547	down	16.48	69.76	270.2	58.42	16.22	11.04	12.27	3.99	6.05	8.01	5.54	3.92	3.37	3.36	hypothetical protein	EIN_119580
EIN_120600_at	10.312	up	91.922	up	18.954	up	2.455	up	1.241	up	1.084	up	7.21	70.51	622.64	128.09	18.52	9.08	8.18	2.75	6.12	9.28	7	4.05	3.07	2.87	hypothetical protein	EIN_120600
EIN_124270_at	20.086	up	18.091	up	15.035	up	4.462	up	1.829	up	1.063	down	165.64	3002.95	2767.4	2293.05	676.45	299.24	143.87	7.22	11.55	11.4	11.13	9.38	8.09	7.14	trichome differentiation protein GL1, putative	EIN_124270	DNA binding
EIN_133620_at	3.513	up	2.046	up	1.599	down	1.835	down	1.221	down	1.212	up	380.73	1342.06	779.58	243.98	207.7	372.39	492.73	8.57	10.38	9.6	7.89	7.7	8.28	8.85	hypothetical protein, conserved	EIN_133620
EIN_147360_at	3.449	up	2.489	up	2.292	up	3.305	up	3.854	up	6.765	up	373.61	1249.49	859.22	710.97	1011.42	1508.5	2395.59	8.25	10.04	9.57	9.45	9.98	10.2	11.01	hypothetical protein	EIN_147360
EIN_147670_at	10.979	up	23.036	up	4.498	up	1.962	up	1.447	down	2.099	down	91.35	1000.32	2070.9	408.19	181.36	66.24	43.51	6.48	9.94	11.01	8.65	7.46	5.95	5.41	hypothetical protein, conserved	EIN_147670
EIN_147760_at	22.294	up	30.039	up	5.52	up	2.145	up	2.738	up	2.716	up	112.81	1380.37	1876.18	621.56	169.91	170.26	173.16	5.94	10.42	10.85	8.41	7.04	7.39	7.38	phosphoglycerate mutase, putative	EIN_147760
EIN_147990_at	15.489	up	34.636	up	14.933	up	4.808	up	2.612	up	1.804	up	122.42	1305.91	2909.66	1281.9	428.57	262.89	186.37	6.39	10.34	11.5	10.29	8.65	7.77	7.24	vacuolar amino acid transporter, putative	EIN_147990
EIN_148820_at	4.02	up	7.459	up	2.562	up	2.426	up	1.565	up	1.156	down	17.65	64.64	158.68	41.68	39.27	29.08	17.13	4	6.01	6.9	5.36	5.28	4.65	3.79	hypothetical protein	EIN_148820
EIN_156770_at	4.672	up	12.216	up	7.267	up	2.813	up	1.019	down	1.477	down	26.74	127.15	412.16	199.68	91.37	26.96	19.03	4.73	6.96	8.34	7.59	6.22	4.7	4.17	hypothetical protein	EIN_156770
EIN_156900_at	4.055	up	1.042	up	2.705	up	1.007	down	1.804	down	5.457	down	343.05	1361.36	358.67	922.45	347.39	283.47	78	8.38	10.4	8.44	9.82	8.37	7.53	5.94	hypothetical protein	EIN_156900
EIN_161190_at	3.497	up	4.454	up	2.249	up	1.271	up	2.74	up	1.664	up	263.96	914.18	782.97	518.92	260.61	482.73	425.22	7.44	9.24	9.59	8.61	7.78	8.89	8.17	hypothetical protein	EIN_161190
EIN_165670_at	3.993	up	1.939	down	4.654	down	1.206	down	1.366	down	1.612	down	256.64	957.74	134.75	53.06	211.38	177.55	151.67	7.9	9.9	6.95	5.68	7.63	7.45	7.21	elongation factor 1-alpha, putative	EIN_165670	GTP binding, GTPase activity
EIN_165900_at	5.826	up	5.574	up	2.749	up	1.035	down	1.137	down	1.051	up	146.75	855.51	828.73	398.21	161.34	126.96	203.39	7.15	9.7	9.63	8.61	7.1	6.97	7.23	hypothetical protein	EIN_165900
EIN_172890_at	7.432	up	11.383	up	9.527	up	3.718	up	2.217	up	1.092	up	454.31	2555.13	3859.02	3201.32	1354.62	789.64	376.56	8.39	11.28	11.9	11.64	10.28	9.54	8.52	hypothetical protein	EIN_172890
EIN_186380_at	13.878	up	22.242	up	12.64	up	9.242	up	1.773	up	2.874	down	55.5	652.13	1076.54	557.46	407.09	126.32	14.9	5.3	9.1	9.78	8.96	8.51	6.13	3.78	hypothetical protein	EIN_186380
EIN_186870_at	5.659	up	3.746	up	3.908	up	6.784	up	4.529	up	11.002	up	112.68	529.99	352.96	377.99	641.58	490.17	1049.28	6.54	9.04	8.45	8.51	9.3	8.72	10	hypothetical protein	EIN_186870
EIN_191340_s_at	7.537	up	26.188	up	3.781	up	1.158	down	1.218	up	1.484	up	6.89	49.98	173.53	39.15	5.56	8.15	9.75	2.67	5.59	7.38	4.59	2.46	2.96	3.24	hypothetical protein	EIN_191340
EIN_192430_at	6.564	up	4.935	up	1.211	down	1.72	down	1.52	up	1.81	up	44.86	370.6	231.44	35.92	24.15	63.74	77.1	5.37	8.09	7.68	5.1	4.59	5.98	6.23	hypothetical protein, conserved	EIN_192430	GTP binding
EIN_195480_at	4.078	up	5.065	up	1.086	up	1.046	down	3.05	up	3.481	up	43.66	174.5	218.95	46.3	42.79	135.83	148.73	5.41	7.44	7.75	5.53	5.35	7.02	7.21	hypothetical protein	EIN_195480
EIN_196430_at	6.399	up	6.176	up	4.333	up	8.838	up	4.383	up	1.594	up	24.88	148.87	202.76	118.54	206.7	108.15	43.8	4.51	7.19	7.14	6.63	7.65	6.64	5.18	hypothetical protein, conserved	EIN_196430
EIN_213190_at	4.873	up	11.477	up	13.305	up	18.033	up	5.539	up	2.436	up	79.21	380.02	890.57	1267.07	1415.47	511.94	204.23	6.26	8.55	9.78	9.99	10.43	8.73	7.55	hypothetical protein	EIN_213190
EIN_218580_at	3.561	up	1.726	up	1.968	up	3.472	up	1.158	up	2.232	down	338.86	1044.13	310.29	292.72	548.21	216.66	67.34	7.21	9.04	8	8.19	9.01	7.42	6.05	protein serine/threonine kinase, putative	EIN_218580	ATP binding, protein kinase activity, protein serine/threonine kinase activity, protein tyrosine kinase activity, sugar binding
EIN_222980_at	10.962	up	5.752	up	1.878	up	3.932	up	117.824	up	203.331	up	11.74	126.3	64.36	20.99	46.76	1358.59	2124.4	3.39	6.84	5.91	4.29	5.36	10.27	11.05	hypothetical protein	EIN_222980
EIN_224800_at	25.936	up	3.793	up	101.995	up	315.279	up	82.411	up	22.597	up	20.07	387.51	80.68	1427	4343.02	1575.94	346.45	3.73	8.43	5.65	10.4	12.03	10.09	8.23	GTP-binding nuclear protein Ran, putative	EIN_224800	GTP binding
EIN_228300_at	8.918	up	5.91	up	1.419	up	2.07	up	1.138	up	1.312	down	538.89	3805.47	2521.19	615.9	882.18	529.25	383.74	8.73	11.88	11.29	9.23	9.78	8.91	8.33	hypothetical protein	EIN_228300
EIN_229600_at	12.222	up	9.861	up	27.407	up	21.744	up	13.726	up	7.92	up	40.94	502.25	614.11	1552.29	921.5	676.23	424.87	5.25	8.86	8.55	10.02	9.69	9.03	8.23	hypothetical protein	EIN_229600
EIN_241890_at	19.878	up	16.629	up	7.187	up	23.415	up	7.145	up	5.475	up	96.01	2077.94	1582.57	737.21	2157.46	691.13	505.66	6.52	10.83	10.58	9.37	11.07	9.36	8.97	hypothetical protein	EIN_241890
EIN_254950_at	3.619	up	2.699	up	2.768	up	3.074	up	1.177	up	1.694	down	378.74	1361.89	1027.07	1036.18	1175.87	517.84	258.47	8.54	10.4	9.97	10.01	10.16	8.78	7.78	cAMP-dependent protein kinase, alpha-catalytic subunit, putative	EIN_254950	ATP binding, protein kinase activity, protein serine/threonine kinase activity, protein tyrosine kinase activity
EIN_257160_at	6.141	up	35.59	up	2.09	up	1.187	down	1.537	down	1.165	down	8.8	53.09	410.85	18.27	7.2	5.53	7.54	3.06	5.68	8.22	4.13	2.82	2.44	2.84	hypothetical protein	EIN_257160
EIN_260170_at	3.938	up	1.94	down	2.82	down	2.696	down	3.459	down	3.737	down	24.12	98.08	13.99	9.02	9.66	6.89	6.58	4.55	6.53	3.6	3.06	3.12	2.76	2.65	hypothetical protein	EIN_260170
EIN_277630_at	6.811	up	17.454	up	6.119	up	7.779	up	16.351	up	15.037	up	85.02	490.61	1232.07	465.55	685.99	1174.6	1172.55	6.07	8.84	10.2	8.69	9.03	10.11	9.99	beta-amylase, putative	EIN_277630	beta-amylase activity
EIN_288260_at	3.742	up	5.049	up	7.909	up	2.763	up	2.334	up	1.011	up	169.08	612.35	867.37	1293.56	519.08	520.8	177.47	7.35	9.25	9.69	10.33	8.82	8.57	7.36	hypothetical protein	EIN_288260
EIN_288830_at	6.349	up	5.869	up	3.864	up	2.299	up	1.978	up	1.415	up	58.69	380.65	432.45	250.49	151.6	112.23	80.12	5.81	8.48	8.37	7.76	7.01	6.8	6.31	hypothetical protein	EIN_288830
EIN_289370_at	8.293	up	15.939	up	2.408	up	1.283	up	1.565	up	1.023	down	104.66	823.35	1578.26	263.57	130.29	166.93	103.65	6.63	9.68	10.62	7.89	6.99	7.27	6.59	hypothetical protein, conserved	EIN_289370
EIN_289620_at	16.861	up	18.214	up	6.323	up	9.778	up	5.045	up	7.776	up	214.54	2661.86	2895.11	1001.72	1570.98	835.1	1236.99	7.3	11.38	11.49	9.96	10.59	9.64	10.26	carboxy-terminal domain RNA polymerase II polypeptide A small phosphatase, putative	EIN_289620
EIN_295490_at	4.078	up	7.504	up	1.012	up	1	down	3.722	up	4.566	up	26.12	104.52	190.74	29.94	26.37	100.44	120.7	4.66	6.69	7.57	4.68	4.66	6.56	6.85	hypothetical protein	EIN_295490
EIN_298100_at	4.562	up	7.66	up	1.893	up	1.967	down	2.493	down	1.296	down	30.1	139.13	232.78	78.2	15.96	13.6	36.11	4.89	7.08	7.82	5.81	3.91	3.57	4.51	hypothetical protein, conserved	EIN_298100
EIN_310870_at	7.48	up	51.523	up	84.416	up	60.961	up	17.682	up	7.228	up	25.21	147.13	912.61	1523.61	1068.52	375.84	127.48	4.12	7.02	9.81	10.52	10.05	8.26	6.97	hypothetical protein, conserved	EIN_310870
EIN_004510_at	3.536	up	18.913	up	57.345	up	411.441	up	123.866	up	36.345	up	9.37	33.45	182.26	561.89	4044.89	1313.21	346.96	3.16	4.98	7.4	9	11.84	10.11	8.34	hypothetical protein	EIN_004510
EIN_012720_at	1.109	up	7.194	up	1.784	down	9.711	down	18.013	down	9.361	down	190.87	270.36	1314.92	104.88	33.74	11.65	20.78	7.46	7.6	10.3	6.62	4.18	3.28	4.23	hypothetical protein	EIN_012720
EIN_012730_at	2.362	up	6.22	up	3.608	up	1.405	up	2.216	down	3.323	down	264.36	557.99	1521.96	978.12	409.07	128.91	71.73	7.85	9.09	10.49	9.7	8.34	6.7	6.12	hypothetical protein	EIN_012730	nucleic acid binding, zinc ion binding
EIN_013680_at	3.154	up	21.028	up	13.168	up	15.245	up	4.909	up	2.666	up	118.42	258.11	1727.15	1106.51	1256.66	651.64	267.31	6.34	8	10.74	10.06	10.27	8.64	7.76	hypothetical protein, conserved	EIN_013680	transporter activity
EIN_014630_at	3.076	up	5.972	up	2.284	up	1.025	up	1.376	down	2.927	down	603.64	1743.37	3374.67	1296.18	590.31	420.79	207.76	9.14	10.76	11.72	10.33	9.18	8.68	7.59	hypothetical protein	EIN_014630
EIN_014990_at	1.285	up	6.262	up	3.09	up	3.797	up	1.842	up	1.538	up	16.85	25.95	101.45	49.66	62.9	30.36	24.74	3.97	4.33	6.62	5.6	5.9	4.85	4.59	serine-threonine protein kinase, putative	EIN_014990	ATP binding, protein kinase activity, protein serine/threonine kinase activity, protein tyrosine kinase activity
EIN_016330_at	2.76	up	7.988	up	1.645	up	1.763	up	1.306	down	1.74	down	61.55	188.91	484.81	97.6	108.56	47.33	34.09	5.88	7.35	8.88	6.6	6.7	5.5	5.09	hypothetical protein, conserved	EIN_016330
EIN_016800_at	2.503	up	3.883	up	4.432	up	5.913	up	2.887	up	2.204	up	20.86	107.32	76.96	140.1	115.86	76.77	62.62	4.28	5.6	6.24	6.43	6.84	5.81	5.42	hypothetical protein	EIN_016800
EIN_022010_at	1.345	down	3.45	up	4.22	up	2.615	up	1.16	up	2.408	down	26.21	19.88	90.02	128.61	77.83	55.15	12.34	4.7	4.27	6.49	6.78	6.09	4.92	3.43	hypothetical protein, conserved	EIN_022010
EIN_025120_at	3.061	up	8.195	up	8.702	up	5.427	up	5.785	up	4.834	up	70.12	194.75	523.83	586.47	429.01	343.77	286.31	5.89	7.5	8.92	9.01	8.33	8.42	8.16	hypothetical protein	EIN_025120
EIN_026930_at	1.02	down	5.767	up	16.739	up	48.962	up	23.142	up	8.176	up	10.9	9.25	110.44	155.86	504.74	383.47	100.84	3.19	3.17	5.72	7.26	8.81	7.73	6.23	hypothetical protein	EIN_026930
EIN_028900_at	4.097	up	7.133	up	2.067	up	2.099	down	3.41	down	6.517	down	1115.98	3862.81	6796.77	1942.41	511.83	273.48	143.56	9.86	11.89	12.69	10.91	8.79	8.09	7.16	hypothetical protein, conserved	EIN_028900
EIN_033910_at	1.737	up	6.929	up	54.774	up	119.642	up	22.066	up	5.494	up	7.93	13.39	81.74	554.64	930.29	217.82	43.39	2.92	3.72	5.71	8.7	9.82	7.38	5.38	hypothetical protein	EIN_033910
EIN_036910_at	2.194	up	4.079	up	1.724	up	1.467	up	1.401	up	1.241	up	64.87	139.44	257.59	118.25	97.49	112.95	93.97	5.97	7.1	7.99	6.75	6.52	6.45	6.28	homeobox-containing protein, putative	EIN_036910	heat shock protein binding
EIN_036960_at	1.11	down	13.772	up	7.361	up	230.958	up	181.727	up	78.431	up	20.26	23.27	283.43	145.96	4440.95	3474.62	1509.36	4.25	4.1	8.04	7.13	12.11	11.76	10.55	hypothetical protein	EIN_036960
EIN_038660_at	1.955	up	8.617	up	8.245	up	22.843	up	6.869	up	2.322	up	28.35	54.52	335.38	310.87	640.88	373.31	83.06	4.77	5.74	7.88	7.81	9.28	7.55	5.99	hypothetical protein	EIN_038660
EIN_038670_at	1.694	up	7.276	up	4.503	up	372.019	up	316.658	up	265.091	up	12.14	19.05	103.39	55.17	4345.72	3769.97	3662.83	3.49	4.25	6.35	5.66	12.03	11.8	11.54	eukaryotic translation initiation factor 4E type, putative	EIN_038670	RNA binding, translation initiation factor activity
EIN_039070_at	1.227	down	5.043	up	3.368	up	17.691	up	3.457	up	1.024	up	120.35	97.59	597.62	427.09	2136.46	534.1	124.63	6.88	6.58	9.21	8.63	11.02	8.67	6.91	rab11, putative	EIN_039070	GTP binding
EIN_040590_at	2.879	up	4.432	up	1.232	down	3.153	down	1.229	down	1.226	down	640.14	1741.86	2679.71	554.05	192.98	586.12	497.78	9.24	10.76	11.38	8.94	7.58	8.94	8.94	hypothetical protein	EIN_040590
EIN_040930_at	2.319	up	11.333	up	45.671	up	216.927	up	67.929	up	27.059	up	19.54	43.76	204.83	941.83	4073.07	2043.12	627.93	4.17	5.38	7.67	9.68	11.93	10.26	8.93	chitin synthase, putative	EIN_040930
EIN_050640_at	1.021	up	3.726	up	3.153	up	3.17	up	6.892	up	11.284	up	31.38	35.55	118.83	118.06	87.79	198.03	307.29	4.7	4.73	6.59	6.35	6.36	7.48	8.19	protein serine/threonine kinase, putative	EIN_050640	ATP binding, protein kinase activity, protein serine/threonine kinase activity, protein tyrosine kinase activity
EIN_051610_at	2.833	up	4.357	up	1.426	up	1.161	up	2.494	down	4.509	down	908.15	2335.78	3628.83	1256.59	965.27	749.83	405.05	9.69	11.19	11.81	10.2	9.9	8.37	7.51	cation-transporting ATPase pacL, putative	EIN_051610	ATP binding, catalytic activity
EIN_052330_at	1.141	up	5.193	up	5.14	up	23.871	up	8.79	up	3.532	up	143.99	177.1	734.07	790.74	3414.23	1757.08	505.92	7.14	7.33	9.52	9.5	11.72	10.27	8.96	hypothetical protein	EIN_052330
EIN_053410_at	2.401	up	4.252	up	1.343	down	3.036	down	3.367	down	3.397	down	160.98	318.35	571.96	104.84	43.43	38.89	38.18	6.97	8.24	9.06	6.55	5.37	5.22	5.21	hypothetical protein, conserved	EIN_053410	damaged DNA binding
EIN_053430_at	3.222	up	4.322	up	1.835	up	2.256	up	1.548	down	4.261	down	305.75	1011.59	1286.27	557.75	676.17	202.17	69.8	8.22	9.9	10.33	9.09	9.39	7.59	6.12	Magnesium transport protein corA, putative	EIN_053430	binding, metal ion transmembrane transporter activity
EIN_054020_at	1.328	up	6.676	up	3.371	up	1.064	down	3.124	down	2.202	down	96.56	130.31	642.41	344.38	93.58	33.45	46.54	6.59	6.99	9.32	8.34	6.5	4.94	5.45	WD repeat-containing protein, putative	EIN_054020
EIN_054320_at	3.926	up	10.769	up	1.757	up	872.381	up	364.459	up	113.755	up	6.15	26.78	66.27	11.01	5557	2218.42	697.01	2.6	4.57	6.03	3.41	12.37	11.11	9.43	hypothetical protein	EIN_054320
EIN_058370_at	1.779	up	4.7	up	4.833	up	3.803	up	7.175	up	8.816	up	159.65	252.54	642.88	657.77	586.69	1136.47	1181.05	7.02	7.85	9.25	9.29	8.95	9.86	10.16	hypothetical protein	EIN_058370	binding
EIN_059100_at	1.436	up	9.548	up	2.774	up	85.083	up	20.012	up	40.014	up	14.82	20	167.72	39.77	1279.13	278.63	558.33	3.78	4.31	7.04	5.26	10.19	8.11	9.11	hypothetical protein	EIN_059100
EIN_060230_at	2.266	up	4.745	up	2.637	up	1.195	down	1.993	up	2.744	up	509.48	1105.76	2283.51	1363.44	397.2	1031.07	1286.68	8.86	10.05	11.11	10.26	8.61	9.86	10.32	hypothetical protein	EIN_060230
EIN_060920_at	2.223	up	5.687	up	15.445	up	5.56	up	1.763	up	1.225	down	52.17	120.7	324.97	810.52	302.66	99.34	42.31	5.68	6.83	8.19	9.63	8.15	6.5	5.39	hypothetical protein	EIN_060920
EIN_067320_at	1.671	up	3.738	up	1.047	up	1.655	down	4.859	down	5.512	down	52.71	99.31	190.97	54.81	33.79	10.46	9.37	5.65	6.39	7.55	5.72	4.92	3.37	3.19	hypothetical protein	EIN_067320
EIN_068160_at	2.182	up	8.386	up	1.236	down	4.93	down	4.314	down	7	down	114.83	359.74	1007.2	225.69	23.88	27.05	18.29	6.83	7.96	9.9	6.53	4.53	4.72	4.03	hypothetical protein	EIN_068160
EIN_072260_at	1.423	up	3.592	up	1.469	up	1.315	down	1.263	down	1.166	down	11.84	17.18	43.09	19.84	9.24	9.68	10.96	3.56	4.07	5.41	4.12	3.17	3.23	3.34	protein serine/threonine kinase, putative	EIN_072260	ATP binding, protein kinase activity, protein serine/threonine kinase activity, protein tyrosine kinase activity
EIN_072800_at	4.704	up	7.141	up	6.199	up	3.504	up	1.161	up	2.157	up	12.32	73.03	127.69	66.68	41.8	13.7	37.71	3.39	5.62	6.22	6.02	5.2	3.6	4.5	hypothetical protein	EIN_072800
EIN_073210_s_at	2.556	up	7.019	up	2.204	up	2.953	down	4.812	down	4.69	down	46.01	113.86	312.51	115.3	15.48	9.16	10.6	5.45	6.8	8.26	6.59	3.88	3.18	3.22	hypothetical protein, conserved	EIN_073210	GTP binding
EIN_081260_at	3.389	up	6.749	up	2.977	up	1.329	up	1.645	up	1.358	up	343.72	751.73	1483.65	682.01	302.64	363.44	300.24	7.77	9.53	10.52	9.34	8.18	8.49	8.21	EH domain-containing protein, putative	EIN_081260	GTP binding, GTPase activity
EIN_088480_at	1.393	up	7.71	up	5.982	up	4.467	up	1.057	down	1.488	up	5.87	8.25	47.08	35.48	26.03	5.51	9.16	2.53	3.01	5.47	5.11	4.69	2.45	3.1	hypothetical protein	EIN_088480
EIN_089710_at	3.152	up	11.536	up	2.258	up	1.279	down	2.031	up	3.007	up	95.01	296.56	1125.87	211.37	73.8	217.52	286.71	6.53	8.18	10.06	7.7	6.17	7.55	8.12	hypothetical protein	EIN_089710
EIN_093170_at	4.372	up	4.893	up	2.995	up	2.123	up	1.426	up	1.341	down	150.63	805.4	799.95	450.79	327.74	236.26	118.18	7.23	9.35	9.52	8.81	8.31	7.74	6.8	protein tyrosine phosphatase type IVA protein, putative	EIN_093170	phosphatase activity
EIN_094090_at	1.644	up	5.461	up	1.806	up	1.304	down	1.33	down	1.204	down	186.13	294.67	1010.21	322.84	138	133.83	148.77	7.47	8.19	9.92	8.33	7.09	7.06	7.21	hypothetical protein	EIN_094090
EIN_094420_at	1.306	up	8.936	up	4.747	up	9.74	up	5.525	up	3.178	up	118.43	159.91	1065.85	551.99	1159	936.59	403.02	6.86	7.24	10.02	9.11	10.14	9.33	8.53	hypothetical protein, conserved	EIN_094420
EIN_099300_at	2.151	up	10.659	up	12.329	up	7.307	up	16.634	up	13.069	up	17.09	55.52	152.38	176.29	128.85	256.89	205.27	3.83	4.93	7.24	7.45	6.7	7.88	7.54	hypothetical protein	EIN_099300
EIN_099340_at	2.747	up	7.714	up	19.075	up	48.142	up	11.452	up	2.762	up	25.56	88.33	248.41	762.42	1195.02	335.03	76.37	4.63	6.09	7.58	8.88	10.22	8.15	6.1	hypothetical protein, conserved	EIN_099340
EIN_099440_at	1.618	up	4.229	up	12.694	up	36.748	up	12.711	up	4.993	up	93.91	149.62	387.05	1580.62	3368.23	1603.81	468.12	6.51	7.21	8.59	10.18	11.71	10.18	8.83	hypothetical protein	EIN_099440
EIN_103380_at	2.436	up	6.357	up	2.273	up	2.15	up	1.587	down	4.542	down	465.34	1078.29	2870.1	1022.53	958.31	341.24	106.01	8.79	10.07	11.46	9.97	9.89	8.12	6.6	guanyl-nucleotide exchange factor, putative	EIN_103380	ARF guanyl-nucleotide exchange factor activity, binding
EIN_104520_at	2.291	up	3.634	up	3.426	up	1.223	down	1.047	down	2.283	down	112.32	358.3	415.79	422.87	127.14	104.13	49.19	6.76	7.96	8.63	8.54	6.47	6.7	5.57	DNA double-strand break repair Rad50 ATPase, putative	EIN_104520
EIN_108820_at	1.556	up	4.983	up	1.147	down	1.457	down	1.488	down	1.061	down	7.52	13.27	37.38	6.53	5.11	5	7.66	2.9	3.53	5.21	2.7	2.35	2.32	2.81	hypothetical protein	EIN_108820
EIN_110680_at	2.137	up	4.415	up	1.533	up	2.822	down	3.836	down	2.683	down	24.65	58.15	108.42	39.43	9.08	6.62	9.88	4.6	5.7	6.75	5.22	3.11	2.66	3.18	hypothetical protein	EIN_110680
EIN_110690_at	2.592	up	3.823	up	2.188	down	2.758	up	11.474	up	5.173	up	23.94	52.67	83.32	8.89	88.05	384.45	107.81	4.22	5.6	6.16	3.09	5.69	7.74	6.59	hypothetical protein	EIN_110690
EIN_110960_at	1.912	up	12.28	up	5.98	up	29.697	up	51.867	up	42.158	up	8.66	17.66	139.29	50.1	279.19	951.15	661.49	3.01	3.94	6.63	5.59	7.9	8.7	8.41	hypothetical protein	EIN_110960
EIN_110970_at	2.881	up	10.87	up	5.671	up	29.098	up	36.283	up	32.057	up	20.83	51.93	237.21	96.13	534.08	1254.01	898.83	4.07	5.6	7.52	6.58	8.94	9.26	9.08	hypothetical protein	EIN_110970
EIN_112450_at	1.048	up	3.692	up	2.786	up	2.159	up	4.294	up	5.324	up	218.44	241.01	823.61	655.81	518.39	1081.4	1186.83	7.77	7.84	9.65	9.25	8.88	9.87	10.18	hypothetical protein	EIN_112450
EIN_113370_at	2.547	up	8.388	up	108.325	up	184.551	up	48.585	up	17.413	up	14.34	42.89	130.63	1900.91	2496.58	924.17	245.54	3.74	5.08	6.8	10.49	11.26	9.34	7.86	hypothetical protein	EIN_113370
EIN_134880_at	7.44	up	21.665	up	13.222	up	15.375	up	4.332	up	1.753	up	31.89	266.6	659.07	421.21	458.31	142.01	53.65	4.89	7.78	9.33	8.61	8.83	7	5.7	long-chain-fatty-acid--CoA ligase, putative	EIN_134880	catalytic activity
EIN_135210_at	1.185	up	3.064	up	1.775	up	1.64	down	1.38	down	2.745	down	402.4	496.22	1234.08	718.44	253.27	295.43	194.99	8.65	8.89	10.27	9.48	7.94	8.18	7.19	protein serine/threonine kinase, putative	EIN_135210	ATP binding, protein kinase activity, protein serine/threonine kinase activity, protein tyrosine kinase activity
EIN_137220_at	1.506	up	5.138	up	1.577	up	1.296	down	2.453	down	2.123	down	119.32	178.21	606.95	191.04	97.32	50.6	56.68	6.88	7.47	9.24	7.53	6.5	5.58	5.79	hypothetical protein	EIN_137220
EIN_137570_at	2.238	up	26.182	up	235.245	up	387.241	up	235.221	up	89.358	up	14.85	34.37	357.1	3330.19	5411.19	3821.34	1267.54	3.77	4.93	8.48	11.65	12.36	11.65	10.25	hypothetical protein	EIN_137570	chitin binding
EIN_139780_at	1.142	down	11.281	up	79.918	up	112.688	up	17.715	up	4.846	up	7.78	5.76	151.92	866.11	795.88	271.71	36.49	2.71	2.51	6.2	9.03	9.52	6.85	4.98	hypothetical protein	EIN_139780
EIN_146870_at	2.762	up	12.942	up	55.547	up	231.261	up	108.654	up	41.374	up	25.64	91.1	321.2	1413.07	5786.37	3296.16	1193.76	4.56	6.03	8.26	10.36	12.42	11.33	9.93	aspartate aminotransferase, putative	EIN_146870	1-aminocyclopropane-1-carboxylate synthase activity, pyridoxal phosphate binding
EIN_147730_at	3.359	up	10.083	up	2.442	up	1.806	up	1.079	down	2.367	down	429.11	1581.42	3768.74	919.72	682.85	386.35	213.74	8.54	10.29	11.88	9.83	9.39	8.43	7.3	hypothetical protein	EIN_147730
EIN_147940_at	3.754	up	6.579	up	2.364	up	1.761	down	3.066	down	3.452	down	112.76	445.41	792.54	277.2	83.67	40.04	34.6	6.77	8.68	9.49	8.01	5.96	5.16	4.99	hypothetical protein, conserved	EIN_147940
EIN_148130_at	1.988	up	22.567	up	2.286	up	1.748	up	1.34	up	1.2	up	18.87	39.91	531.46	49.48	33.88	25.22	23.85	4.22	5.21	8.72	5.41	5.02	4.64	4.48	hypothetical protein	EIN_148130
EIN_148440_at	4.106	up	5.744	up	3.203	up	3.227	up	1.098	down	2.049	down	45.77	172.94	227.02	126.12	130.92	35.89	19.79	5.29	7.33	7.81	6.97	6.98	5.15	4.26	hypothetical protein	EIN_148440
EIN_148470_at	3.053	up	4.995	up	1.296	up	1.925	up	4.139	up	2.611	up	9.55	36.87	43.53	13.07	17.67	36.28	25.82	3.12	4.73	5.44	3.49	4.06	5.17	4.5	hypothetical protein	EIN_148470
EIN_148790_at	4.229	up	32.595	up	73.501	up	33.962	up	10.078	up	3.718	up	25.01	117.73	1098.41	1818.62	801.88	289.68	86.5	4.52	6.6	9.55	10.72	9.61	7.85	6.42	hypothetical protein	EIN_148790
EIN_153520_at	3.46	up	6.268	up	2.915	up	1.136	up	1.129	down	1.293	down	212.22	486.46	886.17	423.55	164.61	138.93	127.17	7.11	8.9	9.76	8.66	7.3	6.94	6.74	cation-transporting ATPase, putative	EIN_153520	ATP binding, magnesium ion binding, phospholipid-translocating ATPase activity
EIN_154170_at	2.805	up	6.497	up	1.008	up	3.612	down	3.009	down	2.57	down	25.02	82.67	150.68	32.13	6.47	7.72	9.89	4.49	5.98	7.19	4.5	2.64	2.9	3.13	hypothetical protein	EIN_154170
EIN_157080_at	2.317	up	5.475	up	1.513	up	2.251	up	2.465	up	1.208	up	34.42	85.83	215.43	52.24	77.03	151.13	76.99	5.08	6.29	7.53	5.68	6.25	6.38	5.35	hypothetical protein	EIN_157080	binding
EIN_160470_at	2.729	up	11.541	up	1.216	up	1.123	down	1.123	down	1.003	down	5.68	20.04	67.06	7.27	5	5	5.76	2.49	3.94	6.02	2.77	2.32	2.32	2.48
EIN_160520_at	1.087	down	5.118	up	1.614	up	3.506	down	3.831	down	2.993	down	81.87	87.45	403.96	125.58	27.69	21.1	29.56	6.25	6.13	8.61	6.95	4.45	4.32	4.67	hypothetical protein	EIN_160520
EIN_160530_at	1.223	up	4.756	up	1.488	up	3.193	up	1.387	up	1.247	down	26.66	52.49	116.47	39.3	74.53	67.35	24.53	4.5	4.79	6.75	5.07	6.17	4.97	4.18	hypothetical protein	EIN_160530
EIN_160910_at	2.47	up	22.227	up	25.086	up	48.701	up	12.51	up	4.992	up	93.98	121.49	1005.67	1147.62	2339.91	558.23	225.93	5.47	6.77	9.94	10.12	11.07	9.11	7.79	pyruvate-flavodoxin oxidoreductase, putative	EIN_160910	catalytic activity, electron carrier activity, iron ion binding, iron-sulfur cluster binding, oxidoreductase activity, thiamin pyrophosphate binding
EIN_161030_at	6.199	up	12.598	up	8.335	up	19.006	up	11.297	up	10.018	up	148.02	399.67	749.49	474.38	1073.22	777.68	617.12	5.82	8.45	9.47	8.88	10.06	9.31	9.14	hypothetical protein	EIN_161030
EIN_161110_at	1.047	up	6.758	up	1.734	up	2.831	up	2.866	up	1.415	up	5.06	5.34	34.92	9.13	14.81	24.97	7.98	2.34	2.41	5.1	3.13	3.84	3.86	2.84	hypothetical protein	EIN_161110	guanyl-nucleotide exchange factor activity
EIN_161240_at	2.473	up	6.126	up	1.148	up	1.128	down	1.283	down	1.199	down	141.5	365.93	875.19	201.57	131	115.96	131.5	7.14	8.44	9.75	7.34	6.96	6.78	6.87	sodium/hydrogen exchanger, putative	EIN_161240	sodium:hydrogen antiporter activity, solute:hydrogen antiporter activity
EIN_164060_at	1.578	up	3.687	up	5.187	up	4.433	up	3.044	up	1.264	up	55	87.34	201.97	291.91	243.16	220.56	85.74	5.77	6.43	7.65	8.15	7.92	7.38	6.11	hypothetical protein	EIN_164060	guanyl-nucleotide exchange factor activity
EIN_165330_at	1.304	down	41.368	up	5.639	up	1.343	up	1.31	down	1.73	down	18.27	17.29	726.04	134.63	24.14	14.53	10.67	4.12	3.74	9.49	6.62	4.55	3.73	3.33	capsular polysaccharide phosphotransferase, putative	EIN_165330
EIN_168310_at	1.043	up	5.553	up	41.819	up	59.196	up	36.252	up	16.143	up	106.76	116.35	663.78	4409.99	6694.44	4472.13	1755.27	6.72	6.78	9.19	12.1	12.6	11.9	10.73	glutamine synthetase, putative	EIN_168310	glutamate-ammonia ligase activity
EIN_168430_at	1.555	up	3.909	up	1.804	up	9.502	up	5.253	up	3.244	up	86.63	126.56	313.89	151.64	899.18	417.93	290.59	6.3	6.94	8.27	7.15	9.55	8.69	8	hypothetical protein, conserved	EIN_168430
EIN_170930_at	1.09	down	10.296	up	20.622	up	8.666	up	1.361	up	1.771	down	47.49	32.23	348.89	709.45	319.55	80.55	19.09	5.05	4.92	8.41	9.41	8.16	5.49	4.22	hypothetical protein	EIN_170930
EIN_173020_at	5.881	up	4.662	up	1.576	up	1.007	down	1.042	up	1.219	down	18.16	94.66	87.23	25.16	16.63	16.82	15.26	3.97	6.52	6.19	4.62	3.96	4.03	3.68	hypothetical protein, conserved	EIN_173020
EIN_181350_at	2.636	up	6.658	up	2.64	up	1.018	up	2.309	down	2.683	down	532.86	1482.02	3422.22	1333.1	551.54	273.94	218.56	8.97	10.37	11.71	10.37	9	7.76	7.55	NADPH nitroreductase, putative	EIN_181350	oxidoreductase activity
EIN_185930_at	1.016	up	13.067	up	2.4	up	1.556	up	15.891	up	35.218	up	84.5	122.03	1104.95	203.26	133.43	1704.81	3100.41	6.39	6.42	10.1	7.66	7.03	10.38	11.53	hypothetical protein	EIN_185930
EIN_186010_at	4.409	up	5.542	up	3.297	up	1.487	up	1.426	down	1.496	down	290.42	1246.9	1226.96	769.57	366.93	156.27	150.75	7.79	9.93	10.26	9.51	8.36	7.27	7.21	endonuclease V, putative	EIN_186010	endonuclease activity
EIN_186080_at	5.864	up	36.161	up	10.237	up	14.144	up	3.569	up	1.742	up	39.84	303.79	1437.02	522.84	540.81	161.34	67.21	5.19	7.74	10.37	8.55	9.01	7.03	5.99	transmembrane protein R144.6, putative	EIN_186080
EIN_196420_at	4.277	up	9.123	up	9.73	up	8.984	up	3.825	up	1.801	up	85.91	305.69	556.21	635.8	536.74	253.48	109.42	5.9	8	9.09	9.18	9.07	7.83	6.75	hypothetical protein, conserved	EIN_196420	GTP binding, GTPase activity, protein binding
EIN_199850_at	5.479	up	33.574	up	2.152	up	1.086	up	3.155	down	3.72	down	65.05	242.26	1572.63	95.34	47.5	14.01	12.22	5.43	7.88	10.5	6.53	5.55	3.77	3.53	cysteine protease, putative	EIN_199850	cysteine-type peptidase activity
EIN_200010_at	3.474	up	6.926	up	3.432	up	4.005	up	3.288	up	2.231	up	605.25	1623.27	3238.21	1600	1902.17	1544.71	1046.37	8.86	10.66	11.65	10.64	10.86	10.58	10.02	hypothetical protein	EIN_200010	ubiquitin thiolesterase activity
EIN_200310_at	2.555	up	43.985	up	3.581	up	7.667	up	15.912	up	11.051	up	9.13	28.3	341.03	29.34	66.57	149.73	92.1	2.94	4.29	8.39	4.78	5.87	6.93	6.4	hypothetical protein	EIN_200310
EIN_202740_at	1.264	up	6.953	up	84.723	up	178.912	up	124.799	up	57.217	up	33.48	41.57	366.32	3352.23	5993.17	4960.21	2055.7	5.03	5.37	7.83	11.44	12.52	12	10.87	hypothetical protein	EIN_202740
EIN_203330_at	1.677	up	9.764	up	22.943	up	71.959	up	29.454	up	11.684	up	43.19	73.59	411.69	1061.56	3141.38	1887.45	554.73	5.39	6.13	8.68	9.91	11.56	10.27	8.93	hypothetical protein	EIN_203330
EIN_210650_at	3.279	up	8.675	up	4.722	up	1.277	up	1.035	down	1.048	up	8.69	32.16	76.82	36.57	10.74	7.75	8.42	2.92	4.64	6.04	5.16	3.28	2.87	2.99	hypothetical protein, conserved	EIN_210650
EIN_211750_at	2.726	up	5.424	up	11.066	up	12.013	up	3.781	up	1.817	up	6.18	21.13	37.62	80.86	76.43	29.88	10.99	2.58	4.02	5.02	6.04	6.16	4.49	3.44	hypothetical protein	EIN_211750
EIN_212490_at	4.896	up	8.565	up	3.775	up	4.308	up	1.484	up	1.102	down	609.43	1874.1	3300.3	1447.16	1650.28	598.37	348.03	8.58	10.87	11.68	10.5	10.69	9.15	8.44	L-asparaginase, putative	EIN_212490	asparaginase activity
EIN_216880_at	3.54	up	8.757	up	3.255	up	9.387	up	1.892	up	1.186	up	6.01	21.09	51.86	19.98	55.79	13.63	7.14	2.52	4.35	5.65	4.23	5.75	3.44	2.77	hypothetical protein, conserved	EIN_216880
EIN_219010_at	1.51	up	7.171	up	1.476	up	1.319	up	4.64	up	5.079	up	119.72	177.03	743.23	152.75	137.85	640.09	604.44	6.69	7.29	9.53	7.25	7.09	8.91	9.04	NAD-dependent deacetylase sirtuin-2, putative	EIN_219010	NAD binding, zinc ion binding
EIN_220220_at	3.962	up	3.894	up	8.158	up	5.746	up	2.243	up	2.693	up	54.22	265.51	210.81	412.38	295.23	150.75	256.76	5.65	7.64	7.62	8.68	8.18	6.82	7.08	hypothetical protein	EIN_220220
EIN_220510_at	1.353	up	7.2	up	2.348	up	2.667	down	4.364	down	3.331	down	103.81	125.92	662.88	221.36	34.52	20.98	27.33	6.46	6.9	9.31	7.69	5.05	4.34	4.73	hypothetical protein	EIN_220510
EIN_222130_at	2.894	up	5.642	up	1.431	up	1.659	up	3.081	up	3.848	up	46.31	120.18	234.32	63.07	69.09	128.01	159.79	5.37	6.91	7.87	5.89	6.1	7	7.32	magnesium and cobalt transport protein, putative	EIN_222130	metal ion transmembrane transporter activity
EIN_223970_at	2.867	up	4.741	up	4.41	up	3.141	up	2.258	up	1.716	up	243.89	693.78	1093.41	1059.54	739.07	520.57	394.47	7.84	9.36	10.09	9.98	9.49	9.02	8.62	hypothetical protein	EIN_223970
EIN_228130_at	2.226	up	3.369	up	20.992	up	118.924	up	25.615	up	5.436	up	15.44	48.59	49.72	322.69	1612.3	499.11	74.34	3.76	4.91	5.51	8.15	10.65	8.43	6.2	hypothetical protein	EIN_228130
EIN_229430_at	2.358	up	27.191	up	3.098	up	304.238	up	74.222	up	27.697	up	16.46	27.54	334.71	38.51	3664.12	871.03	349.54	3.54	4.78	8.3	5.17	11.79	9.75	8.33	hypothetical protein	EIN_229430
EIN_235690_at	2	up	7.275	up	3.492	up	2.141	up	1.188	down	1.607	down	255.54	437.46	1604.33	776.66	454.74	229.37	157.28	7.72	8.72	10.59	9.53	8.82	7.47	7.04	hypothetical protein	EIN_235690
EIN_239990_at	1.571	up	19.051	up	135.878	up	215.377	up	66.786	up	21.672	up	20.03	31.9	422.32	3031.9	4280.03	1993.81	473.74	4.31	4.96	8.56	11.39	12.06	10.37	8.74	hypothetical protein	EIN_239990
EIN_241290_at	1.931	up	4.962	up	6.523	up	34.09	up	11.96	up	5.675	up	71.95	138.15	416.25	520.3	2367.53	1098.08	395.01	6.11	7.06	8.42	8.81	11.2	9.69	8.61	hypothetical protein, conserved	EIN_241290	GTP binding
EIN_242150_at	1.608	up	4.946	up	12.348	up	2.057	up	1.063	down	1.019	up	6.61	13.56	32.28	80.84	13.4	6.34	6.7	2.69	3.38	5	6.32	3.74	2.61	2.72	hypothetical protein	EIN_242150
EIN_242290_at	3.322	up	3.953	up	3.309	up	5.357	up	3.79	up	3.052	up	862.89	2751.48	3264.33	2879.44	4445.81	3354.21	2526.13	9.69	11.42	11.67	11.41	12.11	11.61	11.3	hypothetical protein	EIN_242290	catalytic activity
EIN_243130_at	2.72	up	10.128	up	2.061	up	105.171	up	48.506	up	22.377	up	44.45	127.47	447.27	112.52	4862.95	2345.95	1019.55	5.4	6.85	8.74	6.45	12.12	11	9.89	hypothetical protein	EIN_243130
EIN_243140_at	1.138	down	6.03	up	3.97	up	7.397	up	3.468	up	1.044	down	194.82	173.62	1364.35	769.24	1539.96	1689.93	286.33	7.59	7.4	10.18	9.57	10.47	9.38	7.52	hypothetical protein, conserved	EIN_243140	metal ion binding, oxidoreductase activity, transition metal ion binding
EIN_243200_at	2.696	up	9.005	up	10.548	up	4.731	up	4.093	up	1.629	up	51.74	117.36	506.86	524.44	250.83	180.04	70.83	5.44	6.87	8.61	8.84	7.68	7.47	6.14	hypothetical protein	EIN_243200
EIN_243310_at	1.897	up	7.17	up	90.14	up	615.198	up	213.744	up	51.887	up	8.7	16.09	68.92	731.06	5355.48	2515.34	488.61	3	3.92	5.84	9.49	12.26	10.74	8.7	hypothetical protein	EIN_243310
EIN_243600_at	1.157	up	8.651	up	9.634	up	4.109	up	1.536	up	1.535	down	23.99	24.15	220.44	186.47	80.06	38.01	13.87	4.25	4.46	7.36	7.52	6.29	4.87	3.63	hypothetical protein	EIN_243600	GTPase activator activity
EIN_252880_at	2.628	up	4.61	up	1.589	up	1.701	down	2.556	down	2.798	down	342.87	1018.87	1674.32	545.63	217.68	135.24	143.12	8.4	9.8	10.61	9.07	7.64	7.05	6.92	hypothetical protein, conserved	EIN_252880
EIN_254850_at	1.059	down	3.847	up	2.386	up	4.064	up	6.531	up	5.68	up	356.62	285.02	1401.13	742.46	1199.5	1915.81	1663.52	8.19	8.11	10.13	9.45	10.21	10.9	10.7	UDP-galactose transporter, putative	EIN_254850
EIN_254880_at	3.853	up	4.57	up	1.423	up	1.454	up	1.598	up	1.124	down	1065.09	3821.88	4541.95	1498.25	1465.08	1642.07	940.64	9.95	11.9	12.14	10.46	10.49	10.63	9.78	hypothetical protein	EIN_254880
EIN_255100_at	1.159	down	3.112	up	1.083	down	321.755	up	121.022	up	71.474	up	17.32	15.75	53.06	16.38	5194.5	1890.9	1139.19	3.94	3.73	5.58	3.83	12.27	10.86	10.1	protein ASC1, putative	EIN_255100
EIN_255760_at	1.752	up	9.971	up	1	up	3.101	up	11.162	up	11.621	up	16.66	29.99	162.27	18.28	61.78	195.27	189.91	4.02	4.83	7.34	4.02	5.65	7.5	7.56	alpha-amylase, putative	EIN_255760	catalytic activity, cation binding
EIN_255770_at	3.671	up	4.496	up	2.635	up	2.214	up	7.582	up	9.458	up	364.16	1445.6	1525.28	896.63	755.7	3297.15	3658.82	8.4	10.27	10.57	9.8	9.54	11.32	11.64	protein phosphatase 1K, mitochondrial precursor, putative	EIN_255770	catalytic activity
EIN_265750_at	1.313	up	6.935	up	1.076	up	2.439	down	1.919	down	1.21	down	20.01	33.76	142.21	21.47	8.83	10.32	16.43	4.29	4.69	7.09	4.4	3.01	3.35	4.02	hypothetical protein	EIN_265750
EIN_268220_at	2.302	up	5.77	up	3.553	up	2.195	down	9.332	down	14.449	down	397.5	1150.31	2383.41	1376.01	285.77	63.91	34.73	8.56	9.76	11.09	10.39	7.42	5.33	4.7	hypothetical protein	EIN_268220
EIN_270920_at	2.762	up	73.816	up	21.523	up	5.828	up	1.834	up	1.056	up	17.87	56.08	1584.4	416.74	111.22	51.84	23.34	4.14	5.61	10.35	8.57	6.69	5.02	4.22	hypothetical protein	EIN_270920
EIN_277280_at	2.241	up	3.798	up	2.35	up	5.119	up	2.478	up	1.413	up	77.52	180.56	295.5	189.4	426.47	198.09	110.46	6.27	7.43	8.19	7.5	8.62	7.58	6.77	hypothetical protein	EIN_277280
EIN_277560_at	1.311	up	7.228	up	3.279	up	10.395	up	8.814	up	6.779	up	42.02	54.45	298.32	138.25	444.37	410.9	280.15	5.36	5.76	8.22	7.08	8.74	8.5	8.13	hypothetical protein	EIN_277560
EIN_277920_at	1.705	up	4.739	up	20.812	up	7.816	up	5.535	up	2.857	up	11.55	23.29	58.02	248.24	100.59	68.34	35.15	3.52	4.29	5.76	7.9	6.49	5.99	5.03	hypothetical protein	EIN_277920
EIN_281320_at	2.159	up	5.184	up	3.828	up	2.646	up	1.359	up	1.493	down	823.13	1379.98	3391.6	2600.87	1696	1023.61	434.96	9.32	10.43	11.69	11.25	10.72	9.76	8.74	hypothetical protein	EIN_281320
EIN_288140_at	1.83	up	12.801	up	1.955	up	2.107	down	1.355	down	1.991	down	20.6	36.01	291.26	38.99	9.7	14.44	10.55	4.26	5.13	7.93	5.22	3.18	3.82	3.26	hypothetical protein	EIN_288140
EIN_288360_at	1.339	up	4.802	up	6.284	up	12.026	up	9.381	up	10.114	up	35.9	48.78	171.97	227.91	438.83	343.28	370.05	5.15	5.58	7.42	7.81	8.74	8.38	8.49	hypothetical protein, conserved	EIN_288360	DNA binding, catalytic activity, nuclease activity
EIN_289170_at	3.761	up	8.474	up	10.469	up	43.586	up	11.075	up	3.073	up	68.56	300.7	953.13	735.11	2749.71	1307.3	273.34	5.97	7.88	9.06	9.36	11.42	9.44	7.59	hypothetical protein	EIN_289170
EIN_294790_at	1.063	down	3.425	up	4.919	up	4.472	up	6.304	up	5.742	up	141.08	130.56	488.25	825.63	630.07	863.06	792.8	7.09	7	8.86	9.38	9.25	9.74	9.61	hypothetical protein	EIN_294790	DNA binding
EIN_295140_at	1.244	up	11.973	up	4.469	up	1.938	up	1.037	down	1.57	down	161.13	194.94	1832.57	697.89	296.47	172.55	112.04	7.25	7.56	10.83	9.41	8.2	7.19	6.6	thermostable beta-glucosidase B, putative	EIN_295140
EIN_295750_at	1.704	up	3.587	up	1.019	down	1.382	down	2.406	up	6.481	up	8.76	19.12	30.68	8.89	6.5	20.31	70.61	3.06	3.83	4.9	3.03	2.59	4.32	5.75	hypothetical protein	EIN_295750
EIN_296810_at	2.023	up	7.897	up	20.678	up	5.061	up	14.892	up	32.448	up	59.41	113.56	436.34	1199.67	283.4	1339.48	1959.4	5.76	6.78	8.74	10.13	8.1	9.66	10.78	hypothetical protein	EIN_296810
EIN_298320_at	1.162	down	18.896	up	3.739	up	12.72	up	124.206	up	157.392	up	10.83	9.07	385.27	44.01	213.58	1897.65	1929.75	3.35	3.13	7.59	5.25	7.02	10.31	10.65	hypothetical protein	EIN_298320
EIN_303610_at	3.295	up	7.142	up	4.461	up	1.465	up	2.009	down	2.217	down	84.42	229.66	460.56	290.92	105.17	35.62	30.95	6	7.72	8.84	8.16	6.55	5	4.85	polyadenylate-binding protein, cytoplasmic and nuclear, putative	EIN_303610	nucleic acid binding
EIN_311760_at	2.068	up	5.113	up	3.055	up	3.667	up	5.143	up	4.22	up	259.49	574	1294.97	895.78	935.95	1438.05	1080.14	7.96	9.01	10.31	9.57	9.83	10.32	10.04	chaperone protein DNAJ, putative	EIN_311760	heat shock protein binding, unfolded protein binding
EIN_312280_at	1.953	up	4.484	up	4.304	up	17.703	up	39.261	up	42.538	up	7.88	15.54	34.77	31.46	128.71	293.78	317.46	2.85	3.82	5.02	4.96	7	8.15	8.26	hypothetical protein	EIN_312280
EIN_313730_at	1.963	up	3.809	up	1.166	down	2.623	down	1.445	down	1.77	down	54.66	103.14	199.83	39.41	21.15	35.08	27.04	5.5	6.47	7.43	5.27	4.1	4.97	4.67	GTP-binding protein rho5 precursor, putative	EIN_313730	GTP binding
EIN_313840_at	1.174	down	8.134	up	1.02	down	1.122	down	1.174	down	1.174	down	6.17	5	47.94	5.85	5.25	5	5	2.55	2.32	5.58	2.53	2.39	2.32	2.32	hypothetical protein, conserved	EIN_313840
EIN_004700_at	1.74	up	1.61	up	4.292	up	25.037	up	12.854	up	9.652	up	149.16	249.15	211.44	642.4	3371.21	1673.61	1260.53	7.02	7.82	7.71	9.12	11.67	10.71	10.29	protein phosphatase 2A, caeel, putative	EIN_004700	hydrolase activity
EIN_013120_at	1.99	down	1.961	down	6.174	up	99.287	up	31.174	up	10.008	up	19.22	9.72	9.63	114.3	1845.17	1551.01	286.61	4.2	3.2	3.23	6.82	10.83	9.16	7.52	hypothetical protein	EIN_013120
EIN_013520_at	1.013	up	1.253	down	4.426	up	202.896	up	124.62	up	170.946	up	9.51	9.46	7.21	39.29	1890.19	1121.94	1519.93	3.11	3.13	2.78	5.26	10.77	10.07	10.53	hypothetical protein	EIN_013520
EIN_013660_at	1.001	up	1.819	up	14.468	up	25.201	up	7.179	up	1.678	up	137.79	134.49	249.08	2009.23	3358.42	1347.87	242.8	7.04	7.04	7.9	10.9	11.7	9.88	7.79
EIN_014230_at	3.361	up	8.808	up	11.462	up	13.834	up	6.216	up	2.404	up	299.9	1167.22	1572.36	1968.23	2386.97	1386.18	444.62	7.42	9.17	10.56	10.94	11.21	10.06	8.69	RNA-binding protein, putative	EIN_014230	nucleic acid binding
EIN_014370_at	1.614	down	1.476	up	10.703	up	232.476	up	82.141	up	27.413	up	13.12	8.27	20.52	147.83	3090.96	1744.03	424.71	3.71	3.02	4.27	7.13	11.57	10.07	8.49	hypothetical protein	EIN_014370
EIN_015880_at	1.258	down	2.304	up	14.176	up	34.067	up	11.165	up	4.36	up	462.18	365.77	532.53	2012.91	3842.57	3669.23	1391.36	6.81	6.48	8.02	10.64	11.9	10.3	8.94	hypothetical protein, conserved	EIN_015880	chitin binding
EIN_016240_at	1.082	down	3.804	up	14.323	up	19.102	up	8.871	up	3.837	up	282.84	266.1	1417.36	4131.07	5393.9	3069.18	1155.78	8.12	8	10.04	11.96	12.37	11.27	10.06	hypothetical protein	EIN_016240	chitin binding
EIN_016640_at	1.109	up	2.053	up	138.547	up	758.036	up	266.831	up	82.12	up	6.11	6.76	12.56	820.68	4634.56	2808.57	702.43	2.54	2.69	3.57	9.65	12.1	10.6	8.9	hypothetical protein	EIN_016640
EIN_021000_at	1.024	up	1.231	up	7.394	up	126.1	up	46.141	up	14.509	up	40.12	48.55	60.84	358.98	5119.84	2710.88	679.46	5.32	5.35	5.62	8.21	12.3	10.85	9.18	hypothetical protein	EIN_021000
EIN_026840_at	1.604	up	2.921	up	6.256	up	11.575	up	3.718	up	1.599	up	36.18	64.03	101.86	232.27	413.95	160.66	57.72	5.12	5.8	6.67	7.76	8.65	7.01	5.8	hypothetical protein	EIN_026840
EIN_035440_at	1.065	up	3.212	up	67.247	up	200.584	up	38.851	up	10.353	up	7.47	7.69	37.48	710.6	1409.86	433.84	74.57	2.81	2.9	4.49	8.88	10.45	8.09	6.18	serine/threonine protein phosphatase 2B catalytic subunit A1, putative	EIN_035440	hydrolase activity
EIN_036890_at	1.329	down	1.649	down	25.706	up	200.951	up	81.155	up	20.821	up	23.26	19.41	13.86	592.44	4737.85	2012.89	473.76	4.49	4.08	3.77	9.18	12.14	10.83	8.87	glucosamine 6-phosphate N-acetyltransferase, putative	EIN_036890	N-acetyltransferase activity
EIN_037140_at	1.537	up	1.187	up	3.905	up	62.499	up	17.055	up	5.691	up	60.99	90.99	69.03	224.56	3605.42	2156.57	436.32	5.81	6.43	6.06	7.78	11.78	9.91	8.32	hypothetical protein	EIN_037140
EIN_038130_at	1.204	down	1.586	down	7.824	up	43.172	up	19.466	up	10.608	up	62.26	65.95	40.82	470.86	2645.92	1198.6	633.94	5.88	5.62	5.22	8.85	11.32	10.17	9.29	serine/threonine protein kinase ppk15, putative	EIN_038130	ATP binding, protein kinase activity, protein serine/threonine kinase activity, protein tyrosine kinase activity
EIN_038560_at	1.48	down	1.111	up	3.561	up	2.041	up	1.587	down	3.132	down	181.91	118.33	187.73	666.96	345.26	228.13	82.06	7.4	6.83	7.55	9.23	8.43	6.73	5.75	hypothetical protein	EIN_038560
EIN_039120_at	1.545	up	1.387	up	3.3	up	4.543	up	6.414	up	4.136	up	6.15	9.83	8.76	20.19	31.33	44.34	27.27	2.59	3.22	3.07	4.32	4.78	5.28	4.64	hypothetical protein	EIN_039120
EIN_040970_at	1.481	up	2.263	up	51.015	up	419.655	up	133.284	up	39.646	up	13.94	20.23	29.9	669.4	5776.83	1989.62	524.28	3.7	4.26	4.87	9.37	12.41	10.75	9.01	RNA-binding protein, putative	EIN_040970	nucleic acid binding
EIN_050630_s_at	1.333	down	1.054	down	9.505	up	12.473	up	12.408	up	6.302	up	444.25	349.71	465.66	4264.71	5673.88	5777.85	2866.8	8.76	8.35	8.69	12.01	12.41	12.4	11.42	hypothetical protein	EIN_050630
EIN_052120_at	1.266	up	4.593	up	8.273	up	20.606	up	4.957	up	1.711	up	94.02	114.99	476.01	830.58	1693.22	517.25	143.09	6.36	6.7	8.56	9.41	10.72	8.67	7.13	hypothetical protein, conserved	EIN_052120	protein kinase regulator activity
EIN_052830_at	1.28	up	2.806	up	23.005	up	123.453	up	55.434	up	31.762	up	5.64	7.5	15.83	199.22	746.77	365.35	183.89	2.48	2.84	3.97	7	9.43	8.27	7.47	hypothetical protein	EIN_052830
EIN_053220_at	1.779	up	1.041	down	76.645	up	199.204	up	116.113	up	39.213	up	35.23	71.02	37.54	2841.59	7219.52	4488.71	1383.35	5.11	5.94	5.05	11.37	12.75	11.97	10.41	hypothetical protein	EIN_053220
EIN_053310_at	1.044	up	1.225	up	6.756	up	26.602	up	10.729	up	3.845	up	29.93	30.53	40.9	207.58	814.93	324.75	113.39	4.86	4.93	5.16	7.62	9.6	8.29	6.81	chitotriosidase-1 precursor, putative	EIN_053310	chitinase activity
EIN_054130_at	1.684	up	1.95	up	7.339	up	3.077	up	2.296	up	2.174	up	15.26	23.64	26.36	133.14	50.71	33.85	34.6	3.66	4.41	4.62	6.53	5.28	4.86	4.78	hypothetical protein, conserved	EIN_054130	tetracycline:hydrogen antiporter activity
EIN_054220_at	1.197	up	2.23	up	5.881	up	3.511	up	3.794	up	5.702	up	170.86	174.02	314.4	849.33	494.33	621.08	916.08	7.1	7.36	8.26	9.66	8.91	9.03	9.61	hypothetical protein	EIN_054220
EIN_054280_at	1.201	down	1.052	down	3.349	up	1.855	up	1.887	up	1.275	up	390.87	330.67	323.7	1276.75	659.84	782.98	659.78	8.4	8.14	8.33	10.15	9.29	9.32	8.75	hypothetical protein	EIN_054280
EIN_057670_at	1.035	down	1.718	down	5.356	up	144.586	up	73.132	up	24.105	up	39.79	43.27	23.4	229.24	5975.45	3842.88	1142.49	5.31	5.26	4.53	7.73	12.49	11.5	9.9	hypothetical protein	EIN_057670
EIN_057980_at	1.804	up	5.672	up	4.532	up	7.539	up	5.579	up	1.679	up	22.71	34.33	100.87	83.9	121.2	126.13	50.17	3.98	4.83	6.48	6.16	6.89	6.46	4.73	hypothetical protein	EIN_057980
EIN_058020_at	1.182	up	2.436	up	3.834	up	3.508	up	6.498	up	6.735	up	89.96	98.64	213.74	329.43	290.46	560.88	561.92	6.37	6.61	7.65	8.31	8.18	9.07	9.12	hypothetical protein	EIN_058020
EIN_058380_at	1.073	up	2.95	up	8.483	up	16.158	up	9.272	up	6.043	up	265.06	221.32	630.88	2210.32	3303.74	2062.14	1253.87	7.67	7.78	9.23	10.76	11.69	10.89	10.27	hypothetical protein, conserved	EIN_058380	N-acetyltransferase activity
EIN_058630_at	1.216	down	1.616	up	26.866	up	39.542	up	9.676	up	4.275	up	12.85	11.39	30.67	617.15	508.61	184.69	56.82	3.66	3.38	4.36	8.41	8.97	6.94	5.76	hypothetical protein, conserved	EIN_058630	catalytic activity
EIN_059470_at	1.042	up	3.103	up	8.483	up	5.432	up	2.821	up	1.172	up	10.77	10.72	30.68	108.8	54.3	40.88	14.96	3.28	3.34	4.91	6.37	5.72	4.78	3.51	M-phase inducer phosphatase, putative	EIN_059470	protein tyrosine phosphatase activity
EIN_059870_at	4.272	up	4.69	up	50.247	up	131.145	up	37.467	up	12.258	up	64.74	158.33	215.83	2157.55	4562.35	1665.28	469.04	5.1	7.2	7.33	10.75	12.14	10.33	8.72	chitotriosidase-1 precursor, putative	EIN_059870	chitinase activity
EIN_060590_at	1.175	down	1.594	up	8.228	up	3.206	up	9.86	up	10.673	up	309.52	300.34	542.79	2338.76	1002.07	2730.56	2961.32	8.11	7.88	8.79	11.15	9.79	11.41	11.53	1-O-acylceramide synthase precursor, putative	EIN_060590	phosphatidylcholine-sterol O-acyltransferase activity
EIN_071390_at	2.418	up	2.92	up	4.063	up	1.196	down	2.841	down	4.364	down	70.06	238.92	189.31	253.34	59.27	23.74	14.87	5.95	7.23	7.5	7.98	5.7	4.45	3.83	hypothetical protein	EIN_071390
EIN_072540_at	1.073	down	1.069	down	10.031	up	88.109	up	37.322	up	14.982	up	51.25	58.1	49.85	526.74	4795.61	1947.07	801.3	5.67	5.57	5.58	9	12.14	10.9	9.58	hypothetical protein	EIN_072540
EIN_082960_at	1.007	up	8.132	up	15.314	up	2.218	up	1.521	up	1.702	up	24.73	20	175.33	365.39	48.38	29.8	34.51	4.29	4.3	7.31	8.23	5.44	4.9	5.06	hypothetical protein	EIN_082960
EIN_085260_at	1.126	down	1.788	up	4.571	up	7.232	up	2.033	up	1.157	up	116.46	95.19	191.84	700.95	804.97	251.84	124.05	6.73	6.56	7.57	8.92	9.58	7.75	6.94	hypothetical protein	EIN_085260
EIN_089640_at	1.232	up	1.559	up	4.063	up	1.411	up	1.6	up	1.218	down	58.02	115.92	122.76	237.44	129.83	172.07	58.15	5.85	6.15	6.49	7.87	6.34	6.53	5.56	hypothetical protein	EIN_089640
EIN_093070_at	1.354	up	1.002	down	12.014	up	92.121	up	30.225	up	8.6	up	26.75	37.09	26.34	366.46	2529.99	1133.33	244.28	4.71	5.14	4.7	8.29	11.23	9.62	7.81	GTP-binding protein ryH1, putative	EIN_093070	GTP binding
EIN_094270_at	1.858	down	1.35	up	9.702	up	19.938	up	18.074	up	12.667	up	35.28	24.36	48.73	434.24	690.71	798.99	473.21	5.11	4.22	5.54	8.39	9.43	9.29	8.78	MutL C-terminal dimerisation domain containing protein	EIN_094270
EIN_095080_at	3.1	up	2.197	up	9.383	up	58.477	up	24.244	up	29.342	up	71.55	154.88	111.35	519.33	2948.99	1206.61	1577.07	5.63	7.26	6.76	8.86	11.5	10.23	10.5	protein white, putative	EIN_095080	ATP binding, ATPase activity, nucleoside-triphosphatase activity, nucleotide binding
EIN_099550_at	1.244	up	1.684	up	3.384	up	6.036	up	2.307	up	1.083	down	841.66	948.56	1326.11	2813.05	4471.94	2386.51	707.49	9.52	9.84	10.27	11.28	12.12	10.73	9.41	hypothetical protein, conserved	EIN_099550
EIN_101150_at	1.064	up	1.701	down	25.505	up	4.839	up	5.97	up	3.853	up	116.74	105.55	53.41	2365.23	698.5	572.45	358.42	6.5	6.59	5.73	11.17	8.77	9.07	8.44	hypothetical protein, conserved	EIN_101150	GTP binding
EIN_103400_s_at	5.054	up	8.698	up	10.396	up	3.111	up	1.651	up	1.683	up	301.74	743.68	1272.56	1494.8	516.29	237.7	243.72	7.16	9.5	10.28	10.54	8.8	7.89	7.91	hypothetical protein	EIN_103400
EIN_104460_at	1.735	up	2.661	up	5.13	up	71.65	up	23.742	up	9.216	up	23.99	33.08	49.98	97.1	1394.86	477.29	199.56	4.23	5.02	5.64	6.58	10.39	8.79	7.43	G2/mitotic-specific cyclin-B, putative	EIN_104460
EIN_104770_at	1.144	up	2.831	up	263.878	up	636.043	up	241.044	up	89.695	up	6.24	7.01	28.73	2024.62	3786.47	1809.27	532.78	2.55	2.75	4.06	10.6	11.87	10.47	9.04	hypothetical protein	EIN_104770	chitin binding
EIN_106350_at	1.612	up	7.604	up	6.267	up	2.877	up	6.247	up	21.047	up	34.24	46.78	277.2	183.99	86.79	187.61	629.24	4.84	5.53	7.76	7.48	6.36	7.48	9.23	hypothetical protein	EIN_106350
EIN_107620_at	1.336	down	2.032	up	3.626	up	5.375	up	2.129	up	1.199	up	471.28	399.96	974.17	1722.19	2465.1	1000.78	572.56	8.83	8.41	9.85	10.69	11.25	9.92	9.09	hypothetical protein, conserved	EIN_107620
EIN_108380_at	2.187	up	2.586	up	4.867	up	5.13	up	12.807	up	20.255	up	110.27	224.76	282.06	496.75	529.71	2134.32	2428.4	6.65	7.78	8.02	8.93	9.01	10.33	10.99	hypothetical protein	EIN_108380
EIN_108670_at	2.282	up	1.569	up	21.086	up	134.933	up	26.968	up	7.313	up	22.88	81.62	34.75	589.62	2974.65	1488.88	207.11	4.46	5.65	5.11	8.86	11.53	9.21	7.33	hypothetical protein	EIN_108670
EIN_110360_at	5.561	up	5.654	up	8.347	up	3.455	up	1.458	down	4.002	down	868.4	2996.07	3169.5	4536.16	2183.34	693.66	173.02	9.06	11.54	11.56	12.12	10.85	8.52	7.06	transcription factor MYB23, putative	EIN_110360	DNA binding
EIN_110480_at	5.378	up	4.758	up	7.265	up	3.727	up	8.202	up	14.874	up	329.05	2059.4	1966.03	2338.04	1151.48	3019.75	4889.47	8.24	10.66	10.49	11.1	10.14	11.27	12.13	hypothetical protein, conserved	EIN_110480	DNA binding
EIN_110910_at	1.036	up	3.582	up	3.199	up	1.115	down	1.455	down	1.676	down	121.97	123.91	426.78	387.6	107.4	90.19	72.82	6.89	6.94	8.73	8.57	6.73	6.35	6.15	hypothetical protein, conserved	EIN_110910
EIN_111180_at	1.585	up	3.413	up	4.872	up	2.932	up	5.581	up	6.577	up	118.61	151.21	312.12	453.91	282.61	527.55	599.44	6.5	7.17	8.27	8.79	8.05	8.98	9.22	meiotic coiled-coil protein, putative	EIN_111180	RNA binding, binding
EIN_111190_at	3.099	up	4.775	up	7.44	up	2.934	up	1.429	down	1.865	down	74.6	191.55	315.45	448.89	234.62	53.26	32.65	5.89	7.52	8.14	8.78	7.44	5.37	4.99	hypothetical protein	EIN_111190
EIN_111230_at	1.564	up	2.105	up	4.277	up	2.557	up	2.178	up	1.274	down	43.12	82.08	92.25	160.89	94.29	79.86	32.15	5.19	5.83	6.26	7.29	6.54	6.31	4.84	hypothetical protein, conserved	EIN_111230
EIN_111600_at	2.659	up	4.88	up	4.698	up	2.15	up	1.683	up	1.347	up	284.33	644.69	1176.65	1161.15	519.38	406.36	324.91	7.91	9.32	10.2	10.14	9.01	8.66	8.34	hypothetical protein, conserved	EIN_111600	ATP binding, protein kinase activity, protein serine/threonine kinase activity, protein tyrosine kinase activity
EIN_112490_at	1.146	up	2.346	down	7.88	up	177.455	up	57.001	up	12.809	up	22.36	25.75	9.89	177.72	4138.02	2364.31	406.75	4.44	4.64	3.21	7.42	11.91	10.27	8.12	beta-1,3-N-acetylglucosaminyltransferase, putative	EIN_112490	galactosyltransferase activity
EIN_123190_at	1.65	up	2.998	up	9.384	up	5.452	up	2.083	up	1.542	up	48.92	103.9	218.21	724.91	324.35	124.28	77.64	5.6	6.32	7.18	8.83	8.05	6.66	6.22	hypothetical protein	EIN_123190
EIN_124260_at	1.123	up	1.512	up	16.337	up	49.132	up	14.123	up	4.757	up	5.05	5.88	8.28	88.84	252.82	105.32	26.05	2.34	2.5	2.93	6.37	7.95	6.16	4.59	hypothetical protein	EIN_124260
EIN_124320_at	2.079	up	1.559	up	6.031	up	1.402	up	1.354	up	3.633	up	52.09	174.02	127.09	286.62	72.01	64.9	181.45	5.56	6.61	6.2	8.15	6.05	6	7.42	hypothetical protein	EIN_124320
EIN_127970_at	1.457	up	4.415	up	26.415	up	125.124	up	21.523	up	6.001	up	15.15	20.76	72.88	613.83	1680.1	476.01	90.6	3.74	4.29	5.89	8.47	10.71	8.17	6.33	cyclin-dependent kinase A-1, putative	EIN_127970	ATP binding, protein kinase activity, protein serine/threonine kinase activity, protein tyrosine kinase activity
EIN_129220_at	2.226	up	2.161	up	7.124	up	18.933	up	35.268	up	51.536	up	31.48	61.89	57.12	186.73	510.65	1072.32	1446.01	4.7	5.86	5.81	7.54	8.95	9.84	10.39	suppressor of actin, putative	EIN_129220
EIN_134070_at	1.721	up	2.579	up	7.061	up	67.223	up	24.498	up	9.683	up	36.26	50.15	75.53	205.8	2058.43	1211.89	311.5	4.86	5.64	6.22	7.68	10.93	9.47	8.13	hypothetical protein	EIN_134070
EIN_135940_at	1.274	down	3.133	up	4.659	up	4.107	up	2.601	up	1.079	up	65.59	68.66	213.45	327.04	267.69	198.15	80.55	6.02	5.68	7.67	8.24	8.06	7.4	6.13	serine-threonine protein kinase, putative	EIN_135940	ATP binding, protein kinase activity, protein serine/threonine kinase activity, protein tyrosine kinase activity
EIN_136130_at	1.46	down	2.114	down	37.567	up	7.135	up	3.041	up	1.506	up	18.97	13.34	8.84	899.74	208.98	181.59	45.02	4.2	3.65	3.12	9.43	7.03	5.8	4.79	GTP-binding protein Rit1, putative	EIN_136130	GTP binding
EIN_146360_at	1.554	down	2.356	down	17.712	up	46.998	up	117.909	up	116.259	up	25.71	19.32	10.53	760.53	1221.43	3014.89	2916.23	4.56	3.92	3.32	8.71	10.11	11.44	11.42	hypothetical protein	EIN_146360
EIN_146410_at	1.053	up	1.629	up	14.955	up	75.338	up	37.225	up	16.543	up	75.63	77.24	165.24	1161.92	5723.61	3173.48	1236.58	6.19	6.27	6.9	10.09	12.43	11.41	10.24	hypothetical protein	EIN_146410
EIN_146440_at	1.363	down	1.203	up	3.85	up	130.149	up	103.311	up	65.085	up	39.12	29.73	54.22	152.9	5180.02	3909.01	2483.03	5.24	4.79	5.51	7.18	12.26	11.93	11.26	hypothetical protein	EIN_146440
EIN_146590_at	1.554	down	1.101	up	84.373	up	196.512	up	190.293	up	118.233	up	52.97	22.34	77.34	3171.83	6879.19	6969.98	4054.29	5.08	4.45	5.22	11.48	12.7	12.66	11.97	hypothetical protein	EIN_146590
EIN_146620_at	1.527	down	1.027	up	3.565	up	28.977	up	12.681	up	5.355	up	191.28	125.23	200.49	665.41	5568.42	2825.61	1022.98	7.53	6.92	7.56	9.36	12.38	11.19	9.95	hypothetical protein, conserved	EIN_146620
EIN_147280_at	1.25	up	2.064	up	4.771	up	8.112	up	5.911	up	5.598	up	135.23	161.44	269.39	797.9	858.13	617.58	614.97	6.68	7	7.72	8.93	9.7	9.24	9.16	hypothetical protein	EIN_147280	catalytic activity, serine-type endopeptidase inhibitor activity
EIN_147310_at	1.968	down	1.672	down	3.493	up	21.591	up	6.996	up	1.742	up	50.18	27.27	28.97	169.93	1142.43	591.12	102.26	5.59	4.62	4.85	7.4	10.03	8.4	6.39	hypothetical protein	EIN_147310	Rho guanyl-nucleotide exchange factor activity
EIN_148070_at	1.236	up	2.483	up	3.812	up	8.686	up	5.137	up	2.315	up	31.43	32.44	61.45	108.29	223.83	133.84	72.59	4.54	4.85	5.85	6.47	7.66	6.9	5.75	hypothetical protein	EIN_148070	guanyl-nucleotide exchange factor activity
EIN_149420_at	1.007	down	1.953	up	3.535	up	12.525	up	3.798	up	4.152	up	138.03	122.74	241.22	467.56	1592.25	696.21	514.33	6.94	6.93	7.91	8.76	10.59	8.87	8.99	kinesin heavy chain, putative	EIN_149420	ATP binding, microtubule motor activity
EIN_151670_s_at	1.038	down	6.292	up	118.041	up	385.706	up	105.229	up	24.707	up	14.17	12.34	89.06	1548.93	4955.06	1539.66	299.83	3.58	3.53	6.24	10.47	12.18	10.3	8.21	hypothetical protein	EIN_151670
EIN_157300_at	1.085	up	1.859	up	3.695	up	3.518	up	5.442	up	15.393	up	154.17	198.11	448.06	583.92	540.99	868.77	2470.07	7.26	7.38	8.15	9.15	9.07	9.7	11.2	hypothetical protein	EIN_157300
EIN_160240_at	2.774	up	3.19	up	7.745	up	192.245	up	87.53	up	38.188	up	25.37	63.24	81.15	188.18	4486.86	2284.95	859.08	4.48	5.95	6.15	7.43	12.06	10.93	9.73	hypothetical protein	EIN_160240
EIN_160630_at	1.115	up	3.69	up	6.189	up	23.224	up	8.387	up	3.171	up	116.95	129.02	487.38	764.35	2612.99	1923.61	465.36	6.79	6.95	8.67	9.42	11.33	9.86	8.46	D-alanine aminotransferase, putative	EIN_160630	catalytic activity
EIN_161470_at	1.754	down	2.228	up	3.634	up	23.928	up	5.47	up	2.323	up	50.25	28.35	136.66	181.6	1187.25	383.08	131.7	5.59	4.78	6.74	7.45	10.17	8.04	6.8	hypothetical protein	EIN_161470
EIN_162140_at	1.869	down	5.012	up	9.409	up	7.269	up	1.52	up	1.759	down	122.1	63.06	984.43	1273.85	1038.46	388.61	90.01	6.84	5.94	9.16	10.07	9.7	7.44	6.02	hypothetical protein	EIN_162140	guanyl-nucleotide exchange factor activity
EIN_164430_at	1.236	up	2.166	up	4.235	up	3.24	up	3.956	up	2.348	up	14.91	17.69	33.06	62.72	46.15	55.9	37.45	3.82	4.12	4.93	5.9	5.51	5.8	5.05	hypothetical protein	EIN_164430
EIN_166570_at	1.405	up	1.711	up	34.57	up	45.793	up	50.444	up	31.972	up	142.36	202.92	266.64	5048.29	6686.42	7393.19	4541.72	7.14	7.63	7.91	12.25	12.65	12.79	12.14	hypothetical protein	EIN_166570
EIN_167950_at	1.462	up	2.257	up	96.274	up	153.004	up	40.466	up	11.362	up	39.68	54.46	115.15	3428.25	5418.34	1638.23	389.77	5.09	5.64	6.26	11.68	12.35	10.43	8.6	hypothetical protein, conserved	EIN_167950	catalytic activity
EIN_168240_at	3.703	up	2.103	up	4.366	up	1.893	up	1.314	up	1.543	down	296.53	1461.98	819.2	1250.15	697.29	736.03	211.5	8.11	10	9.18	10.23	9.03	8.5	7.48	hypothetical protein	EIN_168240
EIN_168410_at	2.54	down	1.257	up	10.083	up	17.851	up	6.334	up	1.834	up	210.23	79.83	253.56	2017.01	3784.17	1901.43	519.58	7.63	6.29	7.96	10.97	11.79	10.29	8.51	glutamate dehydrogenase, putative	EIN_168410	binding, catalytic activity, oxidoreductase activity
EIN_168460_at	1.152	up	1.587	down	5.161	up	1.408	down	3.027	down	1.404	down	257.05	266.57	127.95	1762.76	135.69	75.36	261.29	7.51	7.71	6.84	9.88	7.01	5.91	7.02	cysteine proteinase 2 precursor, putative	EIN_168460	cysteine-type peptidase activity
EIN_168780_at	1.428	up	3.206	up	31.178	up	74.869	up	24.03	up	10.785	up	52.98	66.95	154.93	1752.43	3512.4	1738.18	660.48	5.54	6.06	7.22	10.5	11.77	10.13	8.97	chitin synthase, putative	EIN_168780
EIN_180850_at	1.971	up	1.355	down	6.258	up	3.08	up	3.904	up	3.083	up	597.07	961.15	373.26	3651.88	1728.8	1982.36	1607.42	8.92	9.9	8.48	11.57	10.54	10.89	10.54	hypothetical protein, conserved	EIN_180850
EIN_181450_at	3.863	up	12.848	up	30.873	up	45.477	up	37.508	up	32.326	up	97.19	165.61	548.93	1452.24	1849.68	1524.42	1359.23	5.34	7.29	9.03	10.29	10.85	10.57	10.36	O-acyltransferase (membrane bound) domain containing protein, putative	EIN_181450
EIN_182570_at	1.113	down	1.254	down	3.67	up	9.156	up	41.496	up	62.148	up	106.2	119.22	82.77	396.24	1045.6	4986.9	6904.78	6.67	6.52	6.35	8.55	9.87	12.05	12.63	hypothetical protein, conserved	EIN_182570
EIN_186850_at	1.433	up	1.426	up	19.311	up	179.31	up	74.185	up	25.233	up	30.35	45.18	50.27	642.44	5693.78	3614.29	1371.46	4.9	5.41	5.41	9.17	12.38	11.11	9.55	Embryonic protein DC-8, putative	EIN_186850
EIN_186970_at	1.004	up	2.022	up	18.87	up	162.997	up	75.636	up	33.824	up	48.3	45.36	121.13	1141.78	7650.41	3644.31	1515.76	5.48	5.48	6.49	9.71	12.82	11.72	10.56	hypothetical protein	EIN_186970
EIN_192100_at	1.099	down	2.755	up	3.509	up	1.971	up	2.287	up	1.191	up	161.34	145	451.58	558.41	331.07	364.02	197.18	7.31	7.18	8.77	9.12	8.29	8.5	7.56	protein serine/threonine kinase, putative	EIN_192100	ATP binding, protein kinase activity, protein serine/threonine kinase activity, protein tyrosine kinase activity
EIN_192240_at	1.277	down	2.587	up	3.613	up	89.487	up	53.93	up	51.853	up	25.03	17.65	81.88	88.84	2037.09	1243.33	1219.57	4.47	4.11	5.84	6.32	10.95	10.22	10.16	hypothetical protein	EIN_192240	protein binding, zinc ion binding
EIN_195520_at	1.312	up	2.591	up	3.933	up	1.304	up	1.47	down	1.765	down	131.51	191.23	336.54	537.53	173.5	87.63	71.77	6.98	7.37	8.35	8.96	7.36	6.42	6.16	ariadne RING finger, putative	EIN_195520	protein binding, zinc ion binding
EIN_200220_at	1.005	down	3.194	up	4.236	up	2.682	up	2.236	up	1.063	up	108.75	106.14	335.83	453.72	282.4	233.73	111.4	6.7	6.69	8.37	8.78	8.12	7.86	6.79	hypothetical protein, conserved	EIN_200220
EIN_200230_at	1.131	up	2.852	up	4.873	up	21.933	up	18.017	up	8.498	up	411.3	462.85	1179.48	2097.08	9536.13	7677.39	3468.01	8.67	8.85	10.18	10.96	13.13	12.84	11.76	beta-1,3-N-acetylglucosaminyltransferase, putative	EIN_200230
EIN_202670_at	1.14	up	1.685	up	6.546	up	7.812	up	4.307	up	1.796	up	10.39	12.43	18.88	109.87	92.56	52.32	23.37	3.37	3.55	4.12	6.08	6.33	5.47	4.21	methylene-fatty-acyl-phospholipid synthase, putative	EIN_202670	N-methyltransferase activity
EIN_203290_at	1.05	up	1.473	down	27.461	up	81.583	up	25.52	up	8.217	up	74.92	58.08	43.48	2017.82	4160.09	2813.5	652.37	5.66	5.73	5.1	10.44	12.01	10.34	8.7	hypothetical protein	EIN_203290
EIN_218890_at	7.411	up	9.439	up	12.022	up	6.374	up	5.116	up	4.045	up	591.14	1945.03	2474.29	3248.76	2069.72	1448.45	1115.57	8	10.89	11.24	11.59	10.68	10.36	10.02	hypothetical protein, conserved	EIN_218890
EIN_219800_at	1.552	down	1.041	down	4.297	up	47.747	up	11.458	up	2.677	up	33.62	21.41	34.95	149.22	1545.4	751.07	116.24	5.01	4.38	4.95	7.11	10.59	8.53	6.43	hypothetical protein	EIN_219800
EIN_220080_at	2.158	down	1.16	down	5.794	up	23.079	up	13.406	up	6.959	up	269.73	112.06	252.09	1581.5	5679.55	3571.29	1681.34	7.9	6.79	7.69	10.44	12.43	11.65	10.7	hypothetical protein	EIN_220080
EIN_222880_at	1.01	down	1.142	up	31.294	up	188.254	up	56.256	up	15.271	up	16.82	14.49	17.89	604.71	2748.88	1791.78	415.17	3.84	3.83	4.03	8.81	11.4	9.65	7.77	hypothetical protein	EIN_222880
EIN_223000_at	3.645	down	1.008	down	7.996	up	62.258	up	25.346	up	9.444	up	70.87	21.43	69.81	574.81	4658.63	1989.87	698.54	6.13	4.26	6.12	9.13	12.09	10.79	9.37	hypothetical protein	EIN_223000
EIN_224560_at	1.477	down	2.058	up	4.682	up	6.374	up	3.648	up	1.999	up	754.12	503.79	1635.07	3716.05	4822.47	3279.73	1513.64	9.53	8.97	10.57	11.76	12.2	11.4	10.53	UDP-N-acetylglucosamine pyrophosphorylase, putative	EIN_224560	nucleotidyltransferase activity
EIN_230100_at	5.025	up	4.662	up	6.852	up	7.583	up	18.034	up	42.194	up	77.16	243.89	244	336.75	379.2	1127.49	2299.58	5.59	7.92	7.81	8.37	8.51	9.76	10.99	phosphatase, putative	EIN_230100	phosphatase activity
EIN_230220_at	2.83	up	4.583	up	9.799	up	13.484	up	4.067	up	1.83	up	51.78	109.01	183.88	376.71	522.07	162.57	71.64	5.22	6.72	7.42	8.52	8.98	7.25	6.09	hypothetical protein	EIN_230220
EIN_239820_at	2.297	down	1.398	down	4.013	up	27.23	up	9.926	up	2.362	up	118.9	56.12	75.3	436.26	3243.87	1476.26	325.76	6.7	5.5	6.22	8.71	11.47	10.01	7.94	serine-threonine protein kinase, putative	EIN_239820	ATP binding, protein kinase activity, protein serine/threonine kinase activity, protein tyrosine kinase activity
EIN_241140_at	2.208	up	2.261	up	3.544	up	197.609	up	36.772	up	9.072	up	18.45	43.61	41.62	65.42	3674.63	1006.83	178.63	4.17	5.32	5.35	6	11.8	9.37	7.36	hypothetical protein	EIN_241140
EIN_241530_at	1.092	up	5.094	up	63.794	up	104.034	up	82.394	up	35.789	up	58.02	61.78	393.3	3825.09	5992.71	5236.36	2160.89	5.8	5.93	8.15	11.8	12.5	12.16	10.96	hypothetical protein	EIN_241530
EIN_241650_at	1.622	up	2.889	up	15.971	up	46.936	up	22.989	up	8.286	up	135.93	222.36	392.08	2513.33	6450.33	3567.66	1118.28	7.04	7.74	8.57	11.04	12.59	11.56	10.09	hypothetical protein	EIN_241650
EIN_243210_at	2.966	up	3.842	up	7.973	up	2.37	up	1.43	up	1.14	down	170.51	494.96	646.61	1321.77	586.14	238.32	145.68	7.37	8.94	9.31	10.37	8.62	7.89	7.18	hypothetical protein, conserved	EIN_243210
EIN_243430_at	1.108	up	1.923	up	5.336	up	16.411	up	6.702	up	2.508	up	387.6	432.55	726.88	2409.2	6386.39	3518.77	1030.08	8.55	8.7	9.49	10.97	12.59	11.3	9.88	hypothetical protein	EIN_243430
EIN_249770_at	1.55	down	2.076	up	38.991	up	68.349	up	19.928	up	5.998	up	66.74	43.15	154.88	2836.75	4397.04	1721.34	405.68	5.99	5.36	7.04	11.27	12.08	10.31	8.57	hypothetical protein	EIN_249770
EIN_249810_at	1.75	up	2.744	up	3.283	up	1.289	up	2.042	down	2.532	down	113.69	218.05	321.96	387.64	156.82	60.16	45.64	6.7	7.5	8.15	8.41	7.06	5.67	5.36	hypothetical protein, conserved	EIN_249810
EIN_251690_s_at	1.584	down	1.05	down	3.945	up	2.091	up	1.125	up	1.031	up	11.38	6.42	10	49.54	25.86	11.06	11.38	3.29	2.63	3.22	5.27	4.36	3.46	3.34	hypothetical protein, conserved	EIN_251690
EIN_252600_at	1.286	down	1.762	up	15.54	up	216.607	up	128.847	up	42.76	up	28.35	21.23	53.91	422.26	6135.65	4784.87	1546.48	4.75	4.39	5.57	8.71	12.51	11.76	10.17	DTDP-glucose 4,6-dehydratase, putative	EIN_252600	binding, catalytic activity, coenzyme binding
EIN_255420_at	2.578	up	3.322	up	9.359	up	3.705	up	1.205	up	1.339	down	188.53	1043.66	1177.91	2072.6	1057.96	386.25	145.78	7.45	8.81	9.18	10.67	9.33	7.71	7.02	hypothetical protein, conserved	EIN_255420	GTP binding
EIN_255730_at	1.207	down	1.44	up	51.407	up	485.671	up	160.032	up	39.39	up	7.34	5.73	11.08	387.8	3424.87	1930.24	297.18	2.77	2.5	3.3	8.45	11.69	10.09	8.07	hypothetical protein	EIN_255730
EIN_260350_at	1.22	down	1.244	up	5.532	up	1.02	up	1.605	down	2.151	down	38.16	48.1	64.5	195.19	75.32	23.75	16.43	5.12	4.83	5.43	7.59	5.15	4.44	4.02	hypothetical protein	EIN_260350
EIN_267800_at	2.485	down	2.465	up	4.767	up	3.624	up	7.833	up	4.12	up	28.97	11.66	85.1	132.68	100.28	227.72	133.84	4.78	3.47	6.08	7.03	6.64	7.75	6.82	hypothetical protein	EIN_267800
EIN_274410_at	1.385	up	3.376	up	6.123	up	3.773	up	3.349	up	1.407	up	46.98	62.63	183.82	268.06	177.95	140.45	61.45	5.38	5.85	7.13	7.99	7.3	7.12	5.87	hypothetical protein	EIN_274410
EIN_277050_at	1.408	down	1.035	up	25.532	up	16.668	up	8.432	up	4.573	up	28.67	24.32	32.27	752.32	551.05	710.31	187.14	4.83	4.34	4.88	9.51	8.89	7.91	7.02	F-box/leucine rich repeat protein, putative	EIN_277050	protein binding
EIN_281270_at	1.565	down	1.345	down	4.74	up	71.878	up	23.441	up	6.389	up	36.63	23.68	27.55	174.04	2877.04	1227.56	280.47	5.19	4.54	4.76	7.43	11.36	9.74	7.86	homeobox protein knotted-1, putative	EIN_281270	sequence-specific DNA binding, transcription factor activity
EIN_281430_at	3.032	up	4.096	up	7.137	up	8.64	up	26.65	up	33.535	up	95.28	294.59	469.19	632.88	716.41	2218.77	2796.11	6.37	7.97	8.41	9.21	9.48	11.11	11.44	hypothetical protein	EIN_281430
EIN_285470_at	1.221	down	3.068	up	75.622	up	257.305	up	50.829	up	11.141	up	7.69	6.22	26.85	845.86	1939.44	740.44	113.27	2.9	2.61	4.52	9.14	10.91	8.57	6.38	hypothetical protein	EIN_285470
EIN_289150_at	2.112	up	6.741	up	7.933	up	154.697	up	30.985	up	16.352	up	22.09	53.36	128.82	135.62	2639.92	543.21	280.16	4.05	5.13	6.8	7.04	11.32	9	8.08	serine palmitoyltransferase, putative	EIN_289150	pyridoxal phosphate binding
EIN_289840_at	8.554	down	3.481	up	6.757	up	3.651	up	6.792	up	6.308	up	68.35	10.18	453.71	482.89	253.37	475.21	432.62	6.08	2.99	7.88	8.84	7.95	8.85	8.74	dual specificity protein phosphatase, putative	EIN_289840	phosphatase activity, protein tyrosine/serine/threonine phosphatase activity
EIN_292780_at	1.24	up	1.21	down	4.932	up	163.679	up	89.693	up	30.77	up	46.64	64.94	40.64	228.43	7998.86	4636.79	1433.21	5.52	5.83	5.25	7.83	12.88	12.01	10.47	hypothetical protein	EIN_292780
EIN_311780_at	1.04	down	3.839	up	4.201	up	37.519	up	20.194	up	8.403	up	60.11	55.35	218.01	241.71	2294.5	1142.76	476.9	5.82	5.76	7.76	7.89	11.05	10.15	8.89	Rho/RAC guanine nucleotide exchange factor, putative	EIN_311780	ARF GTPase activator activity, Rho guanyl-nucleotide exchange factor activity, zinc ion binding
EIN_313910_at	1.556	up	3.804	up	16.821	up	149.151	up	81.764	up	33.015	up	73.64	68.34	194.45	719.93	6531.41	3622.13	1411.84	5.38	6.02	7.31	9.45	12.6	11.73	10.43	DTDP-glucose 4,6-dehydratase, putative	EIN_313910	binding, catalytic activity, coenzyme binding
EIN_001540_at	1.193	up	1.032	down	2.433	up	7.278	up	2.277	up	2.208	up	5.17	6.39	5	13.31	40.77	12.41	12.18	2.37	2.62	2.32	3.65	5.23	3.55	3.51	cysteine synthase A, putative	EIN_001540	catalytic activity, pyridoxal phosphate binding
EIN_002870_s_at	1.137	up	1.31	down	3.183	up	9.047	up	16.224	up	16.873	up	40.31	40.62	28.06	115.35	344.49	594.5	607.55	5.13	5.31	4.74	6.8	8.3	9.15	9.2	ADP-ribosylation factor, putative	EIN_002870	GTP binding
EIN_004490_at	1.021	down	1.079	up	1.447	up	16.18	up	4.852	up	1.996	up	105.13	99.45	107.09	143.23	1683.57	494.69	224.17	6.61	6.58	6.72	7.15	10.63	8.89	7.61	hypothetical protein	EIN_004490	binding
EIN_004540_at	1.074	down	2.178	up	2.146	up	4.214	up	1.105	up	1.886	down	230.45	217.28	535.06	498.69	980.51	293.21	141.82	7.85	7.74	8.97	8.95	9.92	7.99	6.93	DNA damage-inducible protein, putative	EIN_004540	aspartic-type endopeptidase activity
EIN_004580_at	1.105	up	1.055	down	1.098	up	22.969	up	24.535	up	21.451	up	8.46	8.26	7.17	9.58	194.4	217.5	189.86	2.87	3.02	2.79	3.01	7.39	7.49	7.3	hypothetical protein	EIN_004580	ATP binding, protein kinase activity
EIN_004630_at	1.027	up	2.387	up	1.822	up	117.724	up	37.978	up	18.757	up	13.82	14.49	28.41	24.45	1546.24	444.68	221.02	3.54	3.58	4.8	4.41	10.42	8.79	7.77	hypothetical protein	EIN_004630
EIN_013460_at	1.026	down	1.603	down	2.742	down	4.261	up	1.022	up	2.302	down	275.16	265.14	175.31	99.22	1127.07	482.04	175.55	8.04	8	7.35	6.58	10.13	8.07	6.83	chromobox protein, putative	EIN_013460	chromatin binding
EIN_013590_at	1.092	down	1.389	down	1.068	down	10.337	up	6.762	up	11.385	up	51.01	55.13	37.36	48.58	569.23	342.04	592.45	5.66	5.53	5.18	5.56	9.03	8.41	9.17	ATP-binding cassette transporter, putative	EIN_013590
EIN_014070_at	1.074	down	1.306	down	1.188	up	108.045	up	84.981	up	48.392	up	43.3	42.33	32.93	50.6	4692.02	3719.94	2057.54	5.41	5.3	5.02	5.66	12.16	11.82	11	hypothetical protein	EIN_014070
EIN_015370_at	1.526	down	1.299	down	1.208	down	16.436	up	14.274	up	15.622	up	273.45	175.85	200.64	213.38	4293.13	4357.15	5082.17	8	7.39	7.63	7.73	12.04	11.84	11.97	hypothetical protein	EIN_015370
EIN_015530_at	1.94	up	3.597	up	3.823	up	6.191	up	2.555	up	1.329	up	236.7	331.69	624.87	668.89	1059.4	434.85	235.01	7.41	8.37	9.26	9.34	10.04	8.76	7.82	hypothetical protein	EIN_015530	GTP binding
EIN_015690_s_at	2.041	up	2.44	up	3.679	up	14.843	up	15.187	up	20.908	up	169.11	174.36	216.35	325.28	1328.03	1669.82	1993.78	6.37	7.4	7.66	8.25	10.26	10.3	10.76	hypothetical protein	EIN_015690
EIN_015780_at	3.302	up	2.466	up	2.308	up	5.402	up	6.376	up	6.72	up	1599.32	3875.51	2821.34	2706.51	6315.11	7289.96	8076.19	10.15	11.87	11.45	11.36	12.59	12.82	12.9	hypothetical protein	EIN_015780
EIN_015820_at	1.037	up	1.205	up	1.253	up	40.387	up	13.132	up	5.464	up	42.43	46.81	49.59	52.48	1798.31	644.06	263.42	5.34	5.4	5.61	5.67	10.68	9.06	7.79	hypothetical protein, conserved	EIN_015820
EIN_016550_at	3.051	up	1.811	up	1.81	up	11.074	up	22.171	up	19.812	up	14.63	40.94	23.95	28.69	173.41	292.32	275.91	3.72	5.33	4.57	4.57	7.19	8.19	8.02	hypothetical protein	EIN_016550	DNA binding
EIN_016870_at	1.326	down	3.582	up	4.7	up	9.736	up	7.841	up	5.609	up	85.65	58.51	276.32	363.8	749.19	631.61	479.52	6.24	5.84	8.08	8.48	9.53	9.21	8.73	hypothetical protein, conserved	EIN_016870
EIN_016920_at	1.955	down	1.359	up	2.588	up	5.618	up	2.261	up	1.275	up	215.16	111.08	295.23	556.49	1201.38	802.89	336.03	7.73	6.77	8.18	9.11	10.23	8.91	8.09	hypothetical protein	EIN_016920
EIN_017100_at	1.584	up	1.906	up	2.62	up	24.068	up	10.462	up	5.678	up	178.25	267.51	329.37	470.11	4050.46	1750.6	958.68	7.38	8.04	8.31	8.77	11.97	10.77	9.88	phopholipase D, putative	EIN_017100	catalytic activity
EIN_017230_at	1.809	down	1.315	down	1.215	down	17.091	up	4.273	up	1.439	up	97.51	48.98	67.72	73.46	1516.68	386.91	128.96	6.46	5.61	6.07	6.18	10.56	8.56	6.99	hypothetical protein	EIN_017230
EIN_017250_at	1.384	down	1.697	up	2.183	up	28.083	up	19.08	up	17.806	up	88.92	62.41	150.05	180.16	2334.27	1542.66	1443.76	6.33	5.87	7.1	7.46	11.15	10.59	10.49	hypothetical protein	EIN_017250
EIN_017490_at	1.251	up	1.546	up	2.377	up	3.617	up	1.291	up	1.552	down	622.26	778	959.69	1498.71	2231.05	1119	499.83	9.27	9.59	9.9	10.52	11.12	9.64	8.63	hypothetical protein	EIN_017490	nucleic acid binding
EIN_020080_at	2.826	up	1.494	up	1.752	up	16.681	up	15.453	up	17.174	up	295.76	476.99	232.54	281.02	2512.28	2455.3	2567.47	7.22	8.72	7.8	8.03	11.28	11.17	11.32	hypothetical protein	EIN_020080
EIN_020190_at	2.676	up	7.298	up	4.804	up	193.817	up	126.124	up	76.569	up	37.04	72.5	219.96	130.77	5284.08	3349.1	2045.92	4.73	6.15	7.59	6.99	12.33	11.71	10.99	hypothetical protein	EIN_020190	binding, catalytic activity
EIN_020210_at	3.438	up	2.799	up	1.563	up	6.114	up	3.321	up	2.051	up	390.58	1659.5	1208.48	571.99	2237.05	1211.2	741.41	8.49	10.27	9.98	9.13	11.1	10.22	9.53	hypothetical protein	EIN_020210
EIN_020320_at	2.178	down	2.206	down	1.929	down	5.399	up	7.372	up	5.469	up	395.1	202.38	194.58	215.42	2270.36	2969.64	2197.12	8.62	7.5	7.48	7.68	11.06	11.51	11.07	hypothetical protein, conserved	EIN_020320
EIN_020360_at	1.111	up	1.548	up	2.977	up	4.917	up	6.576	up	6.89	up	566.48	737.49	739.19	1333.23	2231.13	2966.08	3094.79	8.8	8.96	9.43	10.38	11.1	11.52	11.59	hypothetical protein	EIN_020360
EIN_020380_at	1.495	up	1.511	up	1.703	up	4.256	up	5.499	up	3.432	up	76.38	99.74	100.66	113.5	290.77	386.04	325.13	6.06	6.64	6.65	6.82	8.14	8.51	7.83	hypothetical protein	EIN_020380
EIN_020420_at	1.366	down	1.409	up	2.762	up	6.166	up	2.286	up	2.065	up	534.87	341.7	694.03	1353.2	2852.36	1349.95	962.17	8.85	8.4	9.35	10.32	11.48	10.05	9.9	hypothetical protein	EIN_020420	RNA binding, translation initiation factor activity
EIN_020500_at	1.714	up	2.461	up	3.748	up	6.786	up	2.376	up	1.021	up	131.28	250.06	341.46	513.69	888.84	326.51	143.95	7.03	7.8	8.33	8.93	9.79	8.28	7.06	serine/threonine protein phosphatase PP1-2, putative	EIN_020500	hydrolase activity
EIN_022020_at	1.014	up	1.478	up	4.227	up	13.457	up	6.374	up	1.972	up	33.72	39.18	37.05	99.51	356.72	148.46	46.88	4.53	4.55	5.09	6.61	8.28	7.2	5.51	hypothetical protein	EIN_022020
EIN_024440_s_at	1.68	up	1.066	up	4.719	up	4.67	up	19.999	up	39.664	up	11.33	18.17	13.4	46.15	46.67	214.97	389.78	3.27	4.02	3.36	5.51	5.49	7.59	8.58	actophorin, putative	EIN_024440	actin binding
EIN_026320_at	1.325	up	1.428	up	1.614	up	4.598	up	1.359	up	2.284	down	228.52	263.67	299.09	301.52	874.89	411.03	93.64	7.54	7.95	8.06	8.23	9.74	7.98	6.35	hypothetical protein	EIN_026320
EIN_026880_at	2.225	up	3.814	up	3.265	up	30.851	up	55.477	up	81.376	up	70.54	96.19	161.21	145.94	1620.44	3095.42	3921.14	5.38	6.54	7.31	7.09	10.33	11.18	11.73	serine/threonine protein kinase ppk15, putative	EIN_026880	ATP binding, protein kinase activity, protein serine/threonine kinase activity, protein tyrosine kinase activity
EIN_028770_at	1.689	down	1.312	down	1.792	up	39.144	up	24.322	up	15.913	up	95.17	50.48	65.19	168.04	3140.11	1997.79	1235.8	6.26	5.5	5.87	7.1	11.55	10.86	10.25	longevity assurance factor, putative	EIN_028770
EIN_029030_at	1.413	up	4.787	down	3.363	down	5.197	up	1.594	up	1.244	down	769.13	993.95	132.17	197.57	3367.86	1185.32	594.16	9.29	9.79	7.03	7.54	11.67	9.96	8.98	protein hypA, putative	EIN_029030	catalytic activity, metal ion binding, metalloendopeptidase activity, metallopeptidase activity, zinc ion binding
EIN_029200_at	2.636	up	2.796	up	3.515	up	17.405	up	10.501	up	5.994	up	331.24	564.22	658.13	785.54	3739.62	2244.37	1280.83	7.74	9.14	9.22	9.55	11.86	11.13	10.32	hypothetical protein	EIN_029200	binding
EIN_029300_at	1.606	up	1.739	up	2.352	up	11.964	up	12.748	up	11.079	up	141.25	218.66	228.57	308.86	1669.71	1647.78	1477.4	7.01	7.69	7.8	8.24	10.59	10.68	10.48	hypothetical protein, conserved	EIN_029300	binding, heat shock protein binding
EIN_029440_at	1.237	up	1.222	down	1.141	up	7.224	up	5.95	up	2.525	up	38.52	44.44	27.84	39.05	257.43	444.7	140.98	5	5.3	4.71	5.19	7.85	7.57	6.33	hypothetical protein	EIN_029440	Rho guanyl-nucleotide exchange factor activity
EIN_029450_at	1.135	up	1.101	down	1.006	up	5.398	up	5.805	up	2.327	up	11.67	12.5	10.04	11.02	64.5	99.91	31.17	3.28	3.46	3.14	3.29	5.71	5.82	4.5	hypothetical protein	EIN_029450	binding
EIN_029490_at	1.045	down	1.062	down	1.079	down	8.13	up	8.237	up	6.796	up	765.79	722.37	702.2	710.97	5918.72	5778.03	4870.3	9.45	9.38	9.36	9.34	12.47	12.49	12.21	tuberin, putative	EIN_029490	GTPase activator activity, binding
EIN_033470_at	1.237	down	2.395	up	4.753	up	18.907	up	6.21	up	3.039	up	90.28	55	184.75	324.23	1294.31	475.98	217.32	6.08	5.77	7.34	8.33	10.32	8.71	7.68	hypothetical protein, conserved	EIN_033470
EIN_033550_at	1.786	up	1.425	up	1.209	up	253.366	up	43.207	up	16.369	up	11.73	22.42	17.88	13.91	3229.03	499.58	188.34	3.47	4.3	3.98	3.74	11.45	8.9	7.5	hypothetical protein	EIN_033550
EIN_033590_at	1.744	up	1.522	down	1.196	up	25.928	up	5.558	up	2.548	up	107.2	179.52	68.56	117.44	2599.35	588.11	250.01	6.6	7.41	6	6.86	11.3	9.08	7.95	hypothetical protein	EIN_033590
EIN_033690_at	1.669	down	1.53	up	1.772	up	6.03	up	7.727	up	8.949	up	388.77	200.23	646.48	630.96	1987.6	2631.4	2960.73	8.36	7.62	8.98	9.19	10.96	11.31	11.52	hypothetical protein	EIN_033690
EIN_033790_at	1.32	up	1.769	up	2.348	up	6.872	up	7.216	up	9.707	up	163.14	175.3	212.57	283.22	830.73	1007.79	1216.83	6.89	7.29	7.72	8.12	9.67	9.74	10.17	hypothetical protein	EIN_033790
EIN_034140_at	1.246	up	1.42	down	1.495	down	43.093	up	271.036	up	350.474	up	11.64	12.14	7.11	6.57	524.46	2889.83	3397.51	3.26	3.58	2.76	2.68	8.69	11.35	11.72	M-phase inducer phosphatase, putative	EIN_034140	protein tyrosine phosphatase activity
EIN_034330_at	1.147	up	1.418	up	1.403	up	4.035	up	2.031	up	1.008	down	74.68	87.2	107.23	125.67	298.33	283.18	113.02	6.2	6.4	6.7	6.69	8.21	7.22	6.19	hypothetical protein	EIN_034330	binding
EIN_034350_at	2.69	up	1.137	up	3.452	up	17.861	up	2.85	up	1.352	up	93.23	216.7	79.2	243.3	1230.42	233.13	98.05	6.08	7.51	6.27	7.87	10.24	7.59	6.52	hypothetical protein	EIN_034350
EIN_034410_at	1.044	up	1.189	down	2.037	down	25.721	up	5.029	up	2.133	up	46.18	45.07	36.4	21.32	1085.73	378.95	113.48	5.4	5.46	5.15	4.37	10.08	7.73	6.49	homeobox protein knotted-1, putative	EIN_034410	sequence-specific DNA binding, transcription factor activity
EIN_034650_at	1.632	up	2.056	up	4.176	up	6.645	up	15.299	up	24.352	up	261.06	266.52	330.42	671.19	1095.23	3092.32	4200.5	7.33	8.03	8.36	9.39	10.06	11.26	11.93	N-acetyltransferase ECO1, putative	EIN_034650
EIN_034790_at	1.044	up	1.677	up	3.635	up	17.481	up	8.461	up	3.46	up	30.9	29.66	47.86	102.7	494.8	291.5	106.9	4.81	4.87	5.56	6.67	8.94	7.89	6.6	hypothetical protein	EIN_034790
EIN_034850_at	1.257	up	1.409	down	1.188	down	6.262	up	1.84	up	1.137	down	355.33	433.34	238.26	280.24	2148.57	716.96	382.18	8.37	8.7	7.87	8.12	11.01	9.25	8.18	hypothetical protein	EIN_034850	NAD+ ADP-ribosyltransferase activity, protein binding, zinc ion binding
EIN_034870_at	1.44	down	1.044	up	1.509	up	10.871	up	2.299	up	2.049	up	147.22	102.17	156.1	224.13	1636.86	371.86	304.13	7.18	6.65	7.24	7.77	10.62	8.38	8.22	hypothetical protein	EIN_034870
EIN_035070_at	1.241	down	1.291	up	1.418	down	10.376	up	9.337	up	9.66	up	199.54	150.62	278.39	176.39	1955.85	1731.51	1869.37	7.52	7.21	7.89	7.02	10.9	10.75	10.8	hypothetical protein, conserved	EIN_035070
EIN_035230_at	1.837	down	1.521	down	1.175	up	9.48	up	2.828	up	1.1	down	325.06	171.64	206.31	378.81	2993.96	1206.66	375.67	8.28	7.4	7.67	8.51	11.52	9.78	8.14	tuberin, putative	EIN_035230	GTPase activator activity
EIN_035310_at	2.056	down	1.887	down	1.082	down	9.849	up	6.794	up	3.424	up	102.09	46.05	49.41	84.16	923.76	672.75	338.71	6.47	5.43	5.56	6.36	9.77	9.24	8.25	hypothetical protein	EIN_035310
EIN_035360_at	1.11	up	1.206	down	1.237	down	12.08	up	4.776	up	2.926	up	84.74	92.69	68.47	66.48	992.82	421.84	267.35	6.36	6.51	6.09	6.05	9.96	8.62	7.91	hypothetical protein	EIN_035360
EIN_035390_at	2.602	up	1.052	down	1.267	up	5.398	up	1.698	up	1.168	down	65.37	171.71	60.34	79.94	349.11	127.95	66.83	5.97	7.35	5.89	6.31	8.4	6.73	5.74	hypothetical protein	EIN_035390	steroid hormone receptor activity, transcription factor activity
EIN_035610_at	1.106	down	1.732	down	1.173	up	10.969	up	22.423	up	37.812	up	57.22	52.76	33	73.61	751.96	1745.83	2232.94	5.83	5.68	5.04	6.06	9.28	10.32	11.07	phosphatase, putative	EIN_035610	phosphatase activity
EIN_035710_at	1.351	up	3.072	up	2.913	up	5.745	up	3.557	up	1.835	up	285.41	387.52	855.13	870.23	1598.45	992.1	521.06	8.12	8.55	9.74	9.66	10.64	9.95	8.99	hypothetical protein	EIN_035710
EIN_035790_at	1.109	down	1.146	down	1.608	up	9.747	up	5.221	up	2.674	up	14.33	13.87	12.89	22.28	131.49	68.37	36.53	3.7	3.55	3.51	4.39	6.99	6.09	5.12	hypothetical protein	EIN_035790
EIN_035840_at	1.844	down	2	down	1.034	up	3.226	up	1.037	down	1.673	down	298.24	160.18	147.86	323.92	953.56	387.52	197.84	8.19	7.31	7.19	8.24	9.88	8.14	7.45	hypothetical protein	EIN_035840
EIN_035880_at	1.002	down	1.837	up	1.289	up	33.161	up	55.077	up	49.299	up	92.9	90.82	169.93	117.39	3147.79	5015.16	4456.27	6.5	6.49	7.37	6.86	11.55	12.28	12.12	serine-threonine protein kinase, putative	EIN_035880	ATP binding, protein kinase activity, protein serine/threonine kinase activity, protein tyrosine kinase activity
EIN_035970_at	4.815	up	4.783	up	2.606	up	6.61	up	2.428	up	1.975	up	182.31	556.16	554.5	301	767.29	281.01	229.46	6.84	9.11	9.1	8.22	9.57	8.12	7.82	elongation factor, putative	EIN_035970	GTP binding, GTPase activity
EIN_036020_at	1.207	up	2.384	up	3.192	up	7.719	up	3.206	up	1.093	up	954.82	1088.94	2151.44	3199.79	7111.35	3543.35	998.69	9.81	10.08	11.06	11.49	12.76	11.49	9.94	hypothetical protein	EIN_036020
EIN_036930_at	1.278	up	1.306	up	1.515	up	13.596	up	7.92	up	12.44	up	201.33	255.99	270.73	307.02	2706.85	1571.62	2784.52	7.63	7.98	8.01	8.23	11.39	10.61	11.27	hypothetical protein, conserved	EIN_036930	binding
EIN_037000_at	2.326	down	2.156	down	1.168	up	8.021	up	2.009	up	1.405	up	60.13	25.66	27.91	69.62	474	147.63	91.52	5.88	4.66	4.77	6.1	8.88	6.89	6.37	polygalacturonase inhibitor 2 precursor, putative	EIN_037000	protein binding
EIN_037020_at	1.067	up	1.164	down	1.379	down	6.317	up	4.571	up	3.508	up	84.19	88.21	70.96	59.98	536.12	377.52	306.22	6.36	6.45	6.14	5.9	9.02	8.55	8.17	structural maintenance of chromosomes protein, putative	EIN_037020	ATP binding
EIN_037060_at	1.251	down	1.215	down	1.998	up	197.501	up	61.186	up	25.675	up	19.45	15.17	16.55	38.35	3823.03	1720.04	712.68	4.24	3.92	3.96	5.24	11.87	10.18	8.93	hypothetical protein	EIN_037060
EIN_037110_at	1.948	up	1.891	up	1.012	up	9.104	up	5.07	up	2.281	up	41.33	82.17	74.89	41.39	362.5	266.91	127.36	5.28	6.24	6.2	5.3	8.47	7.62	6.47	bromodomain-containing protein, putative	EIN_037110
EIN_037160_at	2.635	up	4.34	up	2.902	up	6.647	up	4.161	up	2.815	up	289.48	629.24	958.94	655.99	1493.63	918.97	623.1	7.78	9.18	9.9	9.31	10.51	9.83	9.27	hypothetical protein	EIN_037160
EIN_037200_at	1.455	up	1.315	up	1.592	up	4.068	up	4.418	up	5.23	up	312.19	426.63	402.71	464.28	1212.16	1397.85	1539.55	8.18	8.73	8.58	8.86	10.21	10.33	10.57	Rho/RAC guanine nucleotide exchange factor, putative	EIN_037200	Rho guanyl-nucleotide exchange factor activity, zinc ion binding
EIN_037470_at	3.394	down	3.27	down	1.052	down	4.272	up	2.673	up	2.31	up	51.96	15.69	16.57	50.97	224.15	139.78	120.73	5.69	3.93	3.98	5.62	7.78	7.11	6.9	hypothetical protein	EIN_037470
EIN_037530_at	1.218	up	1.383	up	1.856	up	16.46	up	3.04	up	1.392	up	145.28	172.47	189.86	254.86	2422.78	439.29	200.74	7.08	7.37	7.55	7.97	11.12	8.69	7.56	hypothetical protein	EIN_037530
EIN_037710_at	2.173	up	3.29	up	3.924	up	15.308	up	19.084	up	22.425	up	55.83	93.05	154.13	168.7	801.21	862.76	957.55	5.41	6.53	7.13	7.38	9.34	9.66	9.9	protein NUF1, putative	EIN_037710
EIN_037770_at	1.521	up	1.099	up	1.429	up	9.423	up	36.325	up	51.023	up	72.96	126.46	78.89	107.04	730.5	2876.17	3640.78	6.14	6.74	6.27	6.65	9.37	11.32	11.81	hypothetical protein	EIN_037770
EIN_037780_at	1.108	up	2.041	up	2.495	up	3.464	up	1.646	up	1.038	down	434.52	477.15	876.45	1121.79	1496.38	732.69	417.53	8.74	8.89	9.77	10.06	10.54	9.46	8.69	cullin-1, putative	EIN_037780	ubiquitin protein ligase binding
EIN_037800_at	1.289	up	1.096	up	1.351	up	5.994	up	5.78	up	4.85	up	139.7	170.29	145.28	178.81	803.08	843.25	651.81	7.04	7.41	7.17	7.48	9.63	9.57	9.32	serine/threonine protein kinase cds1, putative	EIN_037800	ATP binding, protein kinase activity, protein serine/threonine kinase activity, protein tyrosine kinase activity
EIN_038190_at	1.777	up	3.493	up	3.076	up	9.266	up	4.08	up	2.895	up	135.78	309.58	484.72	389.12	1133.46	494.3	345.29	6.89	7.72	8.7	8.52	10.11	8.92	8.43	hypothetical protein	EIN_038190
EIN_038350_at	1.649	up	3.499	up	6.967	up	9.937	up	6.663	up	5.571	up	113.84	113.79	261.19	517.2	645.32	440.53	362.05	6.02	6.74	7.82	8.82	9.33	8.75	8.5	hypothetical protein	EIN_038350
EIN_038410_at	1.353	down	1.009	up	1.172	up	6.692	up	3.468	up	2.775	up	290.05	214.56	294.07	383.11	1947.75	1039.6	815.04	8.17	7.74	8.19	8.4	10.92	9.97	9.65	mmr1/hsr1 GTP binding protein, putative	EIN_038410	GTP binding
EIN_038570_at	1.368	up	1.201	down	1.042	down	3.539	up	2.298	up	1.151	up	42.34	69.35	34.49	38.19	146.27	122.57	58.89	5.3	5.75	5.03	5.24	7.12	6.5	5.5	hypothetical protein	EIN_038570
EIN_039030_at	1.061	up	1.134	down	1.355	down	4.143	up	1.139	down	1.954	down	285.54	358.52	264.48	220.3	1053.68	310.29	176.39	7.97	8.05	7.79	7.53	10.02	7.78	7	hypothetical protein	EIN_039030	nucleic acid binding
EIN_039060_at	1.121	down	1.062	down	1.043	up	70.937	up	24.626	up	10.781	up	42.35	39.74	39.97	46.12	3016.69	2188.78	632.71	5.38	5.22	5.3	5.44	11.53	10.01	8.81	hypothetical protein	EIN_039060
EIN_039130_at	1.099	down	1.808	up	1.54	up	14.007	up	3.954	up	2.493	up	35.46	32.52	62.84	52.32	487.3	154.1	87.28	5.06	4.93	5.92	5.69	8.87	7.05	6.38	hypothetical protein	EIN_039130
EIN_039170_at	1.45	up	1.829	up	2.131	up	27.425	up	7.744	up	3.935	up	62.4	91.68	113.17	172.14	1770.79	527.45	240.42	5.93	6.46	6.8	7.02	10.7	8.88	7.9	hypothetical protein	EIN_039170
EIN_039240_at	1.882	down	1.516	down	1.146	down	5.186	up	1.22	up	1.705	down	223.15	124.19	166.9	195.77	1165.62	386.4	165.39	7.8	6.89	7.2	7.6	10.17	8.09	7.03	synaptonemal complex protein ZIP1, putative	EIN_039240
EIN_039260_at	1.524	down	1.172	up	1.537	up	93.648	up	26.391	up	8.708	up	51.39	33.2	61.25	78.44	4755.16	1633.67	474.9	5.64	5.03	5.87	6.26	12.19	10.36	8.76	hypothetical protein	EIN_039260
EIN_040230_at	1.658	up	1.669	up	1.691	up	6.926	up	4.476	up	3.894	up	434.52	780.6	737.64	767.49	3026.85	2252.44	1739.13	8.74	9.47	9.48	9.5	11.53	10.9	10.7	NADP-dependent alcohol dehydrogenase, putative	EIN_040230	binding, catalytic activity, oxidoreductase activity, zinc ion binding
EIN_040770_at	1.734	down	1.138	down	1.859	down	5.652	up	55.781	up	82.266	up	26.57	17.18	24.25	13.13	191.1	1525.67	1889.03	4.52	3.72	4.33	3.62	7.02	10.32	10.88	protein serine/threonine kinase, putative	EIN_040770	ATP binding, protein kinase activity, protein serine/threonine kinase activity, protein tyrosine kinase activity
EIN_040890_at	1.048	up	2.119	up	2.933	up	4.606	up	16.363	up	17.655	up	61.75	51.92	103.89	144.17	245.47	983.28	990.24	5.61	5.68	6.69	7.16	7.81	9.64	9.75	hypothetical protein	EIN_040890
EIN_040990_at	1.553	up	1.037	up	1.776	down	107.244	up	114.876	up	50.086	up	61.72	107.88	55.36	28.88	5522.28	5738.44	2636.64	5.63	6.26	5.68	4.8	12.37	12.47	11.27	chitin binding lectin, putative	EIN_040990
EIN_047480_at	2.945	up	2.733	up	2.835	up	6.504	up	2.27	up	1.026	down	232.39	629.99	685.12	604.3	1417.93	712.5	237.39	7.72	9.28	9.17	9.22	10.42	8.9	7.68	hypothetical protein	EIN_047480
EIN_047810_at	1.277	up	4.087	up	4.579	up	19.388	up	7.991	up	4.5	up	39.73	46.66	159.5	175.4	706.11	298.03	165.2	5.18	5.54	7.21	7.38	9.46	8.18	7.35	dual specificity protein phosphatase, putative	EIN_047810	protein tyrosine/serine/threonine phosphatase activity
EIN_047820_at	1.505	down	1.193	down	1.32	down	8.805	up	5.059	up	4.63	up	310.02	207.26	266.73	238.01	2994.79	1945.99	1722.06	8.26	7.67	8.01	7.86	11.4	10.6	10.48	DNA mismatch repair protein MsH2, putative	EIN_047820	ATP binding, mismatched DNA binding
EIN_047890_at	1.152	down	1.526	down	1.084	down	8.341	up	4.583	up	2.757	up	128.63	129.58	96.92	125.93	1150.91	616.23	357.58	6.97	6.77	6.36	6.86	10.03	9.17	8.44	hypothetical protein	EIN_047890	heme binding, nuclease activity
EIN_050330_at	1.341	down	1.323	down	1.665	up	19.786	up	21.478	up	16.7	up	383.86	306.75	366.57	642.05	7665.92	8174	6911.7	8.55	8.12	8.14	9.28	12.85	12.97	12.61	ankyrin repeat-containing protein, putative	EIN_050330
EIN_050930_at	2.004	up	1.496	up	1.141	up	35.193	up	6.035	up	2.591	up	77.45	146.94	110.47	84.26	2610.7	438.01	189.34	6.17	7.18	6.75	6.36	11.31	8.77	7.55	hypothetical protein	EIN_050930
EIN_051570_at	1.866	up	1.75	down	1.178	down	3.902	up	1.276	up	2.367	down	514.81	933.59	291.69	423.04	1941.37	691.91	217.97	8.96	9.86	8.15	8.72	10.92	9.31	7.71	2-deoxyglucose-6-phosphate phosphatase, putative	EIN_051570	catalytic activity
EIN_052080_at	1.753	down	2.235	down	2.45	up	58.71	up	18.207	up	7.504	up	34.03	17.68	22.35	77.62	1840	804.24	287.53	4.93	4.12	3.77	6.22	10.81	9.12	7.84	hypothetical protein	EIN_052080
EIN_052480_at	2.349	up	2.279	up	3.729	up	4.219	up	2.051	up	1.199	up	236.78	658.74	579.14	903.34	1001.03	499.53	284.33	7.89	9.12	9.07	9.78	9.96	8.92	8.15	hypothetical protein	EIN_052480	protein binding
EIN_052490_at	2.015	down	1.631	down	1.317	down	39.32	up	14.326	up	5.702	up	34.73	16.77	20.58	25.95	1323.41	810.42	260.82	5.06	4.05	4.35	4.66	10.36	8.9	7.57	hypothetical protein	EIN_052490	transcription factor activity
EIN_053070_at	4.616	up	1.229	up	1.546	up	9.427	up	40.838	up	65.288	up	127.46	483.32	129.93	169.58	1031.76	4829.81	7174.03	6.7	8.91	7	7.33	9.94	12.06	12.73	hypothetical protein	EIN_053070
EIN_053200_at	1.967	up	1.854	up	1.126	up	64.626	up	44.285	up	35.379	up	93.01	188.62	166.64	105.66	5605.62	3507.88	2792.6	6.3	7.28	7.19	6.47	12.31	11.77	11.44	hypothetical protein	EIN_053200
EIN_053250_at	1.426	up	1.998	up	4.067	up	10.989	up	4.936	up	2.628	up	25.88	36.77	54.62	115.45	284.24	153.36	71.09	4.67	5.18	5.67	6.69	8.13	6.97	6.06	hypothetical protein	EIN_053250	transporter activity
EIN_053400_at	1.857	down	1.99	down	1.569	down	17.986	up	27.449	up	25.394	up	266.4	142.64	134.7	192.3	4956.2	7202.63	7039	8.01	7.12	7.02	7.36	12.18	12.79	12.68	hypothetical protein	EIN_053400
EIN_053730_at	1.016	up	1.131	up	1.397	up	11.905	up	9.867	up	9.939	up	465.16	405.27	405.13	505.3	4667.26	4179.63	4201.79	8.47	8.5	8.65	8.96	12.05	11.78	11.79	hypothetical protein	EIN_053730
EIN_054420_at	1.046	up	1.301	up	1.746	up	5.425	up	5.19	up	3.255	up	216.24	212.12	273.78	347.34	1057.15	1002.4	625	7.58	7.64	7.96	8.38	10.02	9.96	9.28	hypothetical protein, conserved	EIN_054420
EIN_054520_at	1.304	up	1.218	up	1.536	up	6.089	up	19.498	up	33.713	up	267.61	288.12	261.43	325.04	1375.92	5112.83	7217.61	7.65	8.03	7.94	8.27	10.26	11.94	12.73	exodeoxyribonuclease, putative	EIN_054520	DNA binding, catalytic activity, nuclease activity
EIN_054680_at	1.228	down	1.584	up	1.541	up	15.661	up	11.092	up	7.512	up	13.04	12.05	23.05	20.47	196.02	144.04	96.37	3.64	3.35	4.31	4.27	7.61	7.12	6.55	hypothetical protein	EIN_054680
EIN_056420_at	1.34	up	1.959	up	2.826	up	4.135	up	1.462	up	2.117	down	344.68	443.94	642.48	999.09	1366.76	480.98	155.84	8.36	8.78	9.33	9.86	10.4	8.9	7.27	hypothetical protein	EIN_056420
EIN_056560_at	1.552	down	1.038	down	1.704	up	7.965	up	6.353	up	6.566	up	207.68	131.81	196.93	348.53	1646.64	1310.79	1348.82	7.67	7.04	7.62	8.44	10.67	10.34	10.39	Rho/RAC guanine nucleotide exchange factor, putative	EIN_056560	Rho guanyl-nucleotide exchange factor activity, zinc ion binding
EIN_057470_at	1.027	up	1.219	up	1.674	up	94.476	up	22.92	up	7.478	up	17.78	20.91	21.98	30.82	1867.84	673.96	157.93	4.13	4.17	4.42	4.87	10.69	8.65	7.03	hypothetical protein	EIN_057470
EIN_057480_at	1.204	up	1.438	up	1.723	up	14.828	up	13.191	up	11.79	up	248.32	271.53	323.82	382.75	3388.01	2980.42	2644.55	7.79	8.06	8.31	8.57	11.68	11.51	11.35	hypothetical protein	EIN_057480
EIN_057510_at	1.361	up	2.522	down	1.597	down	8.416	up	1.376	up	1.018	up	400.82	431.54	124.21	401.96	2664.37	493.18	334.16	8.29	8.73	6.95	7.61	11.36	8.75	8.31	malate dehydrogenase, putative	EIN_057510	oxidoreductase activity
EIN_057800_at	1.437	up	1.461	up	1.064	up	17.448	up	14.84	up	17.004	up	269.05	395.58	392.7	288.9	4785.69	4260.71	4700.04	8.06	8.59	8.61	8.15	12.19	11.96	12.15	hypothetical protein	EIN_057800
EIN_057930_at	2.314	up	3.387	up	3.162	up	8.505	up	6.014	up	4.829	up	103.96	199.43	290.4	270.44	767.2	514.15	415.06	6.41	7.62	8.17	8.07	9.49	9	8.68	hypothetical protein	EIN_057930
EIN_058340_at	1.003	up	2.089	up	3.161	up	11.955	up	5.67	up	2.029	up	518.43	524.21	1087.77	1705.34	5949.76	3477.48	1152.1	8.94	8.94	10	10.6	12.52	11.44	9.96	hypothetical protein	EIN_058340
EIN_058620_at	1.094	up	1.246	up	1.516	up	85.039	up	75.798	up	39.501	up	90.89	110.18	95.09	124.17	6723.59	5627.31	2925.47	6.21	6.34	6.52	6.81	12.62	12.45	11.51	chitin binding lectin, putative	EIN_058620
EIN_058830_at	1.13	down	1.238	down	1.724	down	4.138	up	4.83	up	4.222	up	183.68	168.4	167.06	106.6	759.78	855.41	825.08	7.47	7.29	7.16	6.68	9.52	9.74	9.55	hypothetical protein, conserved	EIN_058830
EIN_058860_at	2.559	up	2.864	up	1.816	up	20.73	up	4.532	up	2.827	up	212.69	494.05	553.09	356.42	4056.34	894.71	567.52	7.59	8.94	9.11	8.45	11.96	9.77	9.09	hypothetical protein	EIN_058860
EIN_058910_at	2.809	up	7.17	up	8.337	up	20.729	up	8.794	up	4.081	up	241.96	358.76	915.88	1017.32	2619.8	1064.17	494.07	6.91	8.4	9.75	9.97	11.28	10.04	8.94	pyruvate-flavodoxin oxidoreductase, putative	EIN_058910	catalytic activity, electron carrier activity, iron ion binding, iron-sulfur cluster binding, oxidoreductase activity, thiamin pyrophosphate binding
EIN_058960_at	1.36	down	1.018	down	1.932	up	8.847	up	2.117	up	1.005	up	112.94	87.79	111.44	227.05	996.62	242.29	116.56	6.81	6.36	6.78	7.76	9.95	7.89	6.81	hypothetical protein	EIN_058960
EIN_058970_at	1.382	up	1.537	up	1.219	up	19.658	up	5.708	up	1.988	up	225.2	322.83	337.54	248.73	4019.98	1491.67	418.64	7.65	8.12	8.27	7.94	11.95	10.16	8.64	hypothetical protein	EIN_058970
EIN_059080_at	1.514	down	1.161	down	1.168	down	4.234	up	3.72	up	3.465	up	379.8	253.05	328.94	327.63	1634.92	1474.84	1318.32	8.57	7.97	8.35	8.34	10.65	10.46	10.36	interferon-induced, double-stranded RNA-activated protein kinase, putative	EIN_059080	ATP binding, protein kinase activity, protein serine/threonine kinase activity, protein tyrosine kinase activity
EIN_059180_at	1.466	up	1.126	up	2.371	up	8.909	up	3.523	up	1.576	up	200.97	298.76	207.19	439.1	1590.76	715.46	284.66	7.48	8.03	7.65	8.72	10.63	9.3	8.14	hypothetical protein	EIN_059180	RNA binding, ribonuclease activity
EIN_059320_at	1.023	up	1.109	up	1.376	down	5.87	up	3.292	up	2.088	up	81.01	98.43	95.17	59.66	488.76	291.91	168.9	6.34	6.37	6.48	5.88	8.89	8.05	7.4
EIN_059550_at	1.061	down	1.103	up	1.103	up	5.409	up	1.803	up	1.197	down	570.02	522.4	610.67	612.52	3067.03	997.71	470.6	9.11	9.02	9.25	9.25	11.54	9.96	8.85	hypothetical protein	EIN_059550	binding
EIN_059630_at	1.495	up	1.047	up	1.253	up	7.729	up	10.412	up	9.37	up	200.19	188.29	137.86	173.22	994.16	1331.16	1107.07	6.88	7.46	6.94	7.2	9.83	10.26	10.11	tetratricopeptide repeat protein, tpr, putative	EIN_059630
EIN_059810_at	1.904	down	1.988	down	1.53	down	7.596	up	3.867	up	2.934	up	188.16	88.23	82.84	105.23	1235.21	625.82	541.35	7.32	6.39	6.33	6.71	10.25	9.27	8.88	hypothetical protein	EIN_059810	binding
EIN_059930_at	1.069	down	1.053	up	3.18	up	40.458	up	15.721	up	99.923	up	45.17	35.74	40.9	127.81	1573.23	621.52	4285.68	5.23	5.13	5.3	6.9	10.57	9.2	11.87	hypothetical protein	EIN_059930
EIN_060080_at	1.215	down	1.34	up	1.255	up	29.267	up	26.341	up	26.64	up	61.34	54.39	72.32	79.45	1901.28	1580.01	1485.26	5.75	5.47	6.17	6.07	10.62	10.47	10.48	hypothetical protein, conserved	EIN_060080
EIN_060100_at	1.18	down	1.029	up	2.883	up	24.257	up	5.6	up	1.836	up	44.43	40.68	45.95	127.03	1064.63	434.72	97.13	5.45	5.21	5.49	6.98	10.05	7.93	6.33	hypothetical protein, conserved	EIN_060100	GTP binding, GTPase activity, protein binding
EIN_060240_at	1.072	up	1.071	down	1.42	down	5.766	up	7.995	up	8.925	up	166.62	176.68	159.7	125.6	1030.81	1339.17	1480.51	7.36	7.46	7.26	6.86	9.89	10.36	10.52	Rho GTPase-activating protein, putative	EIN_060240
EIN_060270_at	1.07	up	1.256	down	1.011	down	12.667	up	94.155	up	96.856	up	18.25	19.63	15.94	18.28	330.44	2211.77	1826.47	4.18	4.27	3.85	4.16	7.84	10.73	10.77
EIN_060340_at	1.866	up	1.973	up	2.848	up	142.228	up	40.178	up	17.044	up	35.14	71.01	70.89	103.47	4836.96	1544.57	594.63	5.07	5.97	6.05	6.58	12.22	10.39	9.16	casein kinase, putative	EIN_060340	ATP binding, protein kinase activity, protein serine/threonine kinase activity, protein tyrosine kinase activity
EIN_060370_at	1.286	up	1.271	up	2.75	up	14.437	up	24.084	up	27.328	up	207.76	177.35	172.1	380.37	1957.83	3379.9	3696.47	7.07	7.43	7.42	8.53	10.92	11.66	11.84	hypothetical protein	EIN_060370
EIN_060390_at	2.106	up	2.206	up	2.077	up	4.379	up	9.279	up	16.773	up	105.34	225.47	233.93	221.49	482.16	978.14	1764.6	6.71	7.79	7.86	7.77	8.85	9.93	10.78	hypothetical protein	EIN_060390
EIN_060760_at	4.723	down	2.85	down	2.174	up	25.036	up	5.11	up	1.914	up	40.38	8.56	14.22	88.98	1022.71	274.23	106.57	5.25	3.01	3.74	6.37	9.89	7.6	6.18	F-box/leucine rich repeat protein, putative	EIN_060760
EIN_061010_at	1.572	up	1.444	up	1.729	down	30.579	up	4.92	up	2.724	up	33.49	45.68	29.88	12.48	968.73	116.33	57.95	4.34	5	4.87	3.55	9.28	6.64	5.79	hypothetical protein, conserved	EIN_061010	GTP binding
EIN_065080_at	2.575	down	1.684	down	1.869	down	4.463	up	2.211	up	2.164	up	31.97	14.88	22.86	17.11	141.6	70.15	89.83	4.97	3.61	4.22	4.07	7.13	6.12	6.09	protein serine/threonine kinase, putative	EIN_065080
EIN_069880_at	1.145	down	1.145	up	1.554	up	146.824	up	179.108	up	171.166	up	84.9	42.89	77.55	79.95	6821.25	8053.78	8158.05	5.48	5.28	5.67	6.12	12.68	12.96	12.9	hypothetical protein	EIN_069880
EIN_069950_at	1.077	up	1.369	up	1.329	up	4.556	up	2.259	up	1.482	up	806.28	890.46	1127.22	1071.63	3706.07	1807.99	1267.3	9.61	9.72	10.07	10.02	11.8	10.79	10.18	3-ketoacyl-CoA synthase, putative	EIN_069950	acyltransferase activity, catalytic activity
EIN_070070_at	1.162	down	1.734	up	2.705	up	5.556	up	6.849	up	6.025	up	40.82	31	64.13	96.64	209.55	245.11	213.79	5.14	4.93	5.94	6.58	7.62	7.92	7.73	hypothetical protein	EIN_070070
EIN_070100_at	2.482	down	2.318	down	1.807	down	6.424	up	4.722	up	1.986	up	104.24	48.24	48.6	64.48	745.31	499.15	214.62	6.69	5.38	5.47	5.83	9.37	8.93	7.68	coiled-coil domain-containing protein, putative	EIN_070100	nucleic acid binding
EIN_072520_at	1.334	up	1.205	down	1.321	down	5.625	up	6.584	up	6.748	up	161.09	212.11	134.4	118.07	889.45	1202.33	1072.43	7.28	7.69	7.01	6.88	9.77	10	10.03	hypothetical protein	EIN_072520
EIN_072570_at	1.111	up	1.205	up	1.296	up	14.756	up	12.96	up	10.713	up	127.61	134.58	146.14	157.26	1841.28	1610.87	1300.48	6.92	7.07	7.19	7.29	10.8	10.61	10.34	hypothetical protein	EIN_072570
EIN_072760_at	1.066	up	1.007	down	1.325	down	6.288	up	4.959	up	2.111	up	77.71	82.9	77.66	62.24	493.43	506.8	202.72	6.26	6.36	6.25	5.86	8.92	8.57	7.34	trichohyalin, putative	EIN_072760
EIN_080320_at	1.422	down	1.632	down	1.396	up	10.085	up	12.474	up	14.348	up	79.1	62.09	47.26	107.9	815	1022.09	1431.25	6.25	5.75	5.55	6.73	9.59	9.89	10.1	hypothetical protein	EIN_080320
EIN_080360_at	1.406	up	1.701	up	1.976	up	8.816	up	1.635	up	1.468	down	293.99	441	497.95	573.57	2500.68	497.96	208.95	8.14	8.63	8.91	9.12	11.28	8.85	7.59	hypothetical protein	EIN_080360
EIN_080390_at	1.753	up	3.831	up	5.056	up	6.323	up	3.47	up	2.69	up	100.75	186.42	358.51	493.68	576.87	338.01	266.78	6.51	7.32	8.44	8.84	9.17	8.3	7.93	hypothetical protein	EIN_080390
EIN_081250_at	2.783	up	3.714	up	1.091	up	3.849	up	1.168	down	1.918	down	367.87	1059.05	1498.33	414.92	1412.49	359.36	215.14	8.52	9.99	10.41	8.64	10.46	8.29	7.58	protein ASC1, putative	EIN_081250
EIN_081400_at	1.315	up	1.388	down	1.205	up	27.611	up	7.065	up	2.412	up	95.66	133.97	66.47	114.23	2693.22	902.44	255.68	6.52	6.92	6.05	6.79	11.31	9.34	7.79	hypothetical protein, conserved	EIN_081400	protein binding
EIN_081470_at	1.027	down	1.183	up	1.308	up	9.234	up	2.508	up	1.265	up	119.91	115.96	164.56	156.38	1102.45	394.44	164.36	6.89	6.85	7.13	7.27	10.09	8.21	7.22	hypothetical protein	EIN_081470
EIN_081480_at	1.394	up	1.136	down	1.312	up	11.201	up	42.83	up	62.65	up	42.02	47.04	20.89	34.27	321.89	1191.61	1523.26	4.56	5.04	4.38	4.95	8.05	9.98	10.53	hypothetical protein	EIN_081480
EIN_081630_at	1.723	up	1.875	up	3.822	up	6.426	up	1.821	up	1.688	down	106.7	199.34	202.42	453.94	681.14	242.05	64.11	6.72	7.51	7.63	8.66	9.41	7.59	5.97	hypothetical protein	EIN_081630
EIN_081670_at	1.157	up	2.257	up	3.163	up	71.718	up	24.976	up	17.249	up	28.87	35.47	53.82	81.03	1777.42	598.93	397.4	4.52	4.73	5.7	6.18	10.69	9.16	8.63	hypothetical protein	EIN_081670
EIN_081790_at	1.57	up	2.238	up	4.445	up	6.617	up	2.598	up	1.555	up	68.32	103.62	172.44	326.06	435.52	199.2	106.91	6.03	6.68	7.19	8.18	8.76	7.41	6.67	hypothetical protein	EIN_081790
EIN_083000_at	1.721	up	1.592	up	2.694	up	5.176	up	4.994	up	4.225	up	125.67	179.74	162.2	277.88	528.24	521.3	414.68	6.61	7.39	7.28	8.04	8.98	8.93	8.69	phosphatidylinositol 3-kinase, putative	EIN_083000	1-phosphatidylinositol-3-kinase activity, binding, inositol or phosphatidylinositol kinase activity
EIN_083350_at	1.002	up	1.186	up	1.378	up	4.022	up	9.608	up	10.432	up	460.71	527.66	541.93	598.92	1776.53	3978.03	4571.12	8.66	8.66	8.91	9.12	10.67	11.92	12.04	zinc/cadmium resistance protein, putative	EIN_083350	cation transmembrane transporter activity
EIN_083840_at	2.15	down	1.446	down	1.355	up	5.251	up	4.822	up	6.316	up	583.24	453.48	560.54	790.86	3340.25	3428.86	4481.03	9.16	8.06	8.63	9.6	11.55	11.43	11.82	hypothetical protein	EIN_083840
EIN_084060_at	2.51	up	2.163	up	1.137	down	15.863	up	3.735	up	2.254	up	52.24	108.86	102.77	37.56	668.78	178.07	98.84	5.39	6.72	6.51	5.21	9.38	7.3	6.57	hypothetical protein	EIN_084060
EIN_084090_at	3.217	down	1.233	down	1.364	up	57.206	up	25.671	up	9.965	up	155.13	38.72	157.05	183.9	7289.12	3362.48	1238.88	6.94	5.26	6.64	7.39	12.78	11.62	10.26	hypothetical protein	EIN_084090
EIN_084170_at	1.348	up	1.894	up	1.805	up	183.551	up	136.684	up	76.532	up	39.41	58.84	74.16	69.5	7249.31	5269.79	2992.61	5.25	5.68	6.17	6.1	12.77	12.35	11.51	chitotriosidase-1 precursor, putative	EIN_084170	chitinase activity
EIN_086060_s_at	2.494	down	1.162	down	2.427	up	4.292	up	5.964	up	15.772	up	16.27	6.6	15.19	39.25	78.47	94.33	251.7	3.98	2.66	3.76	5.26	6.08	6.56	7.96	hypothetical protein, conserved	EIN_086060	hydrolase activity
EIN_089430_at	1.736	down	1.816	down	1.487	down	23.483	up	7.697	up	3.822	up	22.59	13.71	12.58	14.72	517.31	193.07	94.83	4.42	3.63	3.56	3.85	8.98	7.37	6.36	hypothetical protein	EIN_089430
EIN_089620_at	1.801	up	1.406	up	2.101	up	5.566	up	27.801	up	37.007	up	77.28	106.18	118.85	126.89	337.23	2021.19	2201.04	5.85	6.7	6.34	6.92	8.33	10.65	11.06	hypothetical protein	EIN_089620
EIN_092280_at	1.899	up	4.881	up	3.288	up	4.363	up	28.654	up	63.365	up	36.02	47.02	109.64	96.3	138.4	1364.24	1583.18	4.43	5.35	6.72	6.15	6.55	9.27	10.42	hypothetical protein	EIN_092280
EIN_092650_at	1.133	up	1.039	down	1.201	up	138.776	up	33.154	up	17.26	up	19.04	19.74	15.95	20.13	2294	547.68	291.02	4.04	4.22	3.99	4.31	11.16	9.09	8.15	hypothetical protein	EIN_092650
EIN_092870_at	2.78	down	1.246	up	2.136	up	29.448	up	7.643	up	2.861	up	183.07	63.4	223.27	362.82	5004.43	1315.82	497.46	7.36	5.88	7.67	8.45	12.24	10.29	8.87	hypothetical protein	EIN_092870
EIN_092930_s_at	1.236	down	1.058	up	1.816	up	23.457	up	10.883	up	4.183	up	428.79	347.56	444.57	751.24	10338	5203.52	1767.17	8.68	8.38	8.77	9.54	13.24	12.13	10.75	hypothetical protein	EIN_092930
EIN_092950_at	1.227	up	1.32	up	1.159	up	5.612	up	2.524	up	3.316	up	96.3	122.22	139.58	112.13	536.47	253.18	324.71	6.58	6.87	6.98	6.79	9.06	7.91	8.31	phospholipid-transporting ATPase, putative	EIN_092950	ATP binding, catalytic activity, magnesium ion binding, phospholipid-translocating ATPase activity
EIN_093040_at	1.062	down	1.554	up	1.345	up	9.196	up	5.897	up	2.235	up	114.17	119.95	182.62	153.96	1090.94	936.27	358.9	6.79	6.71	7.43	7.22	10	9.35	7.95	hypothetical protein, conserved	EIN_093040	ARF GTPase activator activity, zinc ion binding
EIN_093060_at	1.043	down	1.081	down	1.564	up	101.668	up	24.33	up	9.553	up	31.11	30.6	29.92	47.98	3338.8	842.52	313.18	4.94	4.88	4.82	5.58	11.6	9.54	8.19	hypothetical protein	EIN_093060
EIN_093930_at	1.681	up	1.528	up	1.105	up	4.452	up	2.141	up	4.294	up	1094.36	1745.38	1559.38	1132.38	4667.05	2173.29	5093.8	9.97	10.72	10.58	10.12	12.13	11.07	12.08	hypothetical protein	EIN_093930
EIN_094050_at	2.023	up	1.848	up	1.069	down	14.995	up	6.919	up	2.621	up	447.72	749.22	691.94	372.37	5629.03	2594.95	1050.81	8.49	9.51	9.38	8.4	12.4	11.28	9.88	ornithine decarboxylase, putative	EIN_094050	catalytic activity
EIN_094140_at	2.295	up	3.503	up	1.247	up	3.888	up	16.389	up	14.98	up	36.44	111.06	112.77	40.47	152.12	616.13	481.92	5	6.2	6.81	5.32	6.96	9.04	8.91	hypothetical protein	EIN_094140
EIN_094200_at	1.1	up	2.477	up	3.966	up	5.138	up	2.588	up	1.842	up	289.58	322.52	815.82	1187.07	1427.17	809.6	504.48	8.09	8.22	9.4	10.07	10.45	9.46	8.97	hypothetical protein	EIN_094200
EIN_094210_at	4.252	up	5.503	up	4.783	up	8.639	up	3.305	up	2.533	up	200.06	517.58	728.71	609.09	1037.67	397.51	327.05	6.91	9	9.37	9.17	10.02	8.63	8.25	DNA polymerase I, putative	EIN_094210	DNA binding, DNA-directed DNA polymerase activity
EIN_094300_at	1.701	up	1.518	up	2.134	up	4.51	up	3.188	up	2.314	up	101.53	174.72	155.94	211.12	442.87	313.56	231.85	6.62	7.38	7.22	7.71	8.79	8.29	7.83	hypothetical protein	EIN_094300
EIN_094410_at	1.141	down	1.074	down	1.115	up	3.956	up	8.269	up	7.951	up	329.88	294.26	306.73	370.88	1301.26	2846.68	2605.13	8.35	8.16	8.25	8.51	10.34	11.4	11.35	hypothetical protein	EIN_094410
EIN_094430_at	1.055	up	1.139	up	1.024	up	13.994	up	11.825	up	11.148	up	167.99	178.98	189.26	174.84	2545.14	2123.1	1901.05	7.37	7.44	7.55	7.4	11.17	10.93	10.85	hypothetical protein, conserved	EIN_094430	Rho guanyl-nucleotide exchange factor activity
EIN_094540_at	4.442	down	2.046	up	2.673	up	6.62	up	2.018	up	1.311	down	368.59	86.92	830.04	931.27	2332.18	926.81	338.35	8.44	6.29	9.47	9.86	11.17	9.45	8.05	hypothetical protein	EIN_094540
EIN_094780_at	1.203	up	1.3	up	1.59	up	16.723	up	19.019	up	23.009	up	253.63	304.32	308.83	380.93	3773.3	4605.75	5555.85	7.78	8.05	8.16	8.45	11.84	12.03	12.3	hypothetical protein	EIN_094780
EIN_094800_at	1.148	up	1.374	up	1.729	up	6.382	up	3.183	up	1.604	up	258.07	300.34	356.31	447.33	1669.8	852.07	428.12	8.01	8.21	8.46	8.8	10.68	9.68	8.69	ATP-dependent RNA helicase DHX8, putative	EIN_094800	ATP binding, helicase activity, nucleic acid binding, protein binding
EIN_094860_at	1.346	down	1.305	down	1.546	up	9.264	up	4.638	up	2.122	up	79.45	58.05	71.39	123.44	726	372.3	167.69	6.29	5.86	5.9	6.92	9.5	8.5	7.37	hypothetical protein, conserved	EIN_094860	ATP binding, protein kinase activity, protein serine/threonine kinase activity, protein tyrosine kinase activity
EIN_094890_at	1.31	up	1.442	up	1.486	up	18.073	up	12.509	up	11.103	up	237.56	310.94	305.09	304.56	3915.79	2585.84	2300.24	7.67	8.06	8.2	8.24	11.85	11.32	11.14	hypothetical protein	EIN_094890
EIN_095090_at	1.542	down	2.228	down	1.915	down	89.898	up	50.357	up	42.661	up	99.5	47.89	32.63	40.07	6845.28	3656.82	3372.26	6.18	5.55	5.02	5.24	12.67	11.83	11.59	hypothetical protein	EIN_095090
EIN_099260_at	1.363	down	1.148	down	2.232	up	13.752	up	5.685	up	2.244	up	224.82	171.95	198.7	510.43	3206.3	1277.94	506.45	7.81	7.36	7.61	8.97	11.59	10.31	8.97	ankyrin repeat-containing protein, putative	EIN_099260
EIN_099320_at	1.554	up	1.391	up	1.367	up	8.722	up	5.774	up	2.438	up	355.57	568.11	505.21	483.32	3075.1	2116.71	916.02	8.46	9.1	8.94	8.91	11.59	10.99	9.75	hypothetical protein	EIN_099320
EIN_099490_at	1.08	up	1.334	up	1.691	up	5.721	up	6.608	up	7.154	up	754.11	820.43	1009.17	1389.72	4354.77	5201.71	5732.75	9.55	9.66	9.96	10.31	12.06	12.27	12.39	hypothetical protein	EIN_099490
EIN_099530_at	1.152	down	1.195	up	1.868	up	24.047	up	7.963	up	3.788	up	221.43	189.22	291.94	409.47	5370.98	1792.2	885.48	7.75	7.55	8.01	8.65	12.34	10.74	9.67	hypothetical protein	EIN_099530
EIN_099620_at	1.59	up	1.171	up	1.342	up	5.946	up	2.823	up	2.121	up	527.44	667.94	486.84	564.24	2517.93	1184.32	904.1	8.7	9.37	8.93	9.12	11.27	10.19	9.78	DNA polymerase, putative	EIN_099620	DNA binding, DNA-directed DNA polymerase activity, nucleic acid binding, nucleotide binding
EIN_099640_at	1.2	down	1.549	down	1.95	down	6.138	up	2.68	up	1.834	up	514.47	421.64	330.48	262.52	3250.99	1363.46	930.53	8.98	8.72	8.35	8.02	11.6	10.4	9.86	hypothetical protein	EIN_099640
EIN_099680_at	1.196	down	2.738	up	1.962	up	68.608	up	79.654	up	80.404	up	130.22	104.6	410.03	257.75	8201.07	9213.52	9740.59	6.83	6.57	8.28	7.8	12.93	13.14	13.16	hypothetical protein	EIN_099680
EIN_100250_at	1.237	down	1.237	down	1.237	down	34.782	up	97.973	up	96.697	up	6.31	5	5	5	249.74	667.79	601.32	2.63	2.32	2.32	2.32	7.75	9.24	9.22	hypothetical protein, conserved	EIN_100250
EIN_101360_at	1.127	up	1.686	up	3.127	up	4.996	up	3.417	up	3.143	up	657.2	719.57	1066.86	2078.56	3090.27	2168.33	2007.38	9.27	9.45	10.03	10.92	11.59	11.04	10.92	hypothetical protein	EIN_101360
EIN_101380_at	1.4	down	1.032	down	1.538	up	10.349	up	2.699	up	1.014	up	103.73	74.59	101.27	235.3	1075.23	353.34	117.67	6.68	6.19	6.63	7.3	10.05	8.11	6.7	hypothetical protein, conserved	EIN_101380
EIN_101390_at	1.2	up	2.021	up	2.767	up	39.362	up	8.242	up	4.06	up	10.06	11.6	20.67	64.8	359.22	98.85	41.76	3.16	3.42	4.17	4.63	8.46	6.2	5.18	sarcolemmal membrane-associated protein, putative	EIN_101390
EIN_101700_at	1.197	up	1.16	up	1.346	up	27.117	up	27.212	up	17.953	up	310.6	353.46	336.23	381.87	8100.96	7969.87	5991.19	8.11	8.37	8.33	8.54	12.87	12.88	12.28	hypothetical protein	EIN_101700
EIN_103660_at	1.011	up	1.097	down	1.291	up	3.35	up	5.3	up	15.206	up	17.17	18.54	16	21.02	56.39	117.57	281.42	4	4.01	3.86	4.36	5.74	6.4	7.92	transcription factor MYB59, putative	EIN_103660	DNA binding
EIN_103820_at	1.33	down	1.072	down	1.306	up	88.274	up	146.33	up	180.307	up	28.37	17.95	23.42	32.3	2333.82	3556.38	4335.97	4.56	4.14	4.45	4.94	11.02	11.75	12.05	hypothetical protein	EIN_103820
EIN_104530_at	1.677	up	1.214	up	1.093	down	19.59	up	76.982	up	104.418	up	5.5	11	7.16	5	149.25	527.47	619.05	2.45	3.2	2.73	2.32	6.74	8.72	9.16	hypothetical protein	EIN_104530
EIN_104580_at	1.282	up	1.72	up	2.104	up	4.155	up	2.202	up	1.225	down	1324.31	1695.27	2211.26	2892.77	5468.1	3461.72	1214.34	10.32	10.68	11.11	11.4	12.38	11.46	10.03	tubulin alpha-1 chain, putative	EIN_104580	GTP binding, GTPase activity, structural molecule activity
EIN_104590_at	1.045	up	2.229	up	2.519	up	7.776	up	4.756	up	2.506	up	93.65	91.6	183.82	198.83	618.05	395.8	213.19	6.28	6.34	7.43	7.61	9.23	8.53	7.6	hypothetical protein	EIN_104590
EIN_104830_at	3.214	up	2.362	up	3.006	up	4.289	up	13.571	up	13.628	up	109.63	503.6	287.41	367.46	459.11	1737.86	1454.57	6.74	8.42	7.98	8.32	8.84	10.5	10.51	hypothetical protein	EIN_104830
EIN_104870_at	1.267	up	1.445	down	1.481	down	6.71	up	6.933	up	6.871	up	437.5	519.2	284.02	272.12	2689.33	2897.82	2799.75	8.64	8.99	8.11	8.08	11.39	11.44	11.43	hypothetical protein	EIN_104870
EIN_105400_at	1.083	up	1.446	up	1.893	up	140.667	up	90.196	up	28.056	up	52.04	52.26	70.34	100.7	7120.28	4393.27	1355.22	5.59	5.7	6.12	6.51	12.72	12.08	10.4	hypothetical protein	EIN_105400
EIN_105690_at	1.132	up	2.235	up	1.875	up	3.236	up	5.609	up	4.868	up	378.69	457.3	793.85	670.95	1207.3	2022.19	1735.97	8.47	8.65	9.63	9.38	10.16	10.96	10.75	myocyte-specific enhancer factor 2B, putative	EIN_105690	sequence-specific DNA binding, transcription factor activity
EIN_105850_at	1.988	up	1.566	up	2.17	up	4.983	up	9.803	up	13.334	up	58.46	100.78	77.95	110.27	252	687.43	704.69	5.63	6.63	6.28	6.75	7.95	8.93	9.37	hypothetical protein	EIN_105850
EIN_106570_at	1.071	up	1.083	up	2.044	up	4.73	up	7.944	up	7.839	up	130.36	139.14	180.69	267.64	609.72	1028.63	1048.93	6.99	7.09	7.11	8.02	9.23	9.98	9.96	hypothetical protein	EIN_106570
EIN_107320_at	4.778	up	3.164	up	5.69	up	61.826	up	87.302	up	90.376	up	25.48	118.39	69.05	138.85	1316.2	2102.92	2067.94	4.4	6.66	6.06	6.91	10.35	10.85	10.9	A/G-specific adenine DNA glycosylase, putative	EIN_107320	catalytic activity
EIN_107360_at	1.904	up	2.013	up	2.946	up	20.403	up	5.601	up	3.151	up	105.25	187.36	196.31	295.76	2089.71	550.98	315.58	6.61	7.53	7.61	8.16	10.96	9.09	8.26	hypothetical protein, conserved	EIN_107360
EIN_107580_at	2.19	down	1.242	up	1.343	up	14.983	up	6.493	up	5.407	up	141.14	59.96	214.41	212.41	1974.71	898.73	721.29	7	5.87	7.32	7.43	10.91	9.7	9.44	1-O-acylceramide synthase precursor, putative	EIN_107580	phosphatidylcholine-sterol O-acyltransferase activity
EIN_107750_at	2.744	up	2.995	up	4.076	up	8.273	up	2.498	up	1.278	up	81.11	140.02	159.92	208.47	440.39	159.01	73.73	5.67	7.13	7.25	7.7	8.72	6.99	6.02	ubiquitination factor E4, putative	EIN_107750	protein binding, ubiquitin-protein ligase activity, ubiquitin-ubiquitin ligase activity
EIN_107760_at	1.58	up	1.9	up	2.27	up	21.562	up	5.804	up	2.239	up	87.75	117.32	139.96	162.71	1540.51	410.42	160.22	6.14	6.8	7.06	7.32	10.57	8.67	7.3	ubiquitin specific protease, putative	EIN_107760	ubiquitin thiolesterase activity
EIN_107840_at	2.267	up	1.162	down	1.104	down	244.017	up	91.119	up	48.842	up	11.48	29.25	9.8	10.98	3044.11	1017.75	553.32	3.42	4.6	3.21	3.28	11.35	9.93	9.03	hypothetical protein	EIN_107840
EIN_107880_at	1.071	up	2.485	up	2.245	up	10.327	up	5.605	up	2.525	up	250.36	209.24	478.51	441.05	1960.14	1061.31	484.56	7.56	7.66	8.88	8.73	10.93	10.05	8.9	impact, putative	EIN_107880
EIN_107990_at	1.557	down	1.768	down	1.366	up	6.512	up	2.932	up	2.381	up	408.25	254.17	227.61	550.04	2592.15	1333.49	950.88	8.62	7.98	7.8	9.07	11.33	10.18	9.87	hypothetical protein	EIN_107990	nucleic acid binding
EIN_108190_at	1.21	down	1.024	down	1.099	up	9.679	up	9.673	up	8.584	up	428.08	358.43	420.05	467.55	4326.13	4303.42	3959.14	8.73	8.45	8.7	8.87	12	12	11.83	U1 small nuclear ribonucleoprotein 70 kDa, putative	EIN_108190	nucleic acid binding
EIN_108210_at	1.109	down	1.542	up	1.383	up	25.72	up	12.142	up	10.9	up	147.03	110.43	185.4	166.85	2886.73	1338.57	1198.84	6.77	6.62	7.39	7.24	11.45	10.37	10.21	hypothetical protein	EIN_108210
EIN_108430_at	1.647	down	1.086	up	3.453	up	15.505	up	38.723	up	45.585	up	8.88	5.19	9.37	37.59	134.78	366.21	396.76	3.09	2.37	3.21	4.88	7.05	8.37	8.6	hypothetical protein	EIN_108430
EIN_108550_at	2.284	up	1.164	down	1.626	down	9.478	up	3.313	up	1.292	up	67.29	143.97	56.09	43.24	615.65	355.85	109.48	5.92	7.12	5.71	5.22	9.17	7.65	6.29	hypothetical protein	EIN_108550
EIN_108960_at	1.322	down	1.299	up	2.102	up	7.15	up	4.4	up	3.033	up	32.13	21.65	35.45	60.79	195.11	117.22	81.3	4.72	4.32	5.1	5.8	7.56	6.86	6.32	hypothetical protein	EIN_108960
EIN_109510_at	1.645	down	1.517	down	1.351	up	64.701	up	58.738	up	55.76	up	26.8	16.24	15.97	31.46	1626.96	1472.31	1432.13	4.53	3.81	3.93	4.96	10.54	10.41	10.33
EIN_110060_at	1.52	up	1.094	up	1.519	up	14.039	up	6.871	up	8.596	up	312.42	310.94	227.08	315.7	2962.71	1626.49	1997.23	7.67	8.28	7.8	8.28	11.49	10.46	10.78	WD repeat-containing protein 40A, putative	EIN_110060
EIN_110230_at	1.73	down	3.994	down	1.116	down	6.84	up	27.987	up	38.696	up	27.73	17.09	5.72	25.18	167.35	639.54	924.75	4.49	3.7	2.5	4.33	7.27	9.3	9.77	hypothetical protein	EIN_110230
EIN_110760_at	1.463	down	1.374	down	1.139	up	293.022	up	113.413	up	59.355	up	16.78	10.46	11.62	21.87	4594.38	1592.77	835.28	3.76	3.21	3.3	3.95	11.96	10.59	9.65	hypothetical protein	EIN_110760
EIN_110770_at	1.033	up	2.112	up	2.866	up	4.033	up	2.214	up	1.474	up	448.82	456.68	994.34	1326.92	1785.92	1061.51	679.35	8.79	8.83	9.87	10.31	10.8	9.93	9.35	hypothetical protein	EIN_110770
EIN_110870_at	1.083	up	3.242	up	2.893	up	5.001	up	6.849	up	9.566	up	512.25	675.85	1679.59	1555.73	2430.21	4186.92	5244.4	8.92	9.04	10.62	10.45	11.24	11.7	12.18	hypothetical protein	EIN_110870
EIN_110880_at	1.126	down	1.385	down	3.14	up	8.813	up	13.44	up	5.201	up	20.95	21.8	14.47	103.73	183.7	246.92	96.21	4.17	4	3.7	5.82	7.31	7.92	6.55	hypothetical protein	EIN_110880
EIN_111030_at	1.156	up	1.391	up	1.92	up	6.899	up	12.894	up	24.037	up	184.43	198.1	212.52	293.93	1156.58	2721.13	4185.21	7.23	7.44	7.71	8.17	10.02	10.92	11.82	hypothetical protein	EIN_111030
EIN_111090_at	1.378	down	1.037	down	3.911	up	52.526	up	51.525	up	43.169	up	119.18	71.21	140.29	398.67	5226.74	5008.54	4339.64	6.6	6.14	6.55	8.57	12.32	12.29	12.03	2-Cys peroxiredoxin BAS1, chloroplast precursor, putative	EIN_111090	antioxidant activity, oxidoreductase activity
EIN_111170_at	1.339	down	2.653	down	1.378	down	16.111	up	4.092	up	1.492	up	129.16	70.04	48.55	99.75	1847.73	545.35	157.56	6.52	6.09	5.11	6.05	10.53	8.55	7.09	hypothetical protein	EIN_111170
EIN_111270_at	1.126	up	2.626	up	3.596	up	9.979	up	7.875	up	6.219	up	399.09	493.48	1074.48	1583.34	4003.19	3138.43	2538.9	8.63	8.81	10.03	10.48	11.95	11.61	11.27	zinc finger protein DHHC domain containing protein, putative	EIN_111270	zinc ion binding
EIN_111460_at	2.724	up	4.357	up	7.031	up	8.816	up	5.836	up	4.822	up	196.94	292.79	466.09	750.76	920.4	669.21	525.45	6.69	8.14	8.81	9.5	9.83	9.24	8.96	protein phosphatase 1E, putative	EIN_111460	catalytic activity
EIN_111620_at	1.076	down	1.196	down	1.024	up	15.216	up	9.714	up	5.697	up	210.11	196.17	196.36	215.67	3200.61	2054.2	1195.44	7.71	7.6	7.45	7.74	11.64	10.99	10.22	hypothetical protein	EIN_111620
EIN_111650_at	2.723	down	1.651	down	1.164	down	10.29	up	14.888	up	15.767	up	108.29	37.86	62.1	95.58	1128.14	1750.69	1701.65	6.67	5.22	5.94	6.45	10.03	10.56	10.64	hypothetical protein	EIN_111650	phosphoinositide binding, protein binding
EIN_111660_at	2.137	down	2.169	down	1.322	up	20.692	up	6.167	up	3.752	up	136.09	64.37	62.7	196.17	2919.37	840.46	506.83	7.08	5.98	5.96	7.48	11.45	9.7	8.99	acetylornithine deacetylase, putative	EIN_111660	hydrolase activity, metallopeptidase activity, protein dimerization activity
EIN_112040_at	1.016	down	1.224	down	4.842	up	11.524	up	6.289	up	1.42	up	14.54	11.33	8.58	56.49	118.32	68.82	16.14	3.35	3.32	3.05	5.62	6.87	6	3.85
EIN_112050_at	1.633	down	3.357	down	1.339	down	6.961	up	2.193	up	1.229	down	138.01	84.95	36.5	79.83	798.65	328.71	88.59	6.66	5.95	4.91	6.24	9.46	7.79	6.36	hypothetical protein, conserved	EIN_112050
EIN_112260_at	1.561	up	1.501	up	1.386	up	4.695	up	4.53	up	5.167	up	690.53	1013.27	966.33	904.52	3172.18	3229.17	3512.45	9.32	9.97	9.91	9.79	11.55	11.5	11.69	serine/threonine protein kinase, putative	EIN_112260	ATP binding, protein kinase activity, protein serine/threonine kinase activity, protein tyrosine kinase activity
EIN_112320_at	1.42	down	1.682	down	1.458	up	5.332	up	8.422	up	7.016	up	157.84	80.04	68.6	185.94	634.7	869.35	784.05	6.69	6.18	5.94	7.23	9.1	9.76	9.5	hypothetical protein	EIN_112320
EIN_113010_at	1.513	up	2.342	up	1.23	up	4.302	up	1.185	up	1.09	down	148.15	231.05	358	175.69	634.65	169.6	130.31	7.14	7.74	8.37	7.44	9.24	7.38	7.01	williams-beuren syndrome critical region protein, putative	EIN_113010
EIN_119060_at	1.658	up	2.438	up	1.211	up	4.556	up	1.37	up	1.736	down	587.84	950.3	1364.26	754	2559.56	835.21	321.48	9.12	9.85	10.4	9.39	11.31	9.57	8.32	cullin-4B, putative	EIN_119060	ubiquitin protein ligase binding
EIN_119190_at	1.085	down	1.11	up	1.168	up	4.805	up	2.698	up	1.828	up	19.39	17.87	22.65	22.53	94.56	82.67	46.76	4.26	4.14	4.41	4.48	6.52	5.69	5.13	hypothetical protein	EIN_119190
EIN_124200_at	1.339	down	1.764	down	2.053	down	5.268	up	2.893	up	2.21	up	66.86	44.3	37.7	29.23	266.5	119.13	92.62	5.34	4.92	4.52	4.3	7.73	6.87	6.48	caldesmon, putative	EIN_124200	nucleic acid binding, zinc ion binding
EIN_124280_at	1.783	up	2.64	up	2.548	up	29.411	up	12.005	up	5.261	up	58.07	83.27	124.9	122.82	1369.42	553.56	242.15	5.52	6.35	6.92	6.87	10.4	9.1	7.91	hypothetical protein	EIN_124280
EIN_128010_s_at	1.23	down	2.765	up	2.677	up	14.082	up	4.48	up	1.502	up	122.4	118.04	317.92	325.31	1631.77	677.32	172.44	6.83	6.53	8.3	8.25	10.65	9	7.42	hypothetical protein	EIN_128010	nucleotide binding
EIN_133520_at	2.554	up	3.007	up	4.314	up	15.147	up	5.236	up	2.185	up	75.13	130.89	150.06	210.26	761.05	284.22	109.05	5.6	6.95	7.19	7.71	9.52	7.99	6.73	hypothetical protein	EIN_133520
EIN_133660_at	2.534	down	1.152	up	3.202	up	155.496	up	57.424	up	25.49	up	39.35	15.56	57.27	116.62	5854.01	2254.61	941.54	5.15	3.81	5.35	6.83	12.43	10.99	9.82	hypothetical protein	EIN_133660
EIN_134680_s_at	1.287	down	1.749	up	1.68	up	3.871	up	2.735	up	1.278	up	611.17	477.4	1326.7	914.18	2097.42	2005.88	737.76	9	8.64	9.81	9.75	10.95	10.45	9.36	proliferation-associated protein 2G4, putative	EIN_134680
EIN_135040_at	1.126	down	1.462	up	1.22	up	7.898	up	4.854	up	4.415	up	101.8	88.8	147.55	123.76	843.86	558.62	456.25	6.63	6.46	7.18	6.91	9.61	8.91	8.77	hypothetical protein	EIN_135040
EIN_135440_at	2.681	up	2.411	up	5.87	up	13.584	up	13.441	up	13.287	up	290.28	303.17	289.31	663.49	1536.58	1526.84	1504.7	6.82	8.24	8.09	9.37	10.58	10.57	10.55	protein TRANSPARENT TESTA GLABRA, putative	EIN_135440
EIN_135510_at	2.183	down	1.325	up	1.615	up	11.161	up	3.949	up	1.184	up	72.84	33.38	152.9	116.34	800.48	315.28	108.58	6.15	5.02	6.55	6.84	9.63	8.13	6.39	hypothetical protein	EIN_135510	binding
EIN_135990_at	1.254	up	2.469	up	3.372	up	8.571	up	3.237	up	1.286	up	50.48	61.11	114.97	164.43	386.75	162.62	58.49	5.49	5.82	6.79	7.24	8.59	7.18	5.85	hypothetical protein	EIN_135990
EIN_136190_at	1.269	up	1.116	down	1.016	up	138.512	up	47.469	up	19.026	up	21.89	27.82	20.01	22.48	3102.72	1047.94	431.43	4.43	4.78	4.28	4.46	11.55	10	8.68	hypothetical protein	EIN_136190	binding
EIN_136650_at	1.314	down	1.235	down	1.361	down	51.338	up	25.09	up	10.402	up	192.32	110.2	76.05	80.65	5059.47	2739.23	1203.01	6.54	6.14	6.23	6.09	12.22	11.19	9.92	ankyrin repeat-containing protein, putative	EIN_136650
EIN_136750_at	2.316	up	2.367	up	8.414	up	14.116	up	8.502	up	3.582	up	634.75	894.38	933.77	3262.55	5563.9	3571.38	1381.33	8.58	9.79	9.82	11.65	12.39	11.66	10.42	glucosamine--fructose-6-phosphate aminotransferase [isomerizing], putative	EIN_136750	sugar binding
EIN_136760_at	1.317	down	1.048	down	1.836	up	29.437	up	6.749	up	2.074	up	152.57	126.47	146.08	288.47	4452.21	1637.58	372.98	7.23	6.83	7.16	8.1	12.11	9.98	8.28	hypothetical protein	EIN_136760
EIN_136920_at	1.276	down	1.113	down	1.083	up	10.902	up	3.843	up	6.379	up	170.15	132.94	163.22	194.9	1930.62	711.68	1271.26	7.34	6.99	7.18	7.45	10.78	9.28	10.01	ADP-ribosylation factor, arf, putative	EIN_136920	GTP binding
EIN_137380_at	1.339	up	1.724	down	1.436	up	8.947	up	4.545	up	2.09	up	194.32	266.04	124.62	237.07	1500.18	751.64	345.63	7.36	7.78	6.58	7.88	10.52	9.55	8.43	meiotic recombination protein SPO11, putative	EIN_137380	ATP binding, DNA binding, catalytic activity
EIN_137520_at	2.451	up	3.464	up	1.691	up	4.616	up	7.657	up	3.704	up	33.91	81.35	110.95	59.35	157	254.03	122.55	4.99	6.28	6.78	5.75	7.19	7.92	6.88	cation transporter, putative	EIN_137520	cation transmembrane transporter activity
EIN_137620_at	1.955	up	1.199	up	1.09	up	416.889	up	413.536	up	537.986	up	11.28	22.17	14.12	12.44	4849.5	5290.82	6951.79	3.47	4.43	3.73	3.59	12.17	12.16	12.54	hypothetical protein, conserved	EIN_137620
EIN_137710_at	1.334	up	2.75	up	2.325	up	19.89	up	4.88	up	2.471	up	77.52	57.7	124.98	102.05	956.1	204.41	106.68	5.32	5.74	6.78	6.54	9.63	7.61	6.63	hypothetical protein	EIN_137710
EIN_146250_at	1.049	up	1.009	up	1.342	up	15.118	up	6.296	up	2.667	up	43.28	46.13	41.52	55.22	625.6	442.08	134.85	5.35	5.42	5.36	5.77	9.27	8	6.76	DNA double-strand break repair Rad50 ATPase, putative	EIN_146250
EIN_146610_at	1.333	up	1.819	up	1.823	up	6.396	up	10.379	up	8.715	up	241.12	298.77	400.83	403.51	1453.63	2539.91	1976.54	7.78	8.19	8.64	8.65	10.46	11.16	10.9	hypothetical protein	EIN_146610	protein binding, zinc ion binding
EIN_146690_at	1.482	up	1.181	up	1.209	up	58.795	up	20.209	up	7.411	up	67.98	129.69	83.27	83.66	4304.11	1511.03	517.88	6.08	6.65	6.32	6.35	11.96	10.42	8.97	AMP dependent ligase/synthetase, putative	EIN_146690	catalytic activity
EIN_146740_at	1.229	up	1.141	up	1.173	up	8.677	up	16.26	up	19.794	up	11.99	14.91	13.7	17.98	103.09	228.51	260.44	3.57	3.86	3.75	3.8	6.68	7.59	7.87	hypothetical protein	EIN_146740
EIN_146940_at	1.267	down	1.321	down	3.182	up	61.496	up	25.401	up	11.877	up	47.75	37.93	35.2	148.84	2884.61	1368.98	605.97	5.53	5.19	5.13	7.2	11.47	10.2	9.1	cullin, putative	EIN_146940	ubiquitin protein ligase binding
EIN_147090_at	1.192	down	1.326	up	1.441	up	30.756	up	9.55	up	3.172	up	101.25	86.45	152.03	147.04	3130.49	1375.77	330.19	6.66	6.41	7.07	7.19	11.6	9.92	8.32	Dephospho-CoA kinase, putative	EIN_147090	ATP binding, dephospho-CoA kinase activity
EIN_147400_at	2.491	up	4.73	up	4.714	up	4.694	up	1.444	up	1.444	down	394.97	1607.59	2191.01	2323.89	1831.99	743.07	276.92	8.58	9.9	10.82	10.82	10.81	9.11	8.05	hypothetical protein, conserved	EIN_147400
EIN_147510_at	1.804	up	1.161	up	1.933	up	4.603	up	1.861	up	1.242	up	147.48	211.3	139.05	224.26	548.89	216.27	144.69	6.85	7.71	7.07	7.81	9.06	7.75	7.17	hypothetical protein	EIN_147510
EIN_147810_at	1.001	up	1.488	down	1.141	up	4.126	up	3.909	up	3.656	up	124.94	124.07	82.02	140.57	519.67	495.49	449.71	6.91	6.91	6.34	7.1	8.96	8.88	8.78	hypothetical protein	EIN_147810	ATP binding, protein kinase activity, protein serine/threonine kinase activity
EIN_147900_at	1.201	up	1.63	up	1.556	up	16.934	up	4.824	up	1.573	up	200.64	258.81	385.84	432.21	3315.43	959.5	335.32	7.61	7.88	8.32	8.25	11.69	9.88	8.26	hypothetical protein, conserved	EIN_147900	protein binding, zinc ion binding
EIN_147980_at	2.845	up	3.91	up	4.731	up	5.998	up	9.937	up	10.539	up	153.99	361.12	510.23	600.01	765.66	1262.38	1339.5	6.99	8.49	8.95	9.23	9.57	10.3	10.38	hypothetical protein	EIN_147980
EIN_148140_at	1.372	down	1.716	down	1.03	up	28.465	up	13.712	up	4.982	up	51.09	37.46	29.69	48.8	1336.7	647.79	234.3	5.55	5.09	4.77	5.59	10.38	9.33	7.87	hypothetical protein	EIN_148140
EIN_148260_at	1.643	up	1.901	up	1.481	up	7.926	up	6.959	up	3.357	up	210.88	378.14	398.23	310.56	1666.5	1615.38	727.36	7.71	8.42	8.63	8.27	10.69	10.5	9.45	hypothetical protein, conserved	EIN_148260	zinc ion binding
EIN_148530_at	1.309	up	1.644	up	1.489	up	4.744	up	2.915	up	1.64	up	218.69	258.74	326.1	301.6	978.38	574.04	323.77	7.62	8	8.33	8.19	9.86	9.16	8.33	hypothetical protein	EIN_148530
EIN_148980_at	1.827	down	1.06	down	2.154	up	17.181	up	6.59	up	3.187	up	181.98	87.88	176.25	391.82	2734.49	1101.7	505.62	7.31	6.44	7.23	8.42	11.41	10.03	8.98	hypothetical protein	EIN_148980
EIN_149050_at	1.111	up	1.922	up	1.151	down	9.401	up	2.139	up	1.251	down	131.72	136.81	234.11	106.86	1186.6	337.42	104.73	6.92	7.07	7.86	6.72	10.15	8.02	6.6	hypothetical protein	EIN_149050
EIN_149130_at	1.863	down	1.095	down	1.166	up	109.72	up	29.53	up	11.355	up	21.58	9.47	21.88	21.77	1927.6	819.49	262.95	4.09	3.19	3.96	4.31	10.87	8.98	7.6	hypothetical protein, conserved	EIN_149130
EIN_149370_at	1.712	up	1.086	up	2.522	up	30.709	up	15.077	up	6.373	up	128.48	277.78	137.49	312.5	3955.48	1934.25	809.45	6.95	7.72	7.07	8.28	11.89	10.86	9.62	Rho/RAC guanine nucleotide exchange factor, putative	EIN_149370	Rho guanyl-nucleotide exchange factor activity
EIN_149400_at	1.089	down	1.199	up	1.609	up	3.535	up	3.794	up	4.246	up	196.58	179.33	236.24	314.35	694.79	774.13	831.52	7.61	7.49	7.87	8.29	9.43	9.53	9.69	hypothetical protein	EIN_149400
EIN_151940_at	1.15	down	1.058	up	1.072	up	7.34	up	5.194	up	3.603	up	39.66	35.44	41.68	44.11	294.77	206.4	145.35	5.3	5.09	5.38	5.4	8.17	7.67	7.15	hypothetical protein	EIN_151940
EIN_152250_at	2.1	up	3.257	up	2.419	up	125.575	up	64.903	up	31.642	up	88.67	126.78	140.23	109.43	5612.39	2733.78	1354.94	5.4	6.47	7.1	6.67	12.37	11.42	10.38	cysteine protease, putative	EIN_152250
EIN_156550_at	1.577	up	1.06	up	1.52	up	18.692	up	10.901	up	5.944	up	296.43	343.86	224.78	322.62	4021.44	2380.23	1261.74	7.72	8.38	7.81	8.33	11.95	11.17	10.29	hypothetical protein	EIN_156550	RNA binding, ribonuclease activity
EIN_156640_at	1.171	up	1.363	up	1.418	up	7.285	up	2.529	up	1.005	down	458.56	517.67	603.75	664.52	3193.58	1281.57	452.23	8.77	9	9.21	9.27	11.63	10.11	8.76	hypothetical protein	EIN_156640
EIN_156740_at	2.901	up	2.125	up	1.087	up	80.71	up	91.148	up	110.473	up	55.43	168.92	117.43	62.09	4627.64	5516.45	6825.66	5.79	7.32	6.87	5.91	12.12	12.3	12.57	snap190, putative	EIN_156740	DNA binding
EIN_156750_at	1.892	down	1.214	down	1.004	up	34.338	up	13.934	up	5.327	up	181.2	90.89	151.88	173.56	5997.63	2480.3	911.01	7.4	6.48	7.13	7.41	12.51	11.21	9.82	hypothetical protein	EIN_156750
EIN_156840_at	1.367	up	1.361	up	2.128	up	15.2	up	19.49	up	18.045	up	507.95	585.17	597.44	942.28	6685.91	8343.96	8093.84	8.73	9.18	9.17	9.82	12.66	13.01	12.9	hypothetical protein, conserved	EIN_156840	RNA binding, binding
EIN_156860_at	2.055	down	1.789	down	1.446	up	3.305	up	1.848	up	1.099	down	203.88	118.92	111.89	289.68	660.2	510.33	200.69	7.64	6.6	6.8	8.17	9.36	8.52	7.5	hypothetical protein	EIN_156860
EIN_157220_at	1.987	up	1.565	down	3.59	up	3.466	up	19.262	up	55.844	up	33.59	76.57	22.52	169.71	116.6	1097.93	2083.71	5.01	6	4.37	6.86	6.81	9.28	10.82	hypothetical protein	EIN_157220
EIN_157310_at	2.047	up	2.467	up	3.112	up	8.916	up	4.111	up	2.253	up	433.21	651.84	780.51	1075.42	2825.28	1309.35	714.98	8.3	9.34	9.61	9.94	11.46	10.34	9.48	hypothetical protein	EIN_157310	metallopeptidase activity, zinc ion binding
EIN_160330_at	1.668	down	1.236	up	2.63	up	11.686	up	1.903	up	1.491	down	69.89	42.75	81.86	182.06	756.25	180.4	52.18	5.99	5.25	6.3	7.39	9.54	6.92	5.42	hypothetical protein, conserved	EIN_160330
EIN_160670_at	1.384	up	1.563	up	1.761	up	6.228	up	3.399	up	2.196	up	202.33	233.57	263.13	297.19	1048.88	571.97	386.4	7.39	7.86	8.04	8.21	10.03	9.16	8.53	hypothetical protein	EIN_160670
EIN_160770_at	1.115	down	1.773	up	2.798	up	4.154	up	2.341	up	1.715	up	347.42	285.11	571.89	891.11	1336.51	734.33	570.04	8.29	8.13	9.12	9.78	10.35	9.52	9.07	hypothetical protein	EIN_160770
EIN_160970_at	2.873	down	1.6	down	1.243	down	18.748	up	7.83	up	3.29	up	110.4	30.27	57.55	67.8	1571.48	874.63	330.26	6.38	4.86	5.71	6.07	10.61	9.35	8.1	histone H3, putative	EIN_160970	DNA binding
EIN_161010_at	1.53	up	2.53	up	2.281	up	3.103	up	1.037	up	1.76	down	100.15	157.12	250.59	237.9	307.97	151.29	57.67	6.62	7.24	7.96	7.81	8.26	6.68	5.81	hypothetical protein	EIN_161010
EIN_161040_at	1.236	up	3.053	up	2.577	up	32.146	up	14.721	up	12.465	up	23.61	30.23	75.62	63.94	754.14	367.5	298.81	4.54	4.85	6.15	5.91	9.55	8.42	8.18	hypothetical protein	EIN_161040
EIN_161060_at	1.006	down	1.871	up	2.68	up	8.527	up	2.683	up	1.402	up	216.5	172.01	360.72	512.65	1367.69	690.58	229.96	7.32	7.32	8.23	8.75	10.42	8.75	7.81	transcription elongation factor B polypeptide, putative	EIN_161060	protein binding
EIN_161170_at	1.276	up	1.852	up	2.141	up	15.675	up	11.92	up	10.645	up	290.75	401.67	534.23	595.75	4535.66	3903.21	3513.2	8.09	8.44	8.98	9.19	12.06	11.66	11.5	hypothetical protein	EIN_161170
EIN_161210_at	1.108	up	1.024	down	1.385	down	34.971	up	7.124	up	3.371	up	118.93	95.48	82.97	52.15	2732.61	559.36	263.94	6.16	6.31	6.13	5.69	11.29	9	7.92	hypothetical protein	EIN_161210	protein binding, zinc ion binding
EIN_161230_at	2.756	down	1.164	down	1.422	up	7.936	up	3.596	up	1.409	up	37.85	14.97	33.71	56.86	300.33	153.86	58.09	5.23	3.77	5.01	5.74	8.22	7.08	5.73	hypothetical protein	EIN_161230
EIN_161400_at	1.487	up	1.51	up	1.238	up	3.483	up	1.796	up	1.667	down	156.58	217.88	217.41	179.24	522.04	312.52	96.1	7.17	7.74	7.76	7.48	8.97	8.01	6.43	hypothetical protein, conserved	EIN_161400
EIN_161540_at	1.459	down	1.337	down	1.475	up	9.887	up	5.632	up	4.125	up	145.8	114.89	102.87	225.51	1392.75	772.97	583.39	7.07	6.52	6.65	7.63	10.37	9.56	9.11	tRNA-specific adenosine deaminase, putative	EIN_161540	RNA binding, adenosine deaminase activity
EIN_161560_at	1.902	up	2.542	up	1.474	up	7.835	up	8.544	up	11.363	up	341.29	521.85	528.61	345.92	1725.19	1663.24	2110.19	7.53	8.46	8.88	8.09	10.5	10.63	11.04	bromodomain-containing protein, putative	EIN_161560
EIN_163280_at	2.159	up	2.331	up	2.493	up	42.865	up	7.002	up	4.921	up	17.36	29.37	34.81	33.27	638.29	102.79	71.44	3.73	4.84	4.95	5.05	9.15	6.54	6.03	hypothetical protein	EIN_163280
EIN_165660_at	1.891	up	2.661	up	2.172	up	4.518	up	1.119	down	1.898	down	194.66	342.27	503.66	481.24	817.5	288.84	138.53	7.5	8.41	8.91	8.61	9.67	7.33	6.57	hypothetical protein, conserved	EIN_165660
EIN_165860_at	1.343	down	1.082	up	1.246	up	85.878	up	52.903	up	54.088	up	73.3	46.79	67.99	79.83	5612.74	3652.72	3725.55	5.96	5.54	6.08	6.28	12.39	11.69	11.72	hypothetical protein	EIN_165860
EIN_166020_at	1.048	up	1.482	down	1.987	up	10.614	up	58.558	up	99.971	up	37.2	36.05	20.44	66.87	353.49	1886.11	3057.87	4.88	4.95	4.31	5.87	8.29	10.75	11.52	hypothetical protein	EIN_166020
EIN_166430_at	2.128	up	2.675	up	2.495	up	7.849	up	5.124	up	2.941	up	395.97	854.19	1039.11	974.2	3115.02	2079.41	1194.73	8.6	9.69	10.02	9.92	11.57	10.96	10.15	suppressor of actin, putative	EIN_166430
EIN_166530_at	2.197	down	1.229	down	2.078	up	21.503	up	12.957	up	11.372	up	201.54	103.78	143.33	392.95	3838.33	2346.29	2057.91	7.46	6.32	7.16	8.51	11.88	11.15	10.97	syntaxin-2, putative	EIN_166530	protein binding
EIN_166550_at	1.632	down	1.725	down	3.054	up	50.6	up	21.07	up	8.173	up	87.68	53.3	50.68	261.26	4607.21	2179.24	798.52	6.42	5.71	5.63	8.03	12.08	10.81	9.45	hypothetical protein	EIN_166550
EIN_166590_at	1.295	up	1.522	up	1.81	up	24.58	up	9.807	up	5.253	up	77.97	96.45	114.86	135.31	1855.61	724.92	388.49	6.21	6.58	6.81	7.06	10.83	9.5	8.6	hypothetical protein	EIN_166590	3'-5' exonuclease activity, nucleic acid binding
EIN_167690_at	1.766	up	1.06	up	1.174	up	15.646	up	23.698	up	44.431	up	182.06	315.12	160.24	179.01	2474.11	4379.51	7104.41	7.2	8.02	7.28	7.43	11.16	11.76	12.67	heat stress transcription factor A-4C, putative	EIN_167690	sequence-specific DNA binding, transcription factor activity
EIN_167970_at	3.217	down	3.532	down	2.259	down	8.234	up	6.468	up	5.437	up	139.03	49.01	38.81	64.65	1137	950.4	795.08	7.09	5.41	5.27	5.92	10.14	9.79	9.54	hypothetical protein	EIN_167970
EIN_168400_at	1.591	up	1.217	up	1.619	up	4.361	up	19.053	up	22.552	up	132.7	188.95	145.99	202.94	649.29	2617.59	2835.72	6.87	7.54	7.16	7.57	9	11.13	11.37	serine/threonine protein phosphatase 2B catalytic subunit A1, putative	EIN_168400	hydrolase activity
EIN_168610_at	1.218	up	1.681	up	2.412	up	4.285	up	3	up	1.768	up	77.59	85.19	108.2	161.37	285.39	191.7	113.58	5.99	6.28	6.74	7.26	8.09	7.58	6.81	sumo ligase, putative	EIN_168610	zinc ion binding
EIN_168620_at	1.476	up	3.701	up	3.872	up	5.632	up	4.155	up	3.342	up	348.9	447.54	1096.16	1192.79	1662.44	1288.22	987.81	8.2	8.76	10.08	10.15	10.69	10.25	9.94	condensin, putative	EIN_168620	binding
EIN_168900_at	3.152	down	1.195	down	2.292	up	5.994	up	1.561	up	1.652	down	298.4	119.3	254.39	723.4	1769.79	816.57	208.03	8.21	6.55	7.95	9.4	10.79	8.85	7.48	hypothetical protein, conserved	EIN_168900
EIN_169830_at	1.223	down	1.171	down	1.621	up	5.932	up	8.632	up	3.273	up	10.08	7.87	8.09	15.89	69.81	94.05	30.53	3.18	2.89	2.96	3.88	5.75	6.29	4.89	protein serine/threonine kinase, putative	EIN_169830	ATP binding, protein kinase activity, protein serine/threonine kinase activity, protein tyrosine kinase activity
EIN_171010_at	2.232	down	1.22	down	1.747	up	4.987	up	3.514	up	2.668	up	26.48	11.98	25.59	52.1	132.81	127.27	74.75	4.72	3.56	4.43	5.52	7.04	6.53	6.13	hypothetical protein	EIN_171010	electron carrier activity, metal ion binding, oxidoreductase activity
EIN_181340_at	1.495	down	1.034	down	1.499	up	15.097	up	14.635	up	11.724	up	45.25	29.12	42.86	64.45	664.88	619.06	508.68	5.4	4.82	5.35	5.98	9.31	9.27	8.95	pre-mRNA-splicing factor 38B, putative	EIN_181340
EIN_181540_at	1.5	up	1.721	up	2.183	up	3.892	up	2.585	up	1.92	up	450.24	769.17	923.01	1258.42	1772.28	1219.14	858.52	8.8	9.38	9.58	9.93	10.76	10.17	9.74	hypothetical protein, conserved	EIN_181540
EIN_181560_at	1.152	down	1.153	up	1.546	up	9.512	up	5.782	up	7.038	up	146.79	125.78	168.48	248.08	1455.46	1045.02	1150.03	7.17	6.96	7.37	7.8	10.42	9.7	9.98	heat shock protein SSA1, putative	EIN_181560	ATP binding
EIN_181620_at	2.043	up	1.967	up	1.11	down	12.375	up	4.06	up	2.076	up	52.74	135.62	147.66	47.52	645.96	241.38	113.36	5.68	6.71	6.65	5.53	9.31	7.7	6.73	hypothetical protein	EIN_181620
EIN_182360_at	1.507	down	1.364	down	1.455	up	3.412	up	8.943	up	12.401	up	120.66	91.56	87.55	186.37	419.76	1108.72	1500.72	6.87	6.28	6.42	7.41	8.64	10.03	10.5	chloride channel type clc, putative	EIN_182360	ion channel activity, voltage-gated chloride channel activity
EIN_182560_at	1.099	down	1.584	up	1.352	up	6.977	up	1.52	up	1.045	down	62.13	67.23	100.78	87.28	449.84	117.18	62.08	5.95	5.81	6.61	6.38	8.75	6.55	5.88	thioredoxin domain-containing protein, putative	EIN_182560	phosphatidylinositol phosphate kinase activity
EIN_183710_at	1.164	up	2.015	up	2.877	up	3.348	up	1.976	up	1.095	up	74.06	85.82	224.42	252	247.06	193.51	92.22	6.2	6.42	7.21	7.72	7.94	7.18	6.33	hypothetical protein	EIN_183710
EIN_183730_at	1.332	up	2.072	up	1.309	up	35.152	up	19.282	up	4.857	up	170.06	199.97	327.07	187.79	4908.46	3230.89	824.01	7.09	7.5	8.14	7.48	12.23	11.36	9.37	syntaxin-3, putative	EIN_183730	protein binding
EIN_184720_at	1.949	down	1.044	up	1.18	down	10.333	up	4.35	up	2.292	up	160.49	90.98	164.42	149.07	1888.08	784.39	358.32	7.28	6.32	7.34	7.04	10.65	9.4	8.48	apyrase, putative	EIN_184720	calcium ion binding, pyrophosphatase activity
EIN_184830_at	1.154	down	1.2	up	1.78	up	61.289	up	30.351	up	24.783	up	50.3	41	53.69	81.3	2906.79	1441.81	1149.41	5.48	5.28	5.74	6.31	11.42	10.41	10.11	cysteine protease, putative	EIN_184830	cysteine-type peptidase activity
EIN_185980_at	2.693	up	1.132	down	1.427	down	79.501	up	53.645	up	31.489	up	12.05	32.68	10.57	8.67	969.04	652.45	374.1	3.56	4.99	3.39	3.05	9.88	9.31	8.54	hypothetical protein	EIN_185980
EIN_186300_at	2.685	up	3.417	up	2.691	up	7.341	up	3.5	up	1.891	up	92.81	289.84	346.3	271.91	781.53	459.5	193.66	6.52	7.95	8.29	7.95	9.4	8.33	7.44	hypothetical protein	EIN_186300
EIN_186530_at	1.206	up	1.064	up	1.933	up	4.641	up	2.064	up	1.378	up	238.12	244.35	216.39	396.12	966.49	479.73	366.46	7.66	7.93	7.75	8.61	9.87	8.7	8.12	dock-10, putative	EIN_186530	GTP binding, GTPase binding, guanyl-nucleotide exchange factor activity
EIN_186660_at	1.134	up	1.442	up	1.09	up	39.333	up	36.558	up	23.617	up	33.2	37.59	47.42	37.69	1332.24	1184.59	768.95	5.02	5.2	5.54	5.14	10.31	10.21	9.58	hypothetical protein	EIN_186660
EIN_186910_at	3.748	up	8.11	up	5.637	up	41.718	up	13.804	up	9.194	up	35.73	152.61	287.56	181.98	1238.17	409.08	275.59	4.88	6.79	7.9	7.38	10.26	8.67	8.08	hypothetical protein	EIN_186910
EIN_186920_at	2.048	down	1.017	down	1.637	up	8.282	up	1.549	up	1.601	down	229.05	97.43	237.52	352.85	1610.24	309.73	125.11	7.6	6.56	7.57	8.31	10.65	8.23	6.92	ADP-ribosylation factor, putative	EIN_186920	GTP binding
EIN_187010_at	1.09	down	1.435	down	1.449	down	58.415	up	11.41	up	5.384	up	60.13	66.62	39.47	38.38	3259.67	642.84	307.64	5.79	5.66	5.27	5.25	11.65	9.3	8.21	hypothetical protein	EIN_187010
EIN_187020_at	1.128	down	1.327	down	2.243	up	4.281	up	2.914	up	1.862	up	150.66	134.84	122.25	335.8	634.61	444.46	303.72	7.21	7.04	6.8	8.38	9.31	8.75	8.11	serine-threonine protein kinase, putative	EIN_187020	ATP binding, protein kinase activity, protein serine/threonine kinase activity, protein tyrosine kinase activity
EIN_187030_at	2.182	down	1.599	down	2.109	down	45.414	up	105.003	up	109.845	up	25.14	11.39	15.73	14.13	1222	2626	2746.08	4.63	3.5	3.95	3.55	10.13	11.34	11.41	hypothetical protein	EIN_187030
EIN_187040_at	3.406	up	4.734	up	3.854	up	22.296	up	14.101	up	13.147	up	160.91	399.06	569.22	452.13	2599.82	1914.57	1612.99	6.83	8.6	9.07	8.77	11.31	10.65	10.54	cell division protein kinase, putative	EIN_187040	ATP binding, protein kinase activity, protein serine/threonine kinase activity, protein tyrosine kinase activity
EIN_192140_at	1.085	up	1.577	up	1.78	up	10.124	up	22.569	up	30.541	up	42.08	57.22	71.4	75.59	448.63	1093.78	1273.75	5.38	5.5	6.04	6.21	8.72	9.88	10.31	amino acid transporter, putative	EIN_192140	amino acid transmembrane transporter activity
EIN_192270_at	1.288	up	1.354	up	1.11	up	52.603	up	432.583	up	723.175	up	6.03	8.11	8.38	6.73	423.58	3327.42	4925.28	2.57	2.94	3.01	2.72	8.29	11.33	12.07	hypothetical protein	EIN_192270
EIN_192340_at	2.112	down	2.242	down	2.69	down	6.197	up	3.243	up	2.603	up	472.93	313.93	209.22	173.55	2946.61	1522.82	1306.8	8.86	7.78	7.7	7.43	11.49	10.56	10.24	caldesmon, putative	EIN_192340
EIN_192620_at	1.025	up	1.401	up	1.124	up	7.105	up	5.021	up	3.455	up	488.09	495.24	676.74	563.61	3487.88	2494.44	1663.97	8.91	8.94	9.39	9.07	11.73	11.23	10.69	hypothetical protein	EIN_192620
EIN_192780_at	1.442	up	1.104	up	1.016	down	22.129	up	3.566	up	2.34	up	80.9	118.73	88.44	79.96	1789.51	296.54	193.81	6.32	6.85	6.46	6.29	10.79	8.15	7.54	hypothetical protein	EIN_192780
EIN_193120_at	1.954	down	1.74	down	1.068	up	4.161	up	6.619	up	5.399	up	233.08	128.37	126.17	244.31	911.78	1445.49	1207.2	7.77	6.8	6.97	7.86	9.82	10.49	10.2	hypothetical protein, conserved	EIN_193120
EIN_195490_at	2.56	down	2.155	down	1.377	up	4.834	up	1.271	up	1.522	down	73.41	32.17	33.32	98.34	338.82	93.89	44.42	6.07	4.72	4.97	6.54	8.35	6.42	5.47	hypothetical protein	EIN_195490	electron carrier activity, metal ion binding, oxidoreductase activity
EIN_196180_at	1.118	down	1.517	down	2.097	up	12.776	up	6.076	up	2.789	up	250.07	226.27	166.31	535.63	3253.74	1696.19	715.71	7.96	7.8	7.36	9.03	11.64	10.56	9.44	diacylglycerol kinase epsilon, putative	EIN_196180	diacylglycerol kinase activity, protein binding, zinc ion binding
EIN_196230_at	1.022	down	1.141	down	1.291	up	11.252	up	18.438	up	22.479	up	276.55	270.13	256.3	357.14	3261.66	5415.23	6650.5	8.1	8.07	7.91	8.46	11.59	12.3	12.59	phopholipase D, putative	EIN_196230	catalytic activity
EIN_196330_at	1.842	up	1.335	up	7.628	up	14.292	up	4.785	up	2.668	up	328.39	417.3	307.66	2153.19	3245.39	1360.99	644.09	7.82	8.7	8.24	10.75	11.66	10.08	9.24	hypothetical protein	EIN_196330
EIN_196410_at	1.453	down	1.014	up	2.153	down	5.967	up	3.759	up	3.116	up	413.69	280.83	414.32	213.63	2430.89	1617.32	1346.96	8.67	8.13	8.69	7.56	11.24	10.58	10.31	glutamic acid-rich protein precursor, putative	EIN_196410
EIN_200200_at	1.274	up	1.043	down	1.537	up	27.383	up	10.586	up	3.357	up	191.93	259.9	245.31	290.32	5184.45	2245.38	719.26	7.56	7.91	7.5	8.18	12.33	10.96	9.31	tyrosyl-DNA phosphodiesterase, putative	EIN_200200	phosphoric diester hydrolase activity
EIN_200280_at	1.34	up	2.004	up	2.696	up	7.349	up	5.946	up	4.357	up	493.21	573.36	860.7	1169.6	3356.92	2825.16	1916.67	8.74	9.16	9.74	10.17	11.62	11.31	10.86	hypothetical protein	EIN_200280
EIN_200290_at	1.124	down	1.031	down	7.63	up	10.986	up	15.662	up	8.45	up	22.3	14.69	26.71	136.46	170	264.27	132.45	3.94	3.77	3.89	6.87	7.4	7.91	7.02	hypothetical protein	EIN_200290
EIN_200300_at	1.1	down	1.602	down	1.199	down	62.238	up	14.447	up	61.123	up	18.5	21.48	11.73	14.91	1101.08	259.44	1105.76	4.14	4	3.46	3.88	10.1	7.99	10.08	hypothetical protein	EIN_200300
EIN_200450_at	1.477	up	2.043	up	1.773	up	11.294	up	5.408	up	4.08	up	346.42	482.76	668.65	628.68	3700.68	1806.41	1341.28	8.35	8.91	9.38	9.18	11.85	10.79	10.38	sentrin/sumo-specific protease, putative	EIN_200450	cysteine-type peptidase activity
EIN_200530_at	2.599	up	3.434	up	4.203	up	6.414	up	7.571	up	5.48	up	116.62	221.09	289.88	357.41	552.97	671.68	539.91	6.4	7.78	8.18	8.47	9.08	9.32	8.85	hypothetical protein, conserved	EIN_200530
EIN_202710_at	1.092	up	1.348	down	1.027	up	46.443	up	10.44	up	3.289	up	56.76	75.69	39.89	55.69	2585.22	558.28	176.24	5.72	5.85	5.29	5.76	11.26	9.1	7.44	hypothetical protein	EIN_202710
EIN_202750_at	1.736	up	1.456	up	3.378	up	7.815	up	11.645	up	11.027	up	11.42	21.73	15.64	52.56	81.82	130.47	149.39	3.37	4.17	3.92	5.13	6.34	6.92	6.84	hypothetical protein	EIN_202750
EIN_202770_at	1.353	up	1.087	up	2.081	up	7.147	up	2.379	up	1.249	up	227.1	315.76	257.1	614.58	1554.25	637.47	308.52	7.76	8.2	7.88	8.82	10.6	9.01	8.08	hypothetical protein, conserved	EIN_202770	ATP binding, nucleoside-triphosphatase activity, nucleotide binding
EIN_202820_at	2.273	up	2.249	up	2.293	up	20.377	up	12.343	up	4.678	up	393.75	793.12	816.75	804.74	7287.69	4860.92	1715.8	8.44	9.62	9.61	9.64	12.79	12.06	10.66	hypothetical protein, conserved	EIN_202820	N-acetyltransferase activity
EIN_202930_at	1.642	up	3.15	up	2.972	up	3.51	up	1.359	up	1.537	down	376.85	639.7	1241.35	1290.61	1315.76	653.89	259.37	8.54	9.25	10.19	10.11	10.35	8.98	7.92	hypothetical protein	EIN_202930
EIN_203670_at	1.67	down	1.354	down	1.223	down	10.302	up	3.263	up	1.31	up	88.79	46.98	64.18	64.23	803.95	354.43	122.29	6.28	5.54	5.84	5.99	9.65	7.99	6.67	hypothetical protein	EIN_203670
EIN_211040_at	1.864	up	1.005	down	1.262	up	62.237	up	45.562	up	33.813	up	6.28	13.83	6.25	8.13	465.79	351.47	291.54	2.61	3.5	2.6	2.94	8.57	8.12	7.69	GRIP domain-containing protein RUD3, putative	EIN_211040
EIN_212390_at	1.264	up	1.412	up	1.572	up	15.809	up	6.416	up	2.346	up	103.28	132.49	145.72	164.7	1759.45	1024.03	311.8	6.68	7.02	7.18	7.34	10.67	9.37	7.91	hypothetical protein	EIN_212390
EIN_212620_at	1.313	up	2.121	down	2.797	up	11.135	up	9.868	up	9.639	up	39.96	51.18	19.36	121.51	444.31	385.88	394.12	5.23	5.62	4.14	6.71	8.71	8.53	8.5	hypothetical protein	EIN_212620
EIN_212760_at	1.034	down	2.193	up	2.189	up	15.881	up	6.629	up	3.551	up	135.72	125.9	385.84	286.9	2070.7	891.99	471.96	7.02	6.97	8.15	8.15	11.01	9.75	8.85	WD repeat-containing protein 5B, putative	EIN_212760
EIN_212870_at	1.025	down	2.102	up	2.197	up	6.162	up	1.854	up	3.307	up	350.12	347.11	868.21	745.88	1984.41	798.96	1134.14	8.31	8.27	9.38	9.44	10.93	9.2	10.03	hypothetical protein	EIN_212870
EIN_212950_at	1.474	down	1.046	up	1.622	up	5.892	up	5.804	up	4.019	up	145.22	107.05	142.84	221.88	800.82	961.7	804.16	7.07	6.52	7.14	7.77	9.63	9.61	9.08	structural maintenance of chromosomes protein, putative	EIN_212950	ATP binding, protein binding
EIN_212960_at	1.319	up	4.357	down	3.761	down	12.009	up	8.694	up	7.034	up	402.04	960.46	103.87	111.65	4442.12	3517.87	2533.93	8.45	8.85	6.33	6.54	12.04	11.57	11.26	hypothetical protein	EIN_212960
EIN_213300_at	1.041	up	1.227	up	3.735	up	14.37	up	3.762	up	2.442	up	5.18	5.44	6.82	22.64	82.94	47.09	15.44	2.37	2.43	2.66	4.27	6.22	4.28	3.66	hypothetical protein	EIN_213300
EIN_216980_s_at	1.199	up	1.083	down	1.326	down	8.001	up	1.716	up	1.321	down	121.14	139.72	109.62	87.28	924.72	298.51	115.8	6.85	7.11	6.73	6.44	9.85	7.63	6.45	hypothetical protein	EIN_216980
EIN_218030_at	1.105	down	1.143	up	2.019	down	4.589	up	1	down	2.182	down	25.24	25.65	33.23	12	116.4	35.83	12.31	4.55	4.4	4.74	3.53	6.75	4.55	3.42	protein serine/threonine kinase, putative	EIN_218030	ATP binding, protein kinase activity, protein serine/threonine kinase activity, protein tyrosine kinase activity
EIN_218500_at	2.518	down	1.659	down	1.241	up	63.1	up	48.981	up	28.52	up	125.5	67.77	72.9	161.09	7976.06	6321.53	3513.97	6.91	5.58	6.18	7.22	12.89	12.52	11.74	hypothetical protein	EIN_218500
EIN_218620_at	2.771	up	4.119	up	5.639	up	13.267	up	10.855	up	11.54	up	829.07	1077.44	1583.95	2154.78	5384.58	4529.19	4770.34	8.58	10.05	10.62	11.07	12.31	12.02	12.11	NAD-dependent deacetylase, putative	EIN_218620	NAD binding, zinc ion binding
EIN_218670_at	1.026	up	2.872	up	3.553	up	18.871	up	15.287	up	10.641	up	317.75	319.01	1030.9	1108.52	6051.84	4787.61	3310.06	8.28	8.32	9.8	10.11	12.52	12.21	11.69	hypothetical protein	EIN_218670
EIN_218910_at	1.512	up	1.527	down	2.513	up	5.423	up	3.02	up	1.347	up	210.65	284.03	123.01	468.5	1022.58	566.86	253.93	7.53	8.13	6.92	8.86	9.97	9.13	7.96	hypothetical protein	EIN_218910
EIN_219440_at	1.361	up	1.207	down	1.001	up	8.783	up	7.22	up	4.523	up	244.29	315.13	204.85	226.48	2020.91	1635.48	1100.27	7.82	8.26	7.55	7.82	10.96	10.67	10	suppressor of ty, putative	EIN_219440
EIN_219500_at	1.344	down	1.384	up	2.091	up	111.366	up	52.885	up	25.114	up	37.19	27.92	52.95	80.62	4173.92	2146.81	1005.11	5.21	4.78	5.68	6.27	12.01	10.93	9.86	tubulin beta chain, putative	EIN_219500	GTP binding, GTPase activity, structural molecule activity
EIN_219610_at	1.248	down	1.052	down	1.235	up	8.894	up	3.705	up	2.023	up	131.11	110.03	125.65	162.86	1235.51	517.1	336.55	7.03	6.71	6.96	7.33	10.18	8.92	8.04	CCR4-not transcription complex, putative	EIN_219610
EIN_219650_at	2.001	up	1.2	up	1.395	up	4.892	up	1.305	up	1.275	down	300.66	586.53	336.69	381.86	1396.32	355.39	215.88	8.09	9.09	8.35	8.57	10.38	8.47	7.74	hypothetical protein	EIN_219650
EIN_219750_s_at	2.144	up	3.397	up	3.142	up	11.105	up	3.725	up	4.941	up	104.76	222.18	388.73	333.5	1315.9	422.1	637.32	6.61	7.71	8.37	8.26	10.08	8.51	8.91	ADP-ribosylation factor, putative	EIN_219750	GTP binding
EIN_219830_at	2.391	up	3.799	up	2.255	up	154.204	up	47.168	up	15.696	up	19.18	47.04	61.82	36.52	2593.75	1235.74	313.46	4	5.25	5.92	5.17	11.26	9.56	7.97	hypothetical protein	EIN_219830
EIN_220000_at	1.368	down	1.049	up	2.453	up	16.296	up	16.903	up	16.099	up	390.15	300.39	323.6	782.29	5331.47	5350.33	5361.37	8.25	7.79	8.31	9.54	12.27	12.33	12.26	ornithine decarboxylase, putative	EIN_220000	catalytic activity
EIN_220180_at	1.531	down	1.462	down	1.199	down	46.541	up	7.232	up	4.826	up	10.38	6.63	6.82	9.14	471.15	77.89	50.67	3.28	2.66	2.73	3.02	8.82	6.13	5.55	meiotic recombination protein SPO11, putative	EIN_220180	ATP binding, DNA binding, catalytic activity
EIN_220270_at	1.583	down	1.075	up	2.678	up	109.875	up	53.059	up	25.623	up	51.26	32.4	56.16	137.46	5674.94	3336.68	1382.83	5.65	4.99	5.76	7.07	12.43	11.38	10.33	hypothetical protein, conserved	EIN_220270
EIN_220400_at	1.747	up	3.327	up	3.286	up	12.282	up	3.501	up	5.071	up	61.95	104.62	210.55	190.65	742.2	209.04	337.65	5.85	6.65	7.58	7.56	9.46	7.65	8.19	ADP-ribosylation factor, putative	EIN_220400	GTP binding
EIN_220490_at	1.933	down	1.664	down	1.161	down	13.188	up	6.321	up	4.45	up	116.94	45.73	54.43	74.75	1146.44	561.31	385.31	6.43	5.48	5.7	6.22	10.16	9.09	8.59	hypothetical protein	EIN_220490
EIN_221160_at	1.341	down	1.435	down	2.067	down	14.348	up	95.687	up	34.353	up	28.28	19.39	18.91	12.92	464.25	2482.74	1076.96	4.66	4.24	4.14	3.62	8.51	11.24	9.77	170 kDa surface lectin precursor, putative	EIN_221160
EIN_221540_at	1.702	down	1.221	up	2.015	up	30.865	up	8.483	up	3.104	up	114.85	58.86	117.63	216.62	2831.89	954.33	297.71	6.52	5.75	6.8	7.53	11.46	9.6	8.15	hypothetical protein	EIN_221540
EIN_221760_at	2.913	down	3.12	down	1.204	up	3.307	up	3.856	up	4.301	up	1332.22	438.84	413.94	1571	4207.4	5062.52	5777.92	10.3	8.76	8.66	10.57	12.03	12.25	12.41	hypothetical protein	EIN_221760
EIN_221770_at	1.066	down	1.117	down	1.456	up	8.482	up	5.991	up	5.709	up	118.43	118.24	110.92	172.53	1029.2	725.07	691.7	6.88	6.79	6.72	7.42	9.97	9.46	9.39	hypothetical protein	EIN_221770
EIN_221780_at	4.29	up	7.389	up	2.614	up	15.092	up	4.066	up	2.592	up	27.59	85.82	148.9	58.38	295.38	123.28	75.62	4.27	6.37	7.15	5.65	8.18	6.29	5.64	hypothetical protein	EIN_221780	cation transmembrane transporter activity
EIN_221800_at	1.947	up	1.981	up	3.031	up	6.27	up	2.395	up	1.195	up	28.97	59.82	83.36	93.15	184.58	98.34	37.95	4.82	5.78	5.8	6.42	7.47	6.08	5.08	serine/threonine protein phosphatase PPQ, putative	EIN_221800	hydrolase activity
EIN_221830_at	2.002	down	3.533	down	2.798	down	4.12	up	3.155	up	3.41	up	217.24	110.49	58.57	81.46	861.14	647.71	708.1	7.67	6.67	5.85	6.19	9.72	9.33	9.44	hypothetical protein	EIN_221830
EIN_221840_at	2.259	up	2.271	up	1.778	up	6.25	up	5.186	up	3.257	up	260.34	507.31	491.95	402.01	1379.22	1121.55	756.83	7.75	8.92	8.93	8.58	10.39	10.12	9.45	hypothetical protein	EIN_221840
EIN_222030_at	1.148	up	1.203	down	1.143	up	31.289	up	8.143	up	3.198	up	147.37	170.37	119.45	188.06	4490.73	1419.94	518.98	7.15	7.35	6.88	7.34	12.12	10.18	8.83	hypothetical protein	EIN_222030
EIN_222050_at	1.023	down	1.422	up	1.428	up	66.07	up	21.222	up	6.826	up	14.68	13.89	19.35	20.17	981.46	340.88	118.16	3.75	3.72	4.26	4.27	9.8	8.16	6.52	hypothetical protein	EIN_222050
EIN_222460_at	2.525	up	2.175	up	1.771	up	18.761	up	4.721	up	2.351	up	58.4	95.9	82.4	60.09	684.23	193.52	105.25	5.04	6.38	6.16	5.87	9.27	7.28	6.28	hypothetical protein	EIN_222460	GTP binding, GTPase activity
EIN_222600_at	1.723	up	3.429	up	2.261	up	12.794	up	6.171	up	4.423	up	21.98	29.65	55.09	36.8	233.15	96.39	69.1	3.96	4.75	5.74	5.14	7.64	6.59	6.11	DNA mismatch repair protein muts, putative	EIN_222600	ATP binding, mismatched DNA binding
EIN_222670_at	1.966	up	2.111	up	1.692	up	3.154	up	9.102	up	8.169	up	9.07	18.06	17.79	16.41	26.77	75.92	73.91	3.05	4.03	4.13	3.81	4.71	6.24	6.08	serine-threonine protein kinase, putative	EIN_222670	ATP binding, protein kinase activity, protein serine/threonine kinase activity, protein tyrosine kinase activity
EIN_222780_at	2.765	up	1.828	up	4.926	up	23.302	up	8.674	up	14.242	up	123.14	246.15	166.24	514.99	2065.9	801.23	1273.87	6.47	7.93	7.34	8.77	11.01	9.58	10.3	hypothetical protein	EIN_222780
EIN_222950_at	1.406	down	1.266	down	1.857	up	15.758	up	4.567	up	1.106	up	589.79	269.59	296.38	760.43	5234.66	2125.57	427.71	8.36	7.86	8.02	9.25	12.33	10.55	8.5	hypothetical protein	EIN_222950
EIN_223840_at	2.239	up	2.32	up	1.407	up	418.451	up	169.001	up	66.96	up	6.91	16.99	20.37	10.41	3201.4	1201.23	452.11	2.74	3.9	3.95	3.23	11.45	10.14	8.8	multidrug resistance protein, putative	EIN_223840	ATP binding, ATPase activity, nucleoside-triphosphatase activity, nucleotide binding
EIN_224160_at	1.557	up	1.592	up	1.973	up	3.154	up	10.53	up	20.556	up	158.64	248.45	256.76	313.61	496.27	2092.93	3427.55	7.29	7.93	7.96	8.27	8.95	10.69	11.65	hypothetical protein	EIN_224160
EIN_224220_at	2.157	down	1.664	down	1.159	up	47.173	up	9.992	up	3.803	up	99.13	48.23	62.84	129.38	4794.37	991.1	367.82	6.59	5.48	5.86	6.81	12.15	9.91	8.52	hypothetical protein	EIN_224220
EIN_224520_at	2.848	down	3.365	down	1.927	up	11.466	up	45.787	up	48.673	up	34.79	12.14	10.7	84.7	486.14	1631	1625.91	5.05	3.54	3.3	5.99	8.57	10.56	10.65	hypothetical protein	EIN_224520
EIN_224610_at	3.033	up	2.581	up	1.988	up	21.045	up	21.327	up	19.55	up	113.83	302.74	259.34	198.17	2379.57	2461.82	1962.03	6.63	8.23	8	7.62	11.03	11.05	10.92	serine/threonine protein kinase, putative	EIN_224610	ATP binding, protein kinase activity, protein serine/threonine kinase activity, protein tyrosine kinase activity
EIN_228320_at	6.446	up	6.228	up	7.707	up	16.751	up	22.072	up	21.788	up	957.83	2308.14	2027.01	2621.7	5475.66	7193.41	7417.88	8.32	11.01	10.96	11.27	12.39	12.79	12.77	hypothetical protein	EIN_228320
EIN_228410_at	1.13	up	1.32	up	1.577	up	16.93	up	4.348	up	2.401	up	11.95	12.62	14.09	19.05	182.16	85.63	32.15	3.36	3.53	3.76	4.01	7.44	5.48	4.62	hypothetical protein	EIN_228410
EIN_228450_at	1.613	up	1.832	up	2.72	up	24.133	up	7.123	up	5.145	up	60.44	92.1	109.99	159.01	1387.74	418.32	300.43	5.82	6.51	6.69	7.26	10.41	8.65	8.18	hypothetical protein	EIN_228450
EIN_229530_at	2.036	up	1.095	up	3.543	up	4.388	up	1.587	up	1.063	down	66.81	144.55	72.21	291.26	283.19	134.96	67.16	6	7.03	6.13	7.83	8.14	6.67	5.91	hypothetical protein	EIN_229530
EIN_229570_at	1.79	up	1.482	up	1.824	up	4.435	up	3.594	up	1.881	up	84.76	137.76	122.11	141.11	341.57	339.6	164.13	6.26	7.1	6.83	7.13	8.41	8.11	7.18	hypothetical protein	EIN_229570	catalytic activity
EIN_230030_at	2.055	down	2.433	down	1.035	down	3.293	up	1.727	up	1.154	up	266.06	128.31	108.89	266.03	875.84	567.99	423.48	8.04	7	6.76	7.99	9.76	8.83	8.25	hypothetical protein, conserved	EIN_230030	ATP binding, Rab GTPase activator activity, protein kinase activity
EIN_230170_at	4.51	up	4.153	up	1.766	down	14.51	up	83.918	up	161.232	up	30.07	151.23	120.32	17.47	521.41	3692.11	5246.81	4.77	6.94	6.82	3.95	8.63	11.16	12.1	hypothetical protein, conserved	EIN_230170
EIN_230330_at	1.469	up	4.69	up	2.486	up	195.802	up	359.095	up	374.56	up	31.18	33.61	110.76	58.22	4829.01	8229.21	9080.41	4.5	5.06	6.73	5.82	12.12	12.99	13.05	hypothetical protein	EIN_230330
EIN_230600_at	2.71	up	1.69	up	4.398	up	8.6	up	41.896	up	91.951	up	49.58	110.57	68.36	189.7	357.34	2803.55	4309.18	5.33	6.77	6.09	7.47	8.44	10.72	11.86	serine/threonine protein kinase HT1, putative	EIN_230600	ATP binding, protein kinase activity, protein serine/threonine kinase activity, protein tyrosine kinase activity
EIN_235520_at	1.436	up	1.104	up	4.119	up	17.271	up	3.368	up	3.023	up	25.99	28.94	22.19	96.19	342.77	91.14	58.86	4.28	4.8	4.42	6.32	8.39	6.03	5.88	hypothetical protein	EIN_235520
EIN_235830_s_at	2.581	down	2.49	down	1.895	up	5.053	up	1.653	up	1.4	up	89.27	32.55	34.59	217.23	436.4	162.68	117.42	6.39	5.02	5.07	7.31	8.72	7.11	6.87	hypothetical protein	EIN_235830
EIN_236020_at	2.667	down	2.335	down	1.045	up	23.065	up	6.757	up	2.453	up	55.56	14.38	21.82	61.22	820.6	406.39	94.93	5.15	3.74	3.93	5.22	9.68	7.91	6.45	protein serine/threonine kinase, putative	EIN_236020	ATP binding, protein kinase activity, protein serine/threonine kinase activity, protein tyrosine kinase activity
EIN_236030_at	1.46	up	1.087	up	1.171	up	13.803	up	5.42	up	4.491	up	22.07	29.85	18.59	24.1	277.44	97.67	77.33	3.95	4.5	4.08	4.18	7.74	6.39	6.12	hypothetical protein	EIN_236030
EIN_236060_at	1.889	up	1.091	up	1.713	up	21.415	up	6.136	up	4.593	up	17.88	22.7	14.23	20.67	256.7	92.21	55.69	3.57	4.49	3.69	4.34	7.99	6.19	5.77	hypothetical protein	EIN_236060
EIN_236130_at	1.074	up	1.276	up	2.138	up	4.874	up	2.543	up	1.464	up	40.63	39.69	49.64	80.48	181.42	120.13	75.23	5.2	5.3	5.55	6.29	7.48	6.55	5.75	hypothetical protein	EIN_236130	guanyl-nucleotide exchange factor activity
EIN_236250_at	1.557	up	1.34	up	2.674	up	12.349	up	15.815	up	10.834	up	80.01	115.31	97.44	220.53	885.06	1144.4	803.76	6.16	6.8	6.58	7.58	9.79	10.14	9.6	serine/threonine protein kinase-transforming protein Rmil, putative	EIN_236250	ATP binding, protein kinase activity, protein serine/threonine kinase activity, protein tyrosine kinase activity
EIN_236280_at	1.954	up	2.291	up	2.365	up	10.638	up	12.431	up	14.103	up	500.53	847.89	1044.33	1030.83	4772.44	5577.5	6530.29	8.76	9.72	9.95	10	12.17	12.39	12.57	hypothetical protein, conserved	EIN_236280
EIN_236320_at	1.116	down	1.63	down	1.289	up	8.747	up	8.73	up	8.326	up	415.78	353.77	246.36	501.32	3495.6	3428.8	3228.24	8.57	8.41	7.86	8.94	11.7	11.7	11.63	hypothetical protein	EIN_236320	actin binding
EIN_236360_at	1.763	up	1.883	up	2.487	up	7.45	up	6.112	up	7.561	up	172.27	284.11	346.42	395.14	1177.98	1064.1	1218.23	7.29	8.11	8.21	8.61	10.19	9.91	10.21	serine-threonine protein kinase, putative	EIN_236360	ATP binding, protein kinase activity, protein serine/threonine kinase activity, protein tyrosine kinase activity
EIN_236370_at	1.088	down	2.231	up	2.681	up	3.487	up	2.124	up	1.285	up	152.64	130.94	368.98	504.94	502.87	317.17	190.39	7.15	7.02	8.3	8.57	8.95	8.23	7.51	hypothetical protein	EIN_236370
EIN_236420_at	1.447	up	1.54	up	1.719	up	9.147	up	15.474	up	14.362	up	646.46	853.73	885.2	1335.43	5708.5	8914.81	8515.04	9.16	9.69	9.78	9.94	12.35	13.11	13	hypothetical protein	EIN_236420
EIN_236510_at	1.143	down	1.464	up	1.874	up	6.121	up	3.258	up	1.574	up	155.64	137.6	227.13	323.69	953.52	749.11	310.83	7.27	7.08	7.82	8.18	9.89	8.98	7.93	nucleoporin nup211, putative	EIN_236510	ATP binding, protein binding
EIN_236590_at	1.248	down	1.48	up	1.133	down	6.767	up	2.183	up	5.579	up	388.64	350.29	624.33	346.99	2930.46	848.71	2159.38	8.59	8.27	9.15	8.41	11.35	9.72	11.07	hypothetical protein	EIN_236590	nucleic acid binding
EIN_236660_at	1.572	up	1.551	up	1.732	up	9.06	up	4.346	up	1.7	up	113.09	173.87	204.39	200.46	1000.94	891.11	224.71	6.78	7.43	7.41	7.57	9.96	8.9	7.55	hypothetical protein	EIN_236660
EIN_236770_s_at	1.588	up	1.98	up	2.363	up	12.207	up	12.759	up	9.459	up	376.8	448.23	562.12	686.75	3455.47	3747.46	2696.99	8.13	8.8	9.12	9.37	11.74	11.8	11.37	hypothetical protein, conserved	EIN_236770	binding
EIN_236800_at	2.092	down	1.065	up	1.373	down	3.839	up	1.923	up	1.051	up	168.68	80.93	239.62	130.82	648.33	444.56	202.58	7.39	6.33	7.48	6.93	9.33	8.33	7.46	hypothetical protein	EIN_236800
EIN_236830_at	1.397	down	1.126	down	1.361	up	4.867	up	2.692	up	1.938	up	81.52	58.3	71.51	114.91	431.94	219.12	171.65	6.32	5.84	6.15	6.77	8.6	7.75	7.28	hypothetical protein	EIN_236830
EIN_238270_at	1.283	down	1.109	up	1.272	down	7.669	up	100.188	up	150.165	up	31.42	23.67	41.14	24.19	254.21	3131.69	4579.2	4.89	4.53	5.04	4.55	7.83	11.54	12.12	hypothetical protein	EIN_238270
EIN_238560_at	1.073	down	1.592	down	1.615	down	7.775	up	2.166	up	1.318	down	159.45	160.87	99.81	99.44	1307.93	440.96	164.95	7.3	7.2	6.63	6.61	10.26	8.41	6.9	hypothetical protein, conserved	EIN_238560
EIN_238590_at	1.346	up	2.251	up	2.301	up	5.28	up	4.805	up	4.693	up	282.17	365.14	646.25	648.47	1424.52	1279.26	1255.12	8.05	8.48	9.22	9.25	10.45	10.32	10.28	hypothetical protein, conserved	EIN_238590	GTP binding, GTPase activity, protein binding
EIN_238680_at	1.059	down	2.065	down	2.837	up	4.184	up	6.57	up	5.987	up	17.94	16.72	8.34	47.43	72.78	126.48	137.88	4.06	3.98	3.02	5.57	6.13	6.78	6.64	hypothetical protein	EIN_238680
EIN_238800_at	3.628	up	4.152	up	3.325	up	7.287	up	34.378	up	49.634	up	99.58	231.36	256.47	207.18	484.92	2932.18	3394.61	5.94	7.8	8	7.68	8.81	11.05	11.58	hypothetical protein	EIN_238800	binding
EIN_238820_at	1.646	up	1.198	up	1.122	down	131.558	up	167.855	up	97.813	up	6.1	11.61	7.71	5.46	1039.52	1374.43	848.46	2.6	3.32	2.86	2.43	9.64	9.99	9.21	hypothetical protein	EIN_238820
EIN_238950_at	1.446	down	1.425	down	3.149	up	11.3	up	12.014	up	8.788	up	50.72	39.68	53.02	161.55	588.06	793.94	598.41	5.66	5.12	5.15	7.31	9.15	9.24	8.79	hypothetical protein	EIN_238950	binding
EIN_239090_at	1.154	up	1.048	down	1.799	up	6.934	up	6.799	up	7.004	up	310.1	298.02	246.09	486.68	1899.41	1998.53	1985.43	8	8.21	7.94	8.85	10.8	10.77	10.81	hypothetical protein	EIN_239090
EIN_239110_at	1.535	up	1.953	up	3.853	up	6.725	up	4.043	up	1.984	up	32.66	52.5	70.11	124.87	200.05	145.24	64.61	4.89	5.51	5.86	6.84	7.64	6.91	5.88	hypothetical protein	EIN_239110	ARF GTPase activator activity, Rho guanyl-nucleotide exchange factor activity, zinc ion binding
EIN_239240_s_at	1.304	up	1.15	up	1.413	up	78.387	up	67.456	up	27.138	up	95.79	116.14	99.39	136.98	7208	5863.88	2345.52	6.43	6.81	6.63	6.92	12.72	12.5	11.19	chitotriosidase-1 precursor, putative	EIN_239240	chitinase activity
EIN_239570_at	1.022	up	1.352	up	2.099	up	53.833	up	22.727	up	19.078	up	48.55	56.08	81.58	96.85	2320.95	990.47	831.84	5.42	5.45	5.86	6.49	11.17	9.93	9.68	hypothetical protein	EIN_239570
EIN_240230_at	1.645	down	1.071	up	1.788	up	6.158	up	2.679	up	1.92	up	184.23	116.55	178.83	297.76	973.57	500.37	314.19	7.29	6.57	7.39	8.13	9.91	8.71	8.23	hypothetical protein	EIN_240230
EIN_240240_at	2.057	up	2.772	up	4.425	up	15.383	up	11.998	up	8.478	up	329.18	531.22	713.83	1642.98	3976.06	3135.45	2216.55	8.01	9.05	9.48	10.15	11.95	11.59	11.09	hypothetical protein	EIN_240240
EIN_240250_at	1.286	down	1.631	down	1.696	down	78.295	up	101.146	up	105.242	up	96.36	68.17	53.09	59.71	7166.34	8824.9	9759.99	6.43	6.07	5.72	5.67	12.72	13.09	13.15	hypothetical protein	EIN_240250
EIN_241180_at	2.703	up	4.471	up	3.225	up	10.242	up	3.823	up	1.777	up	45.23	128.91	191.25	151.18	420.32	607.03	219.44	5.31	6.75	7.47	7	8.67	7.25	6.14	hypothetical protein	EIN_241180	ARF guanyl-nucleotide exchange factor activity
EIN_241210_at	1.268	up	1.14	down	1.353	down	29.89	up	30.29	up	27.302	up	207.3	254.43	176.4	155.6	6126.59	6034.97	5670.62	7.64	7.98	7.45	7.2	12.54	12.56	12.41	hypothetical protein	EIN_241210
EIN_241440_at	1.294	down	1.084	up	1.19	down	42.09	up	269.163	up	505.959	up	7.79	6.24	8.6	6.66	394.85	2499.94	4220.59	2.93	2.56	3.05	2.68	8.33	11	11.91	Rho/RAC guanine nucleotide exchange factor, putative	EIN_241440	Rho guanyl-nucleotide exchange factor activity
EIN_241880_at	2.068	up	1.779	up	2.973	up	75.503	up	28.211	up	7.049	up	48.87	95.33	82.05	137.22	3578.86	1557.98	358.54	5.52	6.57	6.36	7.1	11.76	10.34	8.34	hypothetical protein	EIN_241880
EIN_241930_at	2.681	down	1.063	down	1.657	down	9.457	up	4.222	up	3.199	up	354.02	119.85	342.28	193.85	2982.94	1397.93	1013.67	8.3	6.87	8.21	7.57	11.54	10.37	9.97	hypothetical protein	EIN_241930
EIN_242140_at	2.15	up	2.545	up	4.072	up	131.397	up	127.564	up	83.183	up	49.92	95.68	121.88	263.49	5859.45	5671.43	3788.72	5.47	6.57	6.81	7.49	12.5	12.46	11.84	ankyrin repeat-containing protein, putative	EIN_242140
EIN_242220_at	1.096	down	1.303	up	1.718	up	3.648	up	4.677	up	5.175	up	401.19	367.53	527.57	696.29	1471.33	1957.79	2162.22	8.65	8.51	9.03	9.43	10.51	10.87	11.02	hypothetical protein	EIN_242220	DNA binding
EIN_242420_at	1.04	up	2.22	up	3.866	up	8.262	up	3.827	up	1.683	up	16.1	14.32	46.02	50.53	105.74	84.37	26.8	3.67	3.72	4.82	5.62	6.71	5.6	4.42	serine/threonine protein kinase ppk15, putative	EIN_242420	ATP binding, protein kinase activity, protein serine/threonine kinase activity, protein tyrosine kinase activity
EIN_242430_at	4.176	up	3.062	up	3.147	up	6.363	up	3.867	up	2.272	up	46.72	196.36	130.82	137.33	272.84	193.08	108.25	5.41	7.47	7.02	7.06	8.08	7.36	6.59	serine/threonine protein kinase ppk15, putative	EIN_242430	ATP binding, protein kinase activity, protein serine/threonine kinase activity, protein tyrosine kinase activity
EIN_242450_at	3.403	up	2.798	up	2.905	up	6.923	up	4.721	up	4.671	up	1015.76	3042.1	2151.43	1961.36	4417.97	3210.98	3078.85	9.28	11.04	10.76	10.81	12.07	11.51	11.5	hypothetical protein	EIN_242450
EIN_242470_at	1.846	up	1.322	up	1.219	up	6.833	up	4.316	up	3.465	up	296.49	544.74	385.91	361.27	2036.23	1296.51	1049.89	8.18	9.07	8.59	8.47	10.96	10.29	9.98	hypothetical protein	EIN_242470
EIN_242520_at	1.358	down	1.047	up	1.831	up	26.62	up	10.911	up	12.393	up	43.27	31.65	61.99	77.77	1164.86	759.99	527.9	5.41	4.97	5.47	6.28	10.14	8.85	9.04	hypothetical protein	EIN_242520
EIN_243050_at	1.442	down	1.782	up	3.008	up	67.572	up	20.379	up	10.105	up	16.23	11.49	31.44	48.78	1120.94	366.41	176.76	4.01	3.48	4.84	5.59	10.08	8.35	7.34	ubiquitin carboxyl-terminal hydrolase, putative	EIN_243050	ubiquitin thiolesterase activity
EIN_243240_at	1.252	up	3.089	up	3.63	up	74.242	up	22.193	up	9.865	up	74.16	75.13	244.88	230.05	3910.46	1280.21	559.21	5.68	6.01	7.31	7.54	11.9	10.15	8.98	hypothetical protein	EIN_243240
EIN_248510_at	1.242	down	1.45	up	2.108	up	25.408	up	15.1	up	7.79	up	203.66	169.07	341.75	444.23	4949.77	2922.7	1494.81	7.57	7.25	8.1	8.64	12.23	11.48	10.53	hypothetical protein	EIN_248510
EIN_249340_at	2.714	up	5.027	up	4.313	up	47.118	up	16.473	up	8.659	up	115.75	269.21	495.8	425.22	4792.29	1808.38	919.68	6.61	8.05	8.94	8.72	12.17	10.65	9.73	meiotic recombination protein dmc1, putative	EIN_249340	ATP binding, DNA binding, DNA-dependent ATPase activity, nucleoside-triphosphatase activity, nucleotide binding, protein binding
EIN_249620_at	4.826	up	3.073	up	3.785	up	9.275	up	8.471	up	16.13	up	173.7	642.8	411.07	512.86	1232.52	1124.49	2156.59	7.05	9.32	8.67	8.97	10.26	10.13	11.06	hypothetical protein	EIN_249620
EIN_249760-249880_at	1.187	up	2.408	up	1.103	down	9.058	up	6.729	up	10.429	up	332	933.03	1054.01	339.49	2971.48	2239.2	3448.16	8.35	8.6	9.62	8.21	11.53	11.1	11.73
EIN_250420_at	1.32	up	4.152	up	3.89	up	9.096	up	2.127	up	1.34	down	261.38	279.23	871.78	827.7	2008.89	695.2	178.51	7.7	8.1	9.75	9.66	10.88	8.79	7.28	hypothetical protein	EIN_250420
EIN_252680_at	1.105	down	1.07	up	1.326	up	5.039	up	6.372	up	6.935	up	175.72	149.42	182.09	221	834.26	1058.53	1228.79	7.37	7.22	7.46	7.77	9.7	10.04	10.16	hypothetical protein, conserved	EIN_252680	Rab GTPase activator activity
EIN_252790_s_at	2.345	up	2.835	up	2.105	up	18.523	up	5.798	up	2.839	up	150.37	278.69	318	240.65	2064.34	646.45	317.41	6.8	8.03	8.3	7.87	11.01	9.33	8.3	villin, putative	EIN_252790	actin binding, protein binding
EIN_252990_at	4.495	up	4.294	up	3.032	up	25.429	up	9.245	up	4.555	up	197.39	370.85	353.61	248.5	2141.18	763.88	388.47	6.35	8.52	8.45	7.95	11.02	9.56	8.53	Gelsolin precursor, putative	EIN_252990	actin binding
EIN_253060_at	1.19	up	1.138	up	1.452	up	30.265	up	10.697	up	5.293	up	165.57	200.11	195.19	243.62	5124.77	1769.05	881.25	7.36	7.61	7.55	7.9	12.28	10.78	9.77	hypothetical protein	EIN_253060	protein binding, zinc ion binding
EIN_253150_at	1.333	up	1.107	up	1.243	up	223.903	up	313.244	up	281.38	up	14.81	19.32	15.19	18.13	3296.01	4315.55	3827.05	3.76	4.18	3.91	4.08	11.57	12.06	11.9	hypothetical protein	EIN_253150	phospholipid binding
EIN_253180_at	1.117	down	1.102	down	1.533	up	34.595	up	6.434	up	2.623	up	129.76	94.27	116.4	160.21	3857.9	733.01	284.17	6.69	6.53	6.55	7.31	11.8	9.37	8.08	hypothetical protein	EIN_253180
EIN_253220_at	2.863	up	2.801	up	2.44	up	20.033	up	11.599	up	8.383	up	102.34	221.34	215.05	186.89	1514.82	1254.79	915.37	6.24	7.75	7.72	7.52	10.56	9.77	9.3	hypothetical protein	EIN_253220	protein binding, zinc ion binding
EIN_253250_at	1.04	up	1.548	up	1.424	up	128.013	up	36.536	up	15.542	up	10.26	9.7	14.46	14.51	1261.81	412.67	183.2	3.21	3.26	3.84	3.72	10.21	8.4	7.17	hypothetical protein	EIN_253250
EIN_253270_at	3.161	down	2.711	down	1.627	down	60.295	up	36.391	up	13.494	up	75.21	28.85	27.42	51.1	4726.5	3134.1	1460.78	6.22	4.55	4.78	5.51	12.13	11.4	9.97	phosphatidylinositol-specific phospholipase C X domain-containing protein, putative	EIN_253270	phosphoric diester hydrolase activity
EIN_253280_at	3.426	up	2.066	up	1.549	up	11.583	up	35.511	up	33.962	up	25.34	100.68	52.07	39.68	287.55	948.17	886.97	4.63	6.41	5.68	5.26	8.16	9.78	9.72	transcription factor MYB48, putative	EIN_253280	DNA binding
EIN_253300_at	1.257	up	2.136	up	2.021	up	11.178	up	8.864	up	4.144	up	129.35	136.71	232.19	219.56	1255.26	1054.66	467.22	6.76	7.09	7.85	7.77	10.24	9.9	8.81	hypothetical protein	EIN_253300
EIN_253350_at	1.041	up	1.07	up	1.014	down	56.549	up	22.914	up	16.14	up	30.87	32.52	34.98	31.41	1734.57	737.99	516.6	4.94	4.99	5.03	4.92	10.76	9.45	8.95	hypothetical protein, conserved	EIN_253350
EIN_254700_at	1.064	down	1.172	down	1.301	up	118.186	up	32.053	up	18.387	up	8.05	7.54	6.56	10.41	993.1	248.5	152.18	2.91	2.82	2.68	3.29	9.79	7.91	7.11	hypothetical protein	EIN_254700
EIN_255230_at	1.616	down	1.919	down	1.176	down	12.05	up	6.374	up	3.93	up	171.2	110.63	87.69	142.86	2017.67	1279.36	679.08	7.39	6.69	6.45	7.15	10.98	10.06	9.36	hypothetical protein	EIN_255230
EIN_255710_at	6.18	up	6.973	up	6.791	up	11.109	up	3.267	up	1.32	up	547.91	1845.17	2076.14	2092.36	3359.97	1347.19	464.78	8.2	10.83	11	10.97	11.68	9.91	8.6	hypothetical protein, conserved	EIN_255710
EIN_255830_at	1.517	up	1.13	up	1.772	up	9.865	up	5.339	up	4.374	up	8.02	12.44	8.98	14.5	99.97	42.67	39.81	2.95	3.55	3.12	3.77	6.25	5.36	5.07	hypothetical protein	EIN_255830
EIN_255840_at	1.327	down	1.589	down	1.074	down	40.144	up	6.711	up	2.883	up	11.89	8.42	7.15	10.91	442.18	86.57	32.1	3.44	3.03	2.77	3.33	8.76	6.18	4.96	hypothetical protein	EIN_255840
EIN_256010_at	1.338	up	1.589	up	1.22	up	77.543	up	63.747	up	48.195	up	15.43	19.72	23.38	18.93	1141.11	932.33	792.66	3.85	4.27	4.52	4.14	10.13	9.84	9.44	hypothetical protein	EIN_256010
EIN_256230_at	2.133	up	3.182	up	4.041	up	27.074	up	10.977	up	7.842	up	58.24	103.13	168.06	193.27	1352.37	522.74	375.25	5.55	6.64	7.22	7.57	10.31	9.01	8.52	hypothetical protein	EIN_256230
EIN_256310_at	2.95	down	1.013	up	3.198	up	18.739	up	8.251	up	3.08	up	315.08	207.71	354.89	999.89	6227.72	3695.07	1209.04	8.28	6.71	8.29	9.95	12.5	11.32	9.9	hypothetical protein	EIN_256310	nucleic acid binding
EIN_256330_at	1.307	down	1.538	up	2.563	up	32.364	up	14.111	up	7.118	up	50.33	37.53	111.02	135.28	1642.18	715.11	384.17	5.6	5.21	6.22	6.96	10.62	9.42	8.43	hypothetical protein, conserved	EIN_256330	ATP binding, protein kinase activity, protein serine/threonine kinase activity
EIN_257190_at	1.027	down	1.54	up	1.882	up	192.26	up	90.303	up	54.818	up	32.4	28.48	44.27	54.63	5492.56	2508.09	1522.3	4.79	4.75	5.42	5.71	12.38	11.29	10.57	hypothetical protein	EIN_257190
EIN_260320_at	1.059	up	1.661	up	2.539	up	7.757	up	2.384	up	1.785	up	18.27	21.74	44.78	43.98	127.95	50.12	33.34	4.04	4.12	4.77	5.38	6.99	5.29	4.87	protein serine/threonine kinase, putative	EIN_260320	ATP binding, protein kinase activity, protein serine/threonine kinase activity, protein tyrosine kinase activity
EIN_261480_at	2.052	down	3.309	down	1.907	down	23.253	up	6.867	up	3.099	up	64.02	39.51	21.48	36.93	1620.93	469.77	227.38	6	4.96	4.27	5.07	10.54	8.78	7.63	hypothetical protein	EIN_261480
EIN_262580_at	1.248	down	1.321	up	1.676	up	5.311	up	8.023	up	7.528	up	36.8	28.74	48.06	61	190.45	318.66	442.59	5.16	4.84	5.56	5.9	7.57	8.16	8.07	hypothetical protein	EIN_262580
EIN_262810_at	1.969	down	1.233	down	2.119	up	14.498	up	6.583	up	2.647	up	15.6	7.45	12.93	36.45	262.63	97.52	39.03	3.82	2.84	3.52	4.9	7.68	6.54	5.22	hypothetical protein	EIN_262810
EIN_268810_at	1.566	up	3.276	up	3.385	up	39.028	up	9.852	up	2.528	up	27.75	44.57	90.77	114.2	1071.78	374.69	75.81	4.78	5.42	6.49	6.54	10.06	8.08	6.11	hypothetical protein, conserved	EIN_268810
EIN_270650_at	1.171	down	2.457	up	4.689	up	4.771	up	1.056	up	1.641	down	17.74	15.51	54.33	94.25	86.12	21.02	10.63	4.1	3.87	5.4	6.33	6.35	4.18	3.38	hypothetical protein, conserved	EIN_270650	GTP binding
EIN_273840_at	2.023	up	2.923	up	1.53	up	29.222	up	8.576	up	2.631	up	78.33	159.74	247.11	121.42	2327.9	728.49	208.45	6.26	7.28	7.81	6.88	11.13	9.37	7.66	hypothetical protein	EIN_273840
EIN_273860_at	2.003	down	1.37	down	1.591	down	4.208	up	3.327	up	2.761	up	221.34	165.68	166.33	163.5	958.14	735.75	600	7.73	6.73	7.27	7.06	9.8	9.46	9.19	U1 small nuclear ribonucleoprotein 70 kDa, putative	EIN_273860	nucleic acid binding
EIN_273970_at	1.187	up	1.804	up	1.943	up	33.115	up	25.2	up	17.022	up	40.38	48.45	71.07	79.47	1589.13	947.79	642.84	5.23	5.47	6.08	6.19	10.28	9.88	9.32	serine-threonine protein kinase, putative	EIN_273970	ATP binding, protein kinase activity, protein serine/threonine kinase activity, protein tyrosine kinase activity
EIN_274500_at	1.711	up	1.71	down	1.614	up	12.059	up	9.492	up	24.821	up	34.69	51.51	17.45	41.35	373.49	243.9	898.11	4.59	5.37	3.82	5.28	8.19	7.84	9.23	axoneme-associated protein mst101, putative	EIN_274500
EIN_276990_at	1.335	down	1.275	down	1.652	up	42.264	up	17.749	up	5.661	up	120.84	89.27	93.24	196.53	5119.1	2632.44	779.76	6.88	6.46	6.53	7.6	12.28	11.03	9.38	hypothetical protein	EIN_276990	actin binding, phospholipid binding
EIN_277010_at	1.44	up	1.431	down	1.025	up	53.649	up	10.546	up	4.344	up	29.65	33.79	18.63	25.98	1160.35	273.3	110.03	4.4	4.93	3.88	4.44	10.15	7.8	6.52	hypothetical protein	EIN_277010
EIN_277030_at	2.355	up	2.065	down	3.589	down	5.605	up	6.356	up	8.867	up	37.99	106.3	18.39	12.19	260.95	240.51	335.28	5.22	6.45	4.17	3.37	7.7	7.88	8.36	hypothetical protein	EIN_277030
EIN_277270_at	1.916	down	1.36	down	1.158	down	51.002	up	31.962	up	15.76	up	34.31	16.9	24.36	29.45	1673.29	1433.58	566.74	4.89	3.95	4.44	4.68	10.56	9.89	8.87	hypothetical protein	EIN_277270
EIN_277340_at	1.001	down	1.503	up	1.875	up	12.884	up	6.721	up	3.722	up	158.25	161.74	325.7	341.04	2036.52	1123.23	602.19	7.3	7.3	7.89	8.21	10.99	10.05	9.2	hypothetical protein	EIN_277340
EIN_277410_at	1.02	up	1.671	up	1.316	up	4.355	up	2.429	up	2.399	up	99.55	107.39	173.29	131.84	432.44	242.58	244.75	6.63	6.66	7.37	7.03	8.75	7.91	7.89	hypothetical protein, conserved	EIN_277410
EIN_277420_at	1.235	up	1.915	up	2.571	up	4.812	up	3.046	up	1.104	down	40.83	49.55	76.81	110.82	212.35	130.34	37.57	5.31	5.62	6.25	6.67	7.58	6.92	5.17	br serine/threonine protein kinase, putative	EIN_277420	ATP binding, protein kinase activity, protein serine/threonine kinase activity, protein tyrosine kinase activity
EIN_277450_at	2.027	up	2.197	up	1.662	up	8.536	up	6.699	up	5.611	up	1138.3	1743.11	1638.2	1228.14	6410.91	5156.04	4389.59	9.51	10.53	10.64	10.24	12.6	12.25	12	hypothetical protein	EIN_277450
EIN_277720_at	1.252	down	1	down	1.382	up	3.137	up	4.729	up	4.736	up	242.97	192.83	252.85	348.63	759.41	1166.47	1139.42	7.91	7.58	7.91	8.38	9.56	10.15	10.15	kifc1, putative	EIN_277720	ATP binding, microtubule motor activity
EIN_277780_at	1.175	down	1.106	up	1.001	up	10.744	up	10.652	up	6.802	up	118.35	92.48	121.4	112.65	1261.38	1180.68	737.67	6.73	6.49	6.87	6.73	10.15	10.14	9.49	hypothetical protein	EIN_277780
EIN_277960_at	1.6	up	1.239	up	2.54	up	10.601	up	3.719	up	1.454	up	261.92	435.2	312.47	689.32	2662.47	947.79	389.09	7.97	8.64	8.27	9.31	11.37	9.86	8.51	hypothetical protein	EIN_277960
EIN_277970_at	1.426	down	1.367	up	1.403	up	12.734	up	2.065	up	1.911	down	566.85	287.51	433.76	334.81	2979.93	621.31	124.24	7.84	7.33	8.29	8.33	11.51	8.89	6.91	hypothetical protein	EIN_277970
EIN_280960_at	1.462	up	2.902	up	2.005	up	15.106	up	3.996	up	2.351	up	112.73	190.75	377.56	223.1	1631.11	476.63	260.98	6.74	7.29	8.28	7.74	10.66	8.74	7.97	hypothetical protein	EIN_280960	binding
EIN_281440_at	1.428	up	1.263	up	1.455	up	16.108	up	10.4	up	7.58	up	105.25	100.69	109.6	104.57	1246.06	862.7	584.93	6.09	6.6	6.42	6.63	10.1	9.46	9.01	RNA-binding protein nob1, putative	EIN_281440	structural constituent of ribosome
EIN_281580_at	1.545	up	2.841	up	2.624	up	3.938	up	2.687	up	2.197	up	90.69	154.09	283.09	259.61	351.94	240.43	199.44	6.48	7.11	7.99	7.87	8.46	7.91	7.62	hypothetical protein	EIN_281580
EIN_281610_at	1.44	up	7.741	up	5.31	up	4.782	up	11.398	up	10.047	up	18.64	33.31	237	124.15	88.46	248.06	195.37	4.16	4.68	7.11	6.56	6.41	7.67	7.48	hypothetical protein	EIN_281610
EIN_288530_at	1.331	up	2.511	up	2.972	up	4.699	up	1.574	up	1.821	down	69.27	101.65	181.44	209.18	323.35	173.52	39.79	6.09	6.5	7.42	7.66	8.32	6.75	5.23	hypothetical protein	EIN_288530
EIN_288660_at	2.057	down	1.198	down	2.082	up	15.305	up	4.518	up	1.443	up	303.68	152.76	264.34	733.47	4630.64	1840.82	460.94	8.22	7.18	7.96	9.28	12.15	10.39	8.75	hypothetical protein	EIN_288660
EIN_288910_at	2.075	down	2.085	up	2.737	up	17.648	up	5.864	up	3.019	up	429.86	166.2	920.5	1025.24	6233.42	2276.01	1094.22	8.41	7.36	9.47	9.86	12.55	10.96	10	hypothetical protein	EIN_288910
EIN_289140_at	1.397	down	1.799	up	1.259	up	167.919	up	39.313	up	13.294	up	11.74	8.42	23.89	13.64	1838.95	657.99	202.87	3.43	2.95	4.28	3.76	10.82	8.73	7.16	hypothetical protein	EIN_289140
EIN_289250_at	1.36	up	1.87	up	2.111	up	62.967	up	75.949	up	62.809	up	112	158.57	253.1	235.48	7208.63	8452.98	7261.08	6.79	7.24	7.69	7.87	12.77	13.04	12.76	steroidogenic acute regulatory, putative	EIN_289250
EIN_289310_at	1.181	down	1.199	down	1.195	up	4.508	up	3.037	up	2.011	up	93.77	77.85	76.02	115.78	420.38	313.86	196.48	6.5	6.26	6.24	6.76	8.67	8.11	7.51	hypothetical protein	EIN_289310
EIN_289320_at	1.044	up	1.661	up	3.379	up	8.237	up	3.255	up	7.48	up	265.6	276.18	465.69	922.04	2131.62	850.24	2033.59	8.01	8.07	8.74	9.77	11.05	9.71	10.91	hypothetical protein, conserved	EIN_289320	GTP binding, GTPase activity, protein binding
EIN_289400_at	2.037	up	1.613	up	1.44	up	9.104	up	9.381	up	13.507	up	162.35	370.49	254.13	227.05	1440.91	1496.83	2143.85	7.29	8.32	7.98	7.82	10.48	10.52	11.05	hypothetical protein	EIN_289400
EIN_289430_at	1.068	up	1.016	up	4.229	up	9.548	up	2.948	up	1.541	up	27.28	28.54	27.86	104.06	234.34	79.95	37.8	4.6	4.69	4.62	6.68	7.85	6.16	5.22	protein serine/threonine kinase, putative	EIN_289430	ATP binding, protein kinase activity, protein serine/threonine kinase activity, protein tyrosine kinase activity
EIN_289610_at	1.051	down	1.154	up	1.237	down	72.59	up	11.969	up	4.165	up	10.14	10.27	11.76	8.16	720.87	194.11	50.42	3.3	3.23	3.51	3	9.48	6.88	5.36	hypothetical protein	EIN_289610
EIN_291620_at	1.392	down	1.569	down	2.508	up	6.487	up	6.532	up	5.886	up	259.67	142.38	127.02	501.7	1275.35	1213.28	1118.45	7.51	7.04	6.86	8.84	10.21	10.22	10.07	hypothetical protein	EIN_291620
EIN_291860_at	1.241	up	1.654	up	1.773	up	5.519	up	3.612	up	2.177	up	309.26	412.12	529.2	611.73	1662.26	1089.48	655.57	8.23	8.54	8.96	9.06	10.7	10.08	9.35	hypothetical protein	EIN_291860
EIN_292010_at	1.846	up	2.703	up	1.68	up	70.022	up	19.6	up	7.481	up	31.08	52.47	86.79	49.94	1981.01	707.79	233.17	4.82	5.7	6.25	5.57	10.95	9.11	7.72	hypothetical protein, conserved	EIN_292010	receptor activity
EIN_292650_at	2.409	up	1.832	up	4.053	up	5.012	up	2.006	up	1.913	up	20.75	53.37	38.48	86.05	102.16	41.64	40.98	4.35	5.61	5.22	6.37	6.67	5.35	5.28	hypothetical protein	EIN_292650
EIN_292720_at	1.137	down	1.413	up	1.97	up	99.027	up	26.858	up	7.761	up	9.24	7.84	12.77	17.8	888.01	356.97	83.41	3.13	2.95	3.63	4.11	9.76	7.88	6.09	Xylem cysteine proteinase 2 precursor, putative	EIN_292720	cysteine-type peptidase activity
EIN_292840_at	1.359	up	1.444	down	1.993	down	15.067	up	13.294	up	13.625	up	155.7	231.57	107.36	79.26	2413.96	2520.55	2304.35	7.27	7.72	6.74	6.28	11.19	11.01	11.04	hypothetical protein	EIN_292840	structural constituent of ribosome
EIN_292970_at	1.394	down	1.571	down	1.61	down	15.585	up	3.519	up	1.081	up	220.03	166.58	135.21	132.6	3366.42	913.34	236.14	7.73	7.25	7.07	7.04	11.69	9.54	7.84	hypothetical protein	EIN_292970
EIN_294460_at	1.07	down	1.36	up	1.296	up	8.512	up	18.146	up	22.729	up	9.71	8.73	12.11	10.72	70.21	157.31	190.26	3.03	2.94	3.48	3.41	6.12	7.21	7.54	hypothetical protein	EIN_294460
EIN_294490_at	1.221	down	1.524	up	2.865	up	4.134	up	3.239	up	1.906	up	88.91	68.94	127.49	258.4	365.15	277.64	169.88	6.37	6.09	6.98	7.89	8.42	8.07	7.3	hypothetical protein	EIN_294490
EIN_295250_at	1.608	down	1.109	up	1.145	up	5.76	up	2.506	up	1.472	up	184.54	112.09	198.66	207.76	1023.18	442.52	258.33	7.45	6.77	7.6	7.65	9.98	8.78	8.01	hypothetical protein	EIN_295250	zinc ion binding
EIN_295260_at	1.264	up	3.079	up	3.689	up	3.879	up	9.062	up	8.978	up	147.37	189.38	559.91	663.02	571.29	1634.4	1435.63	7.2	7.54	8.82	9.08	9.15	10.38	10.36	protein arginine N-methyltransferase, putative	EIN_295260	methyltransferase activity
EIN_295280_at	1.235	down	1.093	down	1.204	up	5.701	up	3.404	up	1.944	up	444.23	360.77	406.86	478.72	2347.09	1511.52	774.87	8.62	8.32	8.5	8.89	11.14	10.39	9.58	replication factor C large subunit, putative	EIN_295280	ATP binding, DNA binding, DNA clamp loader activity, nucleoside-triphosphatase activity, nucleotide binding
EIN_295360_at	1.281	down	1.18	down	1.934	up	6.34	up	10.648	up	8.299	up	49.36	51.82	64.32	97.67	313.53	548.8	477.39	5.62	5.26	5.38	6.57	8.28	9.03	8.67	hypothetical protein	EIN_295360
EIN_295430_at	2.42	up	1.278	up	1.498	down	141.332	up	128.07	up	91.165	up	46.84	119.24	60.06	32.04	6998.01	6130.76	4858.89	5.54	6.82	5.9	4.96	12.68	12.54	12.05	hypothetical protein	EIN_295430
EIN_295480_at	1.93	down	6.018	down	2.777	down	4.673	up	11.496	up	20.42	up	163.17	99.87	28.66	59.91	792.28	2166.71	3601.45	7.35	6.4	4.76	5.87	9.57	10.87	11.7	TATA-box-binding protein, putative	EIN_295480	DNA binding, RNA polymerase II transcription factor activity
EIN_295510_at	1.724	down	1.421	up	1.911	up	39.498	up	50.765	up	60.892	up	70.88	41.79	93.76	124.81	2948.36	3573.09	4309.42	6	5.21	6.51	6.93	11.3	11.67	11.93	hypothetical protein	EIN_295510
EIN_295520_at	2.06	up	2.288	up	2.274	up	3.496	up	1.155	down	1.615	down	279.76	574.22	693.35	704.27	968.23	502.59	396.64	8.08	9.12	9.27	9.27	9.89	7.87	7.39	hypothetical protein	EIN_295520
EIN_295550_at	2.775	up	1.148	down	2.753	down	8.688	up	1.508	up	1.063	down	128.28	264.17	91.17	34.96	842.43	154.49	97.01	6.56	8.03	6.36	5.1	9.68	7.15	6.47	hypothetical protein	EIN_295550
EIN_295640_at	2.132	up	2.521	up	1.856	up	14.869	up	4.6	up	1.602	up	152.51	383.81	401.21	273.25	1877	591.26	213.21	6.97	8.07	8.31	7.87	10.87	9.18	7.65	hypothetical protein	EIN_295640
EIN_295660_at	1.564	down	1.321	down	1.047	up	4.172	up	2.17	up	1.135	down	88.95	57.62	76.47	92.95	369.07	305.97	98.9	6.46	5.81	6.06	6.52	8.52	7.57	6.27	hypothetical protein	EIN_295660	binding
EIN_295670_at	2.319	down	1.585	down	1.828	down	12.544	up	2.92	up	1.99	up	305.71	138.3	203.41	191.46	4013.95	892.7	633.49	8.24	7.03	7.58	7.37	11.89	9.79	9.24	hypothetical protein	EIN_295670
EIN_295690_at	1.157	up	1.101	down	1.681	up	9.717	up	8.07	up	5.207	up	27.26	32.11	24.08	44.85	267.08	219.14	163.18	4.73	4.94	4.59	5.48	8.01	7.74	7.11	hypothetical protein	EIN_295690
EIN_295720_at	1.017	up	2.472	up	3.28	up	5.114	up	2.156	up	1.462	up	148.89	164.99	399.97	525.4	759.13	323.06	217.44	7.21	7.23	8.51	8.92	9.56	8.32	7.76	hypothetical protein	EIN_295720	GTP binding, protein binding
EIN_295780_at	2.764	down	5.079	down	3.202	down	5.958	up	8.198	up	11.322	up	339.49	124.01	67.3	111.8	2085.29	2811.3	3804.08	8.38	6.91	6.03	6.7	10.95	11.41	11.88	Rho/RAC guanine nucleotide exchange factor, putative	EIN_295780	Rho guanyl-nucleotide exchange factor activity, zinc ion binding
EIN_295790_at	1.519	down	2.669	down	2.303	down	5.354	up	16.353	up	26.442	up	168.94	119.15	62.66	83.47	993.6	3272.63	4533.94	7.38	6.77	5.96	6.17	9.8	11.41	12.1	hypothetical protein	EIN_295790
EIN_298070_at	3.26	up	5.648	up	10.229	up	59.083	up	18.482	up	7.598	up	163.66	254.32	448.32	902.94	4469.27	1477.88	563.3	6.21	7.91	8.71	9.56	12.09	10.42	9.14	hypothetical protein	EIN_298070
EIN_299040_at	1.045	up	1.275	down	1.306	down	7.182	up	3.092	up	2.746	up	310.51	355.92	267.18	253.32	2513.03	1014.59	875.83	8.27	8.33	7.92	7.88	11.11	9.9	9.72	hypothetical protein	EIN_299040	binding
EIN_299580_at	1.159	up	2.206	up	2.276	up	4.892	up	2.565	up	1.47	up	65.77	73.14	139.94	139.41	296.7	156.92	88.7	5.91	6.13	7.06	7.1	8.2	7.27	6.47	hypothetical protein	EIN_299580
EIN_299750_at	1.622	up	1.493	up	2.113	up	11.31	up	24.551	up	32.963	up	27.58	46.93	36.2	51.3	273.1	704.32	846	4.58	5.28	5.16	5.66	8.08	9.2	9.62	hypothetical protein	EIN_299750
EIN_299760_at	1.946	down	2.197	down	1.346	down	5.722	up	10.241	up	16.256	up	48.84	23.9	20.87	35.81	258.59	518.57	749.25	5.48	4.52	4.35	5.05	8	8.84	9.5	hypothetical protein	EIN_299760	protein binding, zinc ion binding
EIN_310090_at	1.852	up	6.517	up	5.164	up	82.772	up	54.077	up	29.753	up	24.03	30.84	117.72	89.72	1385.08	898.38	504.31	4.05	4.93	6.75	6.41	10.42	9.8	8.94	hypothetical protein	EIN_310090
EIN_310690_at	2.097	up	2.92	up	1.836	up	6.93	up	3.131	up	2.942	up	252.23	435.31	620.87	373.72	1410.66	636.41	596.18	7.65	8.72	9.2	8.53	10.45	9.3	9.21	hypothetical protein	EIN_310690
EIN_310710_at	1.04	up	1.444	up	2.712	up	9.273	up	4.247	up	3.594	up	212.87	203.3	302.59	632.17	1770.85	884.8	729.81	7.55	7.6	8.08	8.99	10.76	9.63	9.39	dual specificity protein phosphatase, putative	EIN_310710	phosphatase activity, protein binding, protein tyrosine/serine/threonine phosphatase activity
EIN_310760_at	1.613	up	1.261	up	2.632	up	7.363	up	4.184	up	3.398	up	132.34	261.74	214.83	366.85	956.4	557.44	438.89	7.01	7.7	7.34	8.41	9.89	9.08	8.78	elongation factor 2 kinase, putative	EIN_310760	ATP binding, protein serine/threonine kinase activity
EIN_310800_at	1.422	down	1.391	down	1.643	down	20.855	up	6.794	up	2.824	up	79.53	57.97	58.42	50.4	1689.61	713.89	332.79	6.31	5.81	5.84	5.6	10.7	9.08	7.81	hypothetical protein, conserved	EIN_310800
EIN_310810_at	1.318	up	1.197	up	1.607	up	5.092	up	3.224	up	2.805	up	113.6	111.52	132.43	174.15	438.93	302.03	324.12	6.37	6.77	6.63	7.05	8.72	8.06	7.86
EIN_310840_at	1.3	up	1.646	up	2.106	up	6.076	up	2.818	up	1.279	up	209.68	216.96	276.83	351.92	1042.34	660.95	248.94	7.38	7.76	8.1	8.45	9.98	8.87	7.74	hypothetical protein	EIN_310840
EIN_311860_at	1.904	up	2.144	up	2.897	up	7.93	up	3.009	up	1.656	up	293.96	376.02	445.47	603.98	1558.48	590.73	325.51	7.62	8.54	8.72	9.15	10.6	9.2	8.34	hypothetical protein	EIN_311860
EIN_311900_at	1.511	up	3.396	up	2.595	up	6.923	up	12.818	up	10.319	up	16.95	26.39	64.58	43.45	115.46	219.45	172.28	4.05	4.65	5.82	5.43	6.84	7.73	7.42	hypothetical protein	EIN_311900
EIN_312070_at	1.05	down	1.326	up	1.578	up	164.906	up	56.05	up	35.793	up	7.34	7.08	9.79	11.62	1376.56	546.01	351.65	2.83	2.76	3.23	3.48	10.19	8.63	7.99	hypothetical protein	EIN_312070
EIN_312150_at	1.235	down	2.186	down	1.94	down	8.037	up	10.864	up	10.342	up	123.89	101.08	56.33	62.87	968.17	1298.04	1255.64	6.9	6.59	5.77	5.94	9.9	10.34	10.27	structural maintenance of chromosomes protein 1A, putative	EIN_312150	ATP binding
EIN_312260_at	1.097	up	3.573	up	1.721	up	378.732	up	249.269	up	85.087	up	23.14	23.05	67.38	28.68	5810	4191.15	1389.83	3.89	4.03	5.73	4.68	12.46	11.86	10.31	chitin binding lectin, putative	EIN_312260
EIN_004480_at	2.554	up	5.877	up	2.311	up	2.526	up	9.215	up	12.7	up	110.4	240.34	379.04	182.74	157.29	638.4	797.4	5.95	7.31	8.51	7.16	7.29	9.16	9.62	hypothetical protein, conserved	EIN_004480
EIN_004710_at	1.211	up	1.096	up	2.726	up	3.082	up	4.34	up	3.399	up	70.21	85.34	77.24	223.81	207.93	293.48	231.36	6.06	6.34	6.19	7.51	7.68	8.18	7.83	hypothetical protein	EIN_004710
EIN_004720_at	2.022	up	3.181	up	3.137	up	2.765	up	5.637	up	6.64	up	19.77	37.52	60.61	57.99	50.98	105.75	128.16	4.19	5.2	5.86	5.84	5.65	6.68	6.92	hypothetical protein	EIN_004720
EIN_007470_s_at	1.057	up	1.074	up	1.397	up	3.12	up	14.299	up	12.632	up	5.33	5.66	5.76	7.55	19.54	86.02	108.71	2.41	2.49	2.51	2.89	4.05	6.25	6.07	hypothetical protein	EIN_007470
EIN_013220_at	1.259	up	2.852	up	1.103	up	1.044	up	9.901	up	10.812	up	9.43	12.66	31.15	11.08	10.43	107.3	109.87	3.17	3.51	4.69	3.32	3.24	6.48	6.61
EIN_013260_at	3.559	down	1.918	down	3.507	down	1.879	up	9.143	up	12.502	up	166.05	90.35	114.38	47.94	346.02	1746.14	2124.72	7.36	5.53	6.42	5.55	8.27	10.55	11.01	deoxyguanosine kinase, putative	EIN_013260
EIN_013370_at	1.352	down	1.103	up	1.003	down	1.896	up	23.757	up	42.266	up	72.18	48.06	77.28	63.63	133.96	1746.62	2678.5	5.96	5.53	6.11	5.96	6.89	10.54	11.37	hypothetical protein	EIN_013370
EIN_013450_at	1.023	up	1.432	up	1.766	up	2.95	up	21.164	up	34.369	up	135.35	116.15	162.41	212.52	372.39	2637.07	3682.57	6.66	6.7	7.18	7.48	8.22	11.07	11.77	hypothetical protein	EIN_013450
EIN_013650_at	1.065	down	1.53	up	1.66	up	2.675	up	4.218	up	3.586	up	11.11	9.72	15.24	16.73	27.87	44.02	36.43	3.31	3.21	3.92	4.04	4.73	5.38	5.15	hypothetical protein	EIN_013650
EIN_014090_at	1.233	up	1.058	up	1.335	up	3.775	up	11.373	up	36.656	up	59.58	50.53	53.39	51.02	143.8	437.65	1505.83	5.24	5.55	5.33	5.66	7.16	8.75	10.44	hypothetical protein	EIN_014090
EIN_014100_at	1.845	down	1.355	down	1.302	up	1.487	down	3.736	up	5.464	up	126.62	63.04	83.78	158.34	78.37	488.01	656.88	6.82	5.94	6.39	7.21	6.25	8.73	9.27	hypothetical protein	EIN_014100
EIN_014130_at	1.153	up	1.203	up	1.311	down	5.747	up	161.857	up	300.326	up	9.71	11.87	13.62	7.72	102.48	2278.77	3184.28	3.26	3.46	3.52	2.87	5.78	10.6	11.49	serine/threonine protein kinase Chk2, putative	EIN_014130	ATP binding, protein kinase activity, protein serine/threonine kinase activity, protein tyrosine kinase activity
EIN_014650_at	2.144	up	2.265	up	2.673	up	2.522	up	6.635	up	14.117	up	370.58	790.72	788.87	803.63	769.58	2077.29	4278.16	8.21	9.31	9.39	9.63	9.54	10.94	12.03	cytidine deaminase, putative	EIN_014650	catalytic activity, cytidine deaminase activity, hydrolase activity, zinc ion binding
EIN_015110_at	1.785	down	1.2	down	1.067	down	1.829	up	15.84	up	15.45	up	40.66	22.04	32.18	42.23	85.39	605.93	603.65	5.24	4.4	4.97	5.14	6.11	9.22	9.19	hypothetical protein, conserved	EIN_015110
EIN_015140_at	1.06	up	2.008	down	1.471	down	1.262	up	7.867	up	12.475	up	411.82	328.52	154.71	223.66	401.37	3252.45	4178.59	8.25	8.33	7.24	7.69	8.59	11.23	11.89	hypothetical protein	EIN_015140	binding
EIN_015710_at	1.621	down	1.338	down	1.076	up	1.742	up	4.98	up	6.4	up	467.82	282.98	345.43	494.96	792.92	2344.03	2898.23	8.82	8.12	8.4	8.93	9.62	11.14	11.5	hypothetical protein	EIN_015710
EIN_015800_at	1.958	up	2.523	up	1.233	up	2.669	up	16.506	up	37.936	up	46.41	90.06	117.84	53.72	117.92	830.46	1639.58	5.43	6.4	6.76	5.73	6.84	9.47	10.67	hypothetical protein	EIN_015800
EIN_015870_at	1.672	down	2.55	down	3.396	down	1.094	up	10.766	up	16.277	up	90.55	49.44	32.43	26.02	95.21	916.09	1374.03	6.36	5.62	5.01	4.59	6.49	9.79	10.38	hypothetical protein	EIN_015870
EIN_015980_at	1.03	up	1.738	up	2.052	up	1.775	up	4.928	up	7.241	up	90.21	82.27	144.45	167.08	146.3	403.34	575.65	6.31	6.35	7.11	7.35	7.14	8.61	9.17	amino acid transporter, putative	EIN_015980	amino acid transmembrane transporter activity
EIN_016510_at	1.397	down	1.15	down	1.147	down	4.895	up	28.56	up	45.537	up	25	15.38	19.21	18.32	117.69	737.09	982.25	4.39	3.91	4.19	4.19	6.68	9.23	9.9	multidrug resistance-associated protein, putative	EIN_016510	ATP binding, ATPase activity, nucleoside-triphosphatase activity, nucleotide binding
EIN_017300_at	1.679	down	1.889	down	1.421	down	1.08	up	4.824	up	6.437	up	64.99	37.08	32.96	46.27	72.75	300.22	452.68	5.96	5.21	5.04	5.45	6.07	8.23	8.64	hypothetical protein	EIN_017300
EIN_017310_at	1.107	down	1.363	down	1.292	down	3.643	up	10.796	up	11.781	up	19.77	19.19	15.03	15.35	76.39	234.94	238.78	4.29	4.15	3.85	3.92	6.16	7.73	7.85	hypothetical protein	EIN_017310
EIN_017450_at	3.337	up	3.213	up	2.787	up	2.786	up	6.647	up	5.304	up	25.48	77.6	66.26	65.8	62.16	166.44	112.72	4.36	6.09	6.04	5.83	5.83	7.09	6.76	hypothetical protein	EIN_017450
EIN_020050_at	1.009	down	1.136	down	1.431	up	6.449	up	127.767	up	191.957	up	29.47	35.08	27.47	55.21	356.18	4139.41	5551.22	4.77	4.76	4.59	5.29	7.46	11.77	12.35	hypothetical protein	EIN_020050	protein binding, zinc ion binding
EIN_020140_at	2.174	up	2.244	up	3.282	up	1.368	up	6.375	up	10.635	up	630.62	1046.04	1150.23	1537.33	633.77	3218.05	5047.04	8.8	9.92	9.96	10.51	9.25	11.47	12.21	protein phosphatase 2C, putative	EIN_020140	catalytic activity
EIN_020180_at	1.552	up	2.222	up	5.055	up	5.647	up	8.426	up	8.043	up	117.86	148.22	212.02	502.59	548.16	911.87	809.58	6.57	7.2	7.72	8.91	9.07	9.64	9.58	ankyrin repeat-containing protein, putative	EIN_020180
EIN_020330_at	2.55	up	3.276	up	2.266	up	3.782	up	4.594	up	5.283	up	434.84	868.79	1115.6	835.01	1278.41	1652.91	1880.64	8.4	9.75	10.11	9.58	10.32	10.6	10.8	G2/mitotic-specific cyclin-B, putative	EIN_020330
EIN_020520_at	3.761	up	2.995	up	1.088	up	3.28	up	7.843	up	19.448	up	187.07	589.33	534.43	176.45	549.07	1227.37	3112.42	7.27	9.18	8.85	7.39	8.99	10.24	11.55	hypothetical protein	EIN_020520
EIN_020840_at	1.074	up	1.074	down	1.708	up	1.723	up	8.428	up	10.743	up	146.34	160.26	134.04	264.84	256.14	1448.63	1544.38	7.16	7.26	7.06	7.93	7.94	10.23	10.58	hypothetical protein	EIN_020840	guanyl-nucleotide exchange factor activity
EIN_024500_at	1.701	up	1.015	down	1.988	up	2.488	up	44.721	up	44.041	up	59.88	108.96	80.69	122.68	207.71	2848.83	2627.15	5.88	6.65	5.86	6.88	7.2	11.37	11.35	M-phase inducer phosphatase, putative	EIN_024500	protein tyrosine phosphatase activity
EIN_026380_at	1.117	down	1.199	down	1.199	down	12.9	up	291.968	up	557.105	up	6.38	5.43	5	5	158.33	2560.42	3676.43	2.58	2.42	2.32	2.32	6.27	10.77	11.71	hypothetical protein	EIN_026380
EIN_026630_at	1.093	up	1.147	down	2.385	down	6.658	up	221.522	up	333.122	up	19.35	24.78	18.44	7.89	248	4301.59	6250.15	4.18	4.3	3.98	2.92	6.91	11.97	12.56	hypothetical protein	EIN_026630
EIN_028730_at	1.921	down	1.922	down	2.17	down	1.073	down	3.92	up	3.273	up	64.29	33.28	33.56	29.88	63.18	249.75	277.71	5.98	5.04	5.04	4.87	5.88	7.96	7.7	leucine-rich repeat-containing protein C10orf80, putative	EIN_028730
EIN_028950_at	1.652	down	2.128	down	2.981	down	1.032	down	5.261	up	6.303	up	212.8	167.56	113.56	95.71	236.93	1166.77	1329.76	7.66	6.94	6.57	6.09	7.62	10.06	10.32	hypothetical protein	EIN_028950
EIN_029020_at	1.826	down	1.915	up	1.82	up	1.511	up	3.262	up	2.961	up	193.98	103.03	378.22	367.02	287.65	641.82	556.29	7.54	6.68	8.48	8.41	8.14	9.25	9.11	hypothetical protein	EIN_029020
EIN_029060_at	4.393	up	6.681	up	4.357	up	4.174	up	10.199	up	10.869	up	87.02	259.22	372.43	242.92	228.31	611.48	607.64	5.76	7.89	8.5	7.88	7.82	9.11	9.2	hypothetical protein	EIN_029060
EIN_029080_at	1.294	down	1.447	down	2.027	down	3.304	up	11.03	up	11.523	up	612.7	626.73	458.75	316.29	2146.17	6605.27	7227.67	9.15	8.78	8.62	8.13	10.87	12.61	12.68	transcription factor WEREWOLF, putative	EIN_029080	DNA binding
EIN_029380_at	1.32	up	1.39	up	1.507	up	1.992	up	4.313	up	4.737	up	280.25	345.65	395.8	393.68	521.19	1243.8	1238.85	8.03	8.43	8.5	8.62	9.02	10.14	10.27	non-structural maintenance of chromosome element, putative	EIN_029380
EIN_029520_at	1.467	up	1.006	up	1.742	up	1.161	up	3.857	up	6.383	up	447.63	585.7	426.74	689.93	471.31	1825.4	2606.25	8.63	9.18	8.64	9.43	8.84	10.58	11.3	hypothetical protein, conserved	EIN_029520	nucleoside-triphosphatase activity, nucleotide binding
EIN_033410_at	1.183	down	1.405	down	1.287	down	1.235	up	21.981	up	27.41	up	32.47	29.39	21.5	23.38	42.1	656.19	792.67	4.83	4.59	4.34	4.47	5.13	9.29	9.61	hypothetical protein, conserved	EIN_033410
EIN_033640_at	1.257	down	1.035	up	1.265	down	1.86	up	7.711	up	9.432	up	66.49	66.35	68.77	78.68	131.78	364.53	442.53	5.55	5.22	5.6	5.21	6.44	8.49	8.78	periplasmic [Fe] hydrogenase large subunit, putative	EIN_033640	electron carrier activity, iron-sulfur cluster binding
EIN_033860_at	1.214	down	8.377	down	7.539	down	2.793	up	33.342	up	36.173	up	73.84	106.05	7.68	8.79	226.48	2986.67	2944.59	5.93	5.65	2.87	3.02	7.41	10.99	11.11	hypothetical protein	EIN_033860
EIN_034170_at	2.739	up	4.458	up	3.249	up	6.468	up	9.273	up	8.107	up	136.87	224.58	384.57	310.03	514.16	733.21	673.22	6.3	7.75	8.45	8	8.99	9.51	9.32	hypothetical protein	EIN_034170	ATP binding, protein kinase activity, protein serine/threonine kinase activity, protein tyrosine kinase activity
EIN_034420_at	1.315	up	1.071	up	1.056	down	1.759	up	5.148	up	3.985	up	37.51	48.25	40.08	36.13	65.01	185.68	174.3	5.16	5.56	5.26	5.08	5.98	7.53	7.16	serine/threonine protein kinase ppk15, putative	EIN_034420	ATP binding, protein kinase activity, protein serine/threonine kinase activity, protein tyrosine kinase activity
EIN_034430_at	1.166	down	1.601	down	1	down	3.054	up	8.134	up	7.28	up	128.82	102.32	75.58	116.2	369.83	959.68	856.47	6.85	6.63	6.18	6.85	8.46	9.88	9.72	hypothetical protein, conserved	EIN_034430
EIN_034440_at	1.08	up	1.106	down	1.025	up	2.186	up	18.609	up	20.748	up	16.99	17.39	13.88	15.21	34.19	280.89	321.66	3.83	3.94	3.69	3.87	4.96	8.05	8.21	N-chimaerin, putative	EIN_034440
EIN_035100_at	1.421	down	1.229	up	1.118	up	3.236	up	9.686	up	8.347	up	200.56	138.82	241.54	242.08	736.29	2042.09	1658.38	7.62	7.11	7.91	7.78	9.31	10.89	10.68	Rho/RAC guanine nucleotide exchange factor, putative	EIN_035100	Rho guanyl-nucleotide exchange factor activity
EIN_035640_at	1.112	down	1.755	up	1.873	up	1.683	up	5.443	up	5.854	up	74.73	56.39	109.92	122.38	113.12	387.59	368.49	5.96	5.81	6.77	6.87	6.71	8.4	8.51	cold-inducible RNA binding protein, putative	EIN_035640	nucleic acid binding
EIN_035690_at	1.802	down	1.92	down	1.739	down	6.418	up	7.569	up	21.977	up	30.24	13.99	13.28	14.46	170.95	234.46	561.53	4.65	3.8	3.7	3.85	7.33	7.57	9.1	hypothetical protein	EIN_035690
EIN_035760_at	1.804	down	1.026	up	2.516	down	2.158	down	5.992	up	9.36	up	423.24	253.33	425.81	183.92	206.61	2493.59	3729.81	8.63	7.78	8.67	7.3	7.52	11.22	11.86	hypothetical protein	EIN_035760
EIN_036300_at	1.468	up	1.312	down	1.218	down	1.444	up	4.389	up	5.482	up	366.27	464.3	271.53	265.96	433.3	1444.78	1470.53	8.04	8.6	7.65	7.76	8.57	10.18	10.5	lymphoid-specific helicase, putative	EIN_036300	ATP binding, DNA binding, helicase activity, nucleic acid binding
EIN_036310_at	1.358	up	2.175	up	2.082	up	2.758	up	4.159	up	3.705	up	397.68	532.11	854.98	818.97	1082.36	1633.79	1446.11	8.6	9.05	9.73	9.66	10.07	10.66	10.49	hypothetical protein	EIN_036310
EIN_036420_at	1.553	down	1.114	down	1.016	up	1.321	up	3.998	up	6.346	up	469	328.05	439.82	529.91	606.17	1869.37	2886.05	8.83	8.19	8.67	8.85	9.23	10.83	11.49	hypothetical protein, conserved	EIN_036420	ATP binding, protein kinase activity, protein serine/threonine kinase activity, protein tyrosine kinase activity
EIN_036440_at	2.101	up	2.007	up	2.065	up	1.383	up	6.325	up	10.557	up	134.21	288.06	427.12	274.1	180.62	1088.08	1516.45	7.01	8.08	8.02	8.06	7.48	9.67	10.41	hypothetical protein	EIN_036440
EIN_036490_at	1.061	down	1.025	up	1.222	up	1.971	up	4.371	up	3.816	up	5.34	5	5.52	6.66	10.87	23.76	25.32	2.41	2.32	2.44	2.7	3.39	4.53	4.34	hypothetical protein	EIN_036490
EIN_036500_at	1.369	down	1.005	down	1.25	down	1.194	up	4.107	up	5.051	up	138.95	107.86	135.93	110.97	161.45	576.74	749.83	7.06	6.6	7.05	6.74	7.31	9.1	9.39	hypothetical protein	EIN_036500
EIN_036600_at	1.085	up	1.563	up	1.036	down	1.696	up	5.481	up	7.953	up	132.41	159.18	200.49	126.28	222.5	772	1027.79	7	7.11	7.64	6.95	7.76	9.45	9.99	hypothetical protein	EIN_036600
EIN_036990_s_at	1.308	up	1.127	up	1.096	down	2.553	up	4.976	up	7.287	up	22.94	29.79	23.63	22.2	52.15	102.69	149.47	4.35	4.73	4.52	4.22	5.7	6.66	7.21	hypothetical protein	EIN_036990
EIN_037050_at	4.187	up	6.727	up	5.667	up	3.162	up	7.234	up	12.724	up	170.01	420.55	616.42	519.87	284.67	892.62	1185.08	6.43	8.5	9.18	8.94	8.09	9.29	10.1	hypothetical protein, conserved	EIN_037050	phosphatidylinositol N-acetylglucosaminyltransferase activity
EIN_037450_at	2.304	up	1.415	up	1.048	up	1.112	up	7.292	up	7.056	up	38.51	81.33	44.81	32.59	35.3	228.88	269.4	4.96	6.16	5.46	5.02	5.11	7.82	7.78	hypothetical protein	EIN_037450
EIN_037660_at	1.635	up	2.274	up	3.593	up	3.609	up	7.119	up	12.998	up	69.4	63.31	74.93	120.3	122.2	272.5	436.71	5	5.71	6.19	6.85	6.85	7.83	8.7	hypothetical protein	EIN_037660
EIN_037730_at	1.256	up	1.44	up	2.123	up	2.357	up	8.301	up	10.265	up	38.02	33.74	35.96	55.86	62.81	223.32	251.79	4.61	4.94	5.14	5.7	5.85	7.67	7.97	hypothetical protein	EIN_037730
EIN_037750_s_at	1.123	up	1.139	down	1.471	down	1.925	up	3.906	up	5.619	up	29.54	33.97	23.92	22.96	52.41	106.87	153.45	4.75	4.92	4.56	4.19	5.69	6.72	7.24	hypothetical protein	EIN_037750
EIN_037810_at	1.564	down	1.14	down	1.112	up	1.06	up	3.213	up	3.935	up	223.4	147.81	189.66	289.31	243.2	726.47	854.8	7.71	7.07	7.52	7.87	7.8	9.4	9.69	hypothetical protein	EIN_037810
EIN_038170_at	1.505	down	1.189	up	1.696	up	2.381	up	7.095	up	7.245	up	611.85	446.02	770.37	1044.93	1497.56	4395.68	4505.17	9.25	8.66	9.5	10.01	10.5	12.08	12.11	hypothetical protein, conserved	EIN_038170
EIN_038460_at	2.156	up	1.032	down	1.09	down	4.792	up	62.92	up	48.623	up	5.53	13.66	5.31	5	37.52	397.79	275.88	2.45	3.55	2.4	2.32	4.71	8.42	8.05	hypothetical protein	EIN_038460
EIN_038530_at	1.184	up	1.665	up	1.648	up	2.03	up	12.563	up	19.231	up	11.7	12.46	18.04	19.31	20.58	143.57	200.86	3.33	3.57	4.06	4.05	4.35	6.98	7.59	hypothetical protein	EIN_038530	guanyl-nucleotide exchange factor activity
EIN_038540_at	2.247	up	4.451	up	2.674	up	2.364	up	14.817	up	24.283	up	154.6	323.38	689.03	402.44	336.33	2520.27	3556.88	7.14	8.31	9.29	8.56	8.38	11.03	11.74	hypothetical protein	EIN_038540	binding, protein binding
EIN_039250_at	2.427	down	6.728	down	1.45	down	1.521	down	4.773	up	9.741	up	870.31	398.58	133.12	471.93	448.55	3753.97	6813.52	9.41	8.13	6.65	8.87	8.8	11.66	12.69	hypothetical protein	EIN_039250
EIN_039960_at	1.262	up	1.917	up	1.074	down	4.17	up	20.319	up	16.566	up	7.29	9.52	14.93	6.84	40.65	158.51	128.67	2.83	3.17	3.77	2.73	4.89	7.18	6.88	hypothetical protein	EIN_039960
EIN_039990_at	3.795	down	2.514	down	1.159	up	1.881	up	5.032	up	6.632	up	142.1	44.45	56.31	169.72	265.91	792.26	966.24	7.14	5.22	5.81	7.35	8.05	9.47	9.87	hypothetical protein	EIN_039990
EIN_040020_at	1.292	down	1.313	up	1.341	down	1.003	up	6.342	up	10.808	up	82.48	52.21	85.44	47.76	63.37	458.72	659.18	5.9	5.53	6.29	5.47	5.9	8.56	9.33	hypothetical protein	EIN_040020
EIN_040170_at	1.592	down	1.638	down	2.274	down	1.444	down	3.934	up	4.334	up	85.89	52.82	51.93	39.41	58.24	331.9	407.89	6.37	5.7	5.66	5.19	5.84	8.35	8.49	Rho/RAC guanine nucleotide exchange factor, putative	EIN_040170	ARF GTPase activator activity, Rho guanyl-nucleotide exchange factor activity, zinc ion binding
EIN_040180_at	1.376	down	3.479	down	7.972	down	1.337	up	7.163	up	5.802	up	48.34	36.73	17.57	6.06	85.22	393.06	274.08	5.56	5.1	3.76	2.56	5.97	8.4	8.09	hypothetical protein	EIN_040180
EIN_040310_at	3.731	up	3.199	up	2.872	up	4.433	up	9.219	up	7.304	up	204.79	385.29	323.28	292.67	446.02	963.49	739.24	6.65	8.55	8.33	8.17	8.8	9.85	9.52	hypothetical protein	EIN_040310
EIN_040500_at	1.099	up	1.755	up	1.04	down	1.319	down	6.252	up	9.094	up	56.11	66.7	141.32	53.34	44.07	360.22	549.77	5.78	5.91	6.59	5.72	5.38	8.42	8.96	hypothetical protein	EIN_040500	Rho guanyl-nucleotide exchange factor activity
EIN_040650_at	1.403	up	4.151	up	1.109	down	3.534	up	11.538	up	15.537	up	31.7	72.95	99.36	30.51	143.3	352.37	468.77	4.57	5.06	6.62	4.42	6.39	8.1	8.53	hypothetical protein	EIN_040650
EIN_040780_at	2.458	down	2.3	down	1.149	down	3.523	up	6.657	up	6.114	up	83.04	33.88	46.3	73.51	351.35	562.98	506.98	6.37	5.07	5.17	6.17	8.19	9.1	8.98	hypothetical protein, conserved	EIN_040780	ATP binding
EIN_040980_at	2.425	up	1.737	up	2.11	up	2.084	down	6.559	up	12.202	up	506.83	1023.22	736.84	886.17	223.14	3607.27	5786.65	8.71	9.98	9.5	9.78	7.65	11.42	12.31	hypothetical protein	EIN_040980
EIN_047960_at	1.986	up	2.368	up	1.594	up	1.13	up	5.472	up	8.181	up	164.7	261.97	307.29	209.12	147.19	859.78	1071.26	7.01	8	8.26	7.69	7.19	9.47	10.05	serine/threonine protein kinase ppk15, putative	EIN_047960	ATP binding, protein kinase activity, protein serine/threonine kinase activity, protein tyrosine kinase activity
EIN_050620_at	1.494	down	1.161	down	1.121	down	1.242	up	6.052	up	6.12	up	180.13	118.51	148.6	160.94	200.25	993.33	979.7	7.3	6.72	7.08	7.13	7.61	9.89	9.91	guanine nucleotide exchange factor, putative	EIN_050620	guanyl-nucleotide exchange factor activity
EIN_050660_at	1.087	down	3.341	down	1.727	down	6.432	up	30.101	up	34.103	up	190.72	165.74	58.87	102.96	1366.73	5615.4	6438.71	7.47	7.35	5.73	6.68	10.15	12.38	12.56	hypothetical protein	EIN_050660
EIN_051600_at	1.851	up	1.476	up	1.305	up	4.027	up	8.493	up	7.892	up	110.73	155.08	120.54	111.86	345.5	714.71	668.25	6.35	7.24	6.91	6.73	8.36	9.43	9.33	phosphatidylinositol-3,4,5-trisphosphate 3-phosphatase TPTE2, putative	EIN_051600	phosphatase activity, protein tyrosine/serine/threonine phosphatase activity
EIN_052280_at	1.572	up	2.341	up	1.841	up	5.455	up	52.423	up	73.394	up	76.17	122.56	189.76	156.97	556.65	4610.47	5694.99	6.25	6.9	7.48	7.13	8.7	11.96	12.45	hypothetical protein, conserved	EIN_052280	GTP binding
EIN_052600_at	1.235	up	3.138	up	1.48	up	2.495	up	4.082	up	10.846	up	38.82	51.46	121.61	57.61	100.87	164.95	408.34	5.23	5.53	6.88	5.79	6.55	7.26	8.67	hypothetical protein	EIN_052600
EIN_052650_at	1.244	up	2.429	up	2.021	up	2.787	up	5.438	up	5.852	up	131.98	126.75	232.83	193.87	273	576.84	564.03	6.58	6.9	7.86	7.6	8.06	9.02	9.13	hypothetical protein	EIN_052650
EIN_052930_at	1.518	up	2.476	up	1.758	up	3.54	up	9.637	up	11.354	up	142.65	140.87	239.33	154.16	338.96	865.05	1001.68	6.42	7.02	7.73	7.24	8.25	9.69	9.93	hypothetical protein	EIN_052930
EIN_053130_at	3.054	down	1.729	down	1.074	up	7.137	up	150.255	up	171.659	up	39.18	13.09	19.19	48.9	290.29	4878.13	5634.47	5.02	3.41	4.23	5.12	7.85	12.25	12.44	hypothetical protein	EIN_053130
EIN_053680_at	1.166	up	2.299	up	1.603	up	2.886	up	4.075	up	4.631	up	147.27	162.62	324.78	223.44	413.08	567.8	646.86	7.11	7.33	8.31	7.79	8.64	9.14	9.33	hypothetical protein	EIN_053680
EIN_053810_at	10.534	up	8.362	up	7.349	up	6.371	up	9.87	up	10.104	up	229.1	1276.46	1093.47	793.43	678.91	1102.43	1081.81	6.73	10.13	9.8	9.61	9.4	10.04	10.07	hypothetical protein	EIN_053810
EIN_053820_at	1.418	down	1.288	up	1.079	down	1.649	up	12.939	up	20.93	up	131.3	93.11	153.62	113.45	200.58	1637	2478.68	6.88	6.38	7.25	6.77	7.6	10.57	11.27	hypothetical protein	EIN_053820	catalytic activity
EIN_053840_at	2.917	down	1.528	down	1.34	up	2.15	up	4.5	up	2.782	up	120.57	36.24	64.88	137.1	216.99	463.26	393.05	6.6	5.06	5.99	7.03	7.71	8.77	8.08	hypothetical protein	EIN_053840
EIN_054160_at	1.702	up	1.963	up	2.613	up	2.72	up	7.245	up	13.529	up	176.5	265.11	330.8	411.98	423.47	1416.06	2178.73	7.28	8.05	8.25	8.66	8.72	10.14	11.04	hypothetical protein, conserved	EIN_054160
EIN_054260_at	1.49	down	1.355	up	1.394	up	4.459	up	8.806	up	5.396	up	9.76	5.89	12.53	15.54	40.67	77.72	58.16	3.12	2.54	3.55	3.6	5.27	6.25	5.55	hypothetical protein	EIN_054260
EIN_054290_at	1.115	down	1.083	down	1.112	down	9.088	up	366.972	up	523.049	up	6.06	5.31	5.52	5.33	92.57	2476.02	3122.91	2.56	2.4	2.44	2.4	5.74	11.08	11.59	hypothetical protein	EIN_054290
EIN_054500_at	4.458	up	2.402	up	2.237	up	2.248	up	5.085	up	4.923	up	22.16	120.34	124.79	50.55	49.59	112.5	115.23	4.45	6.61	5.72	5.61	5.62	6.8	6.75	hypothetical protein	EIN_054500
EIN_056600_at	1.782	down	1.251	up	1.534	up	2.941	up	6.079	up	6.194	up	866.9	662.78	1305	1207.4	2368.94	4996.01	5063.41	9.61	8.77	9.93	10.22	11.16	12.21	12.24	hypothetical protein	EIN_056600	DNA binding
EIN_056660_at	4.512	up	4.414	up	6.3	up	6.497	up	16.825	up	33.159	up	570.21	815.33	713.27	1052.65	1149.64	3639.27	5803.16	7.34	9.51	9.48	9.99	10.04	11.41	12.39	serine/threonine protein phosphatase 2B catalytic subunit, putative	EIN_056660	hydrolase activity
EIN_057600_at	1.01	down	4.679	down	2.087	down	2.394	up	5.219	up	3.264	up	30.49	31.59	6.5	25.65	84.69	155.68	98.14	4.89	4.87	2.66	3.83	6.15	7.27	6.6	hypothetical protein	EIN_057600
EIN_057610_at	1.182	up	1.008	up	1.018	up	1.178	up	4.896	up	2.595	up	5	6.15	5.04	5.09	5.98	25.75	15.86	2.32	2.56	2.33	2.35	2.56	4.61	3.7	hypothetical protein	EIN_057610
EIN_057750_at	1.122	down	1.21	down	1.317	down	1.346	up	8.128	up	31.743	up	11.17	10.9	9.38	8.62	16.25	98.71	351.85	3.42	3.25	3.14	3.02	3.85	6.44	8.41	hypothetical protein, conserved	EIN_057750
EIN_058150_at	1.493	up	2.84	up	1.681	up	1.708	up	4.799	up	8.212	up	6.17	9.12	18.13	11.87	11.5	28.49	53.91	2.55	3.12	4.05	3.3	3.32	4.81	5.58	hypothetical protein	EIN_058150
EIN_058230_at	2.542	up	3.864	up	1.898	up	2.438	up	6.085	up	9.116	up	639.48	1126.38	1704.41	855.6	1050.5	3274.35	4444.69	8.75	10.1	10.7	9.67	10.04	11.36	11.94	hypothetical protein, conserved	EIN_058230	ARF GTPase activator activity, zinc ion binding
EIN_058410_at	1.33	down	1.072	up	1.401	up	1.745	up	4.988	up	2.255	up	14.85	11.13	15.85	21.04	27.55	74.71	44.76	3.86	3.45	3.96	4.34	4.66	6.18	5.03
EIN_058480_at	1.245	down	1.632	up	1.11	down	3.336	up	22.989	up	48.979	up	26.5	27.76	39.1	22.17	77.99	714.87	1211.88	4.53	4.21	5.24	4.38	6.27	9.05	10.14	transcription factor MYB75, putative	EIN_058480	DNA binding
EIN_058520_at	2.722	down	4.316	down	2.967	down	5.001	up	13.939	up	13.222	up	92.38	36.8	20.36	34.32	621.05	1270.7	1105.66	6.38	4.94	4.27	4.81	8.71	10.18	10.11	hypothetical protein	EIN_058520
EIN_058780_at	1.907	up	2.059	up	1.79	up	2.348	up	11.846	up	25.311	up	222.01	389.81	411.19	358.6	477.41	3102.27	5313.94	7.63	8.57	8.68	8.47	8.87	11.2	12.3	GTPase_rho, putative	EIN_058780	GTP binding
EIN_058800_at	1.051	up	1.797	down	1.051	down	2.736	up	7.839	up	8.224	up	11.1	12.2	6.06	11.74	35.17	87.98	90.85	3.43	3.5	2.59	3.36	4.88	6.4	6.47	hypothetical protein	EIN_058800
EIN_058810_at	2.227	up	1.961	down	1.777	up	2.746	up	8.571	up	9.912	up	604.41	673.18	154.96	589.17	841.27	3288.06	3115.29	8.22	9.38	7.25	9.05	9.68	11.32	11.53	hypothetical protein	EIN_058810
EIN_058990_at	2.231	down	1.345	down	1.171	up	3.664	up	3.909	up	3.721	up	265.94	146.43	245.01	329.92	937.6	1002.88	1037.5	7.98	6.82	7.55	8.21	9.85	9.94	9.87	hypothetical protein	EIN_058990	nucleic acid binding
EIN_059420_at	1.557	down	1.766	down	1.211	down	2.666	up	9.904	up	16.282	up	12.43	7.65	6.61	10.35	31.91	114.34	233.43	3.5	2.86	2.68	3.22	4.91	6.81	7.52	hypothetical protein	EIN_059420
EIN_059680_at	1.418	down	2.589	down	3.329	down	1.263	up	10.041	up	12.616	up	95.32	69.55	42.27	27.45	148.03	1064.45	1102.2	6.44	5.94	5.07	4.71	6.78	9.77	10.1	hypothetical protein	EIN_059680	transporter activity
EIN_059950_at	2.624	down	2.822	down	1.042	up	7.834	up	6.598	up	2.232	up	40.23	13.15	11.91	38.75	286.3	402.52	114.53	5	3.61	3.5	5.06	7.97	7.72	6.16	hypothetical protein	EIN_059950
EIN_060320_s_at	1.236	up	1.638	up	1.908	up	2.036	up	7.343	up	8.186	up	37.14	46.31	61.54	80.29	83.91	296.99	304.17	5.21	5.51	5.92	6.14	6.23	8.08	8.24	hypothetical protein	EIN_060320
EIN_065500_s_at	5.053	up	3.86	up	2.444	up	5.834	up	16.411	up	23.853	up	1388.02	1923.18	1235.35	826.8	2044.83	5774.59	7981.51	8.23	10.57	10.18	9.52	10.77	12.27	12.8	hypothetical protein	EIN_065500	hydrolase activity
EIN_065510_s_at	1.721	up	1.075	up	1.376	down	1.739	up	4.263	up	5.726	up	1611.06	2331.56	1412.85	944.56	2460.82	6133.26	7930.58	10.3	11.08	10.4	9.84	11.09	12.39	12.81	hypothetical protein	EIN_065510
EIN_069500_at	1.152	down	1.301	down	1.14	up	3.24	up	30.397	up	42.519	up	81.11	52.15	46.45	73.02	227.79	2071.04	2424.6	5.83	5.63	5.45	6.02	7.53	10.76	11.24	hypothetical protein	EIN_069500	binding
EIN_069800_at	1.023	down	1.535	down	1.457	up	2.093	up	9.405	up	13.07	up	271.73	295.61	209.34	497.21	611.47	2537.02	3452.16	8.04	8.01	7.42	8.59	9.11	11.28	11.75	hypothetical protein	EIN_069800
EIN_070080_at	2.269	down	1.614	up	1.817	up	3.262	up	6.844	up	3	up	124.73	54.99	212.13	260.54	400.42	1121.58	456.76	6.93	5.75	7.62	7.79	8.64	9.71	8.52	hypothetical protein	EIN_070080
EIN_071030_s_at	1.178	up	1.399	up	2.011	up	1.154	up	8.874	up	13.886	up	89.14	94.11	106.2	172.51	106.34	1047.06	1237.51	6.22	6.46	6.71	7.23	6.43	9.37	10.02	Megakaryocyte-associated tyrosine protein kinase, putative	EIN_071030	ATP binding, protein kinase activity, protein serine/threonine kinase activity, protein tyrosine kinase activity
EIN_072550_at	1.543	down	3.435	up	1.267	up	1.808	down	5.855	up	7.682	up	404.78	358.27	1192.49	1100.31	247.76	1921.35	2388.26	8.15	7.52	9.93	8.49	7.29	10.7	11.09	hypothetical protein	EIN_072550
EIN_072840_at	2.558	up	1.367	up	1.089	up	7.138	up	21.46	up	32.247	up	283.83	695.73	311.13	241.08	1704.14	5469.74	7472.38	7.78	9.13	8.23	7.9	10.61	12.2	12.79	hypothetical protein	EIN_072840	carbohydrate binding
EIN_080170_s_at	1.661	up	1.304	up	3.45	up	3.632	up	11.046	up	11.25	up	51.62	47.34	36.93	104.15	106.83	327.53	348.86	4.79	5.52	5.17	6.58	6.65	8.26	8.28	metal resistance protein ycf1, putative	EIN_080170	ATP binding
EIN_080400_at	1.343	up	1.076	up	1.076	up	2.243	up	8.517	up	11.51	up	621.2	831.21	680.35	667.41	1558.04	5864.91	7750.01	9.27	9.7	9.38	9.38	10.44	12.36	12.8	serine/threonine protein kinase, putative	EIN_080400	ATP binding, protein kinase activity, protein serine/threonine kinase activity, protein tyrosine kinase activity
EIN_080410_at	1.569	down	2.102	down	1.137	up	4.676	up	5.78	up	3.533	up	173.36	121.56	81.85	205.19	823.42	1190.85	631.88	7.41	6.76	6.34	7.6	9.64	9.94	9.23	hypothetical protein	EIN_080410
EIN_080420_at	1.525	up	1.61	down	2.043	down	2.078	up	17.696	up	22.421	up	49.46	76.34	32.41	24.31	123.61	908.28	1204.66	5.61	6.21	4.92	4.58	6.66	9.75	10.09	bile salt export pump, putative	EIN_080420	ATP binding, ATPase activity, nucleoside-triphosphatase activity, nucleotide binding
EIN_080470_at	1.228	down	1.017	down	1.331	down	9.106	up	255.801	up	384.955	up	7.31	5.46	6.9	5	115.76	1992.06	2596.97	2.73	2.44	2.71	2.32	5.92	10.73	11.32	hypothetical protein	EIN_080470	RNA binding
EIN_081100_at	1.397	up	2.413	up	1.472	up	2.219	up	7.086	up	13.021	up	74.94	96.07	143.8	91.02	130.31	480.79	766.43	5.88	6.36	7.15	6.43	7.02	8.7	9.58	hypothetical protein	EIN_081100
EIN_081780_at	1.351	down	1.685	down	1.552	down	1.241	up	3.929	up	4.413	up	256.06	189.2	151.53	167.18	315.01	1028.46	1122.95	7.98	7.55	7.23	7.35	8.3	9.96	10.13	hypothetical protein	EIN_081780
EIN_083430_s_at	1.115	up	1.065	up	1.029	down	2.339	up	8.217	up	7.403	up	5.15	5.99	5.58	5	12.37	42.87	38.68	2.36	2.52	2.45	2.32	3.59	5.4	5.25	hypothetical protein	EIN_083430
EIN_083620_at	4.236	up	3.43	up	2.987	up	6.548	up	11.08	up	20.531	up	203.3	387.88	306.65	260.67	611.07	1742.4	2110.78	6.43	8.51	8.21	8.01	9.14	9.9	10.79	DNA replication licensing factor mcm4, putative	EIN_083620	ATP binding, DNA binding, nucleoside-triphosphatase activity, nucleotide binding
EIN_083870_at	1.618	up	1.153	up	1.315	down	1.128	up	6.801	up	12.006	up	129.98	191.43	142	89.2	130.39	841.04	1386.31	6.84	7.54	7.05	6.45	7.02	9.61	10.43	glycine-rich RNA-binding protein, putative	EIN_083870	nucleic acid binding
EIN_084040_at	1.216	down	1.068	down	1.37	down	2.524	up	3.197	up	2.032	up	256.39	210.36	241.74	184.85	643.97	831.68	511.06	7.97	7.68	7.87	7.51	9.3	9.64	8.99	hypothetical protein	EIN_084040	catalytic activity, nucleotide binding
EIN_088350_at	1.104	down	1.178	down	1.301	up	1.607	up	5.211	up	4.417	up	6.63	5.62	5.26	8.55	11.14	34.77	29.39	2.62	2.48	2.39	3	3.31	5.01	4.77	hypothetical protein, conserved	EIN_088350
EIN_088360_at	2.136	down	2.422	down	1.286	down	1.202	up	5.124	up	3.187	up	73.64	34.39	31.64	61.11	84.47	350.61	283.21	6.06	4.97	4.78	5.7	6.33	8.42	7.73	hypothetical protein, conserved	EIN_088360
EIN_089440_at	1.757	down	1.928	down	2.25	down	2.653	up	5.703	up	6.428	up	581.95	351.41	343.08	254.46	1614.86	3477.91	3671.58	9.12	8.3	8.17	7.95	10.52	11.63	11.8	DNA topoisomerase, putative	EIN_089440	ATP binding, DNA binding
EIN_092260_at	1.089	down	1.502	down	1.307	up	1.58	down	3.47	up	2.981	up	262.96	230.06	176.85	389.56	158.52	918	1016.73	7.95	7.83	7.37	8.34	7.29	9.75	9.53	hypothetical protein	EIN_092260
EIN_092640_at	1.365	up	2.317	up	1.719	up	7.944	up	47.12	up	59.154	up	14.31	28.14	32.89	28.31	138.33	659.9	825.74	3.74	4.19	4.96	4.53	6.73	9.3	9.63	hypothetical protein	EIN_092640
EIN_092790_at	1.024	up	3.159	down	5.1	down	1.402	down	3.492	up	4.669	up	718.32	728.68	229.8	164.54	559.5	2489.87	3309.35	9.46	9.5	7.8	7.11	8.98	11.27	11.69	dihydropyrimidine dehydrogenase, putative	EIN_092790	FAD binding, dihydroorotate dehydrogenase activity, electron carrier activity, iron-sulfur cluster binding, oxidoreductase activity
EIN_092990_at	3.079	down	10.011	down	13.357	down	5.403	up	17.418	up	18.746	up	458.46	323.38	67.9	35.87	3288.44	7393.92	8545.19	8.69	7.07	5.36	4.95	11.12	12.81	12.92	hypothetical protein	EIN_092990	binding
EIN_093400_at	1.436	down	2.47	down	1.819	down	1.318	up	10.135	up	8.326	up	64.18	43.3	24.86	39.33	89.37	588.35	520.33	5.81	5.29	4.51	4.95	6.21	9.16	8.87	protein serine/threonine kinase, putative	EIN_093400	ATP binding, protein kinase activity, protein serine/threonine kinase activity, protein tyrosine kinase activity
EIN_093590_at	1.961	down	1.69	down	1.595	down	1.252	up	5.26	up	6.205	up	107.7	53.92	60.64	69.18	133.73	528.37	687.14	6.65	5.68	5.89	5.97	6.97	9.04	9.28	hypothetical protein	EIN_093590
EIN_093910_at	3.234	up	3.122	up	1.331	up	1.487	up	7.333	up	9.11	up	215.05	370.28	368.54	159.31	171.07	893.21	1037.44	6.82	8.52	8.46	7.24	7.4	9.7	10.01	hypothetical protein	EIN_093910	binding
EIN_094060_at	1.103	down	1.17	down	1.086	up	1.635	up	5.869	up	5.513	up	41.6	38.06	36	53.62	75.75	241.53	240.1	5.33	5.19	5.1	5.45	6.04	7.88	7.79	guanine nucleotide exchange factor, putative	EIN_094060	guanyl-nucleotide exchange factor activity
EIN_094440_at	1.966	up	2.64	up	3.229	up	4.536	up	9.901	up	16.27	up	160.36	224.24	301.07	368.71	525.75	1619.33	2183.36	6.83	7.8	8.23	8.52	9.01	10.14	10.85	proto-oncogene tyrosine protein kinase FER, putative	EIN_094440	ATP binding, protein kinase activity, protein serine/threonine kinase activity, protein tyrosine kinase activity
EIN_094460_at	1.642	down	1.995	down	1.211	down	1.187	up	10.957	up	18.609	up	24.28	14.1	11.01	20.36	24.08	218.53	384.21	4.29	3.58	3.3	4.02	4.54	7.75	8.51
EIN_094730_at	1.049	up	1.654	down	1.009	down	1.539	up	7.869	up	14.796	up	277.17	233.64	131.45	215.3	327.11	2085.43	2938.36	7.52	7.58	6.79	7.5	8.14	10.49	11.4	ADP-ribosylation factor GTPase-activating protein, putative	EIN_094730	ARF GTPase activator activity, zinc ion binding
EIN_094950_at	1.644	down	2.05	down	2.333	down	2.05	up	4.848	up	4.416	up	113.37	68.85	57.21	49.33	243.4	547.4	546.26	6.8	6.08	5.76	5.58	7.83	9.07	8.94	DNA helicase hus2, putative	EIN_094950	ATP binding, ATP-dependent 3'-5' DNA helicase activity, ATP-dependent helicase activity, helicase activity, nucleic acid binding
EIN_095140_at	5.295	up	2.89	up	1.565	up	4.518	up	14.617	up	19.312	up	716.04	1278.63	706.62	384.33	1183.14	3589.48	4520.14	7.82	10.23	9.35	8.47	10	11.69	12.09	hypothetical protein, conserved	EIN_095140	hydrolase activity
EIN_099410_at	1.49	up	2.181	up	3.749	up	4.929	up	9.183	up	12.761	up	210.13	221.24	317.24	585.26	702.26	1577.04	1895.57	7.15	7.73	8.28	9.06	9.45	10.35	10.83	bromodomain-containing protein, putative	EIN_099410
EIN_101850_at	1.594	down	2.309	up	1.311	down	1.324	up	5.729	up	3.33	up	10.16	5.81	21.2	7.16	13.94	51.85	34.31	3.17	2.5	4.37	2.78	3.57	5.69	4.9	ubiquitin-conjugating enzyme E2, putative	EIN_101850	small conjugating protein ligase activity
EIN_103320_at	1.186	down	1.43	down	1.158	down	3.173	up	14.874	up	12.545	up	7.94	6.38	5.19	6.71	24.65	119.3	93.69	2.89	2.65	2.37	2.68	4.56	6.79	6.54	hypothetical protein	EIN_103320
EIN_103360_at	1.258	down	1.195	down	1.112	down	2.672	up	11.211	up	11.068	up	8.9	6.32	6.77	7.95	22.94	108.19	276.31	2.94	2.61	2.69	2.79	4.36	6.43	6.41	canalicular multispecific organic anion transporter, putative	EIN_103360	ATP binding, ATPase activity, nucleoside-triphosphatase activity, nucleotide binding
EIN_103750_at	2.051	up	3.733	up	2.825	up	2.715	up	3.513	up	4.501	up	335.12	636.31	1221.47	931.32	863.05	1138.08	1404.15	8.26	9.29	10.16	9.76	9.7	10.07	10.43	hypothetical protein	EIN_103750
EIN_104540_at	1.107	down	2.044	up	1.093	down	4.099	up	64.506	up	43.396	up	6.1	5.26	13.01	5.32	35.13	389.35	310.06	2.54	2.39	3.57	2.41	4.57	8.55	7.98	protein serine/threonine kinase, putative	EIN_104540	ATP binding, protein kinase activity, protein serine/threonine kinase activity, protein tyrosine kinase activity
EIN_104670_at	1.011	down	1.959	down	1.914	down	5.886	up	4.748	up	2.353	up	75.82	77.19	38.63	38.66	522.9	357.12	185.65	6.2	6.19	5.23	5.27	8.76	8.45	7.44	hypothetical protein	EIN_104670
EIN_104700_at	1.425	down	1.05	down	1.184	down	2.318	up	8.32	up	12.648	up	26.22	21.03	25.88	23.13	70.34	243.87	328.58	4.68	4.17	4.61	4.44	5.9	7.74	8.34	hypothetical protein, conserved	EIN_104700
EIN_105060_at	1.508	down	2.07	down	1.079	down	2.65	up	5.224	up	2.958	up	79.45	53.05	38.59	75.82	218.52	418.35	245.98	6.31	5.72	5.26	6.2	7.72	8.7	7.88	hypothetical protein, conserved	EIN_105060
EIN_105230_at	1.101	down	1.101	down	1.101	down	1.101	down	3.497	up	7.832	up	5.62	5	5	5	5	19.56	53.27	2.46	2.32	2.32	2.32	2.32	4.27	5.43	hypothetical protein	EIN_105230
EIN_105320_at	1.269	up	1.437	up	1.989	up	1.581	up	7.211	up	10.937	up	42.91	54.2	74.75	78.3	61.85	351.62	442.24	5.28	5.62	5.8	6.27	5.94	8.13	8.73	hypothetical protein	EIN_105320	catalytic activity
EIN_105660_at	1.117	up	2.029	up	1.445	up	1.903	up	15.087	up	24.615	up	133.94	149.38	329.27	192.67	262.61	2202.36	3261.05	7.05	7.21	8.07	7.58	7.98	10.96	11.67	hypothetical protein	EIN_105660
EIN_105740_at	1.228	down	1.271	down	1.711	down	1.76	up	16.638	up	27.932	up	258.39	198.18	185.61	138.2	470.08	4895.64	7053.95	7.87	7.58	7.53	7.1	8.69	11.93	12.68	hypothetical protein	EIN_105740
EIN_105960_at	1.288	down	1.791	up	1.794	up	3.291	up	8.867	up	10.816	up	445.77	390.56	807.06	774.94	1404.45	3810.82	4645.14	8.73	8.37	9.58	9.58	10.45	11.88	12.17	hypothetical protein	EIN_105960
EIN_106000_at	1.681	down	1.268	down	1.127	down	1.111	down	12.104	up	19.33	up	18.56	11.24	14.38	16.88	17.17	261.47	356.87	4.18	3.43	3.83	4	4.02	7.77	8.45	hypothetical protein	EIN_106000
EIN_106050_at	1.016	up	1.106	up	1.96	up	2.234	up	8.341	up	8.047	up	21.24	21.64	24.77	43.02	45.86	183.78	164.69	4.34	4.36	4.49	5.31	5.5	7.4	7.35	hypothetical protein	EIN_106050
EIN_106200_at	1.055	up	1.32	down	1.184	down	1.52	up	6.158	up	9.675	up	555.68	573.71	429.96	475.82	953.07	3667.88	5427.52	9.08	9.16	8.68	8.84	9.69	11.71	12.36	membrane-associated tyrosine- and threonine-specific CDC2-inhibitory kinase, putative	EIN_106200	ATP binding, protein kinase activity, protein serine/threonine kinase activity, protein tyrosine kinase activity
EIN_106250_at	3.152	up	1.345	down	1.023	up	1.312	up	5.933	up	8.997	up	248.43	615.49	138.6	188.98	244.67	1181.82	1662.56	7.51	9.16	7.08	7.54	7.9	10.08	10.68	cyclins, putative	EIN_106250
EIN_107380_at	2.431	up	3.121	up	1.863	up	3.28	up	14.455	up	23.892	up	160.04	376.06	686.99	305.99	525.63	2743.8	3788.66	7.27	8.55	8.91	8.17	8.98	11.12	11.85	hypothetical protein, conserved	EIN_107380	GTP binding
EIN_107630_at	1.445	down	1.085	up	1.308	up	2.228	up	6.746	up	8.898	up	86.14	48.17	78.85	91.84	164.42	475.05	576.22	6.01	5.48	6.13	6.4	7.17	8.76	9.16	hypothetical protein	EIN_107630
EIN_107800_at	1.602	up	1.53	up	1.516	up	2.501	up	11.533	up	16.31	up	296.2	422.46	396.41	415.96	733.18	3317.11	4287.13	8.01	8.69	8.62	8.61	9.33	11.53	12.03	extracellular signal-regulated kinase, putative	EIN_107800	ATP binding, protein kinase activity, protein serine/threonine kinase activity, protein tyrosine kinase activity
EIN_107920_at	1.039	down	1.042	up	1.075	down	2.122	up	4.214	up	4.391	up	86.9	77.68	79.7	71.78	170.37	320.1	337.21	6.21	6.16	6.27	6.11	7.3	8.29	8.35	hypothetical protein	EIN_107920	nucleic acid binding
EIN_108100_at	5.346	up	4.65	up	6.196	up	9.694	up	14.375	up	16.727	up	302.95	620.82	566.08	704.52	1071.04	1662.97	1856.89	6.79	9.2	9	9.42	10.06	10.63	10.85	hypothetical protein	EIN_108100
EIN_108140_at	1.095	up	1.063	down	1.44	down	1.235	up	7.945	up	12.129	up	136.04	155.51	148.84	83.69	144.89	1119.65	1408.78	6.68	6.81	6.59	6.16	6.99	9.67	10.28	serine-threonine protein kinase, putative	EIN_108140	ATP binding, protein kinase activity, protein serine/threonine kinase activity, protein tyrosine kinase activity
EIN_108610_at	1.376	up	1.379	up	2.985	up	2.99	up	4.698	up	5.346	up	962.73	1222.56	1293.28	2675.71	2659.2	4517.28	5007.56	9.78	10.24	10.25	11.36	11.36	12.02	12.2	serine-threonine protein kinase, putative	EIN_108610	ATP binding, protein kinase activity, protein serine/threonine kinase activity, protein tyrosine kinase activity
EIN_108940_at	2.442	up	2.181	up	1.801	up	1.797	up	3.738	up	6.13	up	335.02	620.52	607.28	493.19	473.44	1183.27	1639.62	7.99	9.27	9.11	8.83	8.83	9.89	10.6	hypothetical protein, conserved	EIN_108940	ATP binding, DNA helicase activity
EIN_109040_at	2.005	down	1.604	down	1.258	down	1.4	up	7.873	up	6.27	up	26.86	14.52	17.24	27.08	51.56	233.97	157.38	4.59	3.58	3.9	4.25	5.07	7.56	7.23	hypothetical protein	EIN_109040
EIN_109200_at	1.776	up	3.713	up	1.909	up	2.744	up	7.756	up	6.312	up	107.62	165.93	346.3	176.56	274.25	716.07	575.59	6.5	7.33	8.39	7.43	7.96	9.46	9.16	AP2-associated protein kinase, putative	EIN_109200	ATP binding, protein kinase activity, protein serine/threonine kinase activity, protein tyrosine kinase activity
EIN_109230_at	1.261	up	1.47	down	1.015	down	1.166	up	4.097	up	5.295	up	44.78	53.38	28.69	45.48	51.27	177.4	239.86	5.39	5.72	4.83	5.37	5.61	7.42	7.79	hypothetical protein	EIN_109230
EIN_109480_at	1.761	down	1.444	down	1.122	up	1.182	down	3.505	up	4.951	up	129.48	94.49	81.52	162.79	112.32	456.94	585.81	6.87	6.05	6.34	7.03	6.63	8.68	9.17	hypothetical protein	EIN_109480
EIN_109780_at	1.973	up	1.742	up	2.594	up	2.064	up	5.302	up	6.833	up	134.08	209.39	212.11	277.59	222.91	727.05	796.23	6.73	7.71	7.53	8.1	7.77	9.13	9.5	hypothetical protein, conserved	EIN_109780
EIN_109890_at	1.049	down	1.113	down	1.098	down	1.715	up	5.194	up	5.212	up	5.66	5.35	5	5.07	9.68	29.04	31.87	2.48	2.41	2.32	2.34	3.26	4.85	4.86	hypothetical protein	EIN_109890
EIN_111070_at	1.062	down	1.673	up	1.48	up	1.543	up	8.259	up	12.398	up	165.7	154.76	292.34	245.11	258.13	1747.81	2090.05	7.34	7.25	8.08	7.9	7.96	10.38	10.97	hypothetical protein	EIN_111070
EIN_111290_at	4.228	up	9.681	up	4.695	up	4.972	up	14.287	up	33.686	up	106.03	238.86	832.65	269.53	316.6	947.39	1890.91	5.81	7.89	9.09	8.04	8.12	9.65	10.88	hypothetical protein, conserved	EIN_111290	GTP binding
EIN_111370_at	1.521	down	1.644	down	1.676	down	1.163	down	6.63	up	8.831	up	139.63	97.86	83.44	89.45	129.68	914.76	1190.31	7.06	6.46	6.35	6.32	6.85	9.79	10.21	hypothetical protein	EIN_111370
EIN_111740_at	1.19	up	1.402	up	1.347	up	1.452	up	6.048	up	10.256	up	358.94	410.62	446.7	430.57	473.61	2265.58	3341.27	8.31	8.56	8.79	8.74	8.85	10.9	11.67	sam/hd domain protein, putative	EIN_111740	catalytic activity
EIN_111830_at	1.168	up	1.859	up	1.61	up	1.372	up	5.938	up	8.516	up	115.32	125.89	200.18	174.81	148.38	751.5	916.08	6.75	6.97	7.64	7.44	7.21	9.32	9.84	hypothetical protein, conserved	EIN_111830
EIN_111970_at	1.013	down	1.015	down	1.288	up	4.408	up	8.286	up	5.052	up	5.45	5.35	5.35	7.39	24.98	44.85	27.45	2.43	2.41	2.41	2.79	4.57	5.48	4.77	hypothetical protein	EIN_111970
EIN_112010_at	3.899	up	4.693	up	3.724	up	4.036	up	5.599	up	9.2	up	470.76	927.54	1109.37	917.72	964.32	1592.83	2311.82	7.88	9.85	10.11	9.78	9.9	10.37	11.09	F-box only protein, putative	EIN_112010
EIN_112170_at	1.09	up	1.877	up	1.158	up	1.219	up	4.968	up	6.304	up	332.43	362.17	620.17	387.89	405.61	1706.99	2107.51	8.36	8.48	9.27	8.57	8.64	10.67	11.02	hypothetical protein	EIN_112170
EIN_112210_at	1.508	up	1.104	up	3.137	up	3.768	up	11.613	up	19.543	up	354.9	497.68	445.68	891.93	1060.9	3649.71	5702.9	8.13	8.72	8.27	9.78	10.04	11.67	12.42	hypothetical protein, conserved	EIN_112210	Rab GTPase activator activity
EIN_112290_at	2.02	up	2.018	up	1.882	up	2.863	up	7.225	up	12.194	up	193.67	273.07	273.15	260.36	397.55	1127.16	1652.71	7.07	8.09	8.09	7.98	8.59	9.93	10.68	serine/threonine protein phosphatase PP1 isozyme, putative	EIN_112290	hydrolase activity
EIN_112380_at	1.405	down	1.596	down	1.146	down	1.727	up	5.003	up	3.742	up	68.42	48.51	42.1	58.63	115.93	336.7	278.45	6.06	5.57	5.39	5.87	6.85	8.39	7.97	hypothetical protein	EIN_112380	GTPase activator activity
EIN_117960_at	1.204	down	1.725	down	1.662	down	1.252	down	10.114	up	11.914	up	18.39	18.78	10.54	11.2	14.28	263.75	220.97	4.01	3.74	3.23	3.28	3.69	7.35	7.59	bile salt export pump, putative	EIN_117960	ATP binding, ATPase activity, nucleoside-triphosphatase activity, nucleotide binding
EIN_118910_at	1.655	up	1.244	up	1.115	up	1.769	up	3.507	up	3.797	up	484.24	719.81	569.97	454.6	735.95	1568.15	1507.18	8.6	9.32	8.91	8.76	9.42	10.41	10.52	membrane-bound O-acyltransferase domain-containing protein, putative	EIN_118910
EIN_119330_at	1.215	down	1.213	down	1.235	down	1.538	up	11.43	up	16.437	up	6.88	5.35	5.37	5.25	11.07	74.68	197.96	2.69	2.41	2.41	2.39	3.31	6.2	6.73	hypothetical protein	EIN_119330
EIN_121110_at	1.099	down	2.694	down	2.217	down	1.059	up	4.486	up	6.449	up	198.82	163.57	66.46	95.79	219.22	967.2	1136.65	7.46	7.32	6.03	6.31	7.54	9.62	10.15	Rho/RAC guanine nucleotide exchange factor, putative	EIN_121110	Rho guanyl-nucleotide exchange factor activity, binding
EIN_121850_at	1.29	up	1.105	up	1.674	up	4.188	up	22.632	up	20.505	up	40.87	48.34	43.13	64.74	147.24	842.02	772.18	5.11	5.47	5.25	5.85	7.17	9.61	9.46	hypothetical protein	EIN_121850
EIN_124660_at	1.711	down	2.081	down	1.946	down	2.283	up	7.814	up	9.118	up	19.12	10.03	7.48	8.83	38.68	123	153.16	3.9	3.13	2.84	2.94	5.09	6.87	7.09	hypothetical protein	EIN_124660
EIN_124670_at	1.215	down	3.887	down	1.97	down	2.27	up	5.42	up	5.42	up	113.3	143.25	30.73	70.78	258.07	611.88	733.52	6.81	6.52	4.85	5.83	7.99	9.24	9.24	hypothetical protein	EIN_124670
EIN_124720_s_at	1.144	up	1.507	up	1.895	up	2.922	up	29.47	up	34.948	up	10.41	13.46	15.45	22.11	32.34	360.21	374.8	3.28	3.48	3.87	4.21	4.83	8.16	8.41	hypothetical protein	EIN_124720
EIN_127890_at	1.247	up	3.968	up	1.674	up	2.64	up	17.982	up	88.777	up	9.43	12.04	52.2	15.55	25.01	160.57	856.03	3.09	3.41	5.08	3.83	4.49	7.26	9.56	hypothetical protein	EIN_127890
EIN_131390_at	2.353	up	1.608	down	1.586	up	2.447	up	7.013	up	8.445	up	65.84	144.09	42.65	110.14	147.01	502.45	519.77	5.9	7.13	5.21	6.57	7.19	8.71	8.98	hypothetical protein, conserved	EIN_131390
EIN_131410_at	2.315	up	3.129	up	1.85	up	2.963	up	15.982	up	28.966	up	75.51	196.09	232.89	134.54	218.41	1826.1	2170.85	6.15	7.36	7.8	7.04	7.72	10.15	11.01	hypothetical protein	EIN_131410
EIN_133290_at	1.576	up	5.991	up	2.128	up	1.282	up	6.291	up	7.773	up	406.26	443.27	1557.04	781.87	380.14	1993.92	2200.01	8.02	8.68	10.6	9.11	8.38	10.67	10.98	serine/threonine protein kinase, putative	EIN_133290	ATP binding, protein kinase activity, protein serine/threonine kinase activity
EIN_133680_at	1.354	up	1.576	up	1.257	down	1.635	up	7.591	up	11.303	up	268.89	417.6	429.16	273.75	486.36	2247.13	3140.42	8.06	8.5	8.72	7.73	8.77	10.99	11.56	hypothetical protein	EIN_133680
EIN_133730_at	4.33	up	6.873	up	6.361	up	4.681	up	9.497	up	14.9	up	754.62	1158.61	1831.74	1712.98	1254.15	2947.71	4272.17	8.06	10.17	10.84	10.73	10.28	11.3	11.95	hypothetical protein	EIN_133730
EIN_133760_at	2.483	up	3.02	up	3.378	up	3.3	up	4.603	up	6.242	up	497.2	1168.3	1330.27	1569.98	1455.7	2302.17	2965.47	8.78	10.09	10.37	10.53	10.5	10.98	11.42	rab7, putative	EIN_133760	GTP binding, GTPase activity, protein binding
EIN_133830_at	1.68	up	2.692	up	1.321	up	1.233	up	3.934	up	3.328	up	52.47	73.27	104.22	64.01	54.74	200.22	128.97	5.27	6.02	6.7	5.67	5.57	7.24	7	guanine nucleotide exchange factor, putative	EIN_133830	guanyl-nucleotide exchange factor activity
EIN_134040_at	1.651	down	2.087	down	1.312	down	1.114	up	6.983	up	7.418	up	26.04	19.98	12.9	23.36	34.35	174.83	202.65	4.63	3.91	3.57	4.24	4.79	7.44	7.52	hypothetical protein	EIN_134040	DNA binding, binding
EIN_134290_at	3.538	up	2.789	up	1.814	up	4.168	up	13.633	up	22.696	up	59.29	183.39	149.86	106.98	256.71	824.56	1171.77	5.69	7.51	7.17	6.55	7.75	9.46	10.19	serine/threonine protein kinase ppk15, putative	EIN_134290	ATP binding, protein kinase activity, protein serine/threonine kinase activity, protein tyrosine kinase activity
EIN_134550_at	1.272	up	1.402	up	1.397	up	4.197	up	11.294	up	6.53	up	26.4	33.64	33.23	36.9	99.21	341.89	301.91	4.54	4.89	5.03	5.02	6.61	8.04	7.25	serine-threonine protein kinase, putative	EIN_134550	ATP binding, protein kinase activity, protein serine/threonine kinase activity, protein tyrosine kinase activity
EIN_134640_at	1.667	down	1.635	up	1.616	up	1.541	up	4.331	up	4.465	up	195.99	122.59	371.29	303.12	280.94	818.26	807.04	7.49	6.76	8.2	8.18	8.12	9.61	9.65	hypothetical protein	EIN_134640	DNA binding
EIN_134840_at	1.219	down	1.315	up	2.435	up	2.597	up	3.321	up	3.771	up	261.08	202.45	331.73	626.1	644.08	865.83	975.95	7.94	7.66	8.34	9.23	9.32	9.68	9.86	hypothetical protein	EIN_134840
EIN_134960_at	1.812	up	1.755	up	2.123	up	2.301	up	3.815	up	1.399	up	129.06	198.03	198.27	253.43	250.52	446.33	164.16	6.76	7.62	7.58	7.85	7.97	8.7	7.25	serine-threonine protein kinase, putative	EIN_134960	ATP binding, protein kinase activity, protein serine/threonine kinase activity, protein tyrosine kinase activity
EIN_135600_at	1.51	up	3.002	down	1.066	down	2.624	up	12.508	up	20.086	up	202.81	243.06	46.63	148.2	402.4	2035.76	2686.99	7.04	7.63	5.45	6.95	8.43	10.68	11.37	amino acid transporter, putative	EIN_135600
EIN_135670_at	4.84	up	6.677	up	5.676	up	5.149	up	12.546	up	18.201	up	416.03	779.57	1072.77	913.87	819.44	2594.74	3098.57	7.3	9.58	10.04	9.81	9.67	10.95	11.49	hypothetical protein	EIN_135670
EIN_135710_at	2.001	up	2.277	up	2.535	up	1.919	up	5.369	up	7.324	up	97.66	199.93	218.62	243.47	189.21	612.69	759.52	6.58	7.58	7.77	7.92	7.52	9	9.45	hypothetical protein	EIN_135710
EIN_135800_at	1.483	down	1.404	down	1.267	up	3.354	up	8.45	up	4.78	up	13.86	9.51	9.94	22.51	58.66	122.66	104.44	3.76	3.19	3.27	4.1	5.51	6.84	6.02	suppression of tumorigenicity, putative	EIN_135800
EIN_135970_at	1.086	up	2.426	down	1.458	up	2.662	up	16.883	up	31.986	up	218.33	355.83	82.09	211.63	355.54	2740.75	4328.88	6.93	7.05	5.65	7.48	8.35	11.01	11.93	ethanolamine kinase, putative	EIN_135970
EIN_136110_at	2.191	down	1.914	down	1.528	down	1.119	up	3.848	up	3.371	up	38.77	17.38	22.14	36.44	47.21	140.05	115.7	5.07	3.94	4.14	4.46	5.23	7.02	6.83	serine/threonine protein phosphatase 2B catalytic subunit, putative	EIN_136110	hydrolase activity
EIN_136300_at	3.431	up	3.24	up	2.687	up	2.768	up	5.248	up	12.995	up	371	725.53	658.03	534.41	562.1	1685.98	3040.11	7.63	9.41	9.33	9.06	9.1	10.02	11.33	Puff-specific protein Bx42, putative	EIN_136300	protein binding
EIN_136370_at	1.195	down	1.238	up	1.135	up	1.49	up	6.55	up	7.095	up	23.16	19.22	28.44	27.73	37.02	153.3	185.07	4.51	4.26	4.82	4.7	5.09	7.22	7.34	hypothetical protein	EIN_136370
EIN_137460_at	1.182	up	1.436	down	1.597	up	2.622	up	5.163	up	15.548	up	31.68	37.84	22.72	48.92	83.44	164.66	477.42	4.93	5.17	4.41	5.6	6.32	7.3	8.89	hypothetical protein	EIN_137460
EIN_137510_at	1.489	down	1.067	down	1.294	down	2.8	up	12.571	up	14.59	up	82.23	68.2	84.85	74.66	273.52	1177.58	1196.45	6.35	5.78	6.26	5.98	7.84	10	10.22	hypothetical protein	EIN_137510
EIN_137760_at	2.187	down	2.019	down	1.627	down	1.387	down	5.636	up	4.996	up	66.45	30.86	33.77	43.73	51.08	385.64	334.07	6.03	4.9	5.01	5.32	5.55	8.52	8.35	hypothetical protein	EIN_137760	GTPase activator activity
EIN_137770_at	1.739	up	2.72	up	2.67	up	3.345	up	7.018	up	10.379	up	277.74	413.89	703.97	729.46	794.6	1979.8	2570.05	7.89	8.69	9.33	9.3	9.63	10.7	11.26	hypothetical protein	EIN_137770
EIN_140910_at	1.028	down	1.059	up	1.022	down	2.368	up	31.912	up	59.582	up	5.22	5.08	5.64	5.1	15.84	439.72	401.85	2.38	2.34	2.47	2.35	3.63	7.38	8.28
EIN_146320_at	2.839	up	1.639	up	1.983	up	1.64	up	7.785	up	15.06	up	86.8	154.65	88.12	107.47	88.03	594.19	866.65	5.74	7.25	6.46	6.73	6.46	8.7	9.66	hypothetical protein	EIN_146320
EIN_146480_at	1.05	up	1.032	down	1.032	down	6.254	up	30.246	up	29.959	up	5.17	5.47	5	5	41.19	171.65	159.92	2.37	2.44	2.32	2.32	5.01	7.29	7.27	heat shock transcription factor, putative	EIN_146480	sequence-specific DNA binding, transcription factor activity
EIN_146950_at	1.3	up	1.174	up	1.293	down	1.632	up	4.87	up	4.431	up	123.41	167.63	145.09	96.44	202.6	625.28	556.52	6.94	7.32	7.17	6.57	7.65	9.23	9.09	canalicular multispecific organic anion transporter, putative	EIN_146950	ATP binding, ATPase activity, nucleoside-triphosphatase activity, nucleotide binding
EIN_147020_at	3.229	up	2.29	up	1.723	up	3.038	up	3.996	up	5.145	up	127.71	384.67	274.4	213.51	355.93	495.03	622.21	6.86	8.55	8.06	7.65	8.46	8.86	9.22	hypothetical protein	EIN_147020
EIN_147060_at	2.21	up	1.155	up	1.32	up	1.728	up	4.487	up	4.163	up	93.94	179.62	103.45	107.25	145.11	462.47	337.9	6.34	7.48	6.54	6.74	7.12	8.5	8.39	ankyrin repeat domain protein, putative	EIN_147060
EIN_147070_at	1.76	down	1.988	down	1.955	down	1.09	down	4.881	up	4.17	up	27.77	16.59	15.11	15.01	26.75	133.37	152.49	4.77	3.95	3.78	3.8	4.65	7.06	6.83	hypothetical protein	EIN_147070
EIN_147270_at	1.578	down	1.613	up	1.045	up	18.587	up	120.07	up	103.22	up	11.45	5.68	19.36	9.48	221.03	1245.99	929.31	3.15	2.49	3.84	3.22	7.37	10.06	9.84	hypothetical protein	EIN_147270
EIN_147370_at	1.279	up	2.47	up	1.474	up	6.342	up	28.316	up	26.221	up	15.84	20.6	37.48	22.36	112.95	660.1	403.64	3.9	4.26	5.21	4.46	6.57	8.73	8.62	hypothetical protein	EIN_147370
EIN_147720_at	1.357	up	1.639	up	2.985	up	4.416	up	8.427	up	6.601	up	169.52	136.36	161.08	295.58	429.52	861.2	628.88	6.55	6.99	7.26	8.13	8.69	9.62	9.27	hypothetical protein	EIN_147720
EIN_148040_at	1.395	down	4.172	down	1.503	down	1.64	up	5.744	up	4.991	up	142.44	101.54	34.5	139.91	239.84	822.98	708.58	7.14	6.66	5.08	6.55	7.85	9.66	9.46	long-chain-fatty-acid--CoA ligase, putative	EIN_148040	catalytic activity
EIN_148300_at	1.056	down	1.467	up	2.404	up	2.241	up	6.467	up	8.055	up	72.24	70.54	104.28	175.29	167.3	584.71	646.18	6.13	6.06	6.69	7.4	7.3	8.83	9.14	hypothetical protein	EIN_148300
EIN_148390_at	1.097	up	2.74	up	1.582	up	3.14	up	5.668	up	7.023	up	81.67	84.54	213.62	129.91	251.81	451.29	551.59	6.26	6.4	7.72	6.92	7.91	8.77	9.08	hypothetical protein	EIN_148390
EIN_148420_at	1.275	up	1.392	up	1.61	up	1.895	up	17.04	up	19.265	up	38.43	45.03	46.58	55.51	70.15	769.24	655.93	5.05	5.4	5.53	5.74	5.97	9.14	9.32	serine-threonine protein kinase, putative	EIN_148420	ATP binding, protein kinase activity, protein serine/threonine kinase activity, protein tyrosine kinase activity
EIN_148500_at	2.849	up	1.047	down	4.48	down	4.616	up	98.355	up	135.728	up	62.52	165.48	56.84	11.09	392.12	5027.18	6877.55	5.59	7.1	5.52	3.42	7.79	12.21	12.67	serine/threonine protein kinase Nek3, putative	EIN_148500	ATP binding, protein kinase activity, protein serine/threonine kinase activity, protein tyrosine kinase activity
EIN_148580_at	1.43	up	2.145	up	1.036	up	2.924	up	31.205	up	41.148	up	29.03	37.83	55.52	27.82	79.46	1100.35	1103.71	4.67	5.19	5.77	4.72	6.22	9.63	10.03	hypothetical protein	EIN_148580
EIN_149100_at	2.003	down	1.237	up	1.404	up	4.944	up	4.744	up	5.588	up	94.13	44.17	113.31	125.34	464.92	420.37	500.31	6.46	5.46	6.77	6.95	8.77	8.71	8.95	hypothetical protein, conserved	EIN_149100
EIN_149190_at	2.298	up	1.556	up	1.713	up	2.928	up	11.079	up	14.05	up	34.04	48.23	34.14	43.15	71.79	287.72	291.93	4.36	5.56	5	5.14	5.91	7.83	8.18	hypothetical protein	EIN_149190
EIN_149280_at	2.065	up	1.646	up	1.923	up	2.315	up	5.773	up	12.362	up	11.99	23.17	17.85	21.77	24.55	83.48	138.78	3.38	4.42	4.1	4.32	4.59	5.91	7.01	hypothetical protein	EIN_149280
EIN_151570_at	1.474	up	2.656	up	4.462	up	2.977	up	6.054	up	5.72	up	85.27	78.04	150.2	219.94	144.79	330.72	292.54	5.59	6.15	7	7.75	7.16	8.19	8.1
EIN_151640_at	1.28	down	1.228	down	1.738	up	3.456	up	7.775	up	11.98	up	245.62	207.08	204.91	427.73	921.61	2341.52	3301.11	7.92	7.56	7.62	8.72	9.71	10.88	11.5	hypothetical protein	EIN_151640
EIN_154790_s_at	1.467	down	1.02	up	1.118	up	2.942	up	31.879	up	51.732	up	14.39	8.55	12.68	13.98	36.63	466.97	639.49	3.61	3.06	3.64	3.78	5.17	8.61	9.31	actophorin, putative	EIN_154790	actin binding
EIN_156730_at	1.162	up	1.453	up	1.193	down	1.509	up	9.977	up	12.391	up	158.28	158.7	207.93	119.62	219.95	1425.46	1707.73	7.08	7.3	7.62	6.82	7.67	10.4	10.71	hypothetical protein	EIN_156730
EIN_156870_at	1.954	down	1.256	down	1.017	up	1.853	up	5.909	up	6.464	up	204.42	115.02	163.01	244.24	426.74	1308.62	1314.52	7.66	6.69	7.33	7.68	8.55	10.22	10.35	serine/threonine protein kinase ppk15, putative	EIN_156870	ATP binding, protein kinase activity, protein serine/threonine kinase activity, protein tyrosine kinase activity
EIN_157010_at	3.403	up	2.821	up	3.162	up	3.507	up	8.113	up	9.215	up	74.57	206.33	167.36	183.87	204.25	495.29	534.67	5.85	7.62	7.35	7.51	7.66	8.87	9.05	hypothetical protein	EIN_157010
EIN_157370_at	1.183	down	1.768	up	2.297	up	3.256	up	7.744	up	8.884	up	147.05	76.11	159.9	205.91	308.67	726.41	815.61	6.48	6.24	7.31	7.68	8.19	9.44	9.64	hypothetical protein	EIN_157370
EIN_160450_at	2.13	down	1.369	down	1.817	up	2.181	up	5.557	up	4.035	up	27	14.52	19.89	84.14	63.44	147.37	106.82	4.71	3.62	4.26	5.57	5.84	7.19	6.72
EIN_160870_at	2.669	up	1.717	up	2.432	down	1.719	up	16.393	up	19.905	up	196.86	245.41	149.25	46.11	180.78	1683.68	1726.78	6.42	7.84	7.2	5.14	7.2	10.46	10.74	hypothetical protein	EIN_160870
EIN_161250_at	1.485	down	1.988	up	1.025	down	1.421	up	6.275	up	8.941	up	159.68	127.88	276.53	146.56	193.58	885.89	1478.86	7.08	6.51	8.08	7.05	7.59	9.73	10.24	hypothetical protein	EIN_161250
EIN_161360_at	2.505	down	3.235	down	3.283	down	2.189	up	17.032	up	20.679	up	110.06	52.45	39.31	38.11	325.4	1884.82	2257.38	6.77	5.44	5.07	5.05	7.9	10.86	11.14	hypothetical protein	EIN_161360
EIN_161520_at	1.603	up	3.177	up	3.429	up	3.952	up	8.444	up	11.008	up	1037.78	1398.82	2559.63	2761.08	3261.04	7369	9599.19	9.65	10.33	11.32	11.43	11.63	12.73	13.11	proline synthetase associated protein, putative	EIN_161520
EIN_161530_at	2.083	down	2.744	down	1.681	down	1.941	up	3.493	up	2.509	up	127.74	61.11	43.66	74.46	231.72	452.61	324.71	6.86	5.81	5.41	6.12	7.82	8.67	8.19	hypothetical protein	EIN_161530
EIN_163510_at	5.678	up	6.324	up	10.352	up	5.324	up	18.208	up	35.404	up	223.18	440.95	446.56	744.06	376.72	1988.77	2769.28	6.13	8.64	8.79	9.5	8.54	10.32	11.28	lariat debranching enzyme, putative	EIN_163510	hydrolase activity
EIN_164400_at	2.597	up	1.251	down	1.004	down	1.947	up	9.058	up	5.947	up	204.5	507	183.43	189.46	342.69	1245.11	867.89	7.09	8.47	6.77	7.09	8.06	10.27	9.67	hypothetical protein, conserved	EIN_164400
EIN_164470_at	2.349	down	2.265	up	1.926	up	2.138	up	8.419	up	4.777	up	16.83	5.98	31.77	27.27	29.32	115.78	122.9	3.75	2.52	4.93	4.7	4.85	6.83	6.01	protein serine/threonine kinase, putative	EIN_164470	ATP binding, protein kinase activity
EIN_166060_at	1.161	up	1.897	up	2.959	up	3.236	up	10.177	up	8.64	up	20.57	17.66	29.01	45.93	52.32	190.57	134.02	3.91	4.13	4.84	5.48	5.61	7.26	7.02	hypothetical protein	EIN_166060
EIN_167920_at	1.279	down	1.261	down	1.367	up	2.578	up	8.342	up	8.63	up	27.58	22.22	24.75	41.53	83.31	227.17	251.47	4.76	4.4	4.42	5.21	6.12	7.82	7.87	hypothetical protein	EIN_167920
EIN_168880_at	1.189	up	1.307	down	1.351	down	3.198	up	20.095	up	22.918	up	12.05	12.75	8.28	8.41	34.27	235.79	238.61	3.37	3.62	2.99	2.94	5.05	7.7	7.89	transcription factor WEREWOLF, putative	EIN_168880	DNA binding
EIN_172960_at	1.349	up	3.46	up	3.799	up	1.83	up	3.697	up	3.399	up	182.84	230.9	565.75	639.5	321.56	650.75	557.01	7.35	7.78	9.14	9.28	8.22	9.24	9.12	hypothetical protein, conserved	EIN_172960	binding
EIN_174540_at	1	down	1	down	1	down	2.139	up	20.029	up	15.082	up	5	5	5	5	12.52	182.28	89.98	2.32	2.32	2.32	2.32	3.42	6.65	6.24	ribonuclease 3 precursor, putative	EIN_174540	RNA binding, ribonuclease T2 activity
EIN_174580_at	1.018	up	1.1	up	1.016	down	2.346	up	28.63	up	55.461	up	5.08	5.19	5.65	5	12.8	149.06	314.81	2.35	2.37	2.48	2.32	3.58	7.18	8.14	hypothetical protein	EIN_174580	RNA binding, ribonuclease T2 activity
EIN_181630_at	1.805	down	1.169	up	1.423	up	1.298	up	7.878	up	10.756	up	24.75	13.45	38.15	33.71	30.22	202.48	271.74	4.54	3.69	4.76	5.05	4.91	7.52	7.97	hypothetical protein	EIN_181630
EIN_182450_at	2.031	up	2.996	up	2.549	up	3.813	up	7.235	up	17.981	up	55.6	78.62	102.35	88.53	138.58	250.04	627.23	5.06	6.08	6.64	6.41	6.99	7.92	9.23	hypothetical protein	EIN_182450
EIN_183800_at	1.285	up	1.904	up	2.39	up	3.639	up	4.79	up	3.595	up	742.92	1242.85	1471.32	2199.15	2751.36	3588.37	2794.94	9.53	9.89	10.46	10.79	11.4	11.79	11.38	ubiquitin-conjugating enzyme E2-17 kDa, putative	EIN_183800	small conjugating protein ligase activity
EIN_184620_at	1.076	up	1.093	down	1.982	up	2.109	up	8.172	up	12.668	up	207.78	178.68	147.49	350.95	337.81	1492.37	2045.32	7.3	7.41	7.17	8.29	8.38	10.33	10.97	hypothetical protein, conserved	EIN_184620	carboxylesterase activity
EIN_184820_at	3.035	up	2.427	up	2.21	up	2.515	up	6.458	up	8.589	up	231.24	596.71	471.78	430.51	489.03	1447.62	1661.24	7.59	9.2	8.87	8.74	8.92	10.28	10.7	serine/threonine protein kinase PAK, putative	EIN_184820	ATP binding, protein kinase activity, protein serine/threonine kinase activity, protein tyrosine kinase activity
EIN_185570_at	1.115	up	2.449	up	1.165	up	1.173	up	3.829	up	4.246	up	122.93	132.73	314.14	138.51	140.14	465.69	507.91	6.89	7.05	8.18	7.11	7.12	8.83	8.98	hypothetical protein	EIN_185570
EIN_185580_at	1.009	down	1.122	down	1.539	up	1.31	up	5.397	up	8.483	up	228.62	176.15	154.05	341.23	224.2	930.53	1457.23	7.39	7.38	7.23	8.02	7.78	9.83	10.48	bromodomain-containing protein, putative	EIN_185580
EIN_186020_at	1.017	up	4.134	down	1.573	down	1.203	down	4.527	up	7.276	up	188.69	195.87	46.82	125.95	155.07	845.24	1540.95	7.54	7.56	5.49	6.89	7.27	9.72	10.4	hypothetical protein	EIN_186020
EIN_186440_at	2.403	up	2.576	up	2.142	up	2.277	up	11.125	up	16.327	up	65.44	90.89	113.34	84.44	82.64	420.7	551.1	5.06	6.32	6.42	6.16	6.25	8.53	9.09	hypothetical protein	EIN_186440
EIN_186470_at	1.339	up	1.284	up	1.676	up	2.098	up	8.548	up	10.559	up	19.72	23.51	20.14	28.57	32.98	143.14	164.78	3.94	4.36	4.3	4.68	5.01	7.03	7.34	hypothetical protein, conserved	EIN_186470
EIN_187000_at	1.089	up	1.138	down	2.103	up	2.836	up	13.819	up	21.695	up	114.97	124.63	99.91	239.07	337.24	2047.65	2654.09	6.82	6.94	6.63	7.89	8.32	10.6	11.25	calpain, putative	EIN_187000	calcium-dependent cysteine-type endopeptidase activity
EIN_189380_at	1.109	down	3.167	down	2.127	down	1.045	down	3.582	up	1.195	up	748.94	562.94	278.01	386.11	828.16	2622.95	759.34	9.27	9.12	7.61	8.18	9.21	11.11	9.53	furin repeat-containing protein, putative	EIN_189380
EIN_192160_at	4.389	up	3.705	up	3.652	up	5.882	up	30.647	up	60.884	up	209.75	475.81	400.08	391.59	686.57	4981.43	7220.91	6.74	8.87	8.63	8.61	9.3	11.68	12.67	cell division cycle, putative	EIN_192160
EIN_192250_at	1.59	down	1.517	up	1.397	up	2.186	up	4.348	up	6.866	up	114.07	72.84	170.9	158.63	253.07	490.66	774.48	6.81	6.14	7.41	7.3	7.94	8.93	9.59	hypothetical protein	EIN_192250	ATP binding, cysteine-type peptidase activity, protein kinase activity, protein serine/threonine kinase activity, protein tyrosine kinase activity
EIN_192420_at	1.091	down	1.002	down	1.086	down	1.472	up	4.766	up	5.375	up	62.98	55.24	58.73	59.61	93.24	284.15	349.83	5.85	5.72	5.85	5.73	6.41	8.1	8.27	hypothetical protein, conserved	EIN_192420
EIN_192910_at	1.617	down	1.688	up	2.056	up	2.34	up	6.093	up	6.713	up	586.57	370.01	955.06	1144.87	1282.03	3344.41	3668.93	9.09	8.4	9.85	10.13	10.32	11.7	11.84	rap GTPase-activating protein, putative	EIN_192910	GTPase activator activity
EIN_193910_at	1.662	down	1.337	down	1.064	up	2.283	up	12.181	up	14.337	up	10.41	5.15	6.62	9.85	20.59	118.65	127.64	3.1	2.36	2.68	3.18	4.29	6.7	6.94	hypothetical protein, conserved	EIN_193910	hydrolase activity
EIN_196190_at	2.705	up	3.136	up	3.485	up	2.998	up	5.544	up	7.511	up	830.02	1701.78	1887.68	2188.34	1787.12	3737.62	4733.5	9.19	10.63	10.84	10.99	10.77	11.66	12.1	transcription initiation factor IIB, putative	EIN_196190	zinc ion binding
EIN_200510_at	2.519	down	1.709	down	2.181	down	2.496	up	4.619	up	3.326	up	93.1	39.09	65.23	50.62	284.82	430.67	354.5	6.53	5.2	5.76	5.41	7.85	8.74	8.27	hypothetical protein, conserved	EIN_200510
EIN_202850_at	1.71	down	1.312	down	1.171	up	1.757	up	4.073	up	5.173	up	162.09	95.78	127.91	191.03	284.34	676.23	837.17	7.32	6.55	6.93	7.55	8.13	9.35	9.69	hypothetical protein	EIN_202850
EIN_203640_at	2.107	down	1.418	up	2.763	up	2.408	up	14.974	up	21.054	up	101.03	43.73	128.36	263.65	216.43	1409.91	1881.73	6.44	5.36	6.94	7.9	7.7	10.34	10.83
EIN_209180_at	1.164	up	3.015	down	1.882	down	1.921	up	13.191	up	24.888	up	150.95	81.72	17.77	33.23	183.87	1208.6	1774.16	5.72	5.94	4.12	4.81	6.66	9.44	10.35	serine protease inhibitors, serpins, putative	EIN_209180	serine-type endopeptidase inhibitor activity
EIN_212660_at	1.166	up	1.18	up	1.007	down	8.534	up	195.948	up	312.214	up	5.3	6.8	6.46	5.26	71.46	1141.72	1656.48	2.4	2.62	2.64	2.39	5.49	10.01	10.68	hypothetical protein	EIN_212660
EIN_212750_at	1.31	up	1.199	up	1.118	up	2.82	up	8.92	up	14.388	up	495.56	629.93	564.2	549.7	1484.79	4930.08	7098.43	8.85	9.24	9.12	9.02	10.35	12.01	12.7	ovarian-specific serine/threonine protein kinase Lok, putative	EIN_212750	ATP binding, protein kinase activity, protein serine/threonine kinase activity, protein tyrosine kinase activity
EIN_213020_at	1.045	up	1.716	up	1.412	down	2.241	up	5.226	up	3.462	up	55.73	55.7	91.78	37.79	136	278.17	191.04	5.72	5.79	6.5	5.23	6.89	8.11	7.52	hypothetical protein	EIN_213020
EIN_217300_at	1.458	up	1.623	up	2.17	up	2.578	up	5.544	up	5.475	up	61.4	82.79	89.5	120.79	147.38	311.63	300.22	5.78	6.32	6.47	6.89	7.14	8.25	8.23	hypothetical protein, conserved	EIN_217300
EIN_217910_at	2.328	up	1.439	up	1.227	up	1.864	up	7.828	up	11.089	up	52.17	91.82	55.72	48.09	72.46	333.45	444.31	5.27	6.48	5.79	5.56	6.16	8.23	8.74	hypothetical protein	EIN_217910
EIN_218960_at	1.565	up	1.85	up	2.292	up	1.96	up	3.978	up	3.548	up	335.3	431.57	512.77	676.6	513.76	1175.36	936.14	8.03	8.67	8.92	9.23	9	10.02	9.86	protein serine/threonine kinase, putative	EIN_218960	ATP binding, protein kinase activity, protein serine/threonine kinase activity, protein tyrosine kinase activity
EIN_219050_at	1.384	down	1.328	down	1.568	down	1.326	up	10.144	up	20.05	up	143.07	116.79	110.34	92.65	195.69	1672.43	2832.55	7.14	6.67	6.73	6.49	7.54	10.48	11.46	hypothetical protein, conserved	EIN_219050	binding
EIN_219070_at	1.061	up	1.166	up	1.002	up	4.443	up	4.243	up	3.301	up	48.95	56.1	56.27	45.77	212.11	196.35	168.56	5.5	5.58	5.72	5.5	7.65	7.58	7.22	hypothetical protein	EIN_219070
EIN_219720_at	3.063	up	1.094	up	1.458	down	2.609	up	14.381	up	12.669	up	32.82	86	35.99	19.94	91.96	414.8	359.61	4.8	6.42	4.93	4.26	6.19	8.65	8.47	hypothetical protein	EIN_219720
EIN_220210_at	1.08	up	1.36	up	3.105	up	2.649	up	10.229	up	12.216	up	45.3	41.65	52.64	158.15	105.78	522.58	487.55	5.26	5.37	5.7	6.89	6.66	8.61	8.87	hypothetical protein	EIN_220210
EIN_220350_at	1.314	down	1.583	down	1.025	down	4.497	up	27.863	up	43.315	up	20.99	18.26	14.62	20.47	104.93	639.92	868.54	4.33	3.93	3.66	4.29	6.49	9.13	9.76	hypothetical protein, conserved	EIN_220350
EIN_220430_at	1.536	up	1.367	down	1.363	down	6.943	up	88.563	up	106.845	up	8.3	14.88	5.95	5.91	84.5	796.87	856.4	2.99	3.61	2.54	2.54	5.78	9.46	9.73	serine-threonine protein kinase, putative	EIN_220430	ATP binding, protein kinase activity, protein serine/threonine kinase activity, protein tyrosine kinase activity
EIN_221710_at	2.095	down	1.119	down	1.255	up	2.319	up	5.69	up	4.012	up	20.61	10.45	18.39	28.44	46.17	114.39	97.89	4.29	3.22	4.12	4.61	5.5	6.8	6.29	hypothetical protein	EIN_221710
EIN_221860_at	1.131	down	2.04	down	1.441	down	1.459	up	5.138	up	8.035	up	112.28	111.84	54.8	78.53	170.91	600.88	985.17	6.79	6.61	5.76	6.26	7.33	9.15	9.79	hypothetical protein	EIN_221860
EIN_221990_at	1.44	down	2.23	down	2.344	down	1.126	up	18.778	up	16.156	up	13.75	9.13	5.28	5	14.89	263.38	199.99	3.55	3.02	2.39	2.32	3.72	7.78	7.56	hypothetical protein	EIN_221990	catalytic activity
EIN_222100_at	1.714	up	2.816	up	3.591	up	3.63	up	6.035	up	6.688	up	114.58	150.03	301.07	297	303.66	567.27	568.74	6.36	7.14	7.86	8.21	8.22	8.95	9.1	hypothetical protein, conserved	EIN_222100	protein binding, zinc ion binding
EIN_222220_at	1	down	1	down	1	down	1.587	up	8.178	up	16.528	up	5	5	5	5	8.65	50.59	84.6	2.32	2.32	2.32	2.32	2.99	5.35	6.37	alkyl/aryl-sulfatase BDS1, putative	EIN_222220	hydrolase activity
EIN_222490_at	1.168	up	1.092	up	1.966	up	5.25	up	33.471	up	61.539	up	40.88	72.42	62.73	80.99	256.51	1841.82	2560.05	5.29	5.51	5.42	6.27	7.68	10.35	11.23	hypothetical protein	EIN_222490
EIN_222550_at	1.887	up	1.832	up	1.772	up	1.711	up	3.815	up	5.989	up	168.04	278.24	264.92	255.96	246.24	707.38	904.69	7.17	8.08	8.04	7.99	7.94	9.1	9.75	hypothetical protein	EIN_222550	ATP binding, protein kinase activity, protein serine/threonine kinase activity
EIN_222620_at	1.933	up	4.163	up	2.803	up	3.286	up	9.249	up	14.812	up	298.31	315.71	637.83	486.5	504.98	1598.72	2289.58	7.25	8.2	9.31	8.74	8.97	10.46	11.14	hypothetical protein, conserved	EIN_222620	hydrolase activity
EIN_222700_at	1.216	down	1.288	down	1.207	down	3.511	up	4.013	up	6.158	up	30.44	23.34	23.09	27.23	117.06	113.66	185.94	4.8	4.52	4.44	4.53	6.62	6.81	7.43	Rho/RAC guanine nucleotide exchange factor, putative	EIN_222700	Rho guanyl-nucleotide exchange factor activity, zinc ion binding
EIN_222730_at	3.33	up	3.439	up	3.132	up	2.922	up	6.643	up	8.122	up	145.19	398.53	403.27	373.45	340.9	936.35	948.23	6.86	8.6	8.64	8.51	8.41	9.59	9.88	hypothetical protein	EIN_222730
EIN_222750_at	2.442	down	3.123	down	1.147	down	2.705	up	10.192	up	13.279	up	518.19	281.76	181.7	506.58	1804.92	6002.86	7507.17	9.01	7.72	7.37	8.81	10.45	12.36	12.74	hypothetical protein	EIN_222750
EIN_223480_at	1.05	down	1.216	up	1.009	down	3.248	up	35.318	up	18.25	up	6.39	6.41	8.16	6.59	28.01	229.34	143.31	2.67	2.6	2.95	2.66	4.37	7.81	6.86	hypothetical protein	EIN_223480
EIN_223800_at	2.072	down	1.092	down	1.678	down	2.532	up	8.108	up	13.138	up	91.39	53.65	86.89	59.08	265.07	817.36	1131.04	6.41	5.36	6.28	5.66	7.75	9.43	10.12	hypothetical protein	EIN_223800
EIN_224090_at	1.153	down	1.006	up	1.062	down	1.015	up	6.774	up	18.126	up	7.34	6.24	7.33	6.86	7.43	57.14	132.6	2.8	2.6	2.81	2.72	2.82	5.56	6.98	hypothetical protein	EIN_224090
EIN_224150_at	2.43	down	3.999	down	2.712	down	1.838	down	7.908	up	3.335	up	44.35	24.26	12.93	16.03	25.06	408.09	149.44	5.44	4.16	3.44	4	4.56	8.42	7.18	hypothetical protein	EIN_224150
EIN_224190_at	2.028	down	2.578	down	1.396	down	1.158	up	4.911	up	6.342	up	853.64	829.9	543.23	656.43	958.58	4273.12	5347.81	9.68	8.66	8.31	9.19	9.89	11.97	12.34	hypothetical protein	EIN_224190
EIN_224200_at	2.136	up	1.927	up	1.742	up	2.563	up	3.943	up	9.196	up	223.28	384.46	419.86	290.05	426.05	843.28	1747.02	7.37	8.47	8.32	8.17	8.73	9.35	10.57	ribosome biogenesis ATPase RIX7, putative	EIN_224200	ATP binding, nucleoside-triphosphatase activity, nucleotide binding
EIN_224390_at	1.117	down	1.318	up	1.003	down	2.033	up	4.119	up	4.424	up	200.12	177.65	278.1	196.85	405.08	811.99	924.05	7.62	7.46	8.02	7.62	8.64	9.66	9.77	hypothetical protein, conserved	EIN_224390
EIN_224580_at	2.13	up	3.577	up	2.803	up	2.71	up	7.96	up	11.127	up	515.01	748.9	1250.27	975.87	965.05	3195.49	3995.73	8.43	9.52	10.26	9.91	9.86	11.42	11.9	pumilio domain-containing protein C6G9.14, putative	EIN_224580	RNA binding, binding
EIN_227890_at	1.822	up	1.248	up	1.286	up	4.269	up	6.009	up	7.354	up	1124.51	1372.66	828.08	975.37	2940.7	4472.56	5107.28	9.33	10.19	9.64	9.69	11.42	11.91	12.2	hypothetical protein, conserved	EIN_227890
EIN_228460_at	1.408	down	1.332	down	1.344	down	3.702	up	12.04	up	9.611	up	95.64	52.09	51.53	62.67	280.07	773.51	704.66	5.94	5.44	5.52	5.51	7.82	9.53	9.2	hypothetical protein, conserved	EIN_228460
EIN_229970_at	4.64	up	5.035	up	4.428	up	5.83	up	7.824	up	11.391	up	824.52	1967.41	2074.41	1867.35	2341.26	3409.67	4916.13	8.65	10.86	10.98	10.79	11.19	11.61	12.16	mitotic checkpoint protein and poly(A)+ RNA export protein, putative	EIN_229970
EIN_230140_at	1.207	up	1.09	up	1.132	up	1.091	up	4.537	up	3.389	up	74.79	73.94	65.22	87.68	68.9	298.12	236.92	5.89	6.16	6.01	6.07	6.02	8.07	7.65	hypothetical protein, conserved	EIN_230140
EIN_230280_at	1.69	up	1.507	up	2.444	up	2.033	up	7.92	up	8.015	up	38.31	46.02	33.95	61.83	45.57	186.73	178.43	4.47	5.23	5.06	5.76	5.49	7.46	7.47	protein TRANSPARENT TESTA GLABRA, putative	EIN_230280
EIN_235760_at	1.739	up	2.271	up	2.49	up	1.995	up	3.789	up	4.663	up	1249.89	2050.77	2636.11	2936.8	2314.72	4513.89	5507.27	10.18	10.97	11.36	11.49	11.17	12.1	12.4	serine/threonine protein kinase Chk2, putative	EIN_235760	ATP binding, protein kinase activity, protein serine/threonine kinase activity, protein tyrosine kinase activity
EIN_235930_at	2.847	down	2.057	down	1.518	down	3.984	up	6.789	up	6.632	up	121.32	41.25	55.66	84.24	461.42	816.16	1041.73	6.83	5.32	5.79	6.23	8.82	9.59	9.56	hypothetical protein	EIN_235930
EIN_236560_at	2.69	down	1.782	down	3.994	down	1.71	up	4.273	up	3.517	up	461.8	173.98	266.19	122.21	800.72	2187.56	1872.99	8.85	7.42	8.01	6.85	9.62	10.94	10.66	cylicin-2, putative	EIN_236560
EIN_236810_at	3.575	down	2.908	down	1.055	up	3.578	up	27.006	up	39.788	up	68.88	26.6	24.05	77.25	267.54	2271.26	2834.22	6.05	4.21	4.51	6.13	7.89	10.81	11.37	hypothetical protein	EIN_236810
EIN_236880_at	2.355	up	1.846	up	3.478	up	2.829	up	6.883	up	8.26	up	350.93	848.57	610.28	1309.36	935.82	2285.35	2820.09	8.36	9.6	9.25	10.16	9.86	11.14	11.41	hypothetical protein	EIN_236880
EIN_237690_at	1.708	down	1.311	up	1.628	up	2.241	up	10.925	up	15.672	up	222.36	125.96	248.73	320.45	496.16	3012.82	3324.72	7.54	6.77	7.93	8.24	8.7	10.99	11.51	hypothetical protein	EIN_237690
EIN_238650_at	2.075	up	2.645	up	2.905	up	1.018	up	11.821	up	16.974	up	630.26	838.26	1013.34	1184.33	409.04	4857.12	6932.81	8.56	9.61	9.96	10.09	8.58	12.12	12.64	hypothetical protein	EIN_238650
EIN_238670_at	1.296	down	1.654	up	1.702	up	3.996	up	18.988	up	21.554	up	97.65	112.02	166.73	166.04	416.4	1840.44	2220.35	6.6	6.22	7.32	7.36	8.59	10.84	11.03	hypothetical protein	EIN_238670
EIN_238810_at	1.151	up	1.37	down	1.412	down	3.573	up	4.215	up	3.464	up	20.66	23.21	17.6	13.21	69.96	85.46	69.92	4.17	4.37	3.71	3.67	6	6.24	5.96	hypothetical protein	EIN_238810
EIN_238960_at	1.27	down	1.333	down	1.067	down	4.18	up	5.602	up	6.363	up	137.76	128.28	94.34	152.06	670.72	699.42	793.69	6.95	6.6	6.53	6.86	9.01	9.43	9.62	hypothetical protein	EIN_238960
EIN_239440_at	1.131	down	1.069	down	1.069	down	11.575	up	94.007	up	136.921	up	8.25	6.57	6.88	6.94	107.94	790.47	984.41	2.84	2.66	2.74	2.74	6.37	9.39	9.94	tyrosine protein kinase, putative	EIN_239440	ATP binding, protein kinase activity, protein serine/threonine kinase activity, protein tyrosine kinase activity
EIN_239710_at	1.427	down	2.037	down	2.548	down	1.203	up	5.571	up	8.449	up	1082.43	1086.61	454.04	435.51	1337.62	5791	8138.05	9.84	9.33	8.82	8.49	10.11	12.32	12.92	hypothetical protein, conserved	EIN_239710
EIN_239890_at	2.144	down	1.254	up	2.072	up	3.242	up	8.627	up	8.433	up	15.8	7.66	19.89	34.49	56.8	143.83	186.26	3.96	2.86	4.29	5.01	5.66	7.07	7.04	serine-threonine protein kinase, putative	EIN_239890	ATP binding, protein kinase activity, protein serine/threonine kinase activity, protein tyrosine kinase activity
EIN_240260_at	1.737	up	2.664	up	2.914	up	2.445	up	7.798	up	13.14	up	399.86	518.24	762.74	946.39	701.55	3383.4	4502.98	8.16	8.96	9.57	9.7	9.45	11.12	11.88	protein phsophatase-2A, putative	EIN_240260	hydrolase activity
EIN_241200_at	1.205	up	2.074	down	1.382	down	2.632	up	4.982	up	5.308	up	160.47	203.43	84.27	113.85	405.97	774.87	809.28	7.24	7.51	6.19	6.77	8.64	9.56	9.65	hypothetical protein	EIN_241200
EIN_241350_at	1.648	up	3.393	down	1.293	up	2.46	up	16.519	up	23.527	up	137.73	258.69	45.77	176.31	348.9	2403.08	3240.89	7.07	7.79	5.31	7.44	8.37	11.12	11.63	cyclin-A3-2, putative	EIN_241350
EIN_241920_at	1.785	down	1.11	down	1.018	down	2.394	up	4.401	up	6.394	up	73.78	43.88	65.88	74.9	190.3	329.28	471.17	6.19	5.36	6.04	6.17	7.45	8.33	8.87	dual specificity protein phosphatase, putative	EIN_241920	phosphatase activity, protein tyrosine/serine/threonine phosphatase activity
EIN_243090_at	1.474	down	1.915	down	2.148	down	2.494	up	13.883	up	14.09	up	11.16	7.66	5.68	5	30.59	160.69	151.73	3.42	2.87	2.49	2.32	4.74	7.22	7.24	hypothetical protein	EIN_243090
EIN_243100_at	1.078	up	1.279	down	1.324	down	1.509	up	6.645	up	10.056	up	409.9	394.17	285.31	280.61	600.33	2778.76	3664.9	8.49	8.59	8.13	8.08	9.08	11.22	11.82	hypothetical protein	EIN_243100
EIN_243320_at	1.247	down	1.137	down	1.057	up	1.729	up	5.363	up	7.679	up	539.47	438.39	450.76	501.44	846.46	2828.64	3714.76	8.89	8.57	8.7	8.97	9.68	11.31	11.83	sphingomyelin synthetase, putative	EIN_243320
EIN_243390_at	1.068	down	1.052	down	1.914	down	1.818	up	3.999	up	6.411	up	676.57	869.06	701.46	450.7	1299.04	2714.2	4203.23	9.34	9.24	9.26	8.4	10.2	11.34	12.02	hypothetical protein	EIN_243390
EIN_248120_at	1.767	up	2.766	up	2.294	up	1.694	up	4.289	up	5.088	up	790.57	1067.07	1665.42	1418.52	1025.37	2851.47	3156.5	9.23	10.05	10.7	10.43	9.99	11.33	11.58	hypothetical protein	EIN_248120
EIN_248530_at	1.156	up	1.904	up	2.363	up	5.215	up	13.999	up	14.717	up	65.7	77.98	172.16	224.62	385.64	1047.05	974.56	6.04	6.25	6.97	7.28	8.42	9.84	9.92	hypothetical protein, conserved	EIN_248530
EIN_249420_at	1.566	down	1.033	down	1.324	down	1.196	up	6.012	up	6.33	up	116.54	80.33	111.78	97.85	168.21	804.14	735.9	6.84	6.2	6.8	6.44	7.1	9.43	9.51	hypothetical protein	EIN_249420
EIN_249450_at	1.971	up	3.3	up	3.587	up	3.01	up	5.13	up	6.832	up	323.7	433.92	743.18	785.95	671.47	1208.55	1491.78	7.75	8.73	9.48	9.6	9.34	10.11	10.53	hypothetical protein	EIN_249450
EIN_252780_at	1.202	up	1.071	down	1.309	up	2.665	up	9.131	up	9.303	up	186.71	216.3	202.77	238.6	493.07	2127.14	1715.84	7.48	7.74	7.38	7.86	8.89	10.67	10.69	hypothetical protein	EIN_252780
EIN_252840_at	3.377	up	1.969	up	1.294	up	1.032	down	6.2	up	7.308	up	510.87	1606.16	994.7	582.38	436.38	3001.81	3348.38	8.81	10.56	9.79	9.18	8.76	11.44	11.68	hypothetical protein	EIN_252840
EIN_253130_at	1.026	down	1.377	down	1.076	down	1.996	up	13.207	up	16.431	up	387.51	355.59	264.02	344.04	822.11	5170.81	6397.69	8.5	8.46	8.04	8.39	9.49	12.22	12.54	hypothetical protein	EIN_253130
EIN_254790_at	1.438	up	1.69	up	1.816	up	1.579	up	7.038	up	13.106	up	282.6	337.92	405.61	435.5	384.46	1892.52	3009.7	7.84	8.36	8.6	8.7	8.5	10.65	11.55	hypothetical protein	EIN_254790	protein binding, zinc ion binding
EIN_255000_at	1.424	down	1.446	down	1.035	down	3.196	up	6.802	up	8.552	up	10.43	6.97	6.94	10.32	36.13	67.84	84.41	3.29	2.78	2.76	3.24	4.97	6.06	6.39	hypothetical protein, conserved	EIN_255000
EIN_255280_at	2.259	down	1.987	down	1.693	down	1.338	up	6.81	up	5.498	up	47.9	20.84	23.51	32.97	69.74	308.87	322.86	5.5	4.32	4.51	4.74	5.92	8.27	7.96	hypothetical protein	EIN_255280
EIN_255940_at	1.657	up	5.041	up	3.466	up	4.102	up	4.584	up	7.123	up	529.18	643.09	1848.47	1269.97	1516.45	1875.57	3058.1	8.51	9.24	10.85	10.31	10.55	10.71	11.35	WD repeat domain phosphoinositide-interacting protein, putative	EIN_255940
EIN_256020_at	1.591	down	4.989	down	3.476	down	1.828	down	6.32	up	7.134	up	411.34	257.05	86.18	148.66	251.3	2243.45	2631.55	8.47	7.8	6.15	6.67	7.6	11.13	11.3	sam/hd domain protein, putative	EIN_256020	catalytic activity
EIN_256260_at	1.698	down	1.177	down	1.518	up	1.156	down	4.299	up	4.089	up	175.31	103.7	146.02	264.4	150.97	725.99	725.21	7.4	6.63	7.16	8	7.19	9.5	9.43	hypothetical protein	EIN_256260
EIN_256380_at	1.354	up	1.061	up	2.735	down	1.806	up	9.917	up	14.391	up	64.24	83.21	68.17	21.27	121.17	873.85	801.9	5.52	5.96	5.61	4.07	6.37	8.83	9.37	hypothetical protein	EIN_256380
EIN_260090_at	1.058	down	1.646	down	1.245	down	1.57	down	3.363	up	4.787	up	27.45	26.24	17.15	25.1	17.5	91.39	284.94	4.76	4.68	4.04	4.44	4.11	6.51	7.02	hypothetical protein	EIN_260090
EIN_274490_at	1.013	up	1.241	down	1.076	down	1.158	up	5.643	up	4.912	up	6.46	6.57	5	5.86	7.52	50.5	43.55	2.63	2.65	2.32	2.53	2.84	5.13	4.93
EIN_277060_at	1.56	down	1.587	down	1.489	down	1.374	up	10.668	up	13.133	up	106.64	74.51	66.27	79.93	144.13	1096.04	1324.35	6.65	6.01	5.99	6.08	7.11	10.07	10.37	zinc phosphodiesterase, putative	EIN_277060	hydrolase activity
EIN_277370_at	2.025	down	1.444	down	1.322	down	3.115	up	4.183	up	4.018	up	129.21	66.62	94.17	100.81	420.55	535.23	515.18	7	5.98	6.47	6.59	8.64	9.06	9	hypothetical protein	EIN_277370
EIN_277390_at	1.061	up	1.607	up	2.08	up	4.39	up	11.026	up	10.504	up	26.16	27.4	40.44	56.83	117.82	286.96	255.71	4.6	4.68	5.28	5.65	6.73	8.06	7.99	hypothetical protein	EIN_277390
EIN_277460_at	1.128	up	1.979	up	1.356	up	1.294	up	3.577	up	4.993	up	983.52	1054.32	1869.52	1270.74	1202.8	3679.2	4834.23	9.85	10.02	10.83	10.29	10.22	11.69	12.17	hypothetical protein, conserved	EIN_277460
EIN_277530_at	1.326	down	1.285	up	1.405	up	2.576	up	3.557	up	2.041	up	181.57	146.51	310.32	287.12	464.87	643.93	370.02	7.49	7.08	7.85	7.98	8.85	9.32	8.52	hypothetical protein	EIN_277530
EIN_277540_at	1.152	down	1.249	up	1.666	up	1.377	up	6.571	up	9.344	up	280.5	255.51	358.41	492.57	387.36	2049.73	2644.98	8.13	7.92	8.45	8.86	8.59	10.84	11.35	hypothetical protein	EIN_277540
EIN_277620_at	1.345	down	1.282	up	1.396	up	2.122	up	9.936	up	17.078	up	64.9	49.15	78.24	86.47	129.97	682.01	1034.92	5.91	5.48	6.27	6.39	7	9.22	10.01	hypothetical protein	EIN_277620	catalytic activity, hydrolase activity, zinc ion binding
EIN_281600_at	1.285	up	1.236	up	1.316	up	4.246	up	38.571	up	43.078	up	10.2	10.97	10.9	11.95	36.21	335.67	371.34	3.06	3.42	3.37	3.46	5.15	8.33	8.49	M-phase inducer phosphatase, putative	EIN_281600
EIN_281660_at	1.129	down	1.054	down	1.252	down	4.733	up	196.655	up	253.102	up	8.95	7.27	7.89	6.79	76.2	1893.43	2072.01	3.02	2.85	2.94	2.7	5.26	10.64	11	serine-threonine protein kinase, putative	EIN_281660	ATP binding, protein kinase activity, protein serine/threonine kinase activity, protein tyrosine kinase activity
EIN_288690_at	1.067	down	1.618	up	1.746	up	5.865	up	51.212	up	60.744	up	13.28	12.79	21.32	25.67	95.46	807.8	809.19	3.7	3.6	4.39	4.5	6.25	9.37	9.62	cyclomaltodextrinase, putative	EIN_288690	catalytic activity, cation binding
EIN_289350_at	1.32	down	1.447	down	1.095	down	1.451	up	7.09	up	8.041	up	7.61	5.58	5	6.89	11.25	55.31	61.74	2.85	2.45	2.32	2.72	3.39	5.68	5.86
EIN_289410_at	3.158	up	2.965	up	1.143	down	1.001	up	7.451	up	10.249	up	70.61	179.89	150.31	45.18	52.14	466.41	546.21	5.63	7.29	7.2	5.44	5.63	8.52	8.98	hypothetical protein, conserved	EIN_289410	ATP binding, protein kinase activity, protein serine/threonine kinase activity
EIN_289530_at	1.476	down	1.635	up	1.381	down	6.602	up	214.712	up	246.801	up	11	7.71	19.32	7.9	128.74	2385.28	2675.94	3.43	2.87	4.14	2.97	6.16	11.18	11.38	hypothetical protein	EIN_289530
EIN_289830_at	1.158	down	1.994	up	1.837	down	1.023	up	4.89	up	8.105	up	66.04	47.84	111.19	29.78	55.6	362.95	504.76	5.76	5.55	6.75	4.88	5.79	8.05	8.78	hypothetical protein	EIN_289830
EIN_291740_at	1.033	down	1.105	up	1.168	up	2.888	up	19.668	up	39.906	up	5.18	5	5.94	6.34	19.35	193.29	259.23	2.37	2.32	2.51	2.59	3.9	6.67	7.69	hypothetical protein	EIN_291740
EIN_292680_at	1.377	up	1.182	up	1.426	up	1.984	up	4.972	up	7.466	up	110.44	144.23	121.54	149.52	189.79	575.83	708.13	6.55	7.01	6.79	7.06	7.54	8.86	9.45	serine-threonine protein kinase, putative	EIN_292680	ATP binding, protein kinase activity, protein serine/threonine kinase activity, protein tyrosine kinase activity
EIN_292860_at	1.446	down	1.104	down	1.019	down	1.38	down	3.374	up	3.551	up	58.49	40.67	51.95	57.79	41.82	193.31	264	5.83	5.3	5.68	5.8	5.36	7.58	7.66	hypothetical protein	EIN_292860	zinc ion binding
EIN_294520_at	2.616	up	2.805	up	2.61	up	5.994	up	8.456	up	10.653	up	416.22	657.39	708.02	664.18	1546.97	2707.78	2801.72	7.93	9.32	9.42	9.32	10.52	11.01	11.35	Rho/RAC guanine nucleotide exchange factor, putative	EIN_294520	ARF GTPase activator activity, Rho guanyl-nucleotide exchange factor activity, zinc ion binding
EIN_294540_at	2.518	down	7.454	down	8.353	down	2.863	up	6.009	up	13.366	up	79.6	41.14	9.21	7.47	259.59	659.4	901.56	5.87	4.54	2.98	2.81	7.39	8.46	9.61	hypothetical protein	EIN_294540
EIN_294650_at	2.194	up	1.718	up	2.415	up	2.661	up	6.185	up	13.009	up	10.17	21.22	16.61	31.77	26.6	58.9	128.57	3.25	4.38	4.03	4.52	4.66	5.88	6.95	hypothetical protein	EIN_294650
EIN_294930_at	1.117	down	2.433	up	2.574	up	2.036	up	8.397	up	14.065	up	297.88	223.42	569.34	602.55	481.59	2895.53	3796.54	7.86	7.7	9.15	9.23	8.89	10.93	11.68	hypothetical protein	EIN_294930
EIN_295860_at	3.15	up	3.06	up	2.336	up	1.893	up	4.008	up	7.091	up	864.27	2589.64	2591.46	2151.72	1571.25	3712.38	6079.92	9.68	11.34	11.3	10.91	10.6	11.68	12.51	hypothetical protein	EIN_295860
EIN_295900_at	3.18	up	1.947	up	2.055	up	1.586	up	6.47	up	14.378	up	174.9	392.14	235.7	265.63	192.06	1036.95	1755.95	6.92	8.59	7.88	7.96	7.58	9.61	10.76	tristetraproline, putative	EIN_295900	nucleic acid binding, zinc ion binding
EIN_296050_at	1.002	down	1.396	up	1.408	up	2.71	up	7.897	up	9.232	up	14.94	14.93	20.37	20.54	40.13	125.77	136.12	3.85	3.85	4.33	4.34	5.29	6.83	7.06	hypothetical protein	EIN_296050
EIN_299660_at	1.517	down	1.365	down	1.364	down	1.332	up	8.088	up	14.19	up	168.31	103.03	147.82	128.26	224.35	1449.78	2063.97	7.16	6.56	6.71	6.71	7.57	10.17	10.98	2-deoxyglucose-6-phosphate phosphatase, putative	EIN_299660	catalytic activity
EIN_299710_at	1.011	up	1.967	up	1.79	up	1.625	up	5.747	up	6.661	up	59.01	51.65	88.9	81.9	81.85	378.29	359.96	5.5	5.51	6.47	6.34	6.2	8.02	8.23	hypothetical protein	EIN_299710
EIN_299790_at	1.228	down	1.219	down	1.094	down	1.776	up	7.206	up	10.166	up	109.64	77.78	64.37	77.84	132.83	533.81	776.14	6.16	5.86	5.87	6.03	6.99	9.01	9.5	hypothetical protein	EIN_299790
EIN_300620_at	1.098	down	1.096	down	1.126	down	1.653	up	7.224	up	10.236	up	6.36	5.69	5.7	5.6	11.42	53.93	69.95	2.63	2.49	2.49	2.46	3.35	5.48	5.98
EIN_300630_at	1.63	up	2.098	up	1.696	up	6.631	up	48.373	up	65.887	up	16.94	26.79	36.75	28.14	118.87	783.21	1083.26	4	4.71	5.07	4.76	6.73	9.6	10.04	abnormal long morphology protein, putative	EIN_300630
EIN_300900_at	1.566	down	1.33	down	1.474	down	1.956	up	5.606	up	5.295	up	8.63	5.24	6.47	5.6	17.73	57.04	64.09	3.03	2.38	2.62	2.47	4	5.52	5.43	hypothetical protein, conserved	EIN_300900	hydrolase activity
EIN_300940_at	1.56	down	1.615	down	1.267	down	10.882	up	28.349	up	14.154	up	13.04	6.97	7.11	10.5	142.78	311.79	152.6	3.43	2.79	2.74	3.09	6.87	8.25	7.25	hypothetical protein, conserved	EIN_300940
EIN_301120_at	2.66	down	2.558	down	2.682	down	1.367	up	12.782	up	13.745	up	29.51	9.61	9.15	8.3	33.49	285.67	598.72	4.44	3.03	3.09	3.02	4.89	8.12	8.22	hypothetical protein, conserved	EIN_301120
EIN_310530_at	1.257	down	1.31	down	1.353	down	1.135	up	13.664	up	8.479	up	9.74	6.89	7.01	6.19	11.02	161.28	76.44	3.04	2.71	2.65	2.61	3.23	6.82	6.13	hypothetical protein, conserved	EIN_310530
EIN_310570_at	1.257	up	1.575	up	1.44	up	2.405	up	9.786	up	9.87	up	134.05	103.61	146.78	124.9	197.22	845.96	791.51	6.31	6.65	6.97	6.84	7.58	9.61	9.62	hypothetical protein	EIN_310570
EIN_311810_at	1.502	down	1.978	down	2.754	up	4.507	up	18.244	up	30.6	up	413.1	261.96	106.94	613.28	1067.03	4538.29	6895.21	7.72	7.13	6.73	9.18	9.89	11.91	12.65	cAMP-dependent protein kinase type, putative	EIN_311810	ATP binding, protein kinase activity, protein serine/threonine kinase activity, protein tyrosine kinase activity
EIN_311870_at	1.591	up	2.519	up	1.862	up	1.855	up	12.056	up	12.439	up	37.18	59.4	92.67	68.98	69.79	470.46	494.98	5.2	5.87	6.53	6.09	6.09	8.79	8.83	protein serine/threonine kinase, putative	EIN_311870	ATP binding, protein kinase activity, protein serine/threonine kinase activity, protein tyrosine kinase activity
EIN_312210_at	2.543	down	1.676	down	1.032	up	6.304	up	17.286	up	21.952	up	180.51	66.76	103.3	173.94	1091.7	2912.71	3618.48	7.36	6.02	6.62	7.41	10.02	11.47	11.82	hypothetical protein	EIN_312210
EIN_315870_at	1.147	up	1.018	down	1.47	up	1.989	up	12.278	up	14.882	up	5.23	6.26	5.12	8.81	12.63	66.03	89	2.38	2.58	2.36	2.94	3.37	6	6.28	hypothetical protein	EIN_315870
EIN_013210_at	1.711	down	1.189	down	1.397	down	1.313	up	3.135	up	5.586	up	379.27	234.93	321.03	272.44	496.06	1271.16	2150.78	8.56	7.78	8.31	8.08	8.95	10.21	11.04	hypothetical protein	EIN_013210
EIN_014250_at	1.454	down	1.465	up	1.009	down	1.592	down	3.5	up	5.02	up	134.82	99.71	194.96	147.67	88.25	500.51	664.42	7.04	6.5	7.59	7.03	6.37	8.85	9.37	hypothetical protein	EIN_014250
EIN_014450_at	2.307	down	2.193	down	1.762	down	1.283	down	3.231	up	4.044	up	346.41	121.98	151.28	162.27	222.58	910.47	1275.33	8.13	6.92	6.99	7.31	7.77	9.82	10.14	hypothetical protein, conserved	EIN_014450	Rab GTPase activator activity
EIN_015220_at	1.033	down	1.033	down	1.033	down	1.033	down	3.606	up	5.946	up	5.18	5	5	5	5	19.85	36.39	2.37	2.32	2.32	2.32	2.32	4.22	4.94	hypothetical protein	EIN_015220	Rho guanyl-nucleotide exchange factor activity
EIN_015330_at	1.072	down	1.759	down	1.322	down	3.819	up	3.118	up	5.101	up	229.16	211.78	130.5	172.16	888.12	725.67	1184.28	7.82	7.72	7	7.41	9.75	9.46	10.17	hypothetical protein, conserved	EIN_015330	ATP binding, DNA binding, helicase activity, nucleic acid binding
EIN_015380_at	1.305	up	1.893	up	3.344	up	10.171	up	8.383	up	14.924	up	6.18	8.68	12.55	22.01	177.61	205.23	196.6	2.61	2.99	3.53	4.35	5.95	5.67	6.51	hypothetical protein	EIN_015380
EIN_015420_at	1.583	up	1.52	up	1.931	up	2.258	up	4.064	up	7.768	up	711.7	877.83	811.94	1042.96	1206.06	2361.96	4324.23	9.06	9.72	9.66	10.01	10.24	11.08	12.02	hypothetical protein, conserved	EIN_015420	ATP binding, protein kinase activity, protein serine/threonine kinase activity, protein tyrosine kinase activity
EIN_016200_at	1.605	down	1.452	down	1.252	up	2.258	up	8.404	up	15.063	up	362.98	234.46	245.58	444.79	905.87	4640.61	6320.91	8.47	7.78	7.93	8.79	9.64	11.54	12.38	Calcium/calmodulin-dependent protein kinase, putative	EIN_016200	ATP binding, protein kinase activity, protein serine/threonine kinase activity, protein tyrosine kinase activity
EIN_016760_at	1.088	up	2.071	up	1.27	down	1.367	down	2.649	up	6.919	up	110.06	123.12	221.94	94.6	77.76	324.51	734.07	6.73	6.85	7.78	6.38	6.27	8.13	9.52	hypothetical protein, conserved	EIN_016760
EIN_017150_at	1.041	up	7.198	down	3.491	down	3.07	down	2.819	up	3.241	up	115.9	129.92	15.05	42.86	38.84	341.62	384.47	6.76	6.81	3.91	4.95	5.14	8.25	8.45	hypothetical protein	EIN_017150
EIN_017610_at	2.309	down	1.129	up	1.143	up	1.518	down	3.462	up	7.725	up	339.95	144.01	384.68	379.71	218.39	1411.26	2572.48	8.37	7.16	8.55	8.56	7.77	10.16	11.32	hypothetical protein	EIN_017610
EIN_020260_at	1.885	up	1.78	up	2.311	up	1.247	up	2.414	up	3.69	up	846.67	1416.49	1281.18	1669.98	926.15	2342.75	3242.32	9.49	10.4	10.32	10.7	9.81	10.76	11.37	hypothetical protein	EIN_020260
EIN_020570_at	2.009	down	1.683	down	2.082	down	1.456	down	3.516	up	4.387	up	160.66	86.67	100.59	96.57	117.85	593.06	770.1	7.32	6.32	6.57	6.26	6.78	9.14	9.46	hypothetical protein	EIN_020570
EIN_020980_at	2.125	down	1.94	down	1.365	down	1.241	down	3.731	up	5.004	up	238.85	161.58	126.55	185.09	216.01	1104.63	1183.29	7.84	6.76	6.89	7.39	7.53	9.74	10.17	hypothetical protein	EIN_020980
EIN_026310_at	1.313	down	1.249	down	1.065	up	1.003	down	2.302	up	6.755	up	84.99	67.53	68.27	99.6	84.84	195.52	580.74	6.41	6.01	6.09	6.5	6.4	7.61	9.16	hypothetical protein	EIN_026310
EIN_029120_at	1.766	up	2.514	up	1.675	up	2.092	up	3.347	up	5.723	up	836.97	1420.27	2127.56	1349.43	1756.56	3494.93	4949.96	9.64	10.46	10.97	10.39	10.71	11.39	12.16	hypothetical protein	EIN_029120
EIN_033180_at	2.131	up	1.082	up	1.273	down	1.07	up	3.114	up	5.529	up	82.57	152.89	77.49	58.95	85.11	237.08	404.35	6.15	7.24	6.26	5.8	6.25	7.79	8.61	hypothetical protein	EIN_033180
EIN_033200_at	1.427	up	1.902	up	1.178	up	1.001	down	3.692	up	4.14	up	84.1	120.47	152.7	111.62	83.1	338.76	333.72	6.32	6.84	7.25	6.56	6.32	8.21	8.37	rap GTPase-activating protein, putative	EIN_033200	GTPase activator activity
EIN_033360_at	1.096	down	1.856	down	1	up	1.37	up	7.036	up	14.656	up	189.54	152.11	87.43	162.28	251.65	1513.84	2491.07	7.34	7.21	6.45	7.34	7.79	10.16	11.21	DNA mismatch repair protein mutL, putative	EIN_033360	ATP binding, mismatched DNA binding
EIN_033480_at	1.292	down	2.021	up	2.616	up	1.248	up	3.257	up	5.777	up	56.2	51.68	117.97	144.27	70.52	209.41	328.69	5.77	5.4	6.79	7.16	6.09	7.47	8.3	hypothetical protein, conserved	EIN_033480
EIN_034000_at	1.072	up	2.169	down	1.311	down	1.264	up	2.985	up	4.078	up	1402.27	1846.02	587.6	961.75	1625.41	3696.89	5065.03	10.24	10.34	9.13	9.85	10.58	11.82	12.27	oxysterol-binding protein, putative	EIN_034000
EIN_034040_at	1.234	down	1.356	down	1.873	up	1.248	up	3.336	up	4.273	up	218.38	177	160.62	400.86	269.4	820.57	924.21	7.74	7.43	7.3	8.64	8.05	9.47	9.83	anaphase-promoting complex subunit, putative	EIN_034040	protein binding
EIN_035420_at	1.426	down	1.319	down	1.12	down	1.358	up	3.024	up	3.89	up	206.6	155.82	158.77	182.4	277.8	665.55	795.15	7.67	7.16	7.27	7.51	8.11	9.27	9.63	hypothetical protein	EIN_035420
EIN_036590_at	1.713	down	1.084	down	1.086	up	1.405	down	3.036	up	4.294	up	122.37	70.99	113.64	164.32	84.68	376.64	503.8	6.87	6.1	6.76	6.99	6.38	8.47	8.97	hypothetical protein	EIN_036590
EIN_037040_at	1.715	down	2.282	down	1.976	down	1.105	up	8.684	up	12.545	up	13.27	7.27	5.26	6.34	16.34	123.37	156.68	3.58	2.8	2.39	2.6	3.72	6.7	7.23	hypothetical protein	EIN_037040
EIN_037260_at	1.017	up	1.278	up	1.118	up	3.293	up	5.181	up	7.454	up	261.97	268.8	349.34	292.07	874.79	1680.63	2037.86	8.02	8.05	8.37	8.18	9.74	10.39	10.92	DNA mismatch repair protein MlH1, putative	EIN_037260	ATP binding, mismatched DNA binding
EIN_038030_at	1.107	down	1.543	up	1.063	down	1.086	up	4.733	up	4.975	up	80.49	72.45	121.12	83.55	90.19	400.12	434.56	6.29	6.14	6.91	6.2	6.41	8.53	8.6	Rho/RAC guanine nucleotide exchange factor, putative	EIN_038030	ARF GTPase activator activity, Rho guanyl-nucleotide exchange factor activity, zinc ion binding
EIN_038770_at	1.351	up	1.815	up	3.644	up	1.947	up	6.016	up	8.211	up	658.7	571.29	749.79	1776.43	808.78	2465.92	3353.69	8.67	9.1	9.53	10.54	9.63	11.26	11.71	hypothetical protein	EIN_038770
EIN_040110_at	1.435	down	1.92	down	2.175	down	1.565	down	2.326	up	3.621	up	1312.46	893.47	1004.28	628.05	842.82	3819.58	4913.75	10.32	9.8	9.37	9.19	9.67	11.53	12.17	importin beta-3, putative	EIN_040110	binding
EIN_040140_at	1.598	down	1.474	down	1.698	down	1.497	down	3.451	up	9.126	up	166.21	105.65	117.11	104.46	112.6	645.43	1322.24	7.13	6.46	6.57	6.37	6.55	8.92	10.32	splicing factor u2af large subunit, putative	EIN_040140	nucleic acid binding
EIN_040850_at	2.429	up	2.82	up	2.7	up	5.033	up	9.695	up	9.829	up	2308.1	2870.98	2759.44	2696.79	5502.21	9559.26	10349.7	9.93	11.21	11.43	11.37	12.27	13.21	13.23	sphingomyelinase C precursor, putative	EIN_040850
EIN_040960_at	1.771	up	1.005	up	1.169	up	1.752	up	1.126	up	4.538	up	435.06	708.21	420.09	461.83	688.3	455.99	1967.13	8.6	9.42	8.61	8.82	9.41	8.77	10.78	hypothetical protein	EIN_040960	zinc ion binding
EIN_050390_at	1.482	down	1.792	down	1.742	down	1.051	up	5.253	up	10.299	up	123.66	85.01	70.13	80.78	147.59	724.94	1261.35	6.92	6.36	6.08	6.12	6.99	9.32	10.29	hypothetical protein	EIN_050390	protein binding, zinc ion binding
EIN_052350_at	3.006	down	4.116	down	2.62	down	1.799	up	5.006	up	6.386	up	221.27	69.37	53.78	80.24	369.77	1112.83	1329.87	7.67	6.08	5.63	6.28	8.52	10	10.35	hypothetical protein	EIN_052350
EIN_052700_at	1	down	1.021	up	1	down	1.286	up	3.033	up	4.241	up	5	5	5.11	5	6.75	16.35	22.12	2.32	2.32	2.35	2.32	2.69	3.92	4.41	hypothetical protein	EIN_052700
EIN_053300_at	1.144	down	1.229	up	1.44	up	1.585	up	8.235	up	14.385	up	353.87	312.27	421.77	498.02	553.82	3717.54	5376.97	8.4	8.2	8.7	8.92	9.06	11.44	12.24	monoglyceride lipase, putative	EIN_053300
EIN_053530_at	1.865	down	1.429	down	1.226	down	3.08	up	5.392	up	7.338	up	455.39	224.04	286.43	357.93	1257.95	2217.8	2902.59	8.62	7.72	8.11	8.33	10.24	11.05	11.5	hypothetical protein	EIN_053530
EIN_053590_at	1.464	up	1.572	up	1.624	up	2.087	up	5.269	up	8.56	up	225.26	315.38	342.39	346.54	459.72	1598.93	2044.12	7.74	8.29	8.39	8.44	8.8	10.13	10.83	hypothetical protein, conserved	EIN_053590
EIN_053660_at	1.228	down	1.266	down	1.532	down	1.284	down	2.998	up	3.468	up	208.8	163.61	195.87	154.95	169.61	783.71	714.48	7.6	7.31	7.26	6.99	7.24	9.19	9.4	hypothetical protein	EIN_053660	ribonuclease P activity
EIN_053940_at	1.695	up	1.477	up	1.559	up	1.297	up	5.825	up	7.077	up	38.42	68.62	61.2	68.16	50.81	261.98	271.96	5.24	6.01	5.81	5.89	5.62	7.79	8.07	hypothetical protein	EIN_053940
EIN_053990_at	1.235	down	1.099	down	1.205	up	1.867	up	3.798	up	5.988	up	280.09	230.08	255.65	343.33	539.24	1427.23	1793.74	8.12	7.82	7.99	8.39	9.02	10.05	10.71	hypothetical protein	EIN_053990
EIN_056490_at	1.174	down	1.594	down	1.048	up	2.133	up	1.703	up	4.162	up	606.48	502.62	325.61	541.59	1092.88	890.81	2455.64	8.99	8.76	8.32	9.06	10.09	9.76	11.05	hypothetical protein	EIN_056490	electron carrier activity
EIN_057780_at	1.132	down	1.502	up	1.243	down	1.342	up	3.142	up	3.649	up	6.81	6.14	10.54	5.38	9.68	23.56	24.59	2.73	2.55	3.32	2.41	3.15	4.38	4.6	hypothetical protein	EIN_057780
EIN_058000_at	2.19	down	2.053	down	1.044	up	1.73	down	3.834	up	5.135	up	121.32	48.06	50.31	119.49	65.27	397.97	635.91	6.68	5.55	5.65	6.74	5.89	8.62	9.04	triadin, putative	EIN_058000
EIN_058930_at	1.254	down	1.102	down	1.029	up	1.857	up	3.827	up	7.041	up	154.07	122.58	154.15	171.15	278.09	567.18	1041.15	7.19	6.86	7.05	7.23	8.08	9.13	10.01	hypothetical protein	EIN_058930
EIN_059920_at	1.862	up	2.617	up	2.393	up	3.869	up	5.127	up	6.855	up	979.49	1191.1	1654.66	1514.89	2481.68	3407.51	4777.07	9.3	10.2	10.69	10.56	11.26	11.66	12.08	leucine-rich repeat-containing protein, putative	EIN_059920	protein binding
EIN_060600_at	2.61	up	1.245	down	2.482	down	1.338	down	1.758	up	6.39	up	274.22	664.87	199.15	102.03	211.19	465.32	1669.69	7.95	9.33	7.63	6.64	7.53	8.76	10.62	hypothetical protein, conserved	EIN_060600
EIN_060970_at	1.958	up	2.018	up	2.842	up	2.626	up	2.743	up	3.534	up	568.37	932.97	943.48	1327.26	1232.8	1664.83	1943.7	8.87	9.84	9.88	10.37	10.26	10.32	10.69	hypothetical protein	EIN_060970
EIN_070110_at	1.842	down	3.29	up	1.196	up	1.906	up	13.463	up	17.02	up	420.38	131.88	1033.67	295.15	501.13	3333.73	4148.12	7.91	7.03	9.63	8.17	8.84	11.66	12	hypothetical protein	EIN_070110
EIN_072530_at	1.337	up	1.977	down	3.025	down	1.11	down	2.828	up	9.14	up	23.34	40.03	9.58	5.73	16.48	60.69	193.22	4.09	4.51	3.11	2.49	3.94	5.59	7.28	hypothetical protein	EIN_072530
EIN_081680_at	2.392	down	3.486	down	4.084	down	1.348	down	2.765	up	5.487	up	143.13	82.36	53.85	50.97	129.83	506.58	791.91	7.11	5.85	5.31	5.08	6.68	8.58	9.57	sumo ligase, putative	EIN_081680	zinc ion binding
EIN_081750_at	1.024	down	1.215	up	1.43	up	2.997	up	2.785	up	4.732	up	178.14	178.23	224.3	257.75	534.34	522.94	874.6	7.47	7.43	7.75	7.98	9.05	8.95	9.71	hypothetical protein	EIN_081750
EIN_083460_at	1.254	down	1.31	down	1.491	down	1.446	down	2.119	up	3.907	up	10.97	9.39	8.96	7.39	8.12	27.14	42.11	3.43	3.1	3.04	2.85	2.89	4.51	5.39	hypothetical protein	EIN_083460
EIN_086100_at	1.715	down	2.897	down	1.746	down	1.629	down	3.543	up	5.308	up	423.58	252.26	145.99	250.92	263.88	1733.86	2256.71	8.72	7.94	7.18	7.91	8.01	10.54	11.13	capsular polysaccharide phosphotransferase, putative	EIN_086100
EIN_089520_at	1.269	up	1.456	down	1.239	down	1.615	down	3.026	up	5.147	up	295.33	473.12	319.7	238.23	184.55	992.48	1562.64	8.19	8.53	7.65	7.88	7.5	9.79	10.55	hypothetical protein	EIN_089520
EIN_092480_s_at	1.028	down	1.247	up	1.311	up	1.328	up	1.057	up	32.227	up	5.21	5.05	6.84	7.36	7.34	5.53	348.16	2.38	2.34	2.7	2.77	2.79	2.46	7.39	hypothetical protein	EIN_092480
EIN_092520_s_at	1.071	up	1.06	down	1.51	up	2.008	up	2.034	up	131.015	up	10.21	9.09	9.17	15.12	24.37	22.25	2518.13	3.05	3.15	2.97	3.65	4.06	4.08	10.09	hypothetical protein	EIN_092520
EIN_092540_at	1.217	down	1.648	down	1.038	up	1.152	up	1.178	up	117.59	up	39.48	25	19.76	32.09	42.47	40.32	5474.5	4.76	4.48	4.04	4.81	4.96	4.99	11.64	hypothetical protein	EIN_092540
EIN_092550_at	1.168	up	1.075	up	1.155	down	1.1	down	1.466	up	37.09	up	6.87	8.34	7.53	5.9	6.26	13.48	258.58	2.74	2.97	2.85	2.53	2.6	3.29	7.95	hypothetical protein	EIN_092550
EIN_092610_at	2.086	down	1.649	down	1.217	down	1.342	up	2.011	up	117.603	up	20.43	6.31	9.16	15.19	25.22	41.9	2837.86	3.69	2.63	2.97	3.41	4.12	4.7	10.57	hypothetical protein	EIN_092610
EIN_093240_at	1.45	down	1.311	down	1.111	down	1.043	up	8.142	up	11.466	up	342.38	205.59	203.99	225.25	286.78	2471.42	2874.69	7.94	7.41	7.55	7.79	8	10.97	11.46	hypothetical protein	EIN_093240	Rho guanyl-nucleotide exchange factor activity
EIN_093430_at	1.281	up	1.12	up	1.399	up	1.323	up	4.088	up	7.329	up	64.68	77.21	67.11	85.18	85.7	345.8	494.48	5.89	6.25	6.05	6.37	6.29	7.92	8.76	hypothetical protein	EIN_093430
EIN_093800_at	1.137	down	1.238	down	2.466	down	2.511	down	3.881	up	7.131	up	336.89	313.31	269.81	165.64	138.05	1337.13	2403.79	8.38	8.19	8.07	7.08	7.05	10.34	11.21	hypothetical protein	EIN_093800
EIN_094040_at	1.728	down	1.673	down	1.793	down	1.704	up	9.734	up	14.129	up	261.08	141.32	152	133.73	470.66	3134.65	3721.93	7.9	7.11	7.16	7.06	8.67	11.19	11.72	hypothetical protein	EIN_094040	nucleic acid binding, protein binding, zinc ion binding
EIN_099130_at	1.172	down	1.124	up	1.601	down	1.197	up	7.232	up	13.4	up	212.57	196.92	241.94	149.68	274.9	2202.53	3456.8	7.72	7.49	7.89	7.04	7.98	10.57	11.46	hypothetical protein	EIN_099130
EIN_100260_at	1.118	down	1.203	down	1.037	down	1.14	up	6.568	up	12.367	up	280.98	256.66	246.86	274.27	325.24	2584.02	3882.62	8.13	7.97	7.87	8.08	8.32	10.85	11.76	hypothetical protein, conserved	EIN_100260	inositol trisphosphate 3-kinase activity
EIN_101290_at	1.697	up	1.205	up	1.355	up	2.005	up	2.188	up	5.076	up	461.25	746.72	534.36	597.24	893.84	1099.7	2526.26	8.78	9.54	9.05	9.22	9.78	9.91	11.12	integral membrane protein sed5, putative	EIN_101290	protein binding
EIN_101640_at	1.224	down	2.921	down	2.921	down	2.251	down	1.036	up	10.411	up	15.05	13.92	5	5	6.75	16.22	187.5	3.87	3.58	2.32	2.32	2.7	3.92	7.25	hypothetical protein	EIN_101640
EIN_103240_at	2.674	down	1.559	down	1.324	down	1.365	down	4.234	up	7.265	up	200.75	81.5	134.59	156.45	149.93	1318.63	1686.39	7.65	6.23	7.01	7.24	7.2	9.73	10.51	hypothetical protein	EIN_103240
EIN_103930_at	1.899	down	1.06	up	1.475	down	1.547	down	2.702	up	4.837	up	281.86	165.37	324.29	201.96	183.48	938.55	1331.37	8.08	7.16	8.17	7.52	7.45	9.51	10.35	calcium-binding protein, putative	EIN_103930	calcium ion binding
EIN_103960_at	1.125	up	1.85	up	1.27	up	2.303	up	7.915	up	14.005	up	278.19	307.93	539.93	355.1	716.75	3309.9	4483.2	8.09	8.26	8.98	8.43	9.29	11.07	11.9	hypothetical protein, conserved	EIN_103960
EIN_104650_at	2.269	up	1.131	down	1.19	down	3.16	up	2.826	up	4.775	up	1214.72	2712.01	886.16	875.91	3213.54	2881.13	4888.02	9.96	11.15	9.79	9.71	11.62	11.46	12.22	hypothetical protein	EIN_104650
EIN_104690_at	1.11	down	1.152	down	1.059	down	1.142	up	3.029	up	8.41	up	35.12	30.75	32.49	33.8	42.48	104.45	286.37	5.09	4.94	4.88	5.01	5.28	6.69	8.16	protein serine/threonine kinase, putative	EIN_104690	ATP binding, protein kinase activity, protein serine/threonine kinase activity, protein tyrosine kinase activity
EIN_105000_at	1.094	down	1.023	up	1.431	down	1.481	up	9.421	up	16.314	up	167.13	147.75	160.63	112.07	251.61	1773.37	2553.82	7.28	7.15	7.31	6.76	7.85	10.52	11.31	rap GTPase-activating protein, putative	EIN_105000	GTPase activator activity
EIN_105360_at	1.116	up	1.022	up	1.029	down	2.017	up	6.89	up	10.914	up	209.89	243.87	213.25	203.11	444.74	2005.79	2401.33	7.7	7.86	7.73	7.66	8.71	10.49	11.15	hypothetical protein	EIN_105360
EIN_105540_at	2.416	up	1.878	up	1.028	down	1.686	up	3.423	up	6.379	up	6.47	21.61	12.65	6.36	12.33	22.62	40.54	2.66	3.93	3.57	2.62	3.41	4.44	5.33	hypothetical protein	EIN_105540
EIN_105780_at	3.616	up	2.489	up	2.735	up	2.801	up	7.278	up	15.207	up	122.28	196.73	128.58	149.21	143.64	375.16	807.82	5.67	7.53	6.99	7.12	7.16	8.53	9.6	serine-threonine protein kinase, putative	EIN_105780	ATP binding, protein kinase activity, protein serine/threonine kinase activity, protein tyrosine kinase activity
EIN_105790_at	1.113	up	1.123	up	1.451	up	1.142	up	2.987	up	4.668	up	552.95	555.14	631.26	730.4	571.14	1482.34	2329.54	8.95	9.1	9.12	9.49	9.14	10.53	11.17	hypothetical protein	EIN_105790
EIN_105900_at	2.756	down	2.224	down	2.127	down	2.188	down	2.832	up	4.246	up	143.84	47.47	75.88	64.66	59.68	402.84	573.07	7.01	5.55	5.86	5.92	5.88	8.51	9.1	hypothetical protein	EIN_105900
EIN_108010_at	1.625	down	1.692	down	1.05	down	1.37	down	3.888	up	7.075	up	391.62	240.02	236.02	382.55	285.44	1596.61	2761.29	8.6	7.9	7.84	8.53	8.14	10.56	11.42	hypothetical protein	EIN_108010	RNA binding, ribonuclease III activity
EIN_108090_at	1.388	up	1.244	up	1.041	down	2.095	up	2.494	up	3.313	up	894.55	1670.2	1111.29	915.27	2095.84	2370.11	2965.12	9.79	10.26	10.1	9.73	10.85	11.11	11.52	hypothetical protein	EIN_108090
EIN_108310_at	2.197	down	2.59	down	1.989	down	1.31	down	2.463	up	4.709	up	119.43	65.54	52.24	81.3	99.7	292.96	599	6.88	5.75	5.51	5.89	6.49	8.18	9.12	hypothetical protein	EIN_108310
EIN_109410_at	1.095	up	2.168	up	2.783	up	2.586	up	2.92	up	7.58	up	47.93	46.14	91.5	117.4	109.36	130.56	319.23	5.39	5.52	6.51	6.87	6.76	6.94	8.32	neud protein, putative	EIN_109410	transferase activity
EIN_109520_at	1.102	up	2.444	up	2.413	up	1.429	up	2.834	up	3.969	up	425.95	450.13	995.94	990.42	597.57	1292.67	1640.08	8.66	8.8	9.95	9.93	9.18	10.17	10.65	actin-1, putative	EIN_109520	protein binding
EIN_109550_at	1.812	up	1.581	up	1.162	down	1.402	up	3.782	up	5.663	up	206.22	395.45	329.78	192.74	285.05	1109.4	1241.41	7.66	8.52	8.32	7.45	8.15	9.58	10.16	hypothetical protein, conserved	EIN_109550	GTP binding
EIN_109560_at	1.975	down	2.567	down	1.579	down	1.739	down	2.204	up	4.633	up	518.86	317.68	199.9	351.03	300.5	1279.01	2372.51	9	8.01	7.64	8.34	8.2	10.14	11.21	calmodulin, putative	EIN_109560	calcium ion binding
EIN_109700_at	1.174	down	1.11	up	1.229	up	1.84	up	7.162	up	8.91	up	132.31	92.23	132.05	132.66	201.56	907.63	960.6	6.75	6.52	6.9	7.05	7.63	9.59	9.91	hypothetical protein, conserved	EIN_109700	Rab GTPase activator activity
EIN_110570_at	7.457	up	2.385	up	1.177	up	1.744	up	3.047	up	13.46	up	28.02	211.75	71.69	33.92	45.15	88.05	354.37	4.66	7.55	5.91	4.89	5.46	6.26	8.41	hypothetical protein	EIN_110570
EIN_110650_at	1.311	up	1.495	up	1.233	up	1.097	down	5.084	up	8.823	up	132.6	180.78	199.37	165.25	129.55	950.02	1281.03	7.04	7.43	7.62	7.34	6.91	9.39	10.18	CDK2, putative	EIN_110650	ATP binding, protein kinase activity, protein serine/threonine kinase activity, protein tyrosine kinase activity
EIN_111520_at	3.008	down	3.67	down	3.187	down	2.177	down	3.001	up	4.438	up	96.83	31.53	25.45	30.61	44.88	291.52	495.46	6.54	4.95	4.67	4.87	5.42	8.13	8.69	hypothetical protein	EIN_111520
EIN_111750_at	1.962	down	7.912	down	16.687	down	1.14	down	7.088	up	11.873	up	93.14	43.88	12.62	5	84.37	652.92	1032.06	6.38	5.41	3.4	2.32	6.19	9.21	9.95	hypothetical protein	EIN_111750
EIN_111950_at	1.885	down	1.074	up	1.49	down	2.245	down	1.394	up	3.362	up	148.31	80.49	164.18	108.35	69.15	233.9	494.38	7.2	6.28	7.3	6.62	6.03	7.68	8.94	ras GTP exchange factor, son of sevenless, putative	EIN_111950	guanyl-nucleotide exchange factor activity
EIN_112070_at	1.083	up	2.3	up	1.749	up	1.229	up	3.731	up	3.62	up	229.45	245.84	513.75	516.93	271.29	957.45	800.89	7.77	7.88	8.97	8.58	8.07	9.67	9.63	hypothetical protein, conserved	EIN_112070
EIN_112410_at	2.457	down	1.023	down	1.724	up	2.116	up	3.92	up	4.237	up	196.32	77.35	189.53	336.51	410.32	741.55	825.85	7.55	6.25	7.52	8.34	8.63	9.52	9.63	hypothetical protein	EIN_112410
EIN_116790_at	1.146	down	1.346	down	1.409	down	1.157	up	5.019	up	11.977	up	419.84	362.06	369.22	290.71	516.83	2794.66	5404.48	8.66	8.46	8.23	8.17	8.87	10.99	12.24	hypothetical protein	EIN_116790
EIN_119250_at	1.104	up	1.169	up	1.4	up	1.614	down	1.945	up	4.063	up	524.46	543.64	586.75	678.83	302.56	1475.36	2305.11	8.91	9.06	9.14	9.4	8.22	9.87	10.94	tRNA-dihydrouridine synthase, putative	EIN_119250	FAD binding, tRNA dihydrouridine synthase activity
EIN_124080_at	1.811	down	1.781	down	2.072	down	1.394	up	6.242	up	8.972	up	22.9	14.84	13.29	12.21	36.15	177.91	210.98	4.5	3.64	3.67	3.45	4.98	7.14	7.66	hypothetical protein, conserved	EIN_124080
EIN_124120_at	1.803	up	1.015	down	1.368	up	2.143	up	5.982	up	10.073	up	70.03	179.6	76.19	87.72	150.22	452.45	643.36	5.98	6.83	5.96	6.43	7.08	8.56	9.31	hypothetical protein, conserved	EIN_124120	N-acetyltransferase activity
EIN_134180_at	1.996	down	1.344	down	1.38	down	1.123	down	3.91	up	4.304	up	47.98	25.06	35.49	38.41	44.6	187.57	212.3	5.56	4.56	5.13	5.09	5.39	7.52	7.66	hypothetical protein	EIN_134180
EIN_134190_at	1.229	up	2.32	up	1.538	down	1.194	up	3.705	up	6.19	up	784.65	913.85	1814.4	489.97	929.64	3520.83	5054.58	9.54	9.83	10.75	8.92	9.79	11.43	12.17	hypothetical protein, conserved	EIN_134190
EIN_136420_at	2.182	down	2.289	down	1.547	down	1.138	down	4.378	up	5.478	up	154.68	79.83	75.09	113.41	150.97	834.85	843.34	7.24	6.12	6.05	6.61	7.06	9.37	9.7	guanine nucleotide exchange factor, putative	EIN_136420	guanyl-nucleotide exchange factor activity
EIN_136600_at	1.127	up	2.388	up	1.589	up	2.109	up	3.236	up	3.983	up	1158.54	1383.54	2601.22	1711.23	2260.05	3564.41	4474.9	10.06	10.23	11.32	10.73	11.14	11.75	12.05	hypothetical protein	EIN_136600	DNA binding
EIN_136660_at	1.009	up	1.32	up	1.747	down	1.233	up	4.162	up	4.392	up	135.48	140.89	181.15	81.15	202.96	660.71	600.14	7.08	7.09	7.48	6.27	7.38	9.13	9.21	calcium-dependent protein kinase, putative	EIN_136660	ATP binding, protein kinase activity, protein serine/threonine kinase activity, protein tyrosine kinase activity
EIN_136950_at	1.435	down	1.401	up	1.249	up	1.242	down	2.699	up	4.793	up	219.1	157.81	295.97	279.91	171.89	842.96	1183.92	7.71	7.19	8.2	8.03	7.4	9.15	9.97	rab9, putative	EIN_136950	GTP binding, GTPase activity, protein binding
EIN_137080_at	1.283	down	1.387	down	2.246	up	1.514	up	2.332	up	3.836	up	324.32	263.57	234.8	837.39	458.92	755.42	1186.8	8.24	7.88	7.77	9.41	8.84	9.46	10.18	hypothetical protein	EIN_137080
EIN_137090_at	3.785	up	3.851	up	4.963	up	3.73	up	5.628	up	7.044	up	143.65	310.65	322.11	386.65	290.46	445.51	586.52	6.28	8.2	8.22	8.59	8.18	8.77	9.09	RNA-binding protein, putative	EIN_137090	nucleic acid binding
EIN_137410_at	1.22	down	1.371	down	1.568	up	1.282	up	2.635	up	5.356	up	187.14	162.73	137.02	345.33	240.95	503.46	1030.99	7.54	7.25	7.08	8.18	7.89	8.93	9.96	hypothetical protein	EIN_137410	guanyl-nucleotide exchange factor activity
EIN_137440_at	1.259	up	1.44	up	1.495	up	2.059	up	3.414	up	4.308	up	481.67	608.49	693.01	719.36	988.67	1868.24	2113.32	8.91	9.24	9.43	9.49	9.95	10.68	11.01	rap GTPase-activating protein, putative	EIN_137440	GTPase activator activity
EIN_137690_at	1.581	up	1.194	down	1.233	down	1.96	down	2.004	up	3.199	up	82.19	130.32	70.05	74.79	43.21	176.87	260.3	6.34	7	6.08	6.04	5.37	7.34	8.02	hypothetical protein	EIN_137690
EIN_146650_at	1.291	down	1.194	up	1.017	up	2.301	up	3.842	up	6.21	up	143.54	117.93	170.84	150.41	333.6	593.82	889.15	7.15	6.78	7.4	7.17	8.35	9.09	9.78	yeats domain, putative	EIN_146650
EIN_147480_s_at	1.885	down	1.654	down	2.108	down	1.394	up	2.33	up	4.697	up	18.56	7.8	8.85	6.67	19.29	45.67	75.74	3.76	2.85	3.04	2.69	4.24	4.98	5.99	hypothetical protein	EIN_147480
EIN_147580_at	1.531	down	1.426	down	1.014	down	1.362	down	1.86	up	4.947	up	423.97	348.49	285.41	462.41	314.38	1033.09	2368.07	8.66	8.05	8.15	8.64	8.22	9.56	10.97	hypothetical protein, conserved	EIN_147580	GTP binding, GTPase activity, protein binding
EIN_147770_at	1.788	down	2.774	down	2.387	down	2.578	down	2.76	up	3.396	up	303.38	181.26	123	176.41	144.23	1201.62	1044.43	8.17	7.33	6.7	6.92	6.81	9.64	9.94	rap GTPase-activating protein, putative	EIN_147770	GTPase activator activity
EIN_148760_at	1.852	down	1.796	down	1.281	down	1.268	down	5.101	up	7.568	up	381.39	177.1	172.53	238.87	246.01	1673.44	2318.41	8.25	7.36	7.4	7.89	7.9	10.6	11.17	Rho/RAC guanine nucleotide exchange factor, putative	EIN_148760	ARF GTPase activator activity, Rho guanyl-nucleotide exchange factor activity, zinc ion binding
EIN_149140_at	1.089	down	2.229	down	1.435	up	1.048	up	4.461	up	12.496	up	22.5	21.33	10.87	32.5	24.15	121.82	270.3	4.43	4.3	3.27	4.95	4.49	6.58	8.07	hypothetical protein	EIN_149140
EIN_149170_at	1.781	up	2.051	up	1.619	up	1.57	up	3.386	up	6.318	up	103.01	179.51	209.84	161.21	158.25	440.65	671.35	6.62	7.46	7.66	7.32	7.27	8.38	9.28	hypothetical protein	EIN_149170	binding
EIN_149270_at	1.378	down	2.484	down	2.605	down	1.226	up	6.575	up	13.897	up	226.21	168.33	115.92	106.41	307.65	1741.08	3174.76	7.81	7.35	6.5	6.43	8.11	10.53	11.61	hypothetical protein	EIN_149270	catalytic activity
EIN_156370_at	1.213	down	1.122	up	1.022	up	3.936	up	4.849	up	6.679	up	370.06	364.73	418.99	384.37	1537.73	2213.03	2619.34	8.52	8.25	8.69	8.56	10.5	10.8	11.26	double-strand break repair protein MRE11, putative	EIN_156370	hydrolase activity
EIN_156520_at	1.962	down	1.565	down	1.078	up	1.398	down	3.657	up	5.486	up	161.56	93.54	105.64	199.8	116.61	654.69	891.75	7.33	6.35	6.68	7.43	6.84	9.2	9.78	hypothetical protein	EIN_156520
EIN_157340_at	1.538	down	1.248	down	1.199	up	2.935	up	3.464	up	5.465	up	99.06	62.14	70.2	105.5	258.82	309.73	530.15	6.45	5.82	6.13	6.71	8	8.24	8.9	sentrin/sumo-specific protease, putative	EIN_157340	cysteine-type peptidase activity
EIN_157430_at	1.773	down	1.124	up	1.16	down	1.222	down	3.768	up	5.225	up	81.43	44.38	89.64	83.59	65.02	320.67	408.22	6.27	5.45	6.44	6.06	5.98	8.19	8.66	hypothetical protein	EIN_157430
EIN_160610_at	1.077	down	1.521	up	1.593	up	1.863	up	3.646	up	4.157	up	1964.2	1746.33	2595.15	2773.06	3236.55	6285.77	7358.31	10.73	10.62	11.34	11.4	11.63	12.6	12.79	casein kinase II subunit beta, putative	EIN_160610	protein kinase regulator activity
EIN_160860_at	1.096	up	1.34	down	1.769	down	2.869	up	9.053	up	18.32	up	390.79	419.19	303.58	220.08	1130.35	4149.76	7336.53	8.55	8.68	8.13	7.73	10.07	11.73	12.75	hypothetical protein	EIN_160860
EIN_161280_at	5.105	up	1.891	up	1.595	up	2.741	up	3.65	up	6.742	up	429.37	1537.36	591.63	517.03	872.15	1126.15	2036.48	8.23	10.59	9.15	8.91	9.69	10.1	10.99	calcium-dependent protein kinase, putative	EIN_161280	ATP binding, protein kinase activity, protein serine/threonine kinase activity, protein tyrosine kinase activity
EIN_161300_at	1.099	up	1.654	down	1.141	down	1.13	down	1.941	up	4.185	up	1210.4	1268.47	687.25	1024.08	1006.41	2434.34	4988.96	10.15	10.28	9.42	9.95	9.97	11.1	12.21	ethanolamine kinase, putative	EIN_161300
EIN_161370_at	2.958	up	3.441	up	2.458	up	1.684	up	2.781	up	4.632	up	686.52	1688.42	1947.64	1506.05	954.72	1930.04	3207.27	9.13	10.7	10.91	10.43	9.88	10.61	11.34	hypothetical protein	EIN_161370
EIN_162240_at	1.777	up	2.555	up	3.426	up	4.549	up	8.96	up	13.9	up	697.21	719.84	555.79	822.86	989.98	2175.47	3087.72	7.76	8.59	9.12	9.54	9.95	10.93	11.56	hypothetical protein, conserved	EIN_162240
EIN_167020_s_at	1.348	down	1.94	down	3.234	down	1.119	down	5.485	up	7.375	up	76.18	86.46	55.8	26.83	103.56	733.01	693.25	6.18	5.75	5.23	4.49	6.02	8.64	9.07
EIN_167910_at	2.211	up	2.199	up	2.495	up	2.322	up	2.823	up	4.359	up	834.13	1626.69	1479.95	1718.84	1590.44	2222.23	3019.69	9.39	10.54	10.53	10.71	10.61	10.89	11.52	amino acid transporter, putative	EIN_167910	amino acid transmembrane transporter activity
EIN_168070_at	1.174	down	1.394	up	1.196	down	1.437	up	3.596	up	5.413	up	104.99	84.64	151.31	82.52	144.21	353.58	543.03	6.61	6.38	7.09	6.35	7.13	8.46	9.05	hypothetical protein	EIN_168070
EIN_168100_at	3.231	up	4.446	up	5.203	up	4.37	up	6.909	up	11.83	up	650.43	1115.7	1671.99	1840.55	1494.79	2348.16	4040.35	8.4	10.09	10.55	10.78	10.52	11.18	11.96	ER lumen protein retaining receptor, putative	EIN_168100	ER retention sequence binding
EIN_181210_at	1.167	up	2.33	down	6.846	down	1.283	up	7.789	up	15.384	up	105.44	127.7	44.17	15.55	140.39	1121.62	1636.35	6.68	6.91	5.46	3.91	7.04	9.64	10.63	hypothetical protein	EIN_181210	guanyl-nucleotide exchange factor activity
EIN_181320_at	3.051	down	2.754	down	1.371	up	1.833	up	5.6	up	11.544	up	183.4	46.68	55.63	204.73	266.68	925.08	1646.36	7.14	5.53	5.68	7.6	8.02	9.63	10.67	hypothetical protein	EIN_181320	GTP binding
EIN_181380_at	1.033	down	1.1	down	1.09	down	1.119	up	10.191	up	14.855	up	5.53	5.34	5	5.05	6.2	120.88	97.46	2.46	2.41	2.32	2.34	2.62	5.81	6.35	transcription factor MYB48, putative	EIN_181380	DNA binding
EIN_181400_at	3.545	up	4.313	up	2.55	up	2.393	up	2.521	up	4.394	up	361.05	1243.91	1441.03	862.45	798.82	939.37	1531.37	8.38	10.2	10.48	9.73	9.63	9.71	10.51	hypothetical protein	EIN_181400
EIN_182400_at	2.485	up	1.182	up	1.845	up	2.078	up	2.946	up	6.753	up	50.66	103.42	51.47	79.42	90.1	118.2	272.29	5.3	6.62	5.55	6.19	6.36	6.86	8.06	hypothetical protein	EIN_182400
EIN_184870_at	1.074	up	1.027	up	1.671	down	2.017	down	2.36	up	4.367	up	969.68	1133.41	989.15	609.39	474.03	2655.43	4323.26	9.89	9.99	9.92	9.14	8.87	11.12	12.01	nonsense-mediated mRNA decay protein, putative	EIN_184870
EIN_186670_at	2.02	up	1.698	up	1.987	up	1.457	up	2.406	up	4.818	up	490.34	704.21	591.63	693.7	513.41	1186.85	1858.24	8.43	9.44	9.19	9.42	8.97	9.7	10.7	hypothetical protein	EIN_186670
EIN_186750_at	1.822	down	1.316	up	1.268	up	1.136	up	4.855	up	6.455	up	66.41	37.3	88.78	94.5	85.58	447.68	430.59	6.02	5.16	6.42	6.36	6.21	8.3	8.71	hypothetical protein	EIN_186750	nucleoside-triphosphatase activity, nucleotide binding
EIN_196120_at	1.22	down	1.433	down	1.336	down	1.378	up	3.945	up	4.542	up	223.14	184.17	155.22	167.3	318.88	1109.33	1009.95	7.79	7.51	7.27	7.38	8.26	9.77	9.98	hypothetical protein	EIN_196120	binding
EIN_197730_s_at	1.078	down	1.185	down	1.264	down	1.104	down	7.442	up	11.501	up	7.2	6.77	6.19	5.59	6.52	99.84	94.66	2.79	2.69	2.55	2.46	2.65	5.69	6.32	ATP-dependent permease MDL1, putative	EIN_197730	ATP binding
EIN_200180_at	1.005	up	1.576	up	1.747	up	1.619	up	6.363	up	4.672	up	274.19	289.98	445.43	468.07	444.74	1868.69	1267.08	8.07	8.07	8.72	8.87	8.76	10.73	10.29	zinc finger protein DHHC domain containing protein, putative	EIN_200180	receptor activity, zinc ion binding
EIN_202660_at	1.259	down	1.316	down	1.417	up	1.734	down	2.373	up	3.546	up	759.17	621.06	586.36	1263.64	422.96	1966.95	2614.86	9.52	9.18	9.12	10.02	8.72	10.76	11.34	GTPase activating protein, putative	EIN_202660
EIN_203480_at	1.817	up	4.251	up	1.233	up	1.564	up	2.924	up	4.611	up	7.06	14.65	96.16	10.65	11.91	21.77	31.24	2.74	3.61	4.83	3.05	3.39	4.29	4.95	hypothetical protein	EIN_203480
EIN_212020_s_at	1.613	down	1.139	down	1.015	up	1.718	up	8.841	up	15.061	up	94.48	59.87	83.35	96.31	165.27	1074.54	1456.45	6.54	5.85	6.35	6.56	7.32	9.68	10.45	hypothetical protein	EIN_212020
EIN_219190_at	2.177	up	1.234	up	2.536	down	1.211	up	2.919	up	4.054	up	41.59	89.84	56.52	21.07	51.65	143.2	179.13	5.36	6.48	5.66	4.02	5.64	6.91	7.38	hypothetical protein	EIN_219190
EIN_219200_at	1.875	down	3.278	down	2.769	down	2.189	up	4.741	up	4.592	up	19.23	11.26	6	7.3	54.24	100.88	91.49	4.25	3.35	2.54	2.78	5.38	6.5	6.45	hypothetical protein	EIN_219200
EIN_219910_at	1.573	down	2.62	down	2.166	down	1.667	down	2.722	up	3.72	up	2716.66	2291.38	1009.17	1650.68	1686.97	7133.8	9972.85	11.31	10.66	9.92	10.19	10.57	12.75	13.2	hypothetical protein, conserved	EIN_219910
EIN_219950_at	1.29	up	1.037	down	1.088	up	1.24	down	2.71	up	4.08	up	169.61	215.33	160.49	183.37	131.51	534.05	677.46	7.35	7.71	7.29	7.47	7.04	8.78	9.37	heat stress transcription factor A-6B, putative	EIN_219950	sequence-specific DNA binding, transcription factor activity
EIN_220120_at	1.299	down	1.059	down	1.429	down	1.013	up	2.913	up	4.745	up	469.59	374.83	457.52	336.28	478.34	1495.44	2218.63	8.87	8.49	8.78	8.35	8.88	10.41	11.11	tRNA (guanine-N(7)-)-methyltransferase, putative	EIN_220120
EIN_220230_at	1.524	down	2.688	down	2.014	down	2.124	up	5.415	up	8.499	up	433.19	261.84	114.67	202.86	670.86	1579.11	2467.87	8.18	7.57	6.75	7.17	9.26	10.61	11.26	hypothetical protein	EIN_220230
EIN_220240_at	1.313	up	1.695	up	2.078	up	1.653	up	3.21	up	4.166	up	168.15	219.11	283.07	348.09	275.26	555.62	694.6	7.36	7.75	8.12	8.42	8.09	9.04	9.42	SUMO-conjugating enzyme UBC9, putative	EIN_220240	small conjugating protein ligase activity
EIN_221050_at	1.115	up	1.044	up	1.101	up	1.727	up	3.507	up	13.293	up	5.69	6.48	5.92	6.4	10.68	20.37	76.64	2.49	2.65	2.55	2.63	3.28	4.3	6.22	hypothetical protein	EIN_221050
EIN_222040_at	1.101	up	1.111	up	1.055	up	1.37	up	7.098	up	9.096	up	5	5.62	5.69	5.3	7.28	48.71	46.6	2.32	2.46	2.47	2.4	2.78	5.15	5.51	hypothetical protein	EIN_222040
EIN_222770_at	1.276	up	2.222	up	2.373	up	1.795	up	3.089	up	6.616	up	89.1	114.72	204.73	207.93	153.39	298.11	571.37	6.39	6.74	7.54	7.63	7.23	8.02	9.11	hypothetical protein	EIN_222770
EIN_223600_at	1.064	down	1.096	up	1.602	up	1.949	up	3.527	up	6.004	up	90.85	67.71	81.81	120.37	142.89	256.35	421.19	6.13	6.04	6.26	6.81	7.09	7.95	8.71	hypothetical protein, conserved	EIN_223600	nucleic acid binding, peptidyl-prolyl cis-trans isomerase activity
EIN_223940_at	1.201	up	1.136	down	1.115	down	1.585	up	5.67	up	8.089	up	457.62	561.08	392.13	400.48	714.37	3183.6	3856.36	8.8	9.06	8.61	8.64	9.46	11.3	11.81	hypothetical protein, conserved	EIN_223940	Rab GTPase activator activity
EIN_224210_at	1.074	up	1.137	up	1.758	up	1.897	up	3.89	up	5.544	up	218.73	220.83	233.14	370.18	392.22	783.7	1124.41	7.65	7.76	7.84	8.47	8.58	9.61	10.12	hypothetical protein	EIN_224210
EIN_224720_at	1.153	up	1.167	up	2.482	up	1.592	up	2.695	up	8.061	up	261.47	244.97	262.97	537.24	349.93	610.22	1726.62	7.73	7.93	7.95	9.04	8.4	9.16	10.74	F-box/LRR-repeat protein, putative	EIN_224720
EIN_229500_at	1.44	down	2.478	down	2.285	down	1.532	down	3.185	up	3.643	up	85.78	57.88	34.87	44.83	60.96	328.01	312.18	6.38	5.85	5.07	5.18	5.76	8.05	8.24	hypothetical protein	EIN_229500
EIN_229560_at	2.188	up	1.02	up	2.339	up	2.107	up	7.651	up	15.851	up	103.79	225.25	138.03	265.41	266.36	1030.54	1621.48	6.63	7.75	6.65	7.85	7.7	9.56	10.61	hypothetical protein	EIN_229560
EIN_229860_at	1.712	down	1.653	down	1.161	up	1.919	up	2.947	up	6.036	up	109.82	67.46	66.63	128.01	208.27	316.12	639.73	6.72	5.95	6	6.94	7.67	8.28	9.32	hypothetical protein	EIN_229860
EIN_230070_at	2.101	down	2.222	down	2.47	down	1.175	down	2.921	up	3.648	up	57.31	27.46	24.02	22.5	45.84	158.3	225.54	5.71	4.64	4.56	4.41	5.48	7.26	7.58	hypothetical protein	EIN_230070
EIN_230540_at	2.18	up	2.077	up	1.355	up	1.093	down	2.863	up	4.088	up	154.51	303.68	289.65	195.99	131.83	536.74	588.07	7.1	8.23	8.16	7.54	6.97	8.62	9.13	hypothetical protein	EIN_230540	catalytic activity
EIN_235810_at	1.801	up	2.083	up	1.415	up	1.293	up	5.127	up	8.238	up	280.58	743.29	694.25	387.91	340.38	1751.35	2191.94	8.03	8.88	9.09	8.53	8.4	10.39	11.07	hypothetical protein, conserved	EIN_235810
EIN_235840_at	1.218	down	1.108	down	1.051	down	1.911	up	5.015	up	12.095	up	24.12	17.88	22.08	23.98	41.86	123.43	282.16	4.44	4.15	4.29	4.36	5.37	6.76	8.03	hypothetical protein	EIN_235840
EIN_236490_at	2.246	up	1.606	up	1.324	up	1.492	up	3.386	up	7.521	up	593.51	1257.01	902.25	763.07	831.08	2421.92	4403.72	9.12	10.28	9.8	9.52	9.69	10.88	12.03	hypothetical protein, conserved	EIN_236490
EIN_238750_at	2.92	up	4.79	up	2.493	up	1.651	up	3.906	up	5.926	up	310.28	914.49	1360.03	706.69	465.49	2013.87	2266.05	8.13	9.68	10.39	9.45	8.86	10.1	10.7	hypothetical protein, conserved	EIN_238750	GTP binding, GTPase activity, protein binding
EIN_239380_at	1.087	up	1.242	up	1.644	up	2.518	up	5.997	up	10.962	up	429.37	464.01	573.83	755.72	1069.22	3509.22	5171.68	8.72	8.84	9.03	9.43	10.05	11.3	12.17	hypothetical protein	EIN_239380
EIN_240090_at	1.491	down	1.653	down	1.279	down	1.268	down	3.72	up	6.159	up	265.03	182.7	161.51	208.71	212.29	1205.87	1622.05	8.03	7.45	7.3	7.68	7.69	9.93	10.65	hypothetical protein	EIN_240090
EIN_240190_at	1.361	down	1.061	up	1.26	down	1.32	down	4.16	up	7.026	up	37.03	30.61	38.48	29.08	28.3	160.41	261.35	5.17	4.73	5.26	4.84	4.77	7.23	7.98	hypothetical protein	EIN_240190
EIN_240310_at	1.187	up	1.227	up	1.055	up	1.127	up	2.146	up	3.361	up	1860.86	2247.55	2475.25	1990.22	1972.7	4133.16	6021.25	10.68	10.93	10.98	10.76	10.85	11.78	12.43	eukaryotic peptide chain release factor subunit, putative	EIN_240310
EIN_241680_at	1.471	down	1.14	up	1.001	down	1.07	up	2.428	up	3.678	up	669.54	524.12	741.23	815.48	756.63	1746.99	2377.47	9.31	8.76	9.5	9.31	9.41	10.59	11.19	hypothetical protein, conserved	EIN_241680
EIN_242980_at	3.921	up	4.329	up	3.938	up	2.716	up	5.484	up	8.27	up	613.5	1153.71	1273.65	1184.14	793.53	1963.9	2543.26	8.19	10.16	10.3	10.17	9.63	10.64	11.24	serine/threonine protein phosphatase PP1 isozyme, putative	EIN_242980	hydrolase activity
EIN_243030_at	2.365	up	3.782	up	3.812	up	3.74	up	4.406	up	6.833	up	638.37	1121.43	1669.45	1866.64	1647.93	2015.66	3009.25	8.78	10.02	10.7	10.71	10.68	10.92	11.55	inhibitor of apoptosis 1, diap1, putative	EIN_243030	protein binding, zinc ion binding
EIN_243290_at	1.307	up	1.592	up	1.171	up	1.033	up	2.561	up	4.365	up	547.02	685.95	986.58	871.35	611.6	1420.4	2285.54	9.03	9.42	9.7	9.26	9.08	10.39	11.16	hypothetical protein	EIN_243290
EIN_243510_at	2.044	down	2.855	down	1.861	down	2.192	down	2.243	up	5.478	up	268.69	156.73	95.82	142.14	120.4	694.26	1442.52	8.04	7.01	6.53	7.14	6.91	9.2	10.49	hypothetical protein	EIN_243510
EIN_245460_s_at	1.323	down	2.839	up	1.569	up	1.157	up	5.786	up	8.458	up	194.97	147.42	653.36	361.81	219.21	1483.56	1800.27	7.56	7.16	9.07	8.21	7.77	10.09	10.64	hypothetical protein	EIN_245460
EIN_249650_at	1.967	down	1.617	down	1.114	up	1.744	up	2.716	up	4.795	up	653.89	362.53	377.58	727.33	1063.28	2210.48	3448.33	9.21	8.23	8.51	9.36	10.01	10.65	11.47	Apyrase precursor, putative	EIN_249650	calcium ion binding, pyrophosphatase activity
EIN_249850_at	1.466	up	1.027	up	1.098	down	2.197	up	3.927	up	8.015	up	113.39	164.64	114.65	116.12	272.77	475.62	900.09	6.8	7.35	6.83	6.66	7.93	8.77	9.8	hypothetical protein	EIN_249850
EIN_252750_at	1.746	up	1.85	up	1.424	down	1.726	down	3.586	up	7.159	up	126.58	276.34	373.88	123.81	81.94	746.54	945.11	6.82	7.62	7.71	6.31	6.03	8.66	9.66	hypothetical protein	EIN_252750
EIN_255310_at	1.664	down	1.372	down	2.386	down	2.686	down	2.522	up	3.879	up	321.26	202.34	241.66	167.16	126.74	929.51	1236.8	8.31	7.57	7.85	7.05	6.88	9.64	10.26	actin-regulating kinase, putative	EIN_255310	ATP binding, protein kinase activity, protein serine/threonine kinase activity, protein tyrosine kinase activity
EIN_256200_at	1.358	down	1.53	up	1.476	up	1.459	up	3.666	up	5.62	up	254.31	185.68	418.79	371.11	368.08	1030.1	1450.23	7.97	7.53	8.59	8.53	8.52	9.85	10.46	hypothetical protein	EIN_256200
EIN_273520_at	1.414	up	1.231	up	1.431	up	1.479	up	3.033	up	5.602	up	35.67	48.85	46.46	51.67	58.85	108.17	189.29	5.07	5.56	5.37	5.58	5.63	6.67	7.55	hypothetical protein	EIN_273520
EIN_276060_at	2.617	down	1.748	up	2.798	up	1.05	up	3.271	up	7.176	up	150.92	64.48	179.38	306.85	107.61	520	1147.41	6.67	5.29	7.48	8.16	6.74	8.38	9.52
EIN_277810_at	3.116	up	1.454	up	1.457	up	1.416	up	3.325	up	8.708	up	436.18	1415.72	637.51	640.41	623.98	2573.78	4812.01	8.76	10.4	9.3	9.31	9.27	10.5	11.89	serine/threonine protein kinase PRKX, putative	EIN_277810	ATP binding, protein kinase activity, protein serine/threonine kinase activity, protein tyrosine kinase activity
EIN_281000_at	2.173	up	2.478	up	2.159	up	1.473	up	3.91	up	5.407	up	169.43	444.12	422.79	376.07	253.63	774.59	923.1	7.4	8.52	8.71	8.51	7.95	9.36	9.83	ribosomal RNA methyltransferase, putative	EIN_281000	RNA methyltransferase activity, methyltransferase activity, nucleic acid binding
EIN_289420_at	1.332	up	1.047	up	1.166	down	1.233	up	5.975	up	20.654	up	5.9	8.38	6.38	5	7.54	78.44	143.05	2.54	2.96	2.61	2.32	2.84	5.12	6.91	hypothetical protein	EIN_289420
EIN_289710_at	1.128	up	1.253	up	2.243	up	1.323	up	3.047	up	4.324	up	954.77	998.46	1104.51	2101.27	1180.2	2848.02	3917.14	9.76	9.94	10.09	10.93	10.17	11.37	11.88	PAP-associated domain-containing protein, putative	EIN_289710	nucleotidyltransferase activity
EIN_292620_at	1.199	up	2.411	up	1.981	up	3.004	up	6.247	up	12.577	up	245.11	304.7	589.54	499	750.11	1935.18	3270.66	7.93	8.19	9.2	8.92	9.52	10.57	11.58	hypothetical protein, conserved	EIN_292620
EIN_292820_at	1.263	down	1.456	up	1.291	down	1.843	up	7.255	up	11.473	up	145.58	181.83	322.95	143.97	319.05	1515.71	2019.82	7.17	6.83	7.71	6.8	8.05	10.03	10.69	hypothetical protein, conserved	EIN_292820
EIN_295970_at	1.256	down	1.285	down	1.039	down	1.079	up	3.053	up	5.646	up	243.62	234.59	190.17	233.72	265.78	825.27	1376.31	7.92	7.59	7.56	7.86	8.03	9.53	10.42	hypothetical protein	EIN_295970	binding
EIN_299940_at	1.246	up	2.012	up	1.039	up	1.223	up	1.009	up	3.247	up	5.02	6.41	10.96	5.22	6.34	5.06	16.55	2.33	2.64	3.34	2.38	2.62	2.34	4.03	beta-amylase, putative	EIN_299940	beta-amylase activity
EIN_310550_s_at	1.404	down	1.471	down	1.019	up	1.519	up	8.496	up	19.873	up	7.53	5.26	5	7.99	13.57	89.17	157.87	2.88	2.39	2.32	2.91	3.48	5.97	7.19	hypothetical protein	EIN_310550
EIN_311930_at	2.262	up	3.59	up	1.692	up	2.775	up	4.853	up	7.53	up	487.42	767.32	1109.29	578.34	866.75	1670.85	2368.07	8.24	9.42	10.08	9	9.71	10.52	11.15	xenotropic and polytropic murine leukemia virus receptor xpr1, putative	EIN_311930
EIN_312090_at	1.105	up	1.074	down	1.706	up	1.859	up	3.328	up	5.948	up	215.72	236.17	192.18	352.04	386.76	794.21	1243.27	7.69	7.83	7.58	8.46	8.58	9.42	10.26	hypothetical protein	EIN_312090
EIN_312170_at	1.577	down	1.327	down	1.247	down	1.072	up	2.137	up	6.581	up	27.81	20.12	21.08	22.09	29.78	63.13	185.23	4.77	4.11	4.36	4.45	4.87	5.86	7.49	hypothetical protein, conserved	EIN_312170
