# Supplementary material for: Transcriptome Analysis of Encystation in Entamoeba invadens
Source: PLoS One. 2013 Sep 11;8(9):e74840. doi: 10.1371/journal.pone.0074840 (PMC3770568; doi:10.1371/journal.pone.0074840)
Supplement: Table S4 — List of genes which were up-regulated ≥ 3 fold at 0.5 and 2 h of encystation. The E . invadens probeset ID, fold change and regulation relative to time 0 h (trophozoite stage), average hybridization signal intensities (raw expression data) of five arrays at each time point, normalized log2 transformed value, common names, gene ID and predicted GO function are shown. (XLSX) [file pone.0074840.s005.xlsx]

## Sheet: Sheet1
Table S4. List of genes which were up-regulated ≥ 3 fold at 0.5 and 2h of encystation.
The E. invadens probeset ID, fold change and regulation relative to time 0h (trophozoite stage), average hybridization signal intensities (raw expression data) of five arrays at each time point, normalized log2 transformed value, common names, gene ID and predicted GO function are shown.
ProbeSetID	[0.5h] vs [0h]		[2h] vs [0h]		[8h] vs [0h]		[24h] vs [0h]		[48h] vs [0h]		[120h] vs [0h]		Raw Expression data							Log2 Expressions							Common Name	Gene ID	Predicted GO Function
	Fold change	Regulation	Fold change	Regulation	Fold change	Regulation	Fold change	Regulation	Fold change	Regulation	Fold change	Regulation	0h	0.5h	2h	8h	24h	48h	120h	0h	0.5h	2h	8h	24h	48h	120h
EIN_058770_s_at	56.942	up	42.315	up	8.849	up	17.39	up	4.637	up	4.375	up	20.38	866.32	645.4	135.53	302	92.59	96.26	3.91	9.74	9.32	7.06	8.03	6.13	6.04	hypothetical protein	EIN_058770
EIN_224800_at	25.936	up	3.793	up	101.995	up	315.279	up	82.411	up	22.597	up	20.07	387.51	80.68	1427	4343.02	1575.94	346.45	3.73	8.43	5.65	10.4	12.03	10.09	8.23	GTP-binding nuclear protein Ran, putative	EIN_224800	GTP binding
EIN_147760_at	22.294	up	30.039	up	5.52	up	2.145	up	2.738	up	2.716	up	112.81	1380.37	1876.18	621.56	169.91	170.26	173.16	5.94	10.42	10.85	8.41	7.04	7.39	7.38	phosphoglycerate mutase, putative	EIN_147760
EIN_020010_at	22.208	up	14.377	up	17.281	up	30.553	up	29.054	up	25.914	up	8.24	195.8	115.13	146.33	236.2	220.13	199.85	2.92	7.39	6.76	7.03	7.85	7.78	7.61	hypothetical protein	EIN_020010
EIN_124270_at	20.086	up	18.091	up	15.035	up	4.462	up	1.829	up	1.063	down	165.64	3002.95	2767.4	2293.05	676.45	299.24	143.87	7.22	11.55	11.4	11.13	9.38	8.09	7.14	trichome differentiation protein GL1, putative	EIN_124270	DNA binding
EIN_241890_at	19.878	up	16.629	up	7.187	up	23.415	up	7.145	up	5.475	up	96.01	2077.94	1582.57	737.21	2157.46	691.13	505.66	6.52	10.83	10.58	9.37	11.07	9.36	8.97	hypothetical protein	EIN_241890
EIN_289620_at	16.861	up	18.214	up	6.323	up	9.778	up	5.045	up	7.776	up	214.54	2661.86	2895.11	1001.72	1570.98	835.1	1236.99	7.3	11.38	11.49	9.96	10.59	9.64	10.26	carboxy-terminal domain RNA polymerase II polypeptide A small phosphatase, putative	EIN_289620
EIN_054190_at	16.559	up	23.577	up	5.856	up	5.94	up	3.015	up	3.669	up	25.7	479.02	486.88	136.74	139.84	86.16	112.41	4.31	8.36	8.87	6.86	6.88	5.91	6.19	hypothetical protein	EIN_054190
EIN_147990_at	15.489	up	34.636	up	14.933	up	4.808	up	2.612	up	1.804	up	122.42	1305.91	2909.66	1281.9	428.57	262.89	186.37	6.39	10.34	11.5	10.29	8.65	7.77	7.24	vacuolar amino acid transporter, putative	EIN_147990
EIN_089330_s_at	14.854	up	14.968	up	4.183	up	5.503	up	1.542	up	1.051	up	709.96	3693.78	3737.91	1116.36	1375.32	399.13	279.25	7.95	11.85	11.86	10.02	10.42	8.58	8.03	inorganic phosphate transporter, putative	EIN_089330
EIN_103520_at	14.772	up	1.37	down	1.593	up	1.453	up	1.417	up	2.198	down	88.2	1597.2	77.83	139.52	159.95	148.2	41.17	6.35	10.23	5.89	7.02	6.89	6.85	5.21	trichome differentiation protein GL1, putative	EIN_103520	DNA binding
EIN_015580_at	14.416	up	30.398	up	13.89	up	10.763	up	4.816	up	9.198	up	39.18	529.02	1106.75	502.39	391.67	236.55	339.74	5.17	9.02	10.09	8.96	8.6	7.44	8.37	hypothetical protein, conserved	EIN_015580
EIN_058900_at	14.373	up	16.326	up	31.876	up	93.359	up	22.847	up	7.692	up	53	601.22	974.8	1475.52	4066.25	1191.3	323.13	5.38	9.23	9.41	10.38	11.93	9.9	8.33	branched-chain-amino-acid aminotransferase, mitochondrial precursor, putative	EIN_058900	branched-chain-amino-acid transaminase activity, catalytic activity
EIN_186380_at	13.878	up	22.242	up	12.64	up	9.242	up	1.773	up	2.874	down	55.5	652.13	1076.54	557.46	407.09	126.32	14.9	5.3	9.1	9.78	8.96	8.51	6.13	3.78	hypothetical protein	EIN_186380
EIN_036050_at	13.455	up	36.444	up	2.682	up	2.683	up	1.724	up	1.47	up	27.75	396.5	1104.12	68.85	67.9	52.37	43.25	4.61	8.36	9.8	6.04	6.04	5.4	5.17	potassium channel, putative	EIN_036050	binding, catalytic activity
EIN_229600_at	12.222	up	9.861	up	27.407	up	21.744	up	13.726	up	7.92	up	40.94	502.25	614.11	1552.29	921.5	676.23	424.87	5.25	8.86	8.55	10.02	9.69	9.03	8.23	hypothetical protein	EIN_229600
EIN_069720_at	12.208	up	18.078	up	6.879	up	4.459	up	12.867	up	15.416	up	36.56	437.04	650.26	256.83	174.98	460.81	552.8	5.15	8.76	9.32	7.93	7.31	8.83	9.09	hypothetical protein	EIN_069720
EIN_035380_at	11.906	up	1.512	down	1.398	down	1.414	down	2.004	down	2.939	down	160.74	1340.99	71.65	198.06	92.46	88.46	44.76	6.75	10.33	6.16	6.27	6.25	5.75	5.2	hypothetical protein	EIN_035380
EIN_147670_at	10.979	up	23.036	up	4.498	up	1.962	up	1.447	down	2.099	down	91.35	1000.32	2070.9	408.19	181.36	66.24	43.51	6.48	9.94	11.01	8.65	7.46	5.95	5.41	hypothetical protein, conserved	EIN_147670
EIN_222980_at	10.962	up	5.752	up	1.878	up	3.932	up	117.824	up	203.331	up	11.74	126.3	64.36	20.99	46.76	1358.59	2124.4	3.39	6.84	5.91	4.29	5.36	10.27	11.05	hypothetical protein	EIN_222980
EIN_053810_at	10.534	up	8.362	up	7.349	up	6.371	up	9.87	up	10.104	up	229.1	1276.46	1093.47	793.43	678.91	1102.43	1081.81	6.73	10.13	9.8	9.61	9.4	10.04	10.07	hypothetical protein	EIN_053810
EIN_047840_at	10.345	up	12.576	up	5.287	up	66.693	up	45.158	up	31.474	up	69.14	778.99	923.18	360.5	4618.87	3056.94	2378.4	6.07	9.44	9.72	8.47	12.13	11.56	11.04	hypothetical protein	EIN_047840
EIN_037920_at	10.34	up	2.28	up	1.89	down	3.236	down	2.53	down	1.632	down	188.52	1831.44	360.67	83.58	49.27	75.59	96.1	7.29	10.66	8.48	6.37	5.59	5.95	6.58	hypothetical protein	EIN_037920
EIN_120600_at	10.312	up	91.922	up	18.954	up	2.455	up	1.241	up	1.084	up	7.21	70.51	622.64	128.09	18.52	9.08	8.18	2.75	6.12	9.28	7	4.05	3.07	2.87	hypothetical protein	EIN_120600
EIN_033190_at	9.773	up	1.309	up	1.662	up	13.232	up	44.702	up	76.617	up	30.67	285.69	38.94	60.34	454.91	1571.27	2292.79	4.87	8.16	5.26	5.6	8.59	10.35	11.13	hypothetical protein	EIN_033190
EIN_105830_at	9.351	up	8.594	up	2.489	down	4.082	down	2.666	down	2.01	down	531.09	3231.01	2859.78	136.63	81.67	145.38	181.76	8.37	11.6	11.47	7.05	6.34	6.96	7.36	hypothetical protein	EIN_105830
EIN_017070_at	9.107	up	1.656	up	1.93	down	1.61	up	1.125	down	1.472	down	100.04	907.8	166.52	53.2	163.68	97.73	77.01	6.63	9.82	7.36	5.68	7.32	6.46	6.07	hypothetical protein	EIN_017070
EIN_228300_at	8.918	up	5.91	up	1.419	up	2.07	up	1.138	up	1.312	down	538.89	3805.47	2521.19	615.9	882.18	529.25	383.74	8.73	11.88	11.29	9.23	9.78	8.91	8.33	hypothetical protein	EIN_228300
EIN_111810_at	8.567	up	6.021	up	1.376	down	1.141	up	1.106	up	1.943	down	19.16	155.82	161.77	12.8	24.62	24.35	9.7	4.12	7.22	6.71	3.66	4.31	4.27	3.16	hypothetical protein	EIN_111810	guanyl-nucleotide exchange factor activity
EIN_289370_at	8.293	up	15.939	up	2.408	up	1.283	up	1.565	up	1.023	down	104.66	823.35	1578.26	263.57	130.29	166.93	103.65	6.63	9.68	10.62	7.89	6.99	7.27	6.59	hypothetical protein, conserved	EIN_289370
EIN_099000_at	8.108	up	5.125	up	3.364	up	1.849	up	2.838	up	2.089	up	114.3	803.58	523.43	314.96	177.38	338.46	197.34	6.55	9.57	8.91	8.3	7.43	8.05	7.61	hypothetical protein, conserved	EIN_099000	GTP binding
EIN_052290_at	8.077	up	10.773	up	5.327	up	1.129	up	2.08	down	2.25	down	188.69	1290.02	1786.18	847.13	297.16	176.91	97.29	7.31	10.32	10.74	9.72	7.48	6.25	6.14	hypothetical protein	EIN_052290
EIN_029470_at	7.858	up	11.551	up	3.542	up	1.228	up	1.482	up	1.557	up	416.55	3096.32	4431.53	1381.48	537.75	585.22	603.59	8.57	11.55	12.1	10.4	8.87	9.14	9.21	hypothetical protein, conserved	EIN_029470	catalytic activity, nucleotidyltransferase activity
EIN_060300_at	7.708	up	4.538	up	8.179	up	30.072	up	34.495	up	70.763	up	20.33	157.54	95	182.02	619.66	698.44	1460.91	4.33	7.27	6.51	7.36	9.24	9.44	10.47	hypothetical protein	EIN_060300
EIN_093600_at	7.7	up	6.099	up	2.05	up	3.147	up	2.162	up	1.122	up	628.69	3995.13	3108.72	1047.13	1641.77	1107.17	569.68	8.99	11.93	11.6	10.02	10.64	10.1	9.15	hypothetical protein, conserved	EIN_093600	Rab GTPase activator activity
EIN_191340_s_at	7.537	up	26.188	up	3.781	up	1.158	down	1.218	up	1.484	up	6.89	49.98	173.53	39.15	5.56	8.15	9.75	2.67	5.59	7.38	4.59	2.46	2.96	3.24	hypothetical protein	EIN_191340
EIN_310870_at	7.48	up	51.523	up	84.416	up	60.961	up	17.682	up	7.228	up	25.21	147.13	912.61	1523.61	1068.52	375.84	127.48	4.12	7.02	9.81	10.52	10.05	8.26	6.97	hypothetical protein, conserved	EIN_310870
EIN_110570_at	7.457	up	2.385	up	1.177	up	1.744	up	3.047	up	13.46	up	28.02	211.75	71.69	33.92	45.15	88.05	354.37	4.66	7.55	5.91	4.89	5.46	6.26	8.41	hypothetical protein	EIN_110570
EIN_134880_at	7.44	up	21.665	up	13.222	up	15.375	up	4.332	up	1.753	up	31.89	266.6	659.07	421.21	458.31	142.01	53.65	4.89	7.78	9.33	8.61	8.83	7	5.7	long-chain-fatty-acid--CoA ligase, putative	EIN_134880	catalytic activity
EIN_172890_at	7.432	up	11.383	up	9.527	up	3.718	up	2.217	up	1.092	up	454.31	2555.13	3859.02	3201.32	1354.62	789.64	376.56	8.39	11.28	11.9	11.64	10.28	9.54	8.52	hypothetical protein	EIN_172890
EIN_218890_at	7.411	up	9.439	up	12.022	up	6.374	up	5.116	up	4.045	up	591.14	1945.03	2474.29	3248.76	2069.72	1448.45	1115.57	8	10.89	11.24	11.59	10.68	10.36	10.02	hypothetical protein, conserved	EIN_218890
EIN_089630_at	7.13	up	8.743	up	1.862	down	1.535	down	1.201	down	1.828	down	66.41	446.86	572.72	48.97	47.81	51.06	40.97	5.91	8.74	9.04	5.01	5.29	5.65	5.04	sodium/hydrogen exchanger, putative	EIN_089630	sodium:hydrogen antiporter activity, solute:hydrogen antiporter activity
EIN_103780_at	7.078	up	8.873	up	5.406	up	13.94	up	5.32	up	1.483	up	511.85	2651.11	3327.74	2189.81	5411.2	2477.06	579.24	8.55	11.37	11.7	10.98	12.35	10.96	9.11	hypothetical protein	EIN_103780
EIN_080560_at	6.994	up	32.943	up	6.405	up	2.357	up	1.219	down	1.921	down	41.87	180.14	799.72	172.35	61.12	21.13	12.71	4.56	7.36	9.6	7.24	5.8	4.27	3.62
EIN_040670_at	6.937	up	1.89	up	1.084	up	1.116	down	1.687	up	1.911	up	182.52	776.2	189.69	139.28	89.88	176.5	182.2	6.56	9.35	7.48	6.68	6.4	7.31	7.49	hypothetical protein, conserved	EIN_040670
EIN_277630_at	6.811	up	17.454	up	6.119	up	7.779	up	16.351	up	15.037	up	85.02	490.61	1232.07	465.55	685.99	1174.6	1172.55	6.07	8.84	10.2	8.69	9.03	10.11	9.99	beta-amylase, putative	EIN_277630	beta-amylase activity
EIN_069600_at	6.629	up	2.403	up	1.498	up	2.474	up	3.501	up	6.526	up	252.45	1650.09	876.32	379.35	601.16	845.25	1609.65	7.9	10.63	9.17	8.48	9.21	9.71	10.61
EIN_192430_at	6.564	up	4.935	up	1.211	down	1.72	down	1.52	up	1.81	up	44.86	370.6	231.44	35.92	24.15	63.74	77.1	5.37	8.09	7.68	5.1	4.59	5.98	6.23	hypothetical protein, conserved	EIN_192430	GTP binding
EIN_228320_at	6.446	up	6.228	up	7.707	up	16.751	up	22.072	up	21.788	up	957.83	2308.14	2027.01	2621.7	5475.66	7193.41	7417.88	8.32	11.01	10.96	11.27	12.39	12.79	12.77	hypothetical protein	EIN_228320
EIN_196430_at	6.399	up	6.176	up	4.333	up	8.838	up	4.383	up	1.594	up	24.88	148.87	202.76	118.54	206.7	108.15	43.8	4.51	7.19	7.14	6.63	7.65	6.64	5.18	hypothetical protein, conserved	EIN_196430
EIN_288830_at	6.349	up	5.869	up	3.864	up	2.299	up	1.978	up	1.415	up	58.69	380.65	432.45	250.49	151.6	112.23	80.12	5.81	8.48	8.37	7.76	7.01	6.8	6.31	hypothetical protein	EIN_288830
EIN_058080_at	6.335	up	9.738	up	3.371	up	1.256	down	1.772	down	1.527	down	340.93	2212.56	3310.08	1146.69	294.36	198.47	223.24	8.4	11.07	11.69	10.16	8.07	7.58	7.79	hypothetical protein	EIN_058080
EIN_161030_at	6.199	up	12.598	up	8.335	up	19.006	up	11.297	up	10.018	up	148.02	399.67	749.49	474.38	1073.22	777.68	617.12	5.82	8.45	9.47	8.88	10.06	9.31	9.14	hypothetical protein	EIN_161030
EIN_255710_at	6.18	up	6.973	up	6.791	up	11.109	up	3.267	up	1.32	up	547.91	1845.17	2076.14	2092.36	3359.97	1347.19	464.78	8.2	10.83	11	10.97	11.68	9.91	8.6	hypothetical protein, conserved	EIN_255710
EIN_257160_at	6.141	up	35.59	up	2.09	up	1.187	down	1.537	down	1.165	down	8.8	53.09	410.85	18.27	7.2	5.53	7.54	3.06	5.68	8.22	4.13	2.82	2.44	2.84	hypothetical protein	EIN_257160
EIN_056540_at	6.057	up	1.713	up	2.303	down	3.572	up	28.926	up	58.092	up	110.8	641.97	197.32	51.21	506.62	3877.44	6104.09	6.66	9.26	7.44	5.46	8.5	11.52	12.52	serine-threonine protein kinase, putative	EIN_056540	ATP binding, protein kinase activity, protein serine/threonine kinase activity, protein tyrosine kinase activity
EIN_053330_at	6.024	up	11.917	up	9.664	up	24.521	up	11.596	up	4.625	up	25.76	148.4	322.72	261.95	610.54	316.85	114.95	4.6	7.19	8.17	7.87	9.21	8.13	6.81	hypothetical protein	EIN_053330
EIN_028960_at	5.978	up	3.702	up	4.172	up	18.686	up	7.691	up	8.184	up	81.11	351.85	242.19	247.01	1091.32	605.16	536.41	5.87	8.44	7.75	7.93	10.09	8.81	8.9	hypothetical protein, conserved	EIN_028960	ATP binding, catalytic activity, magnesium ion binding, phospholipid-translocating ATPase activity
EIN_086090_at	5.962	up	6.044	up	1.191	up	2.226	down	3.721	down	3.721	down	19.87	114.51	137.62	23.92	9.86	5	5	4.22	6.79	6.81	4.47	3.06	2.32	2.32	serine/threonine protein kinase HT1, putative	EIN_086090	ATP binding, protein kinase activity, protein serine/threonine kinase activity, protein tyrosine kinase activity
EIN_111910_at	5.905	up	6.124	up	1.19	down	4.725	down	13.06	down	10.313	down	337.3	1935.9	2026.32	297.36	79.31	26.83	34.1	8.31	10.87	10.92	8.06	6.07	4.6	4.94	hypothetical protein	EIN_111910
EIN_173020_at	5.881	up	4.662	up	1.576	up	1.007	down	1.042	up	1.219	down	18.16	94.66	87.23	25.16	16.63	16.82	15.26	3.97	6.52	6.19	4.62	3.96	4.03	3.68	hypothetical protein, conserved	EIN_173020
EIN_186080_at	5.864	up	36.161	up	10.237	up	14.144	up	3.569	up	1.742	up	39.84	303.79	1437.02	522.84	540.81	161.34	67.21	5.19	7.74	10.37	8.55	9.01	7.03	5.99	transmembrane protein R144.6, putative	EIN_186080
EIN_165900_at	5.826	up	5.574	up	2.749	up	1.035	down	1.137	down	1.051	up	146.75	855.51	828.73	398.21	161.34	126.96	203.39	7.15	9.7	9.63	8.61	7.1	6.97	7.23	hypothetical protein	EIN_165900
EIN_036780_at	5.796	up	5.591	up	3.003	up	1.713	up	1.873	down	4.157	down	237.41	1109.12	1072.16	578.49	350.42	131.68	49.55	7.58	10.11	10.06	9.16	8.35	6.67	5.52	hypothetical protein	EIN_036780	GTPase activator activity
EIN_033530_at	5.784	up	2.833	up	1.929	up	8.181	up	7.638	up	9.609	up	333.78	1882.75	868.67	596.72	2525.45	2342.16	3005.05	8.25	10.79	9.76	9.2	11.29	11.19	11.52	hypothetical protein	EIN_033530
EIN_163510_at	5.678	up	6.324	up	10.352	up	5.324	up	18.208	up	35.404	up	223.18	440.95	446.56	744.06	376.72	1988.77	2769.28	6.13	8.64	8.79	9.5	8.54	10.32	11.28	lariat debranching enzyme, putative	EIN_163510	hydrolase activity
EIN_186870_at	5.659	up	3.746	up	3.908	up	6.784	up	4.529	up	11.002	up	112.68	529.99	352.96	377.99	641.58	490.17	1049.28	6.54	9.04	8.45	8.51	9.3	8.72	10	hypothetical protein	EIN_186870
EIN_109830_at	5.609	up	43.299	up	16.909	up	6.732	up	2.409	up	1.412	up	26.43	132.43	1078.51	406.53	187.07	108.4	55.96	4.55	7.03	9.98	8.62	7.3	5.81	5.04	hypothetical protein	EIN_109830
EIN_110360_at	5.561	up	5.654	up	8.347	up	3.455	up	1.458	down	4.002	down	868.4	2996.07	3169.5	4536.16	2183.34	693.66	173.02	9.06	11.54	11.56	12.12	10.85	8.52	7.06	transcription factor MYB23, putative	EIN_110360	DNA binding
EIN_116740_at	5.552	up	3.702	up	1.367	down	1.023	up	4.18	down	3.345	down	1147.05	6144.55	4067.69	803.84	1125.57	322.32	490.68	10.1	12.57	11.99	9.65	10.13	8.03	8.35	protein ASC1, putative	EIN_116740
EIN_199850_at	5.479	up	33.574	up	2.152	up	1.086	up	3.155	down	3.72	down	65.05	242.26	1572.63	95.34	47.5	14.01	12.22	5.43	7.88	10.5	6.53	5.55	3.77	3.53	cysteine protease, putative	EIN_199850	cysteine-type peptidase activity
EIN_073260_s_at	5.43	up	10.006	up	3.515	up	1.166	down	1.123	down	2.173	down	225.09	1266.87	2202.13	706.85	172.73	216.96	93.37	7.63	10.07	10.95	9.44	7.41	7.46	6.51	hypothetical protein	EIN_073260
EIN_110480_at	5.378	up	4.758	up	7.265	up	3.727	up	8.202	up	14.874	up	329.05	2059.4	1966.03	2338.04	1151.48	3019.75	4889.47	8.24	10.66	10.49	11.1	10.14	11.27	12.13	hypothetical protein, conserved	EIN_110480	DNA binding
EIN_108100_at	5.346	up	4.65	up	6.196	up	9.694	up	14.375	up	16.727	up	302.95	620.82	566.08	704.52	1071.04	1662.97	1856.89	6.79	9.2	9	9.42	10.06	10.63	10.85	hypothetical protein	EIN_108100
EIN_095140_at	5.295	up	2.89	up	1.565	up	4.518	up	14.617	up	19.312	up	716.04	1278.63	706.62	384.33	1183.14	3589.48	4520.14	7.82	10.23	9.35	8.47	10	11.69	12.09	hypothetical protein, conserved	EIN_095140	hydrolase activity
EIN_040340_at	5.208	up	6.284	up	1.162	down	4.938	up	1.267	up	1.829	down	98.32	451.73	710.79	79.63	447.98	191.53	58.86	6.44	8.82	9.09	6.22	8.74	6.78	5.56	hypothetical protein	EIN_040340
EIN_033140_at	5.174	up	3.227	up	1.406	up	1.731	up	4.308	up	6.595	up	274.43	1403.53	916.98	621.41	471.51	1238.89	1799.06	8.08	10.45	9.77	8.57	8.87	10.19	10.8	hypothetical protein	EIN_033140
EIN_161280_at	5.105	up	1.891	up	1.595	up	2.741	up	3.65	up	6.742	up	429.37	1537.36	591.63	517.03	872.15	1126.15	2036.48	8.23	10.59	9.15	8.91	9.69	10.1	10.99	calcium-dependent protein kinase, putative	EIN_161280	ATP binding, protein kinase activity, protein serine/threonine kinase activity, protein tyrosine kinase activity
EIN_103400_s_at	5.054	up	8.698	up	10.396	up	3.111	up	1.651	up	1.683	up	301.74	743.68	1272.56	1494.8	516.29	237.7	243.72	7.16	9.5	10.28	10.54	8.8	7.89	7.91	hypothetical protein	EIN_103400
EIN_065500_s_at	5.053	up	3.86	up	2.444	up	5.834	up	16.411	up	23.853	up	1388.02	1923.18	1235.35	826.8	2044.83	5774.59	7981.51	8.23	10.57	10.18	9.52	10.77	12.27	12.8	hypothetical protein	EIN_065500	hydrolase activity
EIN_230100_at	5.025	up	4.662	up	6.852	up	7.583	up	18.034	up	42.194	up	77.16	243.89	244	336.75	379.2	1127.49	2299.58	5.59	7.92	7.81	8.37	8.51	9.76	10.99	phosphatase, putative	EIN_230100	phosphatase activity
EIN_052370_at	4.986	up	2.153	up	1.315	up	1.525	down	1.052	up	1.739	up	32.88	162.21	81.27	52.93	21.56	41.17	83.07	5.02	7.34	6.13	5.42	4.41	5.09	5.82	hypothetical protein	EIN_052370
EIN_212490_at	4.896	up	8.565	up	3.775	up	4.308	up	1.484	up	1.102	down	609.43	1874.1	3300.3	1447.16	1650.28	598.37	348.03	8.58	10.87	11.68	10.5	10.69	9.15	8.44	L-asparaginase, putative	EIN_212490	asparaginase activity
EIN_213190_at	4.873	up	11.477	up	13.305	up	18.033	up	5.539	up	2.436	up	79.21	380.02	890.57	1267.07	1415.47	511.94	204.23	6.26	8.55	9.78	9.99	10.43	8.73	7.55	hypothetical protein	EIN_213190
EIN_135670_at	4.84	up	6.677	up	5.676	up	5.149	up	12.546	up	18.201	up	416.03	779.57	1072.77	913.87	819.44	2594.74	3098.57	7.3	9.58	10.04	9.81	9.67	10.95	11.49	hypothetical protein	EIN_135670
EIN_249620_at	4.826	up	3.073	up	3.785	up	9.275	up	8.471	up	16.13	up	173.7	642.8	411.07	512.86	1232.52	1124.49	2156.59	7.05	9.32	8.67	8.97	10.26	10.13	11.06	hypothetical protein	EIN_249620
EIN_035970_at	4.815	up	4.783	up	2.606	up	6.61	up	2.428	up	1.975	up	182.31	556.16	554.5	301	767.29	281.01	229.46	6.84	9.11	9.1	8.22	9.57	8.12	7.82	elongation factor, putative	EIN_035970	GTP binding, GTPase activity
EIN_107320_at	4.778	up	3.164	up	5.69	up	61.826	up	87.302	up	90.376	up	25.48	118.39	69.05	138.85	1316.2	2102.92	2067.94	4.4	6.66	6.06	6.91	10.35	10.85	10.9	A/G-specific adenine DNA glycosylase, putative	EIN_107320	catalytic activity
EIN_084390_at	4.726	up	1.107	down	2.808	down	1.613	up	2.517	down	3.02	down	639.71	3012.27	770.18	227.68	1108.83	362.45	401.86	9.3	11.54	9.15	7.81	9.99	7.97	7.71	hypothetical protein, conserved	EIN_084390
EIN_072800_at	4.704	up	7.141	up	6.199	up	3.504	up	1.161	up	2.157	up	12.32	73.03	127.69	66.68	41.8	13.7	37.71	3.39	5.62	6.22	6.02	5.2	3.6	4.5	hypothetical protein	EIN_072800
EIN_156770_at	4.672	up	12.216	up	7.267	up	2.813	up	1.019	down	1.477	down	26.74	127.15	412.16	199.68	91.37	26.96	19.03	4.73	6.96	8.34	7.59	6.22	4.7	4.17	hypothetical protein	EIN_156770
EIN_054650_at	4.658	up	8.555	up	12.062	up	21.96	up	4.39	up	1.422	up	21.53	107.85	208.23	252.01	455.84	108.25	30.32	4.36	6.58	7.46	7.96	8.82	6.5	4.87	hypothetical protein	EIN_054650
EIN_229970_at	4.64	up	5.035	up	4.428	up	5.83	up	7.824	up	11.391	up	824.52	1967.41	2074.41	1867.35	2341.26	3409.67	4916.13	8.65	10.86	10.98	10.79	11.19	11.61	12.16	mitotic checkpoint protein and poly(A)+ RNA export protein, putative	EIN_229970
EIN_053070_at	4.616	up	1.229	up	1.546	up	9.427	up	40.838	up	65.288	up	127.46	483.32	129.93	169.58	1031.76	4829.81	7174.03	6.7	8.91	7	7.33	9.94	12.06	12.73	hypothetical protein	EIN_053070
EIN_298100_at	4.562	up	7.66	up	1.893	up	1.967	down	2.493	down	1.296	down	30.1	139.13	232.78	78.2	15.96	13.6	36.11	4.89	7.08	7.82	5.81	3.91	3.57	4.51	hypothetical protein, conserved	EIN_298100
EIN_108810_at	4.544	up	3.763	up	2.267	up	1.467	down	4.201	down	5.11	down	57.09	326.69	289.27	151.48	57.86	14.89	11.37	5.75	7.93	7.66	6.93	5.19	3.68	3.39	hypothetical protein	EIN_108810
EIN_080570_at	4.537	up	12.141	up	3.655	up	1.7	up	1.769	down	3.247	down	200.64	968.95	2533.34	732.68	348.03	170.78	70.36	7.63	9.81	11.23	9.5	8.39	6.81	5.93	hypothetical protein	EIN_080570
EIN_056660_at	4.512	up	4.414	up	6.3	up	6.497	up	16.825	up	33.159	up	570.21	815.33	713.27	1052.65	1149.64	3639.27	5803.16	7.34	9.51	9.48	9.99	10.04	11.41	12.39	serine/threonine protein phosphatase 2B catalytic subunit, putative	EIN_056660	hydrolase activity
EIN_230170_at	4.51	up	4.153	up	1.766	down	14.51	up	83.918	up	161.232	up	30.07	151.23	120.32	17.47	521.41	3692.11	5246.81	4.77	6.94	6.82	3.95	8.63	11.16	12.1	hypothetical protein, conserved	EIN_230170
EIN_252990_at	4.495	up	4.294	up	3.032	up	25.429	up	9.245	up	4.555	up	197.39	370.85	353.61	248.5	2141.18	763.88	388.47	6.35	8.52	8.45	7.95	11.02	9.56	8.53	Gelsolin precursor, putative	EIN_252990	actin binding
EIN_054500_at	4.458	up	2.402	up	2.237	up	2.248	up	5.085	up	4.923	up	22.16	120.34	124.79	50.55	49.59	112.5	115.23	4.45	6.61	5.72	5.61	5.62	6.8	6.75	hypothetical protein	EIN_054500
EIN_186010_at	4.409	up	5.542	up	3.297	up	1.487	up	1.426	down	1.496	down	290.42	1246.9	1226.96	769.57	366.93	156.27	150.75	7.79	9.93	10.26	9.51	8.36	7.27	7.21	endonuclease V, putative	EIN_186010	endonuclease activity
EIN_029060_at	4.393	up	6.681	up	4.357	up	4.174	up	10.199	up	10.869	up	87.02	259.22	372.43	242.92	228.31	611.48	607.64	5.76	7.89	8.5	7.88	7.82	9.11	9.2	hypothetical protein	EIN_029060
EIN_192160_at	4.389	up	3.705	up	3.652	up	5.882	up	30.647	up	60.884	up	209.75	475.81	400.08	391.59	686.57	4981.43	7220.91	6.74	8.87	8.63	8.61	9.3	11.68	12.67	cell division cycle, putative	EIN_192160
EIN_093170_at	4.372	up	4.893	up	2.995	up	2.123	up	1.426	up	1.341	down	150.63	805.4	799.95	450.79	327.74	236.26	118.18	7.23	9.35	9.52	8.81	8.31	7.74	6.8	protein tyrosine phosphatase type IVA protein, putative	EIN_093170	phosphatase activity
EIN_103460_at	4.361	up	7.173	up	1.033	down	1.387	down	3.39	up	5.881	up	134.31	562.3	639.86	89.23	66.58	342.22	542.69	6.47	8.6	9.32	6.43	6	8.24	9.03	hypothetical protein	EIN_103460
EIN_133730_at	4.33	up	6.873	up	6.361	up	4.681	up	9.497	up	14.9	up	754.62	1158.61	1831.74	1712.98	1254.15	2947.71	4272.17	8.06	10.17	10.84	10.73	10.28	11.3	11.95	hypothetical protein	EIN_133730
EIN_221780_at	4.29	up	7.389	up	2.614	up	15.092	up	4.066	up	2.592	up	27.59	85.82	148.9	58.38	295.38	123.28	75.62	4.27	6.37	7.15	5.65	8.18	6.29	5.64	hypothetical protein	EIN_221780	cation transmembrane transporter activity
EIN_196420_at	4.277	up	9.123	up	9.73	up	8.984	up	3.825	up	1.801	up	85.91	305.69	556.21	635.8	536.74	253.48	109.42	5.9	8	9.09	9.18	9.07	7.83	6.75	hypothetical protein, conserved	EIN_196420	GTP binding, GTPase activity, protein binding
EIN_059870_at	4.272	up	4.69	up	50.247	up	131.145	up	37.467	up	12.258	up	64.74	158.33	215.83	2157.55	4562.35	1665.28	469.04	5.1	7.2	7.33	10.75	12.14	10.33	8.72	chitotriosidase-1 precursor, putative	EIN_059870	chitinase activity
EIN_014180_at	4.261	up	4.97	up	6.663	up	22.156	up	5.663	up	3.214	up	16.81	74.62	83.18	170.17	375.33	136.52	56.03	4.06	6.15	6.37	6.79	8.53	6.56	5.74	hypothetical protein	EIN_014180
EIN_094210_at	4.252	up	5.503	up	4.783	up	8.639	up	3.305	up	2.533	up	200.06	517.58	728.71	609.09	1037.67	397.51	327.05	6.91	9	9.37	9.17	10.02	8.63	8.25	DNA polymerase I, putative	EIN_094210	DNA binding, DNA-directed DNA polymerase activity
EIN_083620_at	4.236	up	3.43	up	2.987	up	6.548	up	11.08	up	20.531	up	203.3	387.88	306.65	260.67	611.07	1742.4	2110.78	6.43	8.51	8.21	8.01	9.14	9.9	10.79	DNA replication licensing factor mcm4, putative	EIN_083620	ATP binding, DNA binding, nucleoside-triphosphatase activity, nucleotide binding
EIN_148790_at	4.229	up	32.595	up	73.501	up	33.962	up	10.078	up	3.718	up	25.01	117.73	1098.41	1818.62	801.88	289.68	86.5	4.52	6.6	9.55	10.72	9.61	7.85	6.42	hypothetical protein	EIN_148790
EIN_111290_at	4.228	up	9.681	up	4.695	up	4.972	up	14.287	up	33.686	up	106.03	238.86	832.65	269.53	316.6	947.39	1890.91	5.81	7.89	9.09	8.04	8.12	9.65	10.88	hypothetical protein, conserved	EIN_111290	GTP binding
EIN_037050_at	4.187	up	6.727	up	5.667	up	3.162	up	7.234	up	12.724	up	170.01	420.55	616.42	519.87	284.67	892.62	1185.08	6.43	8.5	9.18	8.94	8.09	9.29	10.1	hypothetical protein, conserved	EIN_037050	phosphatidylinositol N-acetylglucosaminyltransferase activity
EIN_242430_at	4.176	up	3.062	up	3.147	up	6.363	up	3.867	up	2.272	up	46.72	196.36	130.82	137.33	272.84	193.08	108.25	5.41	7.47	7.02	7.06	8.08	7.36	6.59	serine/threonine protein kinase ppk15, putative	EIN_242430	ATP binding, protein kinase activity, protein serine/threonine kinase activity, protein tyrosine kinase activity
EIN_119580_s_at	4.173	up	16.194	up	2.927	up	1.051	down	1.538	down	1.547	down	16.48	69.76	270.2	58.42	16.22	11.04	12.27	3.99	6.05	8.01	5.54	3.92	3.37	3.36	hypothetical protein	EIN_119580
EIN_148440_at	4.106	up	5.744	up	3.203	up	3.227	up	1.098	down	2.049	down	45.77	172.94	227.02	126.12	130.92	35.89	19.79	5.29	7.33	7.81	6.97	6.98	5.15	4.26	hypothetical protein	EIN_148440
EIN_028900_at	4.097	up	7.133	up	2.067	up	2.099	down	3.41	down	6.517	down	1115.98	3862.81	6796.77	1942.41	511.83	273.48	143.56	9.86	11.89	12.69	10.91	8.79	8.09	7.16	hypothetical protein, conserved	EIN_028900
EIN_195480_at	4.078	up	5.065	up	1.086	up	1.046	down	3.05	up	3.481	up	43.66	174.5	218.95	46.3	42.79	135.83	148.73	5.41	7.44	7.75	5.53	5.35	7.02	7.21	hypothetical protein	EIN_195480
EIN_295490_at	4.078	up	7.504	up	1.012	up	1	down	3.722	up	4.566	up	26.12	104.52	190.74	29.94	26.37	100.44	120.7	4.66	6.69	7.57	4.68	4.66	6.56	6.85	hypothetical protein	EIN_295490
EIN_156900_at	4.055	up	1.042	up	2.705	up	1.007	down	1.804	down	5.457	down	343.05	1361.36	358.67	922.45	347.39	283.47	78	8.38	10.4	8.44	9.82	8.37	7.53	5.94	hypothetical protein	EIN_156900
EIN_148820_at	4.02	up	7.459	up	2.562	up	2.426	up	1.565	up	1.156	down	17.65	64.64	158.68	41.68	39.27	29.08	17.13	4	6.01	6.9	5.36	5.28	4.65	3.79	hypothetical protein	EIN_148820
EIN_165670_at	3.993	up	1.939	down	4.654	down	1.206	down	1.366	down	1.612	down	256.64	957.74	134.75	53.06	211.38	177.55	151.67	7.9	9.9	6.95	5.68	7.63	7.45	7.21	elongation factor 1-alpha, putative	EIN_165670	GTP binding, GTPase activity
EIN_220220_at	3.962	up	3.894	up	8.158	up	5.746	up	2.243	up	2.693	up	54.22	265.51	210.81	412.38	295.23	150.75	256.76	5.65	7.64	7.62	8.68	8.18	6.82	7.08	hypothetical protein	EIN_220220
EIN_260170_at	3.938	up	1.94	down	2.82	down	2.696	down	3.459	down	3.737	down	24.12	98.08	13.99	9.02	9.66	6.89	6.58	4.55	6.53	3.6	3.06	3.12	2.76	2.65	hypothetical protein	EIN_260170
EIN_054320_at	3.926	up	10.769	up	1.757	up	872.381	up	364.459	up	113.755	up	6.15	26.78	66.27	11.01	5557	2218.42	697.01	2.6	4.57	6.03	3.41	12.37	11.11	9.43	hypothetical protein	EIN_054320
EIN_242980_at	3.921	up	4.329	up	3.938	up	2.716	up	5.484	up	8.27	up	613.5	1153.71	1273.65	1184.14	793.53	1963.9	2543.26	8.19	10.16	10.3	10.17	9.63	10.64	11.24	serine/threonine protein phosphatase PP1 isozyme, putative	EIN_242980	hydrolase activity
EIN_112010_at	3.899	up	4.693	up	3.724	up	4.036	up	5.599	up	9.2	up	470.76	927.54	1109.37	917.72	964.32	1592.83	2311.82	7.88	9.85	10.11	9.78	9.9	10.37	11.09	F-box only protein, putative	EIN_112010
EIN_181450_at	3.863	up	12.848	up	30.873	up	45.477	up	37.508	up	32.326	up	97.19	165.61	548.93	1452.24	1849.68	1524.42	1359.23	5.34	7.29	9.03	10.29	10.85	10.57	10.36	O-acyltransferase (membrane bound) domain containing protein, putative	EIN_181450
EIN_254880_at	3.853	up	4.57	up	1.423	up	1.454	up	1.598	up	1.124	down	1065.09	3821.88	4541.95	1498.25	1465.08	1642.07	940.64	9.95	11.9	12.14	10.46	10.49	10.63	9.78	hypothetical protein	EIN_254880
EIN_137090_at	3.785	up	3.851	up	4.963	up	3.73	up	5.628	up	7.044	up	143.65	310.65	322.11	386.65	290.46	445.51	586.52	6.28	8.2	8.22	8.59	8.18	8.77	9.09	RNA-binding protein, putative	EIN_137090	nucleic acid binding
EIN_289170_at	3.761	up	8.474	up	10.469	up	43.586	up	11.075	up	3.073	up	68.56	300.7	953.13	735.11	2749.71	1307.3	273.34	5.97	7.88	9.06	9.36	11.42	9.44	7.59	hypothetical protein	EIN_289170
EIN_020520_at	3.761	up	2.995	up	1.088	up	3.28	up	7.843	up	19.448	up	187.07	589.33	534.43	176.45	549.07	1227.37	3112.42	7.27	9.18	8.85	7.39	8.99	10.24	11.55	hypothetical protein	EIN_020520
EIN_147940_at	3.754	up	6.579	up	2.364	up	1.761	down	3.066	down	3.452	down	112.76	445.41	792.54	277.2	83.67	40.04	34.6	6.77	8.68	9.49	8.01	5.96	5.16	4.99	hypothetical protein, conserved	EIN_147940
EIN_186910_at	3.748	up	8.11	up	5.637	up	41.718	up	13.804	up	9.194	up	35.73	152.61	287.56	181.98	1238.17	409.08	275.59	4.88	6.79	7.9	7.38	10.26	8.67	8.08	hypothetical protein	EIN_186910
EIN_288260_at	3.742	up	5.049	up	7.909	up	2.763	up	2.334	up	1.011	up	169.08	612.35	867.37	1293.56	519.08	520.8	177.47	7.35	9.25	9.69	10.33	8.82	8.57	7.36	hypothetical protein	EIN_288260
EIN_040310_at	3.731	up	3.199	up	2.872	up	4.433	up	9.219	up	7.304	up	204.79	385.29	323.28	292.67	446.02	963.49	739.24	6.65	8.55	8.33	8.17	8.8	9.85	9.52	hypothetical protein	EIN_040310
EIN_168240_at	3.703	up	2.103	up	4.366	up	1.893	up	1.314	up	1.543	down	296.53	1461.98	819.2	1250.15	697.29	736.03	211.5	8.11	10	9.18	10.23	9.03	8.5	7.48	hypothetical protein	EIN_168240
EIN_255770_at	3.671	up	4.496	up	2.635	up	2.214	up	7.582	up	9.458	up	364.16	1445.6	1525.28	896.63	755.7	3297.15	3658.82	8.4	10.27	10.57	9.8	9.54	11.32	11.64	protein phosphatase 1K, mitochondrial precursor, putative	EIN_255770	catalytic activity
EIN_238800_at	3.628	up	4.152	up	3.325	up	7.287	up	34.378	up	49.634	up	99.58	231.36	256.47	207.18	484.92	2932.18	3394.61	5.94	7.8	8	7.68	8.81	11.05	11.58	hypothetical protein	EIN_238800	binding
EIN_254950_at	3.619	up	2.699	up	2.768	up	3.074	up	1.177	up	1.694	down	378.74	1361.89	1027.07	1036.18	1175.87	517.84	258.47	8.54	10.4	9.97	10.01	10.16	8.78	7.78	cAMP-dependent protein kinase, alpha-catalytic subunit, putative	EIN_254950	ATP binding, protein kinase activity, protein serine/threonine kinase activity, protein tyrosine kinase activity
EIN_105780_at	3.616	up	2.489	up	2.735	up	2.801	up	7.278	up	15.207	up	122.28	196.73	128.58	149.21	143.64	375.16	807.82	5.67	7.53	6.99	7.12	7.16	8.53	9.6	serine-threonine protein kinase, putative	EIN_105780	ATP binding, protein kinase activity, protein serine/threonine kinase activity, protein tyrosine kinase activity
EIN_218580_at	3.561	up	1.726	up	1.968	up	3.472	up	1.158	up	2.232	down	338.86	1044.13	310.29	292.72	548.21	216.66	67.34	7.21	9.04	8	8.19	9.01	7.42	6.05	protein serine/threonine kinase, putative	EIN_218580	ATP binding, protein kinase activity, protein serine/threonine kinase activity, protein tyrosine kinase activity, sugar binding
EIN_181400_at	3.545	up	4.313	up	2.55	up	2.393	up	2.521	up	4.394	up	361.05	1243.91	1441.03	862.45	798.82	939.37	1531.37	8.38	10.2	10.48	9.73	9.63	9.71	10.51	hypothetical protein	EIN_181400
EIN_216880_at	3.54	up	8.757	up	3.255	up	9.387	up	1.892	up	1.186	up	6.01	21.09	51.86	19.98	55.79	13.63	7.14	2.52	4.35	5.65	4.23	5.75	3.44	2.77	hypothetical protein, conserved	EIN_216880
EIN_134290_at	3.538	up	2.789	up	1.814	up	4.168	up	13.633	up	22.696	up	59.29	183.39	149.86	106.98	256.71	824.56	1171.77	5.69	7.51	7.17	6.55	7.75	9.46	10.19	serine/threonine protein kinase ppk15, putative	EIN_134290	ATP binding, protein kinase activity, protein serine/threonine kinase activity, protein tyrosine kinase activity
EIN_004510_at	3.536	up	18.913	up	57.345	up	411.441	up	123.866	up	36.345	up	9.37	33.45	182.26	561.89	4044.89	1313.21	346.96	3.16	4.98	7.4	9	11.84	10.11	8.34	hypothetical protein	EIN_004510
EIN_133620_at	3.513	up	2.046	up	1.599	down	1.835	down	1.221	down	1.212	up	380.73	1342.06	779.58	243.98	207.7	372.39	492.73	8.57	10.38	9.6	7.89	7.7	8.28	8.85	hypothetical protein, conserved	EIN_133620
EIN_161190_at	3.497	up	4.454	up	2.249	up	1.271	up	2.74	up	1.664	up	263.96	914.18	782.97	518.92	260.61	482.73	425.22	7.44	9.24	9.59	8.61	7.78	8.89	8.17	hypothetical protein	EIN_161190
EIN_200010_at	3.474	up	6.926	up	3.432	up	4.005	up	3.288	up	2.231	up	605.25	1623.27	3238.21	1600	1902.17	1544.71	1046.37	8.86	10.66	11.65	10.64	10.86	10.58	10.02	hypothetical protein	EIN_200010	ubiquitin thiolesterase activity
EIN_153520_at	3.46	up	6.268	up	2.915	up	1.136	up	1.129	down	1.293	down	212.22	486.46	886.17	423.55	164.61	138.93	127.17	7.11	8.9	9.76	8.66	7.3	6.94	6.74	cation-transporting ATPase, putative	EIN_153520	ATP binding, magnesium ion binding, phospholipid-translocating ATPase activity
EIN_147360_at	3.449	up	2.489	up	2.292	up	3.305	up	3.854	up	6.765	up	373.61	1249.49	859.22	710.97	1011.42	1508.5	2395.59	8.25	10.04	9.57	9.45	9.98	10.2	11.01	hypothetical protein	EIN_147360
EIN_020210_at	3.438	up	2.799	up	1.563	up	6.114	up	3.321	up	2.051	up	390.58	1659.5	1208.48	571.99	2237.05	1211.2	741.41	8.49	10.27	9.98	9.13	11.1	10.22	9.53	hypothetical protein	EIN_020210
EIN_094380_at	3.433	up	4.24	up	47.26	up	11.483	up	15.028	up	12.262	up	106.08	345.32	359.94	3530.98	902.64	1085.49	914.01	6.17	7.95	8.25	11.73	9.69	10.08	9.78	hypothetical protein, conserved	EIN_094380	GTP binding
EIN_136300_at	3.431	up	3.24	up	2.687	up	2.768	up	5.248	up	12.995	up	371	725.53	658.03	534.41	562.1	1685.98	3040.11	7.63	9.41	9.33	9.06	9.1	10.02	11.33	Puff-specific protein Bx42, putative	EIN_136300	protein binding
EIN_253280_at	3.426	up	2.066	up	1.549	up	11.583	up	35.511	up	33.962	up	25.34	100.68	52.07	39.68	287.55	948.17	886.97	4.63	6.41	5.68	5.26	8.16	9.78	9.72	transcription factor MYB48, putative	EIN_253280	DNA binding
EIN_051400_at	3.425	up	6.557	up	1.016	down	1.095	up	1.141	down	1.231	down	39.74	131.64	202.45	35.51	33.73	26.64	25.05	4.9	6.67	7.61	4.87	5.03	4.71	4.6	hypothetical protein	EIN_051400
EIN_187040_at	3.406	up	4.734	up	3.854	up	22.296	up	14.101	up	13.147	up	160.91	399.06	569.22	452.13	2599.82	1914.57	1612.99	6.83	8.6	9.07	8.77	11.31	10.65	10.54	cell division protein kinase, putative	EIN_187040	ATP binding, protein kinase activity, protein serine/threonine kinase activity, protein tyrosine kinase activity
EIN_242450_at	3.403	up	2.798	up	2.905	up	6.923	up	4.721	up	4.671	up	1015.76	3042.1	2151.43	1961.36	4417.97	3210.98	3078.85	9.28	11.04	10.76	10.81	12.07	11.51	11.5	hypothetical protein	EIN_242450
EIN_157010_at	3.403	up	2.821	up	3.162	up	3.507	up	8.113	up	9.215	up	74.57	206.33	167.36	183.87	204.25	495.29	534.67	5.85	7.62	7.35	7.51	7.66	8.87	9.05	hypothetical protein	EIN_157010
EIN_081260_at	3.389	up	6.749	up	2.977	up	1.329	up	1.645	up	1.358	up	343.72	751.73	1483.65	682.01	302.64	363.44	300.24	7.77	9.53	10.52	9.34	8.18	8.49	8.21	EH domain-containing protein, putative	EIN_081260	GTP binding, GTPase activity
EIN_252840_at	3.377	up	1.969	up	1.294	up	1.032	down	6.2	up	7.308	up	510.87	1606.16	994.7	582.38	436.38	3001.81	3348.38	8.81	10.56	9.79	9.18	8.76	11.44	11.68	hypothetical protein	EIN_252840
EIN_014230_at	3.361	up	8.808	up	11.462	up	13.834	up	6.216	up	2.404	up	299.9	1167.22	1572.36	1968.23	2386.97	1386.18	444.62	7.42	9.17	10.56	10.94	11.21	10.06	8.69	RNA-binding protein, putative	EIN_014230	nucleic acid binding
EIN_147730_at	3.359	up	10.083	up	2.442	up	1.806	up	1.079	down	2.367	down	429.11	1581.42	3768.74	919.72	682.85	386.35	213.74	8.54	10.29	11.88	9.83	9.39	8.43	7.3	hypothetical protein	EIN_147730
EIN_015290_at	3.35	up	2.798	up	4.581	up	7.8	up	51.673	up	104.629	up	17.65	60.8	50.13	74.8	128.37	867.41	1685.91	4	5.75	5.49	6.2	6.97	9.69	10.71	tyrosine protein kinase, putative	EIN_015290	ATP binding, protein kinase activity, protein serine/threonine kinase activity, protein tyrosine kinase activity
EIN_017450_at	3.337	up	3.213	up	2.787	up	2.786	up	6.647	up	5.304	up	25.48	77.6	66.26	65.8	62.16	166.44	112.72	4.36	6.09	6.04	5.83	5.83	7.09	6.76	hypothetical protein	EIN_017450
EIN_222730_at	3.33	up	3.439	up	3.132	up	2.922	up	6.643	up	8.122	up	145.19	398.53	403.27	373.45	340.9	936.35	948.23	6.86	8.6	8.64	8.51	8.41	9.59	9.88	hypothetical protein	EIN_222730
EIN_242290_at	3.322	up	3.953	up	3.309	up	5.357	up	3.79	up	3.052	up	862.89	2751.48	3264.33	2879.44	4445.81	3354.21	2526.13	9.69	11.42	11.67	11.41	12.11	11.61	11.3	hypothetical protein	EIN_242290	catalytic activity
EIN_015780_at	3.302	up	2.466	up	2.308	up	5.402	up	6.376	up	6.72	up	1599.32	3875.51	2821.34	2706.51	6315.11	7289.96	8076.19	10.15	11.87	11.45	11.36	12.59	12.82	12.9	hypothetical protein	EIN_015780
EIN_303610_at	3.295	up	7.142	up	4.461	up	1.465	up	2.009	down	2.217	down	84.42	229.66	460.56	290.92	105.17	35.62	30.95	6	7.72	8.84	8.16	6.55	5	4.85	polyadenylate-binding protein, cytoplasmic and nuclear, putative	EIN_303610	nucleic acid binding
EIN_210650_at	3.279	up	8.675	up	4.722	up	1.277	up	1.035	down	1.048	up	8.69	32.16	76.82	36.57	10.74	7.75	8.42	2.92	4.64	6.04	5.16	3.28	2.87	2.99	hypothetical protein, conserved	EIN_210650
EIN_298070_at	3.26	up	5.648	up	10.229	up	59.083	up	18.482	up	7.598	up	163.66	254.32	448.32	902.94	4469.27	1477.88	563.3	6.21	7.91	8.71	9.56	12.09	10.42	9.14	hypothetical protein	EIN_298070
EIN_093910_at	3.234	up	3.122	up	1.331	up	1.487	up	7.333	up	9.11	up	215.05	370.28	368.54	159.31	171.07	893.21	1037.44	6.82	8.52	8.46	7.24	7.4	9.7	10.01	hypothetical protein	EIN_093910	binding
EIN_168100_at	3.231	up	4.446	up	5.203	up	4.37	up	6.909	up	11.83	up	650.43	1115.7	1671.99	1840.55	1494.79	2348.16	4040.35	8.4	10.09	10.55	10.78	10.52	11.18	11.96	ER lumen protein retaining receptor, putative	EIN_168100	ER retention sequence binding
EIN_147020_at	3.229	up	2.29	up	1.723	up	3.038	up	3.996	up	5.145	up	127.71	384.67	274.4	213.51	355.93	495.03	622.21	6.86	8.55	8.06	7.65	8.46	8.86	9.22	hypothetical protein	EIN_147020
EIN_053430_at	3.222	up	4.322	up	1.835	up	2.256	up	1.548	down	4.261	down	305.75	1011.59	1286.27	557.75	676.17	202.17	69.8	8.22	9.9	10.33	9.09	9.39	7.59	6.12	Magnesium transport protein corA, putative	EIN_053430	binding, metal ion transmembrane transporter activity
EIN_104830_at	3.214	up	2.362	up	3.006	up	4.289	up	13.571	up	13.628	up	109.63	503.6	287.41	367.46	459.11	1737.86	1454.57	6.74	8.42	7.98	8.32	8.84	10.5	10.51	hypothetical protein	EIN_104830
EIN_295900_at	3.18	up	1.947	up	2.055	up	1.586	up	6.47	up	14.378	up	174.9	392.14	235.7	265.63	192.06	1036.95	1755.95	6.92	8.59	7.88	7.96	7.58	9.61	10.76	tristetraproline, putative	EIN_295900	nucleic acid binding, zinc ion binding
EIN_289410_at	3.158	up	2.965	up	1.143	down	1.001	up	7.451	up	10.249	up	70.61	179.89	150.31	45.18	52.14	466.41	546.21	5.63	7.29	7.2	5.44	5.63	8.52	8.98	hypothetical protein, conserved	EIN_289410	ATP binding, protein kinase activity, protein serine/threonine kinase activity
EIN_013680_at	3.154	up	21.028	up	13.168	up	15.245	up	4.909	up	2.666	up	118.42	258.11	1727.15	1106.51	1256.66	651.64	267.31	6.34	8	10.74	10.06	10.27	8.64	7.76	hypothetical protein, conserved	EIN_013680	transporter activity
EIN_089710_at	3.152	up	11.536	up	2.258	up	1.279	down	2.031	up	3.007	up	95.01	296.56	1125.87	211.37	73.8	217.52	286.71	6.53	8.18	10.06	7.7	6.17	7.55	8.12	hypothetical protein	EIN_089710
EIN_106250_at	3.152	up	1.345	down	1.023	up	1.312	up	5.933	up	8.997	up	248.43	615.49	138.6	188.98	244.67	1181.82	1662.56	7.51	9.16	7.08	7.54	7.9	10.08	10.68	cyclins, putative	EIN_106250
EIN_295860_at	3.15	up	3.06	up	2.336	up	1.893	up	4.008	up	7.091	up	864.27	2589.64	2591.46	2151.72	1571.25	3712.38	6079.92	9.68	11.34	11.3	10.91	10.6	11.68	12.51	hypothetical protein	EIN_295860
EIN_277810_at	3.116	up	1.454	up	1.457	up	1.416	up	3.325	up	8.708	up	436.18	1415.72	637.51	640.41	623.98	2573.78	4812.01	8.76	10.4	9.3	9.31	9.27	10.5	11.89	serine/threonine protein kinase PRKX, putative	EIN_277810	ATP binding, protein kinase activity, protein serine/threonine kinase activity, protein tyrosine kinase activity
EIN_095080_at	3.1	up	2.197	up	9.383	up	58.477	up	24.244	up	29.342	up	71.55	154.88	111.35	519.33	2948.99	1206.61	1577.07	5.63	7.26	6.76	8.86	11.5	10.23	10.5	protein white, putative	EIN_095080	ATP binding, ATPase activity, nucleoside-triphosphatase activity, nucleotide binding
EIN_111190_at	3.099	up	4.775	up	7.44	up	2.934	up	1.429	down	1.865	down	74.6	191.55	315.45	448.89	234.62	53.26	32.65	5.89	7.52	8.14	8.78	7.44	5.37	4.99	hypothetical protein	EIN_111190
EIN_014630_at	3.076	up	5.972	up	2.284	up	1.025	up	1.376	down	2.927	down	603.64	1743.37	3374.67	1296.18	590.31	420.79	207.76	9.14	10.76	11.72	10.33	9.18	8.68	7.59	hypothetical protein	EIN_014630
EIN_219720_at	3.063	up	1.094	up	1.458	down	2.609	up	14.381	up	12.669	up	32.82	86	35.99	19.94	91.96	414.8	359.61	4.8	6.42	4.93	4.26	6.19	8.65	8.47	hypothetical protein	EIN_219720
EIN_025120_at	3.061	up	8.195	up	8.702	up	5.427	up	5.785	up	4.834	up	70.12	194.75	523.83	586.47	429.01	343.77	286.31	5.89	7.5	8.92	9.01	8.33	8.42	8.16	hypothetical protein	EIN_025120
EIN_148470_at	3.053	up	4.995	up	1.296	up	1.925	up	4.139	up	2.611	up	9.55	36.87	43.53	13.07	17.67	36.28	25.82	3.12	4.73	5.44	3.49	4.06	5.17	4.5	hypothetical protein	EIN_148470
EIN_016550_at	3.051	up	1.811	up	1.81	up	11.074	up	22.171	up	19.812	up	14.63	40.94	23.95	28.69	173.41	292.32	275.91	3.72	5.33	4.57	4.57	7.19	8.19	8.02	hypothetical protein	EIN_016550	DNA binding
EIN_184820_at	3.035	up	2.427	up	2.21	up	2.515	up	6.458	up	8.589	up	231.24	596.71	471.78	430.51	489.03	1447.62	1661.24	7.59	9.2	8.87	8.74	8.92	10.28	10.7	serine/threonine protein kinase PAK, putative	EIN_184820	ATP binding, protein kinase activity, protein serine/threonine kinase activity, protein tyrosine kinase activity
EIN_224610_at	3.033	up	2.581	up	1.988	up	21.045	up	21.327	up	19.55	up	113.83	302.74	259.34	198.17	2379.57	2461.82	1962.03	6.63	8.23	8	7.62	11.03	11.05	10.92	serine/threonine protein kinase, putative	EIN_224610	ATP binding, protein kinase activity, protein serine/threonine kinase activity, protein tyrosine kinase activity
EIN_281430_at	3.032	up	4.096	up	7.137	up	8.64	up	26.65	up	33.535	up	95.28	294.59	469.19	632.88	716.41	2218.77	2796.11	6.37	7.97	8.41	9.21	9.48	11.11	11.44	hypothetical protein	EIN_281430
EIN_270920_at	2.762	up	73.816	up	21.523	up	5.828	up	1.834	up	1.056	up	17.87	56.08	1584.4	416.74	111.22	51.84	23.34	4.14	5.61	10.35	8.57	6.69	5.02	4.22	hypothetical protein	EIN_270920
EIN_200310_at	2.555	up	43.985	up	3.581	up	7.667	up	15.912	up	11.051	up	9.13	28.3	341.03	29.34	66.57	149.73	92.1	2.94	4.29	8.39	4.78	5.87	6.93	6.4	hypothetical protein	EIN_200310
EIN_165330_at	1.304	down	41.368	up	5.639	up	1.343	up	1.31	down	1.73	down	18.27	17.29	726.04	134.63	24.14	14.53	10.67	4.12	3.74	9.49	6.62	4.55	3.73	3.33	capsular polysaccharide phosphotransferase, putative	EIN_165330
EIN_229430_at	2.358	up	27.191	up	3.098	up	304.238	up	74.222	up	27.697	up	16.46	27.54	334.71	38.51	3664.12	871.03	349.54	3.54	4.78	8.3	5.17	11.79	9.75	8.33	hypothetical protein	EIN_229430
EIN_137570_at	2.238	up	26.182	up	235.245	up	387.241	up	235.221	up	89.358	up	14.85	34.37	357.1	3330.19	5411.19	3821.34	1267.54	3.77	4.93	8.48	11.65	12.36	11.65	10.25	hypothetical protein	EIN_137570	chitin binding
EIN_148130_at	1.988	up	22.567	up	2.286	up	1.748	up	1.34	up	1.2	up	18.87	39.91	531.46	49.48	33.88	25.22	23.85	4.22	5.21	8.72	5.41	5.02	4.64	4.48	hypothetical protein	EIN_148130
EIN_160910_at	2.47	up	22.227	up	25.086	up	48.701	up	12.51	up	4.992	up	93.98	121.49	1005.67	1147.62	2339.91	558.23	225.93	5.47	6.77	9.94	10.12	11.07	9.11	7.79	pyruvate-flavodoxin oxidoreductase, putative	EIN_160910	catalytic activity, electron carrier activity, iron ion binding, iron-sulfur cluster binding, oxidoreductase activity, thiamin pyrophosphate binding
EIN_239990_at	1.571	up	19.051	up	135.878	up	215.377	up	66.786	up	21.672	up	20.03	31.9	422.32	3031.9	4280.03	1993.81	473.74	4.31	4.96	8.56	11.39	12.06	10.37	8.74	hypothetical protein	EIN_239990
EIN_298320_at	1.162	down	18.896	up	3.739	up	12.72	up	124.206	up	157.392	up	10.83	9.07	385.27	44.01	213.58	1897.65	1929.75	3.35	3.13	7.59	5.25	7.02	10.31	10.65	hypothetical protein	EIN_298320
EIN_036960_at	1.11	down	13.772	up	7.361	up	230.958	up	181.727	up	78.431	up	20.26	23.27	283.43	145.96	4440.95	3474.62	1509.36	4.25	4.1	8.04	7.13	12.11	11.76	10.55	hypothetical protein	EIN_036960
EIN_185930_at	1.016	up	13.067	up	2.4	up	1.556	up	15.891	up	35.218	up	84.5	122.03	1104.95	203.26	133.43	1704.81	3100.41	6.39	6.42	10.1	7.66	7.03	10.38	11.53	hypothetical protein	EIN_185930
EIN_146870_at	2.762	up	12.942	up	55.547	up	231.261	up	108.654	up	41.374	up	25.64	91.1	321.2	1413.07	5786.37	3296.16	1193.76	4.56	6.03	8.26	10.36	12.42	11.33	9.93	aspartate aminotransferase, putative	EIN_146870	1-aminocyclopropane-1-carboxylate synthase activity, pyridoxal phosphate binding
EIN_288140_at	1.83	up	12.801	up	1.955	up	2.107	down	1.355	down	1.991	down	20.6	36.01	291.26	38.99	9.7	14.44	10.55	4.26	5.13	7.93	5.22	3.18	3.82	3.26	hypothetical protein	EIN_288140
EIN_110960_at	1.912	up	12.28	up	5.98	up	29.697	up	51.867	up	42.158	up	8.66	17.66	139.29	50.1	279.19	951.15	661.49	3.01	3.94	6.63	5.59	7.9	8.7	8.41	hypothetical protein	EIN_110960
EIN_295140_at	1.244	up	11.973	up	4.469	up	1.938	up	1.037	down	1.57	down	161.13	194.94	1832.57	697.89	296.47	172.55	112.04	7.25	7.56	10.83	9.41	8.2	7.19	6.6	thermostable beta-glucosidase B, putative	EIN_295140
EIN_160470_at	2.729	up	11.541	up	1.216	up	1.123	down	1.123	down	1.003	down	5.68	20.04	67.06	7.27	5	5	5.76	2.49	3.94	6.02	2.77	2.32	2.32	2.48
EIN_040930_at	2.319	up	11.333	up	45.671	up	216.927	up	67.929	up	27.059	up	19.54	43.76	204.83	941.83	4073.07	2043.12	627.93	4.17	5.38	7.67	9.68	11.93	10.26	8.93	chitin synthase, putative	EIN_040930
EIN_139780_at	1.142	down	11.281	up	79.918	up	112.688	up	17.715	up	4.846	up	7.78	5.76	151.92	866.11	795.88	271.71	36.49	2.71	2.51	6.2	9.03	9.52	6.85	4.98	hypothetical protein	EIN_139780
EIN_110970_at	2.881	up	10.87	up	5.671	up	29.098	up	36.283	up	32.057	up	20.83	51.93	237.21	96.13	534.08	1254.01	898.83	4.07	5.6	7.52	6.58	8.94	9.26	9.08	hypothetical protein	EIN_110970
EIN_099300_at	2.151	up	10.659	up	12.329	up	7.307	up	16.634	up	13.069	up	17.09	55.52	152.38	176.29	128.85	256.89	205.27	3.83	4.93	7.24	7.45	6.7	7.88	7.54	hypothetical protein	EIN_099300
EIN_170930_at	1.09	down	10.296	up	20.622	up	8.666	up	1.361	up	1.771	down	47.49	32.23	348.89	709.45	319.55	80.55	19.09	5.05	4.92	8.41	9.41	8.16	5.49	4.22	hypothetical protein	EIN_170930
EIN_243130_at	2.72	up	10.128	up	2.061	up	105.171	up	48.506	up	22.377	up	44.45	127.47	447.27	112.52	4862.95	2345.95	1019.55	5.4	6.85	8.74	6.45	12.12	11	9.89	hypothetical protein	EIN_243130
EIN_255760_at	1.752	up	9.971	up	1	up	3.101	up	11.162	up	11.621	up	16.66	29.99	162.27	18.28	61.78	195.27	189.91	4.02	4.83	7.34	4.02	5.65	7.5	7.56	alpha-amylase, putative	EIN_255760	catalytic activity, cation binding
EIN_203330_at	1.677	up	9.764	up	22.943	up	71.959	up	29.454	up	11.684	up	43.19	73.59	411.69	1061.56	3141.38	1887.45	554.73	5.39	6.13	8.68	9.91	11.56	10.27	8.93	hypothetical protein	EIN_203330
EIN_059100_at	1.436	up	9.548	up	2.774	up	85.083	up	20.012	up	40.014	up	14.82	20	167.72	39.77	1279.13	278.63	558.33	3.78	4.31	7.04	5.26	10.19	8.11	9.11	hypothetical protein	EIN_059100
EIN_243200_at	2.696	up	9.005	up	10.548	up	4.731	up	4.093	up	1.629	up	51.74	117.36	506.86	524.44	250.83	180.04	70.83	5.44	6.87	8.61	8.84	7.68	7.47	6.14	hypothetical protein	EIN_243200
EIN_094420_at	1.306	up	8.936	up	4.747	up	9.74	up	5.525	up	3.178	up	118.43	159.91	1065.85	551.99	1159	936.59	403.02	6.86	7.24	10.02	9.11	10.14	9.33	8.53	hypothetical protein, conserved	EIN_094420
EIN_243600_at	1.157	up	8.651	up	9.634	up	4.109	up	1.536	up	1.535	down	23.99	24.15	220.44	186.47	80.06	38.01	13.87	4.25	4.46	7.36	7.52	6.29	4.87	3.63	hypothetical protein	EIN_243600	GTPase activator activity
EIN_038660_at	1.955	up	8.617	up	8.245	up	22.843	up	6.869	up	2.322	up	28.35	54.52	335.38	310.87	640.88	373.31	83.06	4.77	5.74	7.88	7.81	9.28	7.55	5.99	hypothetical protein	EIN_038660
EIN_113370_at	2.547	up	8.388	up	108.325	up	184.551	up	48.585	up	17.413	up	14.34	42.89	130.63	1900.91	2496.58	924.17	245.54	3.74	5.08	6.8	10.49	11.26	9.34	7.86	hypothetical protein	EIN_113370
EIN_068160_at	2.182	up	8.386	up	1.236	down	4.93	down	4.314	down	7	down	114.83	359.74	1007.2	225.69	23.88	27.05	18.29	6.83	7.96	9.9	6.53	4.53	4.72	4.03	hypothetical protein	EIN_068160
EIN_313840_at	1.174	down	8.134	up	1.02	down	1.122	down	1.174	down	1.174	down	6.17	5	47.94	5.85	5.25	5	5	2.55	2.32	5.58	2.53	2.39	2.32	2.32	hypothetical protein, conserved	EIN_313840
EIN_082960_at	1.007	up	8.132	up	15.314	up	2.218	up	1.521	up	1.702	up	24.73	20	175.33	365.39	48.38	29.8	34.51	4.29	4.3	7.31	8.23	5.44	4.9	5.06	hypothetical protein	EIN_082960
EIN_016330_at	2.76	up	7.988	up	1.645	up	1.763	up	1.306	down	1.74	down	61.55	188.91	484.81	97.6	108.56	47.33	34.09	5.88	7.35	8.88	6.6	6.7	5.5	5.09	hypothetical protein, conserved	EIN_016330
EIN_296810_at	2.023	up	7.897	up	20.678	up	5.061	up	14.892	up	32.448	up	59.41	113.56	436.34	1199.67	283.4	1339.48	1959.4	5.76	6.78	8.74	10.13	8.1	9.66	10.78	hypothetical protein	EIN_296810
EIN_281610_at	1.44	up	7.741	up	5.31	up	4.782	up	11.398	up	10.047	up	18.64	33.31	237	124.15	88.46	248.06	195.37	4.16	4.68	7.11	6.56	6.41	7.67	7.48	hypothetical protein	EIN_281610
EIN_099340_at	2.747	up	7.714	up	19.075	up	48.142	up	11.452	up	2.762	up	25.56	88.33	248.41	762.42	1195.02	335.03	76.37	4.63	6.09	7.58	8.88	10.22	8.15	6.1	hypothetical protein, conserved	EIN_099340
EIN_088480_at	1.393	up	7.71	up	5.982	up	4.467	up	1.057	down	1.488	up	5.87	8.25	47.08	35.48	26.03	5.51	9.16	2.53	3.01	5.47	5.11	4.69	2.45	3.1	hypothetical protein	EIN_088480
EIN_106350_at	1.612	up	7.604	up	6.267	up	2.877	up	6.247	up	21.047	up	34.24	46.78	277.2	183.99	86.79	187.61	629.24	4.84	5.53	7.76	7.48	6.36	7.48	9.23	hypothetical protein	EIN_106350
EIN_020190_at	2.676	up	7.298	up	4.804	up	193.817	up	126.124	up	76.569	up	37.04	72.5	219.96	130.77	5284.08	3349.1	2045.92	4.73	6.15	7.59	6.99	12.33	11.71	10.99	hypothetical protein	EIN_020190	binding, catalytic activity
EIN_038670_at	1.694	up	7.276	up	4.503	up	372.019	up	316.658	up	265.091	up	12.14	19.05	103.39	55.17	4345.72	3769.97	3662.83	3.49	4.25	6.35	5.66	12.03	11.8	11.54	eukaryotic translation initiation factor 4E type, putative	EIN_038670	RNA binding, translation initiation factor activity
EIN_235690_at	2	up	7.275	up	3.492	up	2.141	up	1.188	down	1.607	down	255.54	437.46	1604.33	776.66	454.74	229.37	157.28	7.72	8.72	10.59	9.53	8.82	7.47	7.04	hypothetical protein	EIN_235690
EIN_277560_at	1.311	up	7.228	up	3.279	up	10.395	up	8.814	up	6.779	up	42.02	54.45	298.32	138.25	444.37	410.9	280.15	5.36	5.76	8.22	7.08	8.74	8.5	8.13	hypothetical protein	EIN_277560
EIN_220510_at	1.353	up	7.2	up	2.348	up	2.667	down	4.364	down	3.331	down	103.81	125.92	662.88	221.36	34.52	20.98	27.33	6.46	6.9	9.31	7.69	5.05	4.34	4.73	hypothetical protein	EIN_220510
EIN_012720_at	1.109	up	7.194	up	1.784	down	9.711	down	18.013	down	9.361	down	190.87	270.36	1314.92	104.88	33.74	11.65	20.78	7.46	7.6	10.3	6.62	4.18	3.28	4.23	hypothetical protein	EIN_012720
EIN_219010_at	1.51	up	7.171	up	1.476	up	1.319	up	4.64	up	5.079	up	119.72	177.03	743.23	152.75	137.85	640.09	604.44	6.69	7.29	9.53	7.25	7.09	8.91	9.04	NAD-dependent deacetylase sirtuin-2, putative	EIN_219010	NAD binding, zinc ion binding
EIN_058910_at	2.809	up	7.17	up	8.337	up	20.729	up	8.794	up	4.081	up	241.96	358.76	915.88	1017.32	2619.8	1064.17	494.07	6.91	8.4	9.75	9.97	11.28	10.04	8.94	pyruvate-flavodoxin oxidoreductase, putative	EIN_058910	catalytic activity, electron carrier activity, iron ion binding, iron-sulfur cluster binding, oxidoreductase activity, thiamin pyrophosphate binding
EIN_243310_at	1.897	up	7.17	up	90.14	up	615.198	up	213.744	up	51.887	up	8.7	16.09	68.92	731.06	5355.48	2515.34	488.61	3	3.92	5.84	9.49	12.26	10.74	8.7	hypothetical protein	EIN_243310
EIN_073210_s_at	2.556	up	7.019	up	2.204	up	2.953	down	4.812	down	4.69	down	46.01	113.86	312.51	115.3	15.48	9.16	10.6	5.45	6.8	8.26	6.59	3.88	3.18	3.22	hypothetical protein, conserved	EIN_073210	GTP binding
EIN_202740_at	1.264	up	6.953	up	84.723	up	178.912	up	124.799	up	57.217	up	33.48	41.57	366.32	3352.23	5993.17	4960.21	2055.7	5.03	5.37	7.83	11.44	12.52	12	10.87	hypothetical protein	EIN_202740
EIN_265750_at	1.313	up	6.935	up	1.076	up	2.439	down	1.919	down	1.21	down	20.01	33.76	142.21	21.47	8.83	10.32	16.43	4.29	4.69	7.09	4.4	3.01	3.35	4.02	hypothetical protein	EIN_265750
EIN_033910_at	1.737	up	6.929	up	54.774	up	119.642	up	22.066	up	5.494	up	7.93	13.39	81.74	554.64	930.29	217.82	43.39	2.92	3.72	5.71	8.7	9.82	7.38	5.38	hypothetical protein	EIN_033910
EIN_161110_at	1.047	up	6.758	up	1.734	up	2.831	up	2.866	up	1.415	up	5.06	5.34	34.92	9.13	14.81	24.97	7.98	2.34	2.41	5.1	3.13	3.84	3.86	2.84	hypothetical protein	EIN_161110	guanyl-nucleotide exchange factor activity
EIN_289150_at	2.112	up	6.741	up	7.933	up	154.697	up	30.985	up	16.352	up	22.09	53.36	128.82	135.62	2639.92	543.21	280.16	4.05	5.13	6.8	7.04	11.32	9	8.08	serine palmitoyltransferase, putative	EIN_289150	pyridoxal phosphate binding
EIN_054020_at	1.328	up	6.676	up	3.371	up	1.064	down	3.124	down	2.202	down	96.56	130.31	642.41	344.38	93.58	33.45	46.54	6.59	6.99	9.32	8.34	6.5	4.94	5.45	WD repeat-containing protein, putative	EIN_054020
EIN_181350_at	2.636	up	6.658	up	2.64	up	1.018	up	2.309	down	2.683	down	532.86	1482.02	3422.22	1333.1	551.54	273.94	218.56	8.97	10.37	11.71	10.37	9	7.76	7.55	NADPH nitroreductase, putative	EIN_181350	oxidoreductase activity
EIN_310090_at	1.852	up	6.517	up	5.164	up	82.772	up	54.077	up	29.753	up	24.03	30.84	117.72	89.72	1385.08	898.38	504.31	4.05	4.93	6.75	6.41	10.42	9.8	8.94	hypothetical protein	EIN_310090
EIN_154170_at	2.805	up	6.497	up	1.008	up	3.612	down	3.009	down	2.57	down	25.02	82.67	150.68	32.13	6.47	7.72	9.89	4.49	5.98	7.19	4.5	2.64	2.9	3.13	hypothetical protein	EIN_154170
EIN_103380_at	2.436	up	6.357	up	2.273	up	2.15	up	1.587	down	4.542	down	465.34	1078.29	2870.1	1022.53	958.31	341.24	106.01	8.79	10.07	11.46	9.97	9.89	8.12	6.6	guanyl-nucleotide exchange factor, putative	EIN_103380	ARF guanyl-nucleotide exchange factor activity, binding
EIN_151670_s_at	1.038	down	6.292	up	118.041	up	385.706	up	105.229	up	24.707	up	14.17	12.34	89.06	1548.93	4955.06	1539.66	299.83	3.58	3.53	6.24	10.47	12.18	10.3	8.21	hypothetical protein	EIN_151670
EIN_014990_at	1.285	up	6.262	up	3.09	up	3.797	up	1.842	up	1.538	up	16.85	25.95	101.45	49.66	62.9	30.36	24.74	3.97	4.33	6.62	5.6	5.9	4.85	4.59	serine-threonine protein kinase, putative	EIN_014990	ATP binding, protein kinase activity, protein serine/threonine kinase activity, protein tyrosine kinase activity
EIN_012730_at	2.362	up	6.22	up	3.608	up	1.405	up	2.216	down	3.323	down	264.36	557.99	1521.96	978.12	409.07	128.91	71.73	7.85	9.09	10.49	9.7	8.34	6.7	6.12	hypothetical protein	EIN_012730	nucleic acid binding, zinc ion binding
EIN_161240_at	2.473	up	6.126	up	1.148	up	1.128	down	1.283	down	1.199	down	141.5	365.93	875.19	201.57	131	115.96	131.5	7.14	8.44	9.75	7.34	6.96	6.78	6.87	sodium/hydrogen exchanger, putative	EIN_161240	sodium:hydrogen antiporter activity, solute:hydrogen antiporter activity
EIN_243140_at	1.138	down	6.03	up	3.97	up	7.397	up	3.468	up	1.044	down	194.82	173.62	1364.35	769.24	1539.96	1689.93	286.33	7.59	7.4	10.18	9.57	10.47	9.38	7.52	hypothetical protein, conserved	EIN_243140	metal ion binding, oxidoreductase activity, transition metal ion binding
EIN_133290_at	1.576	up	5.991	up	2.128	up	1.282	up	6.291	up	7.773	up	406.26	443.27	1557.04	781.87	380.14	1993.92	2200.01	8.02	8.68	10.6	9.11	8.38	10.67	10.98	serine/threonine protein kinase, putative	EIN_133290	ATP binding, protein kinase activity, protein serine/threonine kinase activity
EIN_004480_at	2.554	up	5.877	up	2.311	up	2.526	up	9.215	up	12.7	up	110.4	240.34	379.04	182.74	157.29	638.4	797.4	5.95	7.31	8.51	7.16	7.29	9.16	9.62	hypothetical protein, conserved	EIN_004480
EIN_268220_at	2.302	up	5.77	up	3.553	up	2.195	down	9.332	down	14.449	down	397.5	1150.31	2383.41	1376.01	285.77	63.91	34.73	8.56	9.76	11.09	10.39	7.42	5.33	4.7	hypothetical protein	EIN_268220
EIN_026930_at	1.02	down	5.767	up	16.739	up	48.962	up	23.142	up	8.176	up	10.9	9.25	110.44	155.86	504.74	383.47	100.84	3.19	3.17	5.72	7.26	8.81	7.73	6.23	hypothetical protein	EIN_026930
EIN_060920_at	2.223	up	5.687	up	15.445	up	5.56	up	1.763	up	1.225	down	52.17	120.7	324.97	810.52	302.66	99.34	42.31	5.68	6.83	8.19	9.63	8.15	6.5	5.39	hypothetical protein	EIN_060920
EIN_057980_at	1.804	up	5.672	up	4.532	up	7.539	up	5.579	up	1.679	up	22.71	34.33	100.87	83.9	121.2	126.13	50.17	3.98	4.83	6.48	6.16	6.89	6.46	4.73	hypothetical protein	EIN_057980
EIN_222130_at	2.894	up	5.642	up	1.431	up	1.659	up	3.081	up	3.848	up	46.31	120.18	234.32	63.07	69.09	128.01	159.79	5.37	6.91	7.87	5.89	6.1	7	7.32	magnesium and cobalt transport protein, putative	EIN_222130	metal ion transmembrane transporter activity
EIN_168310_at	1.043	up	5.553	up	41.819	up	59.196	up	36.252	up	16.143	up	106.76	116.35	663.78	4409.99	6694.44	4472.13	1755.27	6.72	6.78	9.19	12.1	12.6	11.9	10.73	glutamine synthetase, putative	EIN_168310	glutamate-ammonia ligase activity
EIN_157080_at	2.317	up	5.475	up	1.513	up	2.251	up	2.465	up	1.208	up	34.42	85.83	215.43	52.24	77.03	151.13	76.99	5.08	6.29	7.53	5.68	6.25	6.38	5.35	hypothetical protein	EIN_157080	binding
EIN_094090_at	1.644	up	5.461	up	1.806	up	1.304	down	1.33	down	1.204	down	186.13	294.67	1010.21	322.84	138	133.83	148.77	7.47	8.19	9.92	8.33	7.09	7.06	7.21	hypothetical protein	EIN_094090
EIN_211750_at	2.726	up	5.424	up	11.066	up	12.013	up	3.781	up	1.817	up	6.18	21.13	37.62	80.86	76.43	29.88	10.99	2.58	4.02	5.02	6.04	6.16	4.49	3.44	hypothetical protein	EIN_211750
EIN_052330_at	1.141	up	5.193	up	5.14	up	23.871	up	8.79	up	3.532	up	143.99	177.1	734.07	790.74	3414.23	1757.08	505.92	7.14	7.33	9.52	9.5	11.72	10.27	8.96	hypothetical protein	EIN_052330
EIN_281320_at	2.159	up	5.184	up	3.828	up	2.646	up	1.359	up	1.493	down	823.13	1379.98	3391.6	2600.87	1696	1023.61	434.96	9.32	10.43	11.69	11.25	10.72	9.76	8.74	hypothetical protein	EIN_281320
EIN_137220_at	1.506	up	5.138	up	1.577	up	1.296	down	2.453	down	2.123	down	119.32	178.21	606.95	191.04	97.32	50.6	56.68	6.88	7.47	9.24	7.53	6.5	5.58	5.79	hypothetical protein	EIN_137220
EIN_160520_at	1.087	down	5.118	up	1.614	up	3.506	down	3.831	down	2.993	down	81.87	87.45	403.96	125.58	27.69	21.1	29.56	6.25	6.13	8.61	6.95	4.45	4.32	4.67	hypothetical protein	EIN_160520
EIN_311760_at	2.068	up	5.113	up	3.055	up	3.667	up	5.143	up	4.22	up	259.49	574	1294.97	895.78	935.95	1438.05	1080.14	7.96	9.01	10.31	9.57	9.83	10.32	10.04	chaperone protein DNAJ, putative	EIN_311760	heat shock protein binding, unfolded protein binding
EIN_241530_at	1.092	up	5.094	up	63.794	up	104.034	up	82.394	up	35.789	up	58.02	61.78	393.3	3825.09	5992.71	5236.36	2160.89	5.8	5.93	8.15	11.8	12.5	12.16	10.96	hypothetical protein	EIN_241530
EIN_039070_at	1.227	down	5.043	up	3.368	up	17.691	up	3.457	up	1.024	up	120.35	97.59	597.62	427.09	2136.46	534.1	124.63	6.88	6.58	9.21	8.63	11.02	8.67	6.91	rab11, putative	EIN_039070	GTP binding
EIN_255940_at	1.657	up	5.041	up	3.466	up	4.102	up	4.584	up	7.123	up	529.18	643.09	1848.47	1269.97	1516.45	1875.57	3058.1	8.51	9.24	10.85	10.31	10.55	10.71	11.35	WD repeat domain phosphoinositide-interacting protein, putative	EIN_255940
EIN_249340_at	2.714	up	5.027	up	4.313	up	47.118	up	16.473	up	8.659	up	115.75	269.21	495.8	425.22	4792.29	1808.38	919.68	6.61	8.05	8.94	8.72	12.17	10.65	9.73	meiotic recombination protein dmc1, putative	EIN_249340	ATP binding, DNA binding, DNA-dependent ATPase activity, nucleoside-triphosphatase activity, nucleotide binding, protein binding
EIN_162140_at	1.869	down	5.012	up	9.409	up	7.269	up	1.52	up	1.759	down	122.1	63.06	984.43	1273.85	1038.46	388.61	90.01	6.84	5.94	9.16	10.07	9.7	7.44	6.02	hypothetical protein	EIN_162140	guanyl-nucleotide exchange factor activity
EIN_108820_at	1.556	up	4.983	up	1.147	down	1.457	down	1.488	down	1.061	down	7.52	13.27	37.38	6.53	5.11	5	7.66	2.9	3.53	5.21	2.7	2.35	2.32	2.81	hypothetical protein	EIN_108820
EIN_241290_at	1.931	up	4.962	up	6.523	up	34.09	up	11.96	up	5.675	up	71.95	138.15	416.25	520.3	2367.53	1098.08	395.01	6.11	7.06	8.42	8.81	11.2	9.69	8.61	hypothetical protein, conserved	EIN_241290	GTP binding
EIN_242150_at	1.608	up	4.946	up	12.348	up	2.057	up	1.063	down	1.019	up	6.61	13.56	32.28	80.84	13.4	6.34	6.7	2.69	3.38	5	6.32	3.74	2.61	2.72	hypothetical protein	EIN_242150
EIN_092280_at	1.899	up	4.881	up	3.288	up	4.363	up	28.654	up	63.365	up	36.02	47.02	109.64	96.3	138.4	1364.24	1583.18	4.43	5.35	6.72	6.15	6.55	9.27	10.42	hypothetical protein	EIN_092280
EIN_111600_at	2.659	up	4.88	up	4.698	up	2.15	up	1.683	up	1.347	up	284.33	644.69	1176.65	1161.15	519.38	406.36	324.91	7.91	9.32	10.2	10.14	9.01	8.66	8.34	hypothetical protein, conserved	EIN_111600	ATP binding, protein kinase activity, protein serine/threonine kinase activity, protein tyrosine kinase activity
EIN_288360_at	1.339	up	4.802	up	6.284	up	12.026	up	9.381	up	10.114	up	35.9	48.78	171.97	227.91	438.83	343.28	370.05	5.15	5.58	7.42	7.81	8.74	8.38	8.49	hypothetical protein, conserved	EIN_288360	DNA binding, catalytic activity, nuclease activity
EIN_238750_at	2.92	up	4.79	up	2.493	up	1.651	up	3.906	up	5.926	up	310.28	914.49	1360.03	706.69	465.49	2013.87	2266.05	8.13	9.68	10.39	9.45	8.86	10.1	10.7	hypothetical protein, conserved	EIN_238750	GTP binding, GTPase activity, protein binding
EIN_160530_at	1.223	up	4.756	up	1.488	up	3.193	up	1.387	up	1.247	down	26.66	52.49	116.47	39.3	74.53	67.35	24.53	4.5	4.79	6.75	5.07	6.17	4.97	4.18	hypothetical protein	EIN_160530
EIN_060230_at	2.266	up	4.745	up	2.637	up	1.195	down	1.993	up	2.744	up	509.48	1105.76	2283.51	1363.44	397.2	1031.07	1286.68	8.86	10.05	11.11	10.26	8.61	9.86	10.32	hypothetical protein	EIN_060230
EIN_223970_at	2.867	up	4.741	up	4.41	up	3.141	up	2.258	up	1.716	up	243.89	693.78	1093.41	1059.54	739.07	520.57	394.47	7.84	9.36	10.09	9.98	9.49	9.02	8.62	hypothetical protein	EIN_223970
EIN_277920_at	1.705	up	4.739	up	20.812	up	7.816	up	5.535	up	2.857	up	11.55	23.29	58.02	248.24	100.59	68.34	35.15	3.52	4.29	5.76	7.9	6.49	5.99	5.03	hypothetical protein	EIN_277920
EIN_147400_at	2.491	up	4.73	up	4.714	up	4.694	up	1.444	up	1.444	down	394.97	1607.59	2191.01	2323.89	1831.99	743.07	276.92	8.58	9.9	10.82	10.82	10.81	9.11	8.05	hypothetical protein, conserved	EIN_147400
EIN_058370_at	1.779	up	4.7	up	4.833	up	3.803	up	7.175	up	8.816	up	159.65	252.54	642.88	657.77	586.69	1136.47	1181.05	7.02	7.85	9.25	9.29	8.95	9.86	10.16	hypothetical protein	EIN_058370	binding
EIN_230330_at	1.469	up	4.69	up	2.486	up	195.802	up	359.095	up	374.56	up	31.18	33.61	110.76	58.22	4829.01	8229.21	9080.41	4.5	5.06	6.73	5.82	12.12	12.99	13.05	hypothetical protein	EIN_230330
EIN_252880_at	2.628	up	4.61	up	1.589	up	1.701	down	2.556	down	2.798	down	342.87	1018.87	1674.32	545.63	217.68	135.24	143.12	8.4	9.8	10.61	9.07	7.64	7.05	6.92	hypothetical protein, conserved	EIN_252880
EIN_052120_at	1.266	up	4.593	up	8.273	up	20.606	up	4.957	up	1.711	up	94.02	114.99	476.01	830.58	1693.22	517.25	143.09	6.36	6.7	8.56	9.41	10.72	8.67	7.13	hypothetical protein, conserved	EIN_052120	protein kinase regulator activity
EIN_230220_at	2.83	up	4.583	up	9.799	up	13.484	up	4.067	up	1.83	up	51.78	109.01	183.88	376.71	522.07	162.57	71.64	5.22	6.72	7.42	8.52	8.98	7.25	6.09	hypothetical protein	EIN_230220
EIN_312280_at	1.953	up	4.484	up	4.304	up	17.703	up	39.261	up	42.538	up	7.88	15.54	34.77	31.46	128.71	293.78	317.46	2.85	3.82	5.02	4.96	7	8.15	8.26	hypothetical protein	EIN_312280
EIN_241180_at	2.703	up	4.471	up	3.225	up	10.242	up	3.823	up	1.777	up	45.23	128.91	191.25	151.18	420.32	607.03	219.44	5.31	6.75	7.47	7	8.67	7.25	6.14	hypothetical protein	EIN_241180	ARF guanyl-nucleotide exchange factor activity
EIN_034170_at	2.739	up	4.458	up	3.249	up	6.468	up	9.273	up	8.107	up	136.87	224.58	384.57	310.03	514.16	733.21	673.22	6.3	7.75	8.45	8	8.99	9.51	9.32	hypothetical protein	EIN_034170	ATP binding, protein kinase activity, protein serine/threonine kinase activity, protein tyrosine kinase activity
EIN_038540_at	2.247	up	4.451	up	2.674	up	2.364	up	14.817	up	24.283	up	154.6	323.38	689.03	402.44	336.33	2520.27	3556.88	7.14	8.31	9.29	8.56	8.38	11.03	11.74	hypothetical protein	EIN_038540	binding, protein binding
EIN_040590_at	2.879	up	4.432	up	1.232	down	3.153	down	1.229	down	1.226	down	640.14	1741.86	2679.71	554.05	192.98	586.12	497.78	9.24	10.76	11.38	8.94	7.58	8.94	8.94	hypothetical protein	EIN_040590
EIN_110680_at	2.137	up	4.415	up	1.533	up	2.822	down	3.836	down	2.683	down	24.65	58.15	108.42	39.43	9.08	6.62	9.88	4.6	5.7	6.75	5.22	3.11	2.66	3.18	hypothetical protein	EIN_110680
EIN_127970_at	1.457	up	4.415	up	26.415	up	125.124	up	21.523	up	6.001	up	15.15	20.76	72.88	613.83	1680.1	476.01	90.6	3.74	4.29	5.89	8.47	10.71	8.17	6.33	cyclin-dependent kinase A-1, putative	EIN_127970	ATP binding, protein kinase activity, protein serine/threonine kinase activity, protein tyrosine kinase activity
EIN_051610_at	2.833	up	4.357	up	1.426	up	1.161	up	2.494	down	4.509	down	908.15	2335.78	3628.83	1256.59	965.27	749.83	405.05	9.69	11.19	11.81	10.2	9.9	8.37	7.51	cation-transporting ATPase pacL, putative	EIN_051610	ATP binding, catalytic activity
EIN_111460_at	2.724	up	4.357	up	7.031	up	8.816	up	5.836	up	4.822	up	196.94	292.79	466.09	750.76	920.4	669.21	525.45	6.69	8.14	8.81	9.5	9.83	9.24	8.96	protein phosphatase 1E, putative	EIN_111460	catalytic activity
EIN_037160_at	2.635	up	4.34	up	2.902	up	6.647	up	4.161	up	2.815	up	289.48	629.24	958.94	655.99	1493.63	918.97	623.1	7.78	9.18	9.9	9.31	10.51	9.83	9.27	hypothetical protein	EIN_037160
EIN_053410_at	2.401	up	4.252	up	1.343	down	3.036	down	3.367	down	3.397	down	160.98	318.35	571.96	104.84	43.43	38.89	38.18	6.97	8.24	9.06	6.55	5.37	5.22	5.21	hypothetical protein, conserved	EIN_053410	damaged DNA binding
EIN_203480_at	1.817	up	4.251	up	1.233	up	1.564	up	2.924	up	4.611	up	7.06	14.65	96.16	10.65	11.91	21.77	31.24	2.74	3.61	4.83	3.05	3.39	4.29	4.95	hypothetical protein	EIN_203480
EIN_099440_at	1.618	up	4.229	up	12.694	up	36.748	up	12.711	up	4.993	up	93.91	149.62	387.05	1580.62	3368.23	1603.81	468.12	6.51	7.21	8.59	10.18	11.71	10.18	8.83	hypothetical protein	EIN_099440
EIN_222620_at	1.933	up	4.163	up	2.803	up	3.286	up	9.249	up	14.812	up	298.31	315.71	637.83	486.5	504.98	1598.72	2289.58	7.25	8.2	9.31	8.74	8.97	10.46	11.14	hypothetical protein, conserved	EIN_222620	hydrolase activity
EIN_250420_at	1.32	up	4.152	up	3.89	up	9.096	up	2.127	up	1.34	down	261.38	279.23	871.78	827.7	2008.89	695.2	178.51	7.7	8.1	9.75	9.66	10.88	8.79	7.28	hypothetical protein	EIN_250420
EIN_040650_at	1.403	up	4.151	up	1.109	down	3.534	up	11.538	up	15.537	up	31.7	72.95	99.36	30.51	143.3	352.37	468.77	4.57	5.06	6.62	4.42	6.39	8.1	8.53	hypothetical protein	EIN_040650
EIN_218620_at	2.771	up	4.119	up	5.639	up	13.267	up	10.855	up	11.54	up	829.07	1077.44	1583.95	2154.78	5384.58	4529.19	4770.34	8.58	10.05	10.62	11.07	12.31	12.02	12.11	NAD-dependent deacetylase, putative	EIN_218620	NAD binding, zinc ion binding
EIN_047810_at	1.277	up	4.087	up	4.579	up	19.388	up	7.991	up	4.5	up	39.73	46.66	159.5	175.4	706.11	298.03	165.2	5.18	5.54	7.21	7.38	9.46	8.18	7.35	dual specificity protein phosphatase, putative	EIN_047810	protein tyrosine/serine/threonine phosphatase activity
EIN_036910_at	2.194	up	4.079	up	1.724	up	1.467	up	1.401	up	1.241	up	64.87	139.44	257.59	118.25	97.49	112.95	93.97	5.97	7.1	7.99	6.75	6.52	6.45	6.28	homeobox-containing protein, putative	EIN_036910	heat shock protein binding
EIN_127890_at	1.247	up	3.968	up	1.674	up	2.64	up	17.982	up	88.777	up	9.43	12.04	52.2	15.55	25.01	160.57	856.03	3.09	3.41	5.08	3.83	4.49	7.26	9.56	hypothetical protein	EIN_127890
EIN_147980_at	2.845	up	3.91	up	4.731	up	5.998	up	9.937	up	10.539	up	153.99	361.12	510.23	600.01	765.66	1262.38	1339.5	6.99	8.49	8.95	9.23	9.57	10.3	10.38	hypothetical protein	EIN_147980
EIN_168430_at	1.555	up	3.909	up	1.804	up	9.502	up	5.253	up	3.244	up	86.63	126.56	313.89	151.64	899.18	417.93	290.59	6.3	6.94	8.27	7.15	9.55	8.69	8	hypothetical protein, conserved	EIN_168430
EIN_016800_at	2.503	up	3.883	up	4.432	up	5.913	up	2.887	up	2.204	up	20.86	107.32	76.96	140.1	115.86	76.77	62.62	4.28	5.6	6.24	6.43	6.84	5.81	5.42	hypothetical protein	EIN_016800
EIN_058230_at	2.542	up	3.864	up	1.898	up	2.438	up	6.085	up	9.116	up	639.48	1126.38	1704.41	855.6	1050.5	3274.35	4444.69	8.75	10.1	10.7	9.67	10.04	11.36	11.94	hypothetical protein, conserved	EIN_058230	ARF GTPase activator activity, zinc ion binding
EIN_254850_at	1.059	down	3.847	up	2.386	up	4.064	up	6.531	up	5.68	up	356.62	285.02	1401.13	742.46	1199.5	1915.81	1663.52	8.19	8.11	10.13	9.45	10.21	10.9	10.7	UDP-galactose transporter, putative	EIN_254850
EIN_243210_at	2.966	up	3.842	up	7.973	up	2.37	up	1.43	up	1.14	down	170.51	494.96	646.61	1321.77	586.14	238.32	145.68	7.37	8.94	9.31	10.37	8.62	7.89	7.18	hypothetical protein, conserved	EIN_243210
EIN_311780_at	1.04	down	3.839	up	4.201	up	37.519	up	20.194	up	8.403	up	60.11	55.35	218.01	241.71	2294.5	1142.76	476.9	5.82	5.76	7.76	7.89	11.05	10.15	8.89	Rho/RAC guanine nucleotide exchange factor, putative	EIN_311780	ARF GTPase activator activity, Rho guanyl-nucleotide exchange factor activity, zinc ion binding
EIN_080390_at	1.753	up	3.831	up	5.056	up	6.323	up	3.47	up	2.69	up	100.75	186.42	358.51	493.68	576.87	338.01	266.78	6.51	7.32	8.44	8.84	9.17	8.3	7.93	hypothetical protein	EIN_080390
EIN_110690_at	2.592	up	3.823	up	2.188	down	2.758	up	11.474	up	5.173	up	23.94	52.67	83.32	8.89	88.05	384.45	107.81	4.22	5.6	6.16	3.09	5.69	7.74	6.59	hypothetical protein	EIN_110690
EIN_026880_at	2.225	up	3.814	up	3.265	up	30.851	up	55.477	up	81.376	up	70.54	96.19	161.21	145.94	1620.44	3095.42	3921.14	5.38	6.54	7.31	7.09	10.33	11.18	11.73	serine/threonine protein kinase ppk15, putative	EIN_026880	ATP binding, protein kinase activity, protein serine/threonine kinase activity, protein tyrosine kinase activity
EIN_313730_at	1.963	up	3.809	up	1.166	down	2.623	down	1.445	down	1.77	down	54.66	103.14	199.83	39.41	21.15	35.08	27.04	5.5	6.47	7.43	5.27	4.1	4.97	4.67	GTP-binding protein rho5 precursor, putative	EIN_313730	GTP binding
EIN_313910_at	1.556	up	3.804	up	16.821	up	149.151	up	81.764	up	33.015	up	73.64	68.34	194.45	719.93	6531.41	3622.13	1411.84	5.38	6.02	7.31	9.45	12.6	11.73	10.43	DTDP-glucose 4,6-dehydratase, putative	EIN_313910	binding, catalytic activity, coenzyme binding
EIN_016240_at	1.082	down	3.804	up	14.323	up	19.102	up	8.871	up	3.837	up	282.84	266.1	1417.36	4131.07	5393.9	3069.18	1155.78	8.12	8	10.04	11.96	12.37	11.27	10.06	hypothetical protein	EIN_016240	chitin binding
EIN_219830_at	2.391	up	3.799	up	2.255	up	154.204	up	47.168	up	15.696	up	19.18	47.04	61.82	36.52	2593.75	1235.74	313.46	4	5.25	5.92	5.17	11.26	9.56	7.97	hypothetical protein	EIN_219830
EIN_277280_at	2.241	up	3.798	up	2.35	up	5.119	up	2.478	up	1.413	up	77.52	180.56	295.5	189.4	426.47	198.09	110.46	6.27	7.43	8.19	7.5	8.62	7.58	6.77	hypothetical protein	EIN_277280
EIN_243030_at	2.365	up	3.782	up	3.812	up	3.74	up	4.406	up	6.833	up	638.37	1121.43	1669.45	1866.64	1647.93	2015.66	3009.25	8.78	10.02	10.7	10.71	10.68	10.92	11.55	inhibitor of apoptosis 1, diap1, putative	EIN_243030	protein binding, zinc ion binding
EIN_067320_at	1.671	up	3.738	up	1.047	up	1.655	down	4.859	down	5.512	down	52.71	99.31	190.97	54.81	33.79	10.46	9.37	5.65	6.39	7.55	5.72	4.92	3.37	3.19	hypothetical protein	EIN_067320
EIN_103750_at	2.051	up	3.733	up	2.825	up	2.715	up	3.513	up	4.501	up	335.12	636.31	1221.47	931.32	863.05	1138.08	1404.15	8.26	9.29	10.16	9.76	9.7	10.07	10.43	hypothetical protein	EIN_103750
EIN_050640_at	1.021	up	3.726	up	3.153	up	3.17	up	6.892	up	11.284	up	31.38	35.55	118.83	118.06	87.79	198.03	307.29	4.7	4.73	6.59	6.35	6.36	7.48	8.19	protein serine/threonine kinase, putative	EIN_050640	ATP binding, protein kinase activity, protein serine/threonine kinase activity, protein tyrosine kinase activity
EIN_081250_at	2.783	up	3.714	up	1.091	up	3.849	up	1.168	down	1.918	down	367.87	1059.05	1498.33	414.92	1412.49	359.36	215.14	8.52	9.99	10.41	8.64	10.46	8.29	7.58	protein ASC1, putative	EIN_081250
EIN_109200_at	1.776	up	3.713	up	1.909	up	2.744	up	7.756	up	6.312	up	107.62	165.93	346.3	176.56	274.25	716.07	575.59	6.5	7.33	8.39	7.43	7.96	9.46	9.16	AP2-associated protein kinase, putative	EIN_109200	ATP binding, protein kinase activity, protein serine/threonine kinase activity, protein tyrosine kinase activity
EIN_168620_at	1.476	up	3.701	up	3.872	up	5.632	up	4.155	up	3.342	up	348.9	447.54	1096.16	1192.79	1662.44	1288.22	987.81	8.2	8.76	10.08	10.15	10.69	10.25	9.94	condensin, putative	EIN_168620	binding
EIN_112450_at	1.048	up	3.692	up	2.786	up	2.159	up	4.294	up	5.324	up	218.44	241.01	823.61	655.81	518.39	1081.4	1186.83	7.77	7.84	9.65	9.25	8.88	9.87	10.18	hypothetical protein	EIN_112450
EIN_160630_at	1.115	up	3.69	up	6.189	up	23.224	up	8.387	up	3.171	up	116.95	129.02	487.38	764.35	2612.99	1923.61	465.36	6.79	6.95	8.67	9.42	11.33	9.86	8.46	D-alanine aminotransferase, putative	EIN_160630	catalytic activity
EIN_164060_at	1.578	up	3.687	up	5.187	up	4.433	up	3.044	up	1.264	up	55	87.34	201.97	291.91	243.16	220.56	85.74	5.77	6.43	7.65	8.15	7.92	7.38	6.11	hypothetical protein	EIN_164060	guanyl-nucleotide exchange factor activity
EIN_104520_at	2.291	up	3.634	up	3.426	up	1.223	down	1.047	down	2.283	down	112.32	358.3	415.79	422.87	127.14	104.13	49.19	6.76	7.96	8.63	8.54	6.47	6.7	5.57	DNA double-strand break repair Rad50 ATPase, putative	EIN_104520
EIN_015530_at	1.94	up	3.597	up	3.823	up	6.191	up	2.555	up	1.329	up	236.7	331.69	624.87	668.89	1059.4	434.85	235.01	7.41	8.37	9.26	9.34	10.04	8.76	7.82	hypothetical protein	EIN_015530	GTP binding
EIN_072260_at	1.423	up	3.592	up	1.469	up	1.315	down	1.263	down	1.166	down	11.84	17.18	43.09	19.84	9.24	9.68	10.96	3.56	4.07	5.41	4.12	3.17	3.23	3.34	protein serine/threonine kinase, putative	EIN_072260	ATP binding, protein kinase activity, protein serine/threonine kinase activity, protein tyrosine kinase activity
EIN_311930_at	2.262	up	3.59	up	1.692	up	2.775	up	4.853	up	7.53	up	487.42	767.32	1109.29	578.34	866.75	1670.85	2368.07	8.24	9.42	10.08	9	9.71	10.52	11.15	xenotropic and polytropic murine leukemia virus receptor xpr1, putative	EIN_311930
EIN_295750_at	1.704	up	3.587	up	1.019	down	1.382	down	2.406	up	6.481	up	8.76	19.12	30.68	8.89	6.5	20.31	70.61	3.06	3.83	4.9	3.03	2.59	4.32	5.75	hypothetical protein	EIN_295750
EIN_016870_at	1.326	down	3.582	up	4.7	up	9.736	up	7.841	up	5.609	up	85.65	58.51	276.32	363.8	749.19	631.61	479.52	6.24	5.84	8.08	8.48	9.53	9.21	8.73	hypothetical protein, conserved	EIN_016870
EIN_110910_at	1.036	up	3.582	up	3.199	up	1.115	down	1.455	down	1.676	down	121.97	123.91	426.78	387.6	107.4	90.19	72.82	6.89	6.94	8.73	8.57	6.73	6.35	6.15	hypothetical protein, conserved	EIN_110910
EIN_224580_at	2.13	up	3.577	up	2.803	up	2.71	up	7.96	up	11.127	up	515.01	748.9	1250.27	975.87	965.05	3195.49	3995.73	8.43	9.52	10.26	9.91	9.86	11.42	11.9	pumilio domain-containing protein C6G9.14, putative	EIN_224580	RNA binding, binding
EIN_312260_at	1.097	up	3.573	up	1.721	up	378.732	up	249.269	up	85.087	up	23.14	23.05	67.38	28.68	5810	4191.15	1389.83	3.89	4.03	5.73	4.68	12.46	11.86	10.31	chitin binding lectin, putative	EIN_312260
EIN_094140_at	2.295	up	3.503	up	1.247	up	3.888	up	16.389	up	14.98	up	36.44	111.06	112.77	40.47	152.12	616.13	481.92	5	6.2	6.81	5.32	6.96	9.04	8.91	hypothetical protein	EIN_094140
EIN_038350_at	1.649	up	3.499	up	6.967	up	9.937	up	6.663	up	5.571	up	113.84	113.79	261.19	517.2	645.32	440.53	362.05	6.02	6.74	7.82	8.82	9.33	8.75	8.5	hypothetical protein	EIN_038350
EIN_038190_at	1.777	up	3.493	up	3.076	up	9.266	up	4.08	up	2.895	up	135.78	309.58	484.72	389.12	1133.46	494.3	345.29	6.89	7.72	8.7	8.52	10.11	8.92	8.43	hypothetical protein	EIN_038190
EIN_289840_at	8.554	down	3.481	up	6.757	up	3.651	up	6.792	up	6.308	up	68.35	10.18	453.71	482.89	253.37	475.21	432.62	6.08	2.99	7.88	8.84	7.95	8.85	8.74	dual specificity protein phosphatase, putative	EIN_289840	phosphatase activity, protein tyrosine/serine/threonine phosphatase activity
EIN_137520_at	2.451	up	3.464	up	1.691	up	4.616	up	7.657	up	3.704	up	33.91	81.35	110.95	59.35	157	254.03	122.55	4.99	6.28	6.78	5.75	7.19	7.92	6.88	cation transporter, putative	EIN_137520	cation transmembrane transporter activity
EIN_172960_at	1.349	up	3.46	up	3.799	up	1.83	up	3.697	up	3.399	up	182.84	230.9	565.75	639.5	321.56	650.75	557.01	7.35	7.78	9.14	9.28	8.22	9.24	9.12	hypothetical protein, conserved	EIN_172960	binding
EIN_022010_at	1.345	down	3.45	up	4.22	up	2.615	up	1.16	up	2.408	down	26.21	19.88	90.02	128.61	77.83	55.15	12.34	4.7	4.27	6.49	6.78	6.09	4.92	3.43	hypothetical protein, conserved	EIN_022010
EIN_161370_at	2.958	up	3.441	up	2.458	up	1.684	up	2.781	up	4.632	up	686.52	1688.42	1947.64	1506.05	954.72	1930.04	3207.27	9.13	10.7	10.91	10.43	9.88	10.61	11.34	hypothetical protein	EIN_161370
EIN_072550_at	1.543	down	3.435	up	1.267	up	1.808	down	5.855	up	7.682	up	404.78	358.27	1192.49	1100.31	247.76	1921.35	2388.26	8.15	7.52	9.93	8.49	7.29	10.7	11.09	hypothetical protein	EIN_072550
EIN_200530_at	2.599	up	3.434	up	4.203	up	6.414	up	7.571	up	5.48	up	116.62	221.09	289.88	357.41	552.97	671.68	539.91	6.4	7.78	8.18	8.47	9.08	9.32	8.85	hypothetical protein, conserved	EIN_200530
EIN_222600_at	1.723	up	3.429	up	2.261	up	12.794	up	6.171	up	4.423	up	21.98	29.65	55.09	36.8	233.15	96.39	69.1	3.96	4.75	5.74	5.14	7.64	6.59	6.11	DNA mismatch repair protein muts, putative	EIN_222600	ATP binding, mismatched DNA binding
EIN_294790_at	1.063	down	3.425	up	4.919	up	4.472	up	6.304	up	5.742	up	141.08	130.56	488.25	825.63	630.07	863.06	792.8	7.09	7	8.86	9.38	9.25	9.74	9.61	hypothetical protein	EIN_294790	DNA binding
EIN_186300_at	2.685	up	3.417	up	2.691	up	7.341	up	3.5	up	1.891	up	92.81	289.84	346.3	271.91	781.53	459.5	193.66	6.52	7.95	8.29	7.95	9.4	8.33	7.44	hypothetical protein	EIN_186300
EIN_111180_at	1.585	up	3.413	up	4.872	up	2.932	up	5.581	up	6.577	up	118.61	151.21	312.12	453.91	282.61	527.55	599.44	6.5	7.17	8.27	8.79	8.05	8.98	9.22	meiotic coiled-coil protein, putative	EIN_111180	RNA binding, binding
EIN_219750_s_at	2.144	up	3.397	up	3.142	up	11.105	up	3.725	up	4.941	up	104.76	222.18	388.73	333.5	1315.9	422.1	637.32	6.61	7.71	8.37	8.26	10.08	8.51	8.91	ADP-ribosylation factor, putative	EIN_219750	GTP binding
EIN_311900_at	1.511	up	3.396	up	2.595	up	6.923	up	12.818	up	10.319	up	16.95	26.39	64.58	43.45	115.46	219.45	172.28	4.05	4.65	5.82	5.43	6.84	7.73	7.42	hypothetical protein	EIN_311900
EIN_057930_at	2.314	up	3.387	up	3.162	up	8.505	up	6.014	up	4.829	up	103.96	199.43	290.4	270.44	767.2	514.15	415.06	6.41	7.62	8.17	8.07	9.49	9	8.68	hypothetical protein	EIN_057930
EIN_274410_at	1.385	up	3.376	up	6.123	up	3.773	up	3.349	up	1.407	up	46.98	62.63	183.82	268.06	177.95	140.45	61.45	5.38	5.85	7.13	7.99	7.3	7.12	5.87	hypothetical protein	EIN_274410
EIN_228130_at	2.226	up	3.369	up	20.992	up	118.924	up	25.615	up	5.436	up	15.44	48.59	49.72	322.69	1612.3	499.11	74.34	3.76	4.91	5.51	8.15	10.65	8.43	6.2	hypothetical protein	EIN_228130
EIN_220400_at	1.747	up	3.327	up	3.286	up	12.282	up	3.501	up	5.071	up	61.95	104.62	210.55	190.65	742.2	209.04	337.65	5.85	6.65	7.58	7.56	9.46	7.65	8.19	ADP-ribosylation factor, putative	EIN_220400	GTP binding
EIN_255420_at	2.578	up	3.322	up	9.359	up	3.705	up	1.205	up	1.339	down	188.53	1043.66	1177.91	2072.6	1057.96	386.25	145.78	7.45	8.81	9.18	10.67	9.33	7.71	7.02	hypothetical protein, conserved	EIN_255420	GTP binding
EIN_249450_at	1.971	up	3.3	up	3.587	up	3.01	up	5.13	up	6.832	up	323.7	433.92	743.18	785.95	671.47	1208.55	1491.78	7.75	8.73	9.48	9.6	9.34	10.11	10.53	hypothetical protein	EIN_249450
EIN_037710_at	2.173	up	3.29	up	3.924	up	15.308	up	19.084	up	22.425	up	55.83	93.05	154.13	168.7	801.21	862.76	957.55	5.41	6.53	7.13	7.38	9.34	9.66	9.9	protein NUF1, putative	EIN_037710
EIN_070110_at	1.842	down	3.29	up	1.196	up	1.906	up	13.463	up	17.02	up	420.38	131.88	1033.67	295.15	501.13	3333.73	4148.12	7.91	7.03	9.63	8.17	8.84	11.66	12	hypothetical protein	EIN_070110
EIN_020330_at	2.55	up	3.276	up	2.266	up	3.782	up	4.594	up	5.283	up	434.84	868.79	1115.6	835.01	1278.41	1652.91	1880.64	8.4	9.75	10.11	9.58	10.32	10.6	10.8	G2/mitotic-specific cyclin-B, putative	EIN_020330
EIN_268810_at	1.566	up	3.276	up	3.385	up	39.028	up	9.852	up	2.528	up	27.75	44.57	90.77	114.2	1071.78	374.69	75.81	4.78	5.42	6.49	6.54	10.06	8.08	6.11	hypothetical protein, conserved	EIN_268810
EIN_152250_at	2.1	up	3.257	up	2.419	up	125.575	up	64.903	up	31.642	up	88.67	126.78	140.23	109.43	5612.39	2733.78	1354.94	5.4	6.47	7.1	6.67	12.37	11.42	10.38	cysteine protease, putative	EIN_152250
EIN_110870_at	1.083	up	3.242	up	2.893	up	5.001	up	6.849	up	9.566	up	512.25	675.85	1679.59	1555.73	2430.21	4186.92	5244.4	8.92	9.04	10.62	10.45	11.24	11.7	12.18	hypothetical protein	EIN_110870
EIN_035440_at	1.065	up	3.212	up	67.247	up	200.584	up	38.851	up	10.353	up	7.47	7.69	37.48	710.6	1409.86	433.84	74.57	2.81	2.9	4.49	8.88	10.45	8.09	6.18	serine/threonine protein phosphatase 2B catalytic subunit A1, putative	EIN_035440	hydrolase activity
EIN_168780_at	1.428	up	3.206	up	31.178	up	74.869	up	24.03	up	10.785	up	52.98	66.95	154.93	1752.43	3512.4	1738.18	660.48	5.54	6.06	7.22	10.5	11.77	10.13	8.97	chitin synthase, putative	EIN_168780
EIN_200220_at	1.005	down	3.194	up	4.236	up	2.682	up	2.236	up	1.063	up	108.75	106.14	335.83	453.72	282.4	233.73	111.4	6.7	6.69	8.37	8.78	8.12	7.86	6.79	hypothetical protein, conserved	EIN_200220
EIN_160240_at	2.774	up	3.19	up	7.745	up	192.245	up	87.53	up	38.188	up	25.37	63.24	81.15	188.18	4486.86	2284.95	859.08	4.48	5.95	6.15	7.43	12.06	10.93	9.73	hypothetical protein	EIN_160240
EIN_256230_at	2.133	up	3.182	up	4.041	up	27.074	up	10.977	up	7.842	up	58.24	103.13	168.06	193.27	1352.37	522.74	375.25	5.55	6.64	7.22	7.57	10.31	9.01	8.52	hypothetical protein	EIN_256230
EIN_004720_at	2.022	up	3.181	up	3.137	up	2.765	up	5.637	up	6.64	up	19.77	37.52	60.61	57.99	50.98	105.75	128.16	4.19	5.2	5.86	5.84	5.65	6.68	6.92	hypothetical protein	EIN_004720
EIN_161520_at	1.603	up	3.177	up	3.429	up	3.952	up	8.444	up	11.008	up	1037.78	1398.82	2559.63	2761.08	3261.04	7369	9599.19	9.65	10.33	11.32	11.43	11.63	12.73	13.11	proline synthetase associated protein, putative	EIN_161520
EIN_202930_at	1.642	up	3.15	up	2.972	up	3.51	up	1.359	up	1.537	down	376.85	639.7	1241.35	1290.61	1315.76	653.89	259.37	8.54	9.25	10.19	10.11	10.35	8.98	7.92	hypothetical protein	EIN_202930
EIN_052600_at	1.235	up	3.138	up	1.48	up	2.495	up	4.082	up	10.846	up	38.82	51.46	121.61	57.61	100.87	164.95	408.34	5.23	5.53	6.88	5.79	6.55	7.26	8.67	hypothetical protein	EIN_052600
EIN_196190_at	2.705	up	3.136	up	3.485	up	2.998	up	5.544	up	7.511	up	830.02	1701.78	1887.68	2188.34	1787.12	3737.62	4733.5	9.19	10.63	10.84	10.99	10.77	11.66	12.1	transcription initiation factor IIB, putative	EIN_196190	zinc ion binding
EIN_135940_at	1.274	down	3.133	up	4.659	up	4.107	up	2.601	up	1.079	up	65.59	68.66	213.45	327.04	267.69	198.15	80.55	6.02	5.68	7.67	8.24	8.06	7.4	6.13	serine-threonine protein kinase, putative	EIN_135940	ATP binding, protein kinase activity, protein serine/threonine kinase activity, protein tyrosine kinase activity
EIN_131410_at	2.315	up	3.129	up	1.85	up	2.963	up	15.982	up	28.966	up	75.51	196.09	232.89	134.54	218.41	1826.1	2170.85	6.15	7.36	7.8	7.04	7.72	10.15	11.01	hypothetical protein	EIN_131410
EIN_107380_at	2.431	up	3.121	up	1.863	up	3.28	up	14.455	up	23.892	up	160.04	376.06	686.99	305.99	525.63	2743.8	3788.66	7.27	8.55	8.91	8.17	8.98	11.12	11.85	hypothetical protein, conserved	EIN_107380	GTP binding
EIN_255100_at	1.159	down	3.112	up	1.083	down	321.755	up	121.022	up	71.474	up	17.32	15.75	53.06	16.38	5194.5	1890.9	1139.19	3.94	3.73	5.58	3.83	12.27	10.86	10.1	protein ASC1, putative	EIN_255100
EIN_059470_at	1.042	up	3.103	up	8.483	up	5.432	up	2.821	up	1.172	up	10.77	10.72	30.68	108.8	54.3	40.88	14.96	3.28	3.34	4.91	6.37	5.72	4.78	3.51	M-phase inducer phosphatase, putative	EIN_059470	protein tyrosine phosphatase activity
EIN_243240_at	1.252	up	3.089	up	3.63	up	74.242	up	22.193	up	9.865	up	74.16	75.13	244.88	230.05	3910.46	1280.21	559.21	5.68	6.01	7.31	7.54	11.9	10.15	8.98	hypothetical protein	EIN_243240
EIN_295260_at	1.264	up	3.079	up	3.689	up	3.879	up	9.062	up	8.978	up	147.37	189.38	559.91	663.02	571.29	1634.4	1435.63	7.2	7.54	8.82	9.08	9.15	10.38	10.36	protein arginine N-methyltransferase, putative	EIN_295260	methyltransferase activity
EIN_035710_at	1.351	up	3.072	up	2.913	up	5.745	up	3.557	up	1.835	up	285.41	387.52	855.13	870.23	1598.45	992.1	521.06	8.12	8.55	9.74	9.66	10.64	9.95	8.99	hypothetical protein	EIN_035710
EIN_285470_at	1.221	down	3.068	up	75.622	up	257.305	up	50.829	up	11.141	up	7.69	6.22	26.85	845.86	1939.44	740.44	113.27	2.9	2.61	4.52	9.14	10.91	8.57	6.38	hypothetical protein	EIN_285470
EIN_135210_at	1.185	up	3.064	up	1.775	up	1.64	down	1.38	down	2.745	down	402.4	496.22	1234.08	718.44	253.27	295.43	194.99	8.65	8.89	10.27	9.48	7.94	8.18	7.19	protein serine/threonine kinase, putative	EIN_135210	ATP binding, protein kinase activity, protein serine/threonine kinase activity, protein tyrosine kinase activity
EIN_161040_at	1.236	up	3.053	up	2.577	up	32.146	up	14.721	up	12.465	up	23.61	30.23	75.62	63.94	754.14	367.5	298.81	4.54	4.85	6.15	5.91	9.55	8.42	8.18	hypothetical protein	EIN_161040
EIN_133760_at	2.483	up	3.02	up	3.378	up	3.3	up	4.603	up	6.242	up	497.2	1168.3	1330.27	1569.98	1455.7	2302.17	2965.47	8.78	10.09	10.37	10.53	10.5	10.98	11.42	rab7, putative	EIN_133760	GTP binding, GTPase activity, protein binding
EIN_133520_at	2.554	up	3.007	up	4.314	up	15.147	up	5.236	up	2.185	up	75.13	130.89	150.06	210.26	761.05	284.22	109.05	5.6	6.95	7.19	7.71	9.52	7.99	6.73	hypothetical protein	EIN_133520
EIN_123190_at	1.65	up	2.998	up	9.384	up	5.452	up	2.083	up	1.542	up	48.92	103.9	218.21	724.91	324.35	124.28	77.64	5.6	6.32	7.18	8.83	8.05	6.66	6.22	hypothetical protein	EIN_123190
EIN_182450_at	2.031	up	2.996	up	2.549	up	3.813	up	7.235	up	17.981	up	55.6	78.62	102.35	88.53	138.58	250.04	627.23	5.06	6.08	6.64	6.41	6.99	7.92	9.23	hypothetical protein	EIN_182450
EIN_107750_at	2.744	up	2.995	up	4.076	up	8.273	up	2.498	up	1.278	up	81.11	140.02	159.92	208.47	440.39	159.01	73.73	5.67	7.13	7.25	7.7	8.72	6.99	6.02	ubiquitination factor E4, putative	EIN_107750	protein binding, ubiquitin-protein ligase activity, ubiquitin-ubiquitin ligase activity
