# Supplementary material for: Transcriptome Analysis of Encystation in Entamoeba invadens
Source: PLoS One. 2013 Sep 11;8(9):e74840. doi: 10.1371/journal.pone.0074840 (PMC3770568; doi:10.1371/journal.pone.0074840)
Supplement: Table S5 — List of genes which were up-regulated ≥ 3 at 8 h of encystation. The E . invadens probeset ID, fold change and regulation relative to time 0h (trophozoite stage), average hybridization signal intensities (raw expression data) of five arrays at each time point, normalized log2 transformed value, common names, gene ID and predicted GO function are shown. (XLSX) [file pone.0074840.s006.xlsx]

## Sheet: Sheet1
Table S5. List of genes which were upregulated ≥ 3 at 8h of encystation.
The E. invadens probeset ID, fold change and regulation relative to time 0h (trophozoite stage), average hybridization signal intensities (raw expression data) of five arrays at each time point, normalized log2 transformed value, common names, gene ID and predicted GO function are shown.
ProbeSetID	[0.5h] vs [0h]		[2h] vs [0h]		[8h] vs [0h]		[24h] vs [0h]		[48h] vs [0h]		[120h] vs [0h]		Raw Expression data							Log2 Expressions							Common Name	Gene ID	Predicted GO Function
	Fold change	Regulation	Fold change	Regulation	Fold change	Regulation	Fold change	Regulation	Fold change	Regulation	Fold change	Regulation	0h	0.5h	2h	8h	24h	48h	120h	0h	0.5h	2h	8h	24h	48h	120h
EIN_104770_at	1.144	up	2.831	up	263.878	up	636.043	up	241.044	up	89.695	up	6.24	7.01	28.73	2024.62	3786.47	1809.27	532.78	2.55	2.75	4.06	10.6	11.87	10.47	9.04	hypothetical protein	EIN_104770	chitin binding
EIN_137570_at	2.238	up	26.182	up	235.245	up	387.241	up	235.221	up	89.358	up	14.85	34.37	357.1	3330.19	5411.19	3821.34	1267.54	3.77	4.93	8.48	11.65	12.36	11.65	10.25	hypothetical protein	EIN_137570	chitin binding
EIN_016640_at	1.109	up	2.053	up	138.547	up	758.036	up	266.831	up	82.12	up	6.11	6.76	12.56	820.68	4634.56	2808.57	702.43	2.54	2.69	3.57	9.65	12.1	10.6	8.9	hypothetical protein	EIN_016640
EIN_239990_at	1.571	up	19.051	up	135.878	up	215.377	up	66.786	up	21.672	up	20.03	31.9	422.32	3031.9	4280.03	1993.81	473.74	4.31	4.96	8.56	11.39	12.06	10.37	8.74	hypothetical protein	EIN_239990
EIN_151670_s_at	1.038	down	6.292	up	118.041	up	385.706	up	105.229	up	24.707	up	14.17	12.34	89.06	1548.93	4955.06	1539.66	299.83	3.58	3.53	6.24	10.47	12.18	10.3	8.21	hypothetical protein	EIN_151670
EIN_113370_at	2.547	up	8.388	up	108.325	up	184.551	up	48.585	up	17.413	up	14.34	42.89	130.63	1900.91	2496.58	924.17	245.54	3.74	5.08	6.8	10.49	11.26	9.34	7.86	hypothetical protein	EIN_113370
EIN_224800_at	25.936	up	3.793	up	101.995	up	315.279	up	82.411	up	22.597	up	20.07	387.51	80.68	1427	4343.02	1575.94	346.45	3.73	8.43	5.65	10.4	12.03	10.09	8.23	GTP-binding nuclear protein Ran, putative	EIN_224800	GTP binding
EIN_167950_at	1.462	up	2.257	up	96.274	up	153.004	up	40.466	up	11.362	up	39.68	54.46	115.15	3428.25	5418.34	1638.23	389.77	5.09	5.64	6.26	11.68	12.35	10.43	8.6	hypothetical protein, conserved	EIN_167950	catalytic activity
EIN_243310_at	1.897	up	7.17	up	90.14	up	615.198	up	213.744	up	51.887	up	8.7	16.09	68.92	731.06	5355.48	2515.34	488.61	3	3.92	5.84	9.49	12.26	10.74	8.7	hypothetical protein	EIN_243310
EIN_202740_at	1.264	up	6.953	up	84.723	up	178.912	up	124.799	up	57.217	up	33.48	41.57	366.32	3352.23	5993.17	4960.21	2055.7	5.03	5.37	7.83	11.44	12.52	12	10.87	hypothetical protein	EIN_202740
EIN_310870_at	7.48	up	51.523	up	84.416	up	60.961	up	17.682	up	7.228	up	25.21	147.13	912.61	1523.61	1068.52	375.84	127.48	4.12	7.02	9.81	10.52	10.05	8.26	6.97	hypothetical protein, conserved	EIN_310870
EIN_146590_at	1.554	down	1.101	up	84.373	up	196.512	up	190.293	up	118.233	up	52.97	22.34	77.34	3171.83	6879.19	6969.98	4054.29	5.08	4.45	5.22	11.48	12.7	12.66	11.97	hypothetical protein	EIN_146590
EIN_139780_at	1.142	down	11.281	up	79.918	up	112.688	up	17.715	up	4.846	up	7.78	5.76	151.92	866.11	795.88	271.71	36.49	2.71	2.51	6.2	9.03	9.52	6.85	4.98	hypothetical protein	EIN_139780
EIN_053220_at	1.779	up	1.041	down	76.645	up	199.204	up	116.113	up	39.213	up	35.23	71.02	37.54	2841.59	7219.52	4488.71	1383.35	5.11	5.94	5.05	11.37	12.75	11.97	10.41	hypothetical protein	EIN_053220
EIN_285470_at	1.221	down	3.068	up	75.622	up	257.305	up	50.829	up	11.141	up	7.69	6.22	26.85	845.86	1939.44	740.44	113.27	2.9	2.61	4.52	9.14	10.91	8.57	6.38	hypothetical protein	EIN_285470
EIN_148790_at	4.229	up	32.595	up	73.501	up	33.962	up	10.078	up	3.718	up	25.01	117.73	1098.41	1818.62	801.88	289.68	86.5	4.52	6.6	9.55	10.72	9.61	7.85	6.42	hypothetical protein	EIN_148790
EIN_035440_at	1.065	up	3.212	up	67.247	up	200.584	up	38.851	up	10.353	up	7.47	7.69	37.48	710.6	1409.86	433.84	74.57	2.81	2.9	4.49	8.88	10.45	8.09	6.18	serine/threonine protein phosphatase 2B catalytic subunit A1, putative	EIN_035440	hydrolase activity
EIN_241530_at	1.092	up	5.094	up	63.794	up	104.034	up	82.394	up	35.789	up	58.02	61.78	393.3	3825.09	5992.71	5236.36	2160.89	5.8	5.93	8.15	11.8	12.5	12.16	10.96	hypothetical protein	EIN_241530
EIN_004510_at	3.536	up	18.913	up	57.345	up	411.441	up	123.866	up	36.345	up	9.37	33.45	182.26	561.89	4044.89	1313.21	346.96	3.16	4.98	7.4	9	11.84	10.11	8.34	hypothetical protein	EIN_004510
EIN_146870_at	2.762	up	12.942	up	55.547	up	231.261	up	108.654	up	41.374	up	25.64	91.1	321.2	1413.07	5786.37	3296.16	1193.76	4.56	6.03	8.26	10.36	12.42	11.33	9.93	aspartate aminotransferase, putative	EIN_146870	1-aminocyclopropane-1-carboxylate synthase activity, pyridoxal phosphate binding
EIN_033910_at	1.737	up	6.929	up	54.774	up	119.642	up	22.066	up	5.494	up	7.93	13.39	81.74	554.64	930.29	217.82	43.39	2.92	3.72	5.71	8.7	9.82	7.38	5.38	hypothetical protein	EIN_033910
EIN_255730_at	1.207	down	1.44	up	51.407	up	485.671	up	160.032	up	39.39	up	7.34	5.73	11.08	387.8	3424.87	1930.24	297.18	2.77	2.5	3.3	8.45	11.69	10.09	8.07	hypothetical protein	EIN_255730
EIN_040970_at	1.481	up	2.263	up	51.015	up	419.655	up	133.284	up	39.646	up	13.94	20.23	29.9	669.4	5776.83	1989.62	524.28	3.7	4.26	4.87	9.37	12.41	10.75	9.01	RNA-binding protein, putative	EIN_040970	nucleic acid binding
EIN_059870_at	4.272	up	4.69	up	50.247	up	131.145	up	37.467	up	12.258	up	64.74	158.33	215.83	2157.55	4562.35	1665.28	469.04	5.1	7.2	7.33	10.75	12.14	10.33	8.72	chitotriosidase-1 precursor, putative	EIN_059870	chitinase activity
EIN_094380_at	3.433	up	4.24	up	47.26	up	11.483	up	15.028	up	12.262	up	106.08	345.32	359.94	3530.98	902.64	1085.49	914.01	6.17	7.95	8.25	11.73	9.69	10.08	9.78	hypothetical protein, conserved	EIN_094380	GTP binding
EIN_040930_at	2.319	up	11.333	up	45.671	up	216.927	up	67.929	up	27.059	up	19.54	43.76	204.83	941.83	4073.07	2043.12	627.93	4.17	5.38	7.67	9.68	11.93	10.26	8.93	chitin synthase, putative	EIN_040930
EIN_168310_at	1.043	up	5.553	up	41.819	up	59.196	up	36.252	up	16.143	up	106.76	116.35	663.78	4409.99	6694.44	4472.13	1755.27	6.72	6.78	9.19	12.1	12.6	11.9	10.73	glutamine synthetase, putative	EIN_168310	glutamate-ammonia ligase activity
EIN_249770_at	1.55	down	2.076	up	38.991	up	68.349	up	19.928	up	5.998	up	66.74	43.15	154.88	2836.75	4397.04	1721.34	405.68	5.99	5.36	7.04	11.27	12.08	10.31	8.57	hypothetical protein	EIN_249770
EIN_136130_at	1.46	down	2.114	down	37.567	up	7.135	up	3.041	up	1.506	up	18.97	13.34	8.84	899.74	208.98	181.59	45.02	4.2	3.65	3.12	9.43	7.03	5.8	4.79	GTP-binding protein Rit1, putative	EIN_136130	GTP binding
EIN_166570_at	1.405	up	1.711	up	34.57	up	45.793	up	50.444	up	31.972	up	142.36	202.92	266.64	5048.29	6686.42	7393.19	4541.72	7.14	7.63	7.91	12.25	12.65	12.79	12.14	hypothetical protein	EIN_166570
EIN_058900_at	14.373	up	16.326	up	31.876	up	93.359	up	22.847	up	7.692	up	53	601.22	974.8	1475.52	4066.25	1191.3	323.13	5.38	9.23	9.41	10.38	11.93	9.9	8.33	branched-chain-amino-acid aminotransferase, mitochondrial precursor, putative	EIN_058900	branched-chain-amino-acid transaminase activity, catalytic activity
EIN_222880_at	1.01	down	1.142	up	31.294	up	188.254	up	56.256	up	15.271	up	16.82	14.49	17.89	604.71	2748.88	1791.78	415.17	3.84	3.83	4.03	8.81	11.4	9.65	7.77	hypothetical protein	EIN_222880
EIN_168780_at	1.428	up	3.206	up	31.178	up	74.869	up	24.03	up	10.785	up	52.98	66.95	154.93	1752.43	3512.4	1738.18	660.48	5.54	6.06	7.22	10.5	11.77	10.13	8.97	chitin synthase, putative	EIN_168780
EIN_181450_at	3.863	up	12.848	up	30.873	up	45.477	up	37.508	up	32.326	up	97.19	165.61	548.93	1452.24	1849.68	1524.42	1359.23	5.34	7.29	9.03	10.29	10.85	10.57	10.36	O-acyltransferase (membrane bound) domain containing protein, putative	EIN_181450
EIN_203290_at	1.05	up	1.473	down	27.461	up	81.583	up	25.52	up	8.217	up	74.92	58.08	43.48	2017.82	4160.09	2813.5	652.37	5.66	5.73	5.1	10.44	12.01	10.34	8.7	hypothetical protein	EIN_203290
EIN_229600_at	12.222	up	9.861	up	27.407	up	21.744	up	13.726	up	7.92	up	40.94	502.25	614.11	1552.29	921.5	676.23	424.87	5.25	8.86	8.55	10.02	9.69	9.03	8.23	hypothetical protein	EIN_229600
EIN_058630_at	1.216	down	1.616	up	26.866	up	39.542	up	9.676	up	4.275	up	12.85	11.39	30.67	617.15	508.61	184.69	56.82	3.66	3.38	4.36	8.41	8.97	6.94	5.76	hypothetical protein, conserved	EIN_058630	catalytic activity
EIN_127970_at	1.457	up	4.415	up	26.415	up	125.124	up	21.523	up	6.001	up	15.15	20.76	72.88	613.83	1680.1	476.01	90.6	3.74	4.29	5.89	8.47	10.71	8.17	6.33	cyclin-dependent kinase A-1, putative	EIN_127970	ATP binding, protein kinase activity, protein serine/threonine kinase activity, protein tyrosine kinase activity
EIN_036890_at	1.329	down	1.649	down	25.706	up	200.951	up	81.155	up	20.821	up	23.26	19.41	13.86	592.44	4737.85	2012.89	473.76	4.49	4.08	3.77	9.18	12.14	10.83	8.87	glucosamine 6-phosphate N-acetyltransferase, putative	EIN_036890	N-acetyltransferase activity
EIN_277050_at	1.408	down	1.035	up	25.532	up	16.668	up	8.432	up	4.573	up	28.67	24.32	32.27	752.32	551.05	710.31	187.14	4.83	4.34	4.88	9.51	8.89	7.91	7.02	F-box/leucine rich repeat protein, putative	EIN_277050	protein binding
EIN_101150_at	1.064	up	1.701	down	25.505	up	4.839	up	5.97	up	3.853	up	116.74	105.55	53.41	2365.23	698.5	572.45	358.42	6.5	6.59	5.73	11.17	8.77	9.07	8.44	hypothetical protein, conserved	EIN_101150	GTP binding
EIN_160910_at	2.47	up	22.227	up	25.086	up	48.701	up	12.51	up	4.992	up	93.98	121.49	1005.67	1147.62	2339.91	558.23	225.93	5.47	6.77	9.94	10.12	11.07	9.11	7.79	pyruvate-flavodoxin oxidoreductase, putative	EIN_160910	catalytic activity, electron carrier activity, iron ion binding, iron-sulfur cluster binding, oxidoreductase activity, thiamin pyrophosphate binding
EIN_052830_at	1.28	up	2.806	up	23.005	up	123.453	up	55.434	up	31.762	up	5.64	7.5	15.83	199.22	746.77	365.35	183.89	2.48	2.84	3.97	7	9.43	8.27	7.47	hypothetical protein	EIN_052830
EIN_203330_at	1.677	up	9.764	up	22.943	up	71.959	up	29.454	up	11.684	up	43.19	73.59	411.69	1061.56	3141.38	1887.45	554.73	5.39	6.13	8.68	9.91	11.56	10.27	8.93	hypothetical protein	EIN_203330
EIN_270920_at	2.762	up	73.816	up	21.523	up	5.828	up	1.834	up	1.056	up	17.87	56.08	1584.4	416.74	111.22	51.84	23.34	4.14	5.61	10.35	8.57	6.69	5.02	4.22	hypothetical protein	EIN_270920
EIN_108670_at	2.282	up	1.569	up	21.086	up	134.933	up	26.968	up	7.313	up	22.88	81.62	34.75	589.62	2974.65	1488.88	207.11	4.46	5.65	5.11	8.86	11.53	9.21	7.33	hypothetical protein	EIN_108670
EIN_228130_at	2.226	up	3.369	up	20.992	up	118.924	up	25.615	up	5.436	up	15.44	48.59	49.72	322.69	1612.3	499.11	74.34	3.76	4.91	5.51	8.15	10.65	8.43	6.2	hypothetical protein	EIN_228130
EIN_277920_at	1.705	up	4.739	up	20.812	up	7.816	up	5.535	up	2.857	up	11.55	23.29	58.02	248.24	100.59	68.34	35.15	3.52	4.29	5.76	7.9	6.49	5.99	5.03	hypothetical protein	EIN_277920
EIN_296810_at	2.023	up	7.897	up	20.678	up	5.061	up	14.892	up	32.448	up	59.41	113.56	436.34	1199.67	283.4	1339.48	1959.4	5.76	6.78	8.74	10.13	8.1	9.66	10.78	hypothetical protein	EIN_296810
EIN_170930_at	1.09	down	10.296	up	20.622	up	8.666	up	1.361	up	1.771	down	47.49	32.23	348.89	709.45	319.55	80.55	19.09	5.05	4.92	8.41	9.41	8.16	5.49	4.22	hypothetical protein	EIN_170930
EIN_186850_at	1.433	up	1.426	up	19.311	up	179.31	up	74.185	up	25.233	up	30.35	45.18	50.27	642.44	5693.78	3614.29	1371.46	4.9	5.41	5.41	9.17	12.38	11.11	9.55	Embryonic protein DC-8, putative	EIN_186850
EIN_099340_at	2.747	up	7.714	up	19.075	up	48.142	up	11.452	up	2.762	up	25.56	88.33	248.41	762.42	1195.02	335.03	76.37	4.63	6.09	7.58	8.88	10.22	8.15	6.1	hypothetical protein, conserved	EIN_099340
EIN_120600_at	10.312	up	91.922	up	18.954	up	2.455	up	1.241	up	1.084	up	7.21	70.51	622.64	128.09	18.52	9.08	8.18	2.75	6.12	9.28	7	4.05	3.07	2.87	hypothetical protein	EIN_120600
EIN_186970_at	1.004	up	2.022	up	18.87	up	162.997	up	75.636	up	33.824	up	48.3	45.36	121.13	1141.78	7650.41	3644.31	1515.76	5.48	5.48	6.49	9.71	12.82	11.72	10.56	hypothetical protein	EIN_186970
EIN_146360_at	1.554	down	2.356	down	17.712	up	46.998	up	117.909	up	116.259	up	25.71	19.32	10.53	760.53	1221.43	3014.89	2916.23	4.56	3.92	3.32	8.71	10.11	11.44	11.42	hypothetical protein	EIN_146360
EIN_020010_at	22.208	up	14.377	up	17.281	up	30.553	up	29.054	up	25.914	up	8.24	195.8	115.13	146.33	236.2	220.13	199.85	2.92	7.39	6.76	7.03	7.85	7.78	7.61	hypothetical protein	EIN_020010
EIN_109830_at	5.609	up	43.299	up	16.909	up	6.732	up	2.409	up	1.412	up	26.43	132.43	1078.51	406.53	187.07	108.4	55.96	4.55	7.03	9.98	8.62	7.3	5.81	5.04	hypothetical protein	EIN_109830
EIN_313910_at	1.556	up	3.804	up	16.821	up	149.151	up	81.764	up	33.015	up	73.64	68.34	194.45	719.93	6531.41	3622.13	1411.84	5.38	6.02	7.31	9.45	12.6	11.73	10.43	DTDP-glucose 4,6-dehydratase, putative	EIN_313910	binding, catalytic activity, coenzyme binding
EIN_026930_at	1.02	down	5.767	up	16.739	up	48.962	up	23.142	up	8.176	up	10.9	9.25	110.44	155.86	504.74	383.47	100.84	3.19	3.17	5.72	7.26	8.81	7.73	6.23	hypothetical protein	EIN_026930
EIN_124260_at	1.123	up	1.512	up	16.337	up	49.132	up	14.123	up	4.757	up	5.05	5.88	8.28	88.84	252.82	105.32	26.05	2.34	2.5	2.93	6.37	7.95	6.16	4.59	hypothetical protein	EIN_124260
EIN_241650_at	1.622	up	2.889	up	15.971	up	46.936	up	22.989	up	8.286	up	135.93	222.36	392.08	2513.33	6450.33	3567.66	1118.28	7.04	7.74	8.57	11.04	12.59	11.56	10.09	hypothetical protein	EIN_241650
EIN_252600_at	1.286	down	1.762	up	15.54	up	216.607	up	128.847	up	42.76	up	28.35	21.23	53.91	422.26	6135.65	4784.87	1546.48	4.75	4.39	5.57	8.71	12.51	11.76	10.17	DTDP-glucose 4,6-dehydratase, putative	EIN_252600	binding, catalytic activity, coenzyme binding
EIN_060920_at	2.223	up	5.687	up	15.445	up	5.56	up	1.763	up	1.225	down	52.17	120.7	324.97	810.52	302.66	99.34	42.31	5.68	6.83	8.19	9.63	8.15	6.5	5.39	hypothetical protein	EIN_060920
EIN_082960_at	1.007	up	8.132	up	15.314	up	2.218	up	1.521	up	1.702	up	24.73	20	175.33	365.39	48.38	29.8	34.51	4.29	4.3	7.31	8.23	5.44	4.9	5.06	hypothetical protein	EIN_082960
EIN_124270_at	20.086	up	18.091	up	15.035	up	4.462	up	1.829	up	1.063	down	165.64	3002.95	2767.4	2293.05	676.45	299.24	143.87	7.22	11.55	11.4	11.13	9.38	8.09	7.14	trichome differentiation protein GL1, putative	EIN_124270	DNA binding
EIN_146410_at	1.053	up	1.629	up	14.955	up	75.338	up	37.225	up	16.543	up	75.63	77.24	165.24	1161.92	5723.61	3173.48	1236.58	6.19	6.27	6.9	10.09	12.43	11.41	10.24	hypothetical protein	EIN_146410
EIN_147990_at	15.489	up	34.636	up	14.933	up	4.808	up	2.612	up	1.804	up	122.42	1305.91	2909.66	1281.9	428.57	262.89	186.37	6.39	10.34	11.5	10.29	8.65	7.77	7.24	vacuolar amino acid transporter, putative	EIN_147990
EIN_013660_at	1.001	up	1.819	up	14.468	up	25.201	up	7.179	up	1.678	up	137.79	134.49	249.08	2009.23	3358.42	1347.87	242.8	7.04	7.04	7.9	10.9	11.7	9.88	7.79
EIN_016240_at	1.082	down	3.804	up	14.323	up	19.102	up	8.871	up	3.837	up	282.84	266.1	1417.36	4131.07	5393.9	3069.18	1155.78	8.12	8	10.04	11.96	12.37	11.27	10.06	hypothetical protein	EIN_016240	chitin binding
EIN_015880_at	1.258	down	2.304	up	14.176	up	34.067	up	11.165	up	4.36	up	462.18	365.77	532.53	2012.91	3842.57	3669.23	1391.36	6.81	6.48	8.02	10.64	11.9	10.3	8.94	hypothetical protein, conserved	EIN_015880	chitin binding
EIN_015580_at	14.416	up	30.398	up	13.89	up	10.763	up	4.816	up	9.198	up	39.18	529.02	1106.75	502.39	391.67	236.55	339.74	5.17	9.02	10.09	8.96	8.6	7.44	8.37	hypothetical protein, conserved	EIN_015580
EIN_213190_at	4.873	up	11.477	up	13.305	up	18.033	up	5.539	up	2.436	up	79.21	380.02	890.57	1267.07	1415.47	511.94	204.23	6.26	8.55	9.78	9.99	10.43	8.73	7.55	hypothetical protein	EIN_213190
EIN_134880_at	7.44	up	21.665	up	13.222	up	15.375	up	4.332	up	1.753	up	31.89	266.6	659.07	421.21	458.31	142.01	53.65	4.89	7.78	9.33	8.61	8.83	7	5.7	long-chain-fatty-acid--CoA ligase, putative	EIN_134880	catalytic activity
EIN_013680_at	3.154	up	21.028	up	13.168	up	15.245	up	4.909	up	2.666	up	118.42	258.11	1727.15	1106.51	1256.66	651.64	267.31	6.34	8	10.74	10.06	10.27	8.64	7.76	hypothetical protein, conserved	EIN_013680	transporter activity
EIN_099440_at	1.618	up	4.229	up	12.694	up	36.748	up	12.711	up	4.993	up	93.91	149.62	387.05	1580.62	3368.23	1603.81	468.12	6.51	7.21	8.59	10.18	11.71	10.18	8.83	hypothetical protein	EIN_099440
EIN_186380_at	13.878	up	22.242	up	12.64	up	9.242	up	1.773	up	2.874	down	55.5	652.13	1076.54	557.46	407.09	126.32	14.9	5.3	9.1	9.78	8.96	8.51	6.13	3.78	hypothetical protein	EIN_186380
EIN_242150_at	1.608	up	4.946	up	12.348	up	2.057	up	1.063	down	1.019	up	6.61	13.56	32.28	80.84	13.4	6.34	6.7	2.69	3.38	5	6.32	3.74	2.61	2.72	hypothetical protein	EIN_242150
EIN_099300_at	2.151	up	10.659	up	12.329	up	7.307	up	16.634	up	13.069	up	17.09	55.52	152.38	176.29	128.85	256.89	205.27	3.83	4.93	7.24	7.45	6.7	7.88	7.54	hypothetical protein	EIN_099300
EIN_054650_at	4.658	up	8.555	up	12.062	up	21.96	up	4.39	up	1.422	up	21.53	107.85	208.23	252.01	455.84	108.25	30.32	4.36	6.58	7.46	7.96	8.82	6.5	4.87	hypothetical protein	EIN_054650
EIN_218890_at	7.411	up	9.439	up	12.022	up	6.374	up	5.116	up	4.045	up	591.14	1945.03	2474.29	3248.76	2069.72	1448.45	1115.57	8	10.89	11.24	11.59	10.68	10.36	10.02	hypothetical protein, conserved	EIN_218890
EIN_093070_at	1.354	up	1.002	down	12.014	up	92.121	up	30.225	up	8.6	up	26.75	37.09	26.34	366.46	2529.99	1133.33	244.28	4.71	5.14	4.7	8.29	11.23	9.62	7.81	GTP-binding protein ryH1, putative	EIN_093070	GTP binding
EIN_014230_at	3.361	up	8.808	up	11.462	up	13.834	up	6.216	up	2.404	up	299.9	1167.22	1572.36	1968.23	2386.97	1386.18	444.62	7.42	9.17	10.56	10.94	11.21	10.06	8.69	RNA-binding protein, putative	EIN_014230	nucleic acid binding
EIN_211750_at	2.726	up	5.424	up	11.066	up	12.013	up	3.781	up	1.817	up	6.18	21.13	37.62	80.86	76.43	29.88	10.99	2.58	4.02	5.02	6.04	6.16	4.49	3.44	hypothetical protein	EIN_211750
EIN_014370_at	1.614	down	1.476	up	10.703	up	232.476	up	82.141	up	27.413	up	13.12	8.27	20.52	147.83	3090.96	1744.03	424.71	3.71	3.02	4.27	7.13	11.57	10.07	8.49	hypothetical protein	EIN_014370
EIN_243200_at	2.696	up	9.005	up	10.548	up	4.731	up	4.093	up	1.629	up	51.74	117.36	506.86	524.44	250.83	180.04	70.83	5.44	6.87	8.61	8.84	7.68	7.47	6.14	hypothetical protein	EIN_243200
EIN_289170_at	3.761	up	8.474	up	10.469	up	43.586	up	11.075	up	3.073	up	68.56	300.7	953.13	735.11	2749.71	1307.3	273.34	5.97	7.88	9.06	9.36	11.42	9.44	7.59	hypothetical protein	EIN_289170
EIN_103400_s_at	5.054	up	8.698	up	10.396	up	3.111	up	1.651	up	1.683	up	301.74	743.68	1272.56	1494.8	516.29	237.7	243.72	7.16	9.5	10.28	10.54	8.8	7.89	7.91	hypothetical protein	EIN_103400
EIN_163510_at	5.678	up	6.324	up	10.352	up	5.324	up	18.208	up	35.404	up	223.18	440.95	446.56	744.06	376.72	1988.77	2769.28	6.13	8.64	8.79	9.5	8.54	10.32	11.28	lariat debranching enzyme, putative	EIN_163510	hydrolase activity
EIN_186080_at	5.864	up	36.161	up	10.237	up	14.144	up	3.569	up	1.742	up	39.84	303.79	1437.02	522.84	540.81	161.34	67.21	5.19	7.74	10.37	8.55	9.01	7.03	5.99	transmembrane protein R144.6, putative	EIN_186080
EIN_298070_at	3.26	up	5.648	up	10.229	up	59.083	up	18.482	up	7.598	up	163.66	254.32	448.32	902.94	4469.27	1477.88	563.3	6.21	7.91	8.71	9.56	12.09	10.42	9.14	hypothetical protein	EIN_298070
EIN_168410_at	2.54	down	1.257	up	10.083	up	17.851	up	6.334	up	1.834	up	210.23	79.83	253.56	2017.01	3784.17	1901.43	519.58	7.63	6.29	7.96	10.97	11.79	10.29	8.51	glutamate dehydrogenase, putative	EIN_168410	binding, catalytic activity, oxidoreductase activity
EIN_072540_at	1.073	down	1.069	down	10.031	up	88.109	up	37.322	up	14.982	up	51.25	58.1	49.85	526.74	4795.61	1947.07	801.3	5.67	5.57	5.58	9	12.14	10.9	9.58	hypothetical protein	EIN_072540
EIN_230220_at	2.83	up	4.583	up	9.799	up	13.484	up	4.067	up	1.83	up	51.78	109.01	183.88	376.71	522.07	162.57	71.64	5.22	6.72	7.42	8.52	8.98	7.25	6.09	hypothetical protein	EIN_230220
EIN_196420_at	4.277	up	9.123	up	9.73	up	8.984	up	3.825	up	1.801	up	85.91	305.69	556.21	635.8	536.74	253.48	109.42	5.9	8	9.09	9.18	9.07	7.83	6.75	hypothetical protein, conserved	EIN_196420	GTP binding, GTPase activity, protein binding
EIN_094270_at	1.858	down	1.35	up	9.702	up	19.938	up	18.074	up	12.667	up	35.28	24.36	48.73	434.24	690.71	798.99	473.21	5.11	4.22	5.54	8.39	9.43	9.29	8.78	MutL C-terminal dimerisation domain containing protein	EIN_094270
EIN_053330_at	6.024	up	11.917	up	9.664	up	24.521	up	11.596	up	4.625	up	25.76	148.4	322.72	261.95	610.54	316.85	114.95	4.6	7.19	8.17	7.87	9.21	8.13	6.81	hypothetical protein	EIN_053330
EIN_243600_at	1.157	up	8.651	up	9.634	up	4.109	up	1.536	up	1.535	down	23.99	24.15	220.44	186.47	80.06	38.01	13.87	4.25	4.46	7.36	7.52	6.29	4.87	3.63	hypothetical protein	EIN_243600	GTPase activator activity
EIN_172890_at	7.432	up	11.383	up	9.527	up	3.718	up	2.217	up	1.092	up	454.31	2555.13	3859.02	3201.32	1354.62	789.64	376.56	8.39	11.28	11.9	11.64	10.28	9.54	8.52	hypothetical protein	EIN_172890
EIN_050630_s_at	1.333	down	1.054	down	9.505	up	12.473	up	12.408	up	6.302	up	444.25	349.71	465.66	4264.71	5673.88	5777.85	2866.8	8.76	8.35	8.69	12.01	12.41	12.4	11.42	hypothetical protein	EIN_050630
EIN_162140_at	1.869	down	5.012	up	9.409	up	7.269	up	1.52	up	1.759	down	122.1	63.06	984.43	1273.85	1038.46	388.61	90.01	6.84	5.94	9.16	10.07	9.7	7.44	6.02	hypothetical protein	EIN_162140	guanyl-nucleotide exchange factor activity
EIN_123190_at	1.65	up	2.998	up	9.384	up	5.452	up	2.083	up	1.542	up	48.92	103.9	218.21	724.91	324.35	124.28	77.64	5.6	6.32	7.18	8.83	8.05	6.66	6.22	hypothetical protein	EIN_123190
EIN_095080_at	3.1	up	2.197	up	9.383	up	58.477	up	24.244	up	29.342	up	71.55	154.88	111.35	519.33	2948.99	1206.61	1577.07	5.63	7.26	6.76	8.86	11.5	10.23	10.5	protein white, putative	EIN_095080	ATP binding, ATPase activity, nucleoside-triphosphatase activity, nucleotide binding
EIN_255420_at	2.578	up	3.322	up	9.359	up	3.705	up	1.205	up	1.339	down	188.53	1043.66	1177.91	2072.6	1057.96	386.25	145.78	7.45	8.81	9.18	10.67	9.33	7.71	7.02	hypothetical protein, conserved	EIN_255420	GTP binding
EIN_058770_s_at	56.942	up	42.315	up	8.849	up	17.39	up	4.637	up	4.375	up	20.38	866.32	645.4	135.53	302	92.59	96.26	3.91	9.74	9.32	7.06	8.03	6.13	6.04	hypothetical protein	EIN_058770
EIN_025120_at	3.061	up	8.195	up	8.702	up	5.427	up	5.785	up	4.834	up	70.12	194.75	523.83	586.47	429.01	343.77	286.31	5.89	7.5	8.92	9.01	8.33	8.42	8.16	hypothetical protein	EIN_025120
EIN_058380_at	1.073	up	2.95	up	8.483	up	16.158	up	9.272	up	6.043	up	265.06	221.32	630.88	2210.32	3303.74	2062.14	1253.87	7.67	7.78	9.23	10.76	11.69	10.89	10.27	hypothetical protein, conserved	EIN_058380	N-acetyltransferase activity
EIN_059470_at	1.042	up	3.103	up	8.483	up	5.432	up	2.821	up	1.172	up	10.77	10.72	30.68	108.8	54.3	40.88	14.96	3.28	3.34	4.91	6.37	5.72	4.78	3.51	M-phase inducer phosphatase, putative	EIN_059470	protein tyrosine phosphatase activity
EIN_136750_at	2.316	up	2.367	up	8.414	up	14.116	up	8.502	up	3.582	up	634.75	894.38	933.77	3262.55	5563.9	3571.38	1381.33	8.58	9.79	9.82	11.65	12.39	11.66	10.42	glucosamine--fructose-6-phosphate aminotransferase [isomerizing], putative	EIN_136750	sugar binding
EIN_110360_at	5.561	up	5.654	up	8.347	up	3.455	up	1.458	down	4.002	down	868.4	2996.07	3169.5	4536.16	2183.34	693.66	173.02	9.06	11.54	11.56	12.12	10.85	8.52	7.06	transcription factor MYB23, putative	EIN_110360	DNA binding
EIN_058910_at	2.809	up	7.17	up	8.337	up	20.729	up	8.794	up	4.081	up	241.96	358.76	915.88	1017.32	2619.8	1064.17	494.07	6.91	8.4	9.75	9.97	11.28	10.04	8.94	pyruvate-flavodoxin oxidoreductase, putative	EIN_058910	catalytic activity, electron carrier activity, iron ion binding, iron-sulfur cluster binding, oxidoreductase activity, thiamin pyrophosphate binding
EIN_161030_at	6.199	up	12.598	up	8.335	up	19.006	up	11.297	up	10.018	up	148.02	399.67	749.49	474.38	1073.22	777.68	617.12	5.82	8.45	9.47	8.88	10.06	9.31	9.14	hypothetical protein	EIN_161030
EIN_052120_at	1.266	up	4.593	up	8.273	up	20.606	up	4.957	up	1.711	up	94.02	114.99	476.01	830.58	1693.22	517.25	143.09	6.36	6.7	8.56	9.41	10.72	8.67	7.13	hypothetical protein, conserved	EIN_052120	protein kinase regulator activity
EIN_038660_at	1.955	up	8.617	up	8.245	up	22.843	up	6.869	up	2.322	up	28.35	54.52	335.38	310.87	640.88	373.31	83.06	4.77	5.74	7.88	7.81	9.28	7.55	5.99	hypothetical protein	EIN_038660
EIN_060590_at	1.175	down	1.594	up	8.228	up	3.206	up	9.86	up	10.673	up	309.52	300.34	542.79	2338.76	1002.07	2730.56	2961.32	8.11	7.88	8.79	11.15	9.79	11.41	11.53	1-O-acylceramide synthase precursor, putative	EIN_060590	phosphatidylcholine-sterol O-acyltransferase activity
EIN_060300_at	7.708	up	4.538	up	8.179	up	30.072	up	34.495	up	70.763	up	20.33	157.54	95	182.02	619.66	698.44	1460.91	4.33	7.27	6.51	7.36	9.24	9.44	10.47	hypothetical protein	EIN_060300
EIN_220220_at	3.962	up	3.894	up	8.158	up	5.746	up	2.243	up	2.693	up	54.22	265.51	210.81	412.38	295.23	150.75	256.76	5.65	7.64	7.62	8.68	8.18	6.82	7.08	hypothetical protein	EIN_220220
EIN_223000_at	3.645	down	1.008	down	7.996	up	62.258	up	25.346	up	9.444	up	70.87	21.43	69.81	574.81	4658.63	1989.87	698.54	6.13	4.26	6.12	9.13	12.09	10.79	9.37	hypothetical protein	EIN_223000
EIN_243210_at	2.966	up	3.842	up	7.973	up	2.37	up	1.43	up	1.14	down	170.51	494.96	646.61	1321.77	586.14	238.32	145.68	7.37	8.94	9.31	10.37	8.62	7.89	7.18	hypothetical protein, conserved	EIN_243210
EIN_289150_at	2.112	up	6.741	up	7.933	up	154.697	up	30.985	up	16.352	up	22.09	53.36	128.82	135.62	2639.92	543.21	280.16	4.05	5.13	6.8	7.04	11.32	9	8.08	serine palmitoyltransferase, putative	EIN_289150	pyridoxal phosphate binding
EIN_288260_at	3.742	up	5.049	up	7.909	up	2.763	up	2.334	up	1.011	up	169.08	612.35	867.37	1293.56	519.08	520.8	177.47	7.35	9.25	9.69	10.33	8.82	8.57	7.36	hypothetical protein	EIN_288260
EIN_112490_at	1.146	up	2.346	down	7.88	up	177.455	up	57.001	up	12.809	up	22.36	25.75	9.89	177.72	4138.02	2364.31	406.75	4.44	4.64	3.21	7.42	11.91	10.27	8.12	beta-1,3-N-acetylglucosaminyltransferase, putative	EIN_112490	galactosyltransferase activity
EIN_038130_at	1.204	down	1.586	down	7.824	up	43.172	up	19.466	up	10.608	up	62.26	65.95	40.82	470.86	2645.92	1198.6	633.94	5.88	5.62	5.22	8.85	11.32	10.17	9.29	serine/threonine protein kinase ppk15, putative	EIN_038130	ATP binding, protein kinase activity, protein serine/threonine kinase activity, protein tyrosine kinase activity
EIN_160240_at	2.774	up	3.19	up	7.745	up	192.245	up	87.53	up	38.188	up	25.37	63.24	81.15	188.18	4486.86	2284.95	859.08	4.48	5.95	6.15	7.43	12.06	10.93	9.73	hypothetical protein	EIN_160240
EIN_228320_at	6.446	up	6.228	up	7.707	up	16.751	up	22.072	up	21.788	up	957.83	2308.14	2027.01	2621.7	5475.66	7193.41	7417.88	8.32	11.01	10.96	11.27	12.39	12.79	12.77	hypothetical protein	EIN_228320
EIN_200290_at	1.124	down	1.031	down	7.63	up	10.986	up	15.662	up	8.45	up	22.3	14.69	26.71	136.46	170	264.27	132.45	3.94	3.77	3.89	6.87	7.4	7.91	7.02	hypothetical protein	EIN_200290
EIN_196330_at	1.842	up	1.335	up	7.628	up	14.292	up	4.785	up	2.668	up	328.39	417.3	307.66	2153.19	3245.39	1360.99	644.09	7.82	8.7	8.24	10.75	11.66	10.08	9.24	hypothetical protein	EIN_196330
EIN_111190_at	3.099	up	4.775	up	7.44	up	2.934	up	1.429	down	1.865	down	74.6	191.55	315.45	448.89	234.62	53.26	32.65	5.89	7.52	8.14	8.78	7.44	5.37	4.99	hypothetical protein	EIN_111190
EIN_021000_at	1.024	up	1.231	up	7.394	up	126.1	up	46.141	up	14.509	up	40.12	48.55	60.84	358.98	5119.84	2710.88	679.46	5.32	5.35	5.62	8.21	12.3	10.85	9.18	hypothetical protein	EIN_021000
EIN_036960_at	1.11	down	13.772	up	7.361	up	230.958	up	181.727	up	78.431	up	20.26	23.27	283.43	145.96	4440.95	3474.62	1509.36	4.25	4.1	8.04	7.13	12.11	11.76	10.55	hypothetical protein	EIN_036960
EIN_053810_at	10.534	up	8.362	up	7.349	up	6.371	up	9.87	up	10.104	up	229.1	1276.46	1093.47	793.43	678.91	1102.43	1081.81	6.73	10.13	9.8	9.61	9.4	10.04	10.07	hypothetical protein	EIN_053810
EIN_054130_at	1.684	up	1.95	up	7.339	up	3.077	up	2.296	up	2.174	up	15.26	23.64	26.36	133.14	50.71	33.85	34.6	3.66	4.41	4.62	6.53	5.28	4.86	4.78	hypothetical protein, conserved	EIN_054130	tetracycline:hydrogen antiporter activity
EIN_156770_at	4.672	up	12.216	up	7.267	up	2.813	up	1.019	down	1.477	down	26.74	127.15	412.16	199.68	91.37	26.96	19.03	4.73	6.96	8.34	7.59	6.22	4.7	4.17	hypothetical protein	EIN_156770
EIN_110480_at	5.378	up	4.758	up	7.265	up	3.727	up	8.202	up	14.874	up	329.05	2059.4	1966.03	2338.04	1151.48	3019.75	4889.47	8.24	10.66	10.49	11.1	10.14	11.27	12.13	hypothetical protein, conserved	EIN_110480	DNA binding
EIN_241890_at	19.878	up	16.629	up	7.187	up	23.415	up	7.145	up	5.475	up	96.01	2077.94	1582.57	737.21	2157.46	691.13	505.66	6.52	10.83	10.58	9.37	11.07	9.36	8.97	hypothetical protein	EIN_241890
EIN_281430_at	3.032	up	4.096	up	7.137	up	8.64	up	26.65	up	33.535	up	95.28	294.59	469.19	632.88	716.41	2218.77	2796.11	6.37	7.97	8.41	9.21	9.48	11.11	11.44	hypothetical protein	EIN_281430
EIN_129220_at	2.226	up	2.161	up	7.124	up	18.933	up	35.268	up	51.536	up	31.48	61.89	57.12	186.73	510.65	1072.32	1446.01	4.7	5.86	5.81	7.54	8.95	9.84	10.39	suppressor of actin, putative	EIN_129220
EIN_134070_at	1.721	up	2.579	up	7.061	up	67.223	up	24.498	up	9.683	up	36.26	50.15	75.53	205.8	2058.43	1211.89	311.5	4.86	5.64	6.22	7.68	10.93	9.47	8.13	hypothetical protein	EIN_134070
EIN_111460_at	2.724	up	4.357	up	7.031	up	8.816	up	5.836	up	4.822	up	196.94	292.79	466.09	750.76	920.4	669.21	525.45	6.69	8.14	8.81	9.5	9.83	9.24	8.96	protein phosphatase 1E, putative	EIN_111460	catalytic activity
EIN_038350_at	1.649	up	3.499	up	6.967	up	9.937	up	6.663	up	5.571	up	113.84	113.79	261.19	517.2	645.32	440.53	362.05	6.02	6.74	7.82	8.82	9.33	8.75	8.5	hypothetical protein	EIN_038350
EIN_069720_at	12.208	up	18.078	up	6.879	up	4.459	up	12.867	up	15.416	up	36.56	437.04	650.26	256.83	174.98	460.81	552.8	5.15	8.76	9.32	7.93	7.31	8.83	9.09	hypothetical protein	EIN_069720
EIN_230100_at	5.025	up	4.662	up	6.852	up	7.583	up	18.034	up	42.194	up	77.16	243.89	244	336.75	379.2	1127.49	2299.58	5.59	7.92	7.81	8.37	8.51	9.76	10.99	phosphatase, putative	EIN_230100	phosphatase activity
EIN_255710_at	6.18	up	6.973	up	6.791	up	11.109	up	3.267	up	1.32	up	547.91	1845.17	2076.14	2092.36	3359.97	1347.19	464.78	8.2	10.83	11	10.97	11.68	9.91	8.6	hypothetical protein, conserved	EIN_255710
EIN_289840_at	8.554	down	3.481	up	6.757	up	3.651	up	6.792	up	6.308	up	68.35	10.18	453.71	482.89	253.37	475.21	432.62	6.08	2.99	7.88	8.84	7.95	8.85	8.74	dual specificity protein phosphatase, putative	EIN_289840	phosphatase activity, protein tyrosine/serine/threonine phosphatase activity
EIN_053310_at	1.044	up	1.225	up	6.756	up	26.602	up	10.729	up	3.845	up	29.93	30.53	40.9	207.58	814.93	324.75	113.39	4.86	4.93	5.16	7.62	9.6	8.29	6.81	chitotriosidase-1 precursor, putative	EIN_053310	chitinase activity
EIN_014180_at	4.261	up	4.97	up	6.663	up	22.156	up	5.663	up	3.214	up	16.81	74.62	83.18	170.17	375.33	136.52	56.03	4.06	6.15	6.37	6.79	8.53	6.56	5.74	hypothetical protein	EIN_014180
EIN_202670_at	1.14	up	1.685	up	6.546	up	7.812	up	4.307	up	1.796	up	10.39	12.43	18.88	109.87	92.56	52.32	23.37	3.37	3.55	4.12	6.08	6.33	5.47	4.21	methylene-fatty-acyl-phospholipid synthase, putative	EIN_202670	N-methyltransferase activity
EIN_241290_at	1.931	up	4.962	up	6.523	up	34.09	up	11.96	up	5.675	up	71.95	138.15	416.25	520.3	2367.53	1098.08	395.01	6.11	7.06	8.42	8.81	11.2	9.69	8.61	hypothetical protein, conserved	EIN_241290	GTP binding
EIN_080560_at	6.994	up	32.943	up	6.405	up	2.357	up	1.219	down	1.921	down	41.87	180.14	799.72	172.35	61.12	21.13	12.71	4.56	7.36	9.6	7.24	5.8	4.27	3.62
EIN_133730_at	4.33	up	6.873	up	6.361	up	4.681	up	9.497	up	14.9	up	754.62	1158.61	1831.74	1712.98	1254.15	2947.71	4272.17	8.06	10.17	10.84	10.73	10.28	11.3	11.95	hypothetical protein	EIN_133730
EIN_289620_at	16.861	up	18.214	up	6.323	up	9.778	up	5.045	up	7.776	up	214.54	2661.86	2895.11	1001.72	1570.98	835.1	1236.99	7.3	11.38	11.49	9.96	10.59	9.64	10.26	carboxy-terminal domain RNA polymerase II polypeptide A small phosphatase, putative	EIN_289620
EIN_056660_at	4.512	up	4.414	up	6.3	up	6.497	up	16.825	up	33.159	up	570.21	815.33	713.27	1052.65	1149.64	3639.27	5803.16	7.34	9.51	9.48	9.99	10.04	11.41	12.39	serine/threonine protein phosphatase 2B catalytic subunit, putative	EIN_056660	hydrolase activity
EIN_288360_at	1.339	up	4.802	up	6.284	up	12.026	up	9.381	up	10.114	up	35.9	48.78	171.97	227.91	438.83	343.28	370.05	5.15	5.58	7.42	7.81	8.74	8.38	8.49	hypothetical protein, conserved	EIN_288360	DNA binding, catalytic activity, nuclease activity
EIN_106350_at	1.612	up	7.604	up	6.267	up	2.877	up	6.247	up	21.047	up	34.24	46.78	277.2	183.99	86.79	187.61	629.24	4.84	5.53	7.76	7.48	6.36	7.48	9.23	hypothetical protein	EIN_106350
EIN_180850_at	1.971	up	1.355	down	6.258	up	3.08	up	3.904	up	3.083	up	597.07	961.15	373.26	3651.88	1728.8	1982.36	1607.42	8.92	9.9	8.48	11.57	10.54	10.89	10.54	hypothetical protein, conserved	EIN_180850
EIN_026840_at	1.604	up	2.921	up	6.256	up	11.575	up	3.718	up	1.599	up	36.18	64.03	101.86	232.27	413.95	160.66	57.72	5.12	5.8	6.67	7.76	8.65	7.01	5.8	hypothetical protein	EIN_026840
EIN_072800_at	4.704	up	7.141	up	6.199	up	3.504	up	1.161	up	2.157	up	12.32	73.03	127.69	66.68	41.8	13.7	37.71	3.39	5.62	6.22	6.02	5.2	3.6	4.5	hypothetical protein	EIN_072800
EIN_108100_at	5.346	up	4.65	up	6.196	up	9.694	up	14.375	up	16.727	up	302.95	620.82	566.08	704.52	1071.04	1662.97	1856.89	6.79	9.2	9	9.42	10.06	10.63	10.85	hypothetical protein	EIN_108100
EIN_160630_at	1.115	up	3.69	up	6.189	up	23.224	up	8.387	up	3.171	up	116.95	129.02	487.38	764.35	2612.99	1923.61	465.36	6.79	6.95	8.67	9.42	11.33	9.86	8.46	D-alanine aminotransferase, putative	EIN_160630	catalytic activity
EIN_013120_at	1.99	down	1.961	down	6.174	up	99.287	up	31.174	up	10.008	up	19.22	9.72	9.63	114.3	1845.17	1551.01	286.61	4.2	3.2	3.23	6.82	10.83	9.16	7.52	hypothetical protein	EIN_013120
EIN_274410_at	1.385	up	3.376	up	6.123	up	3.773	up	3.349	up	1.407	up	46.98	62.63	183.82	268.06	177.95	140.45	61.45	5.38	5.85	7.13	7.99	7.3	7.12	5.87	hypothetical protein	EIN_274410
EIN_277630_at	6.811	up	17.454	up	6.119	up	7.779	up	16.351	up	15.037	up	85.02	490.61	1232.07	465.55	685.99	1174.6	1172.55	6.07	8.84	10.2	8.69	9.03	10.11	9.99	beta-amylase, putative	EIN_277630	beta-amylase activity
EIN_124320_at	2.079	up	1.559	up	6.031	up	1.402	up	1.354	up	3.633	up	52.09	174.02	127.09	286.62	72.01	64.9	181.45	5.56	6.61	6.2	8.15	6.05	6	7.42	hypothetical protein	EIN_124320
EIN_088480_at	1.393	up	7.71	up	5.982	up	4.467	up	1.057	down	1.488	up	5.87	8.25	47.08	35.48	26.03	5.51	9.16	2.53	3.01	5.47	5.11	4.69	2.45	3.1	hypothetical protein	EIN_088480
EIN_110960_at	1.912	up	12.28	up	5.98	up	29.697	up	51.867	up	42.158	up	8.66	17.66	139.29	50.1	279.19	951.15	661.49	3.01	3.94	6.63	5.59	7.9	8.7	8.41	hypothetical protein	EIN_110960
EIN_054220_at	1.197	up	2.23	up	5.881	up	3.511	up	3.794	up	5.702	up	170.86	174.02	314.4	849.33	494.33	621.08	916.08	7.1	7.36	8.26	9.66	8.91	9.03	9.61	hypothetical protein	EIN_054220
EIN_135440_at	2.681	up	2.411	up	5.87	up	13.584	up	13.441	up	13.287	up	290.28	303.17	289.31	663.49	1536.58	1526.84	1504.7	6.82	8.24	8.09	9.37	10.58	10.57	10.55	protein TRANSPARENT TESTA GLABRA, putative	EIN_135440
EIN_054190_at	16.559	up	23.577	up	5.856	up	5.94	up	3.015	up	3.669	up	25.7	479.02	486.88	136.74	139.84	86.16	112.41	4.31	8.36	8.87	6.86	6.88	5.91	6.19	hypothetical protein	EIN_054190
EIN_220080_at	2.158	down	1.16	down	5.794	up	23.079	up	13.406	up	6.959	up	269.73	112.06	252.09	1581.5	5679.55	3571.29	1681.34	7.9	6.79	7.69	10.44	12.43	11.65	10.7	hypothetical protein	EIN_220080
EIN_107320_at	4.778	up	3.164	up	5.69	up	61.826	up	87.302	up	90.376	up	25.48	118.39	69.05	138.85	1316.2	2102.92	2067.94	4.4	6.66	6.06	6.91	10.35	10.85	10.9	A/G-specific adenine DNA glycosylase, putative	EIN_107320	catalytic activity
EIN_135670_at	4.84	up	6.677	up	5.676	up	5.149	up	12.546	up	18.201	up	416.03	779.57	1072.77	913.87	819.44	2594.74	3098.57	7.3	9.58	10.04	9.81	9.67	10.95	11.49	hypothetical protein	EIN_135670
EIN_110970_at	2.881	up	10.87	up	5.671	up	29.098	up	36.283	up	32.057	up	20.83	51.93	237.21	96.13	534.08	1254.01	898.83	4.07	5.6	7.52	6.58	8.94	9.26	9.08	hypothetical protein	EIN_110970
EIN_037050_at	4.187	up	6.727	up	5.667	up	3.162	up	7.234	up	12.724	up	170.01	420.55	616.42	519.87	284.67	892.62	1185.08	6.43	8.5	9.18	8.94	8.09	9.29	10.1	hypothetical protein, conserved	EIN_037050	phosphatidylinositol N-acetylglucosaminyltransferase activity
EIN_165330_at	1.304	down	41.368	up	5.639	up	1.343	up	1.31	down	1.73	down	18.27	17.29	726.04	134.63	24.14	14.53	10.67	4.12	3.74	9.49	6.62	4.55	3.73	3.33	capsular polysaccharide phosphotransferase, putative	EIN_165330
EIN_218620_at	2.771	up	4.119	up	5.639	up	13.267	up	10.855	up	11.54	up	829.07	1077.44	1583.95	2154.78	5384.58	4529.19	4770.34	8.58	10.05	10.62	11.07	12.31	12.02	12.11	NAD-dependent deacetylase, putative	EIN_218620	NAD binding, zinc ion binding
EIN_186910_at	3.748	up	8.11	up	5.637	up	41.718	up	13.804	up	9.194	up	35.73	152.61	287.56	181.98	1238.17	409.08	275.59	4.88	6.79	7.9	7.38	10.26	8.67	8.08	hypothetical protein	EIN_186910
EIN_260350_at	1.22	down	1.244	up	5.532	up	1.02	up	1.605	down	2.151	down	38.16	48.1	64.5	195.19	75.32	23.75	16.43	5.12	4.83	5.43	7.59	5.15	4.44	4.02	hypothetical protein	EIN_260350
EIN_147760_at	22.294	up	30.039	up	5.52	up	2.145	up	2.738	up	2.716	up	112.81	1380.37	1876.18	621.56	169.91	170.26	173.16	5.94	10.42	10.85	8.41	7.04	7.39	7.38	phosphoglycerate mutase, putative	EIN_147760
EIN_103780_at	7.078	up	8.873	up	5.406	up	13.94	up	5.32	up	1.483	up	511.85	2651.11	3327.74	2189.81	5411.2	2477.06	579.24	8.55	11.37	11.7	10.98	12.35	10.96	9.11	hypothetical protein	EIN_103780
EIN_057670_at	1.035	down	1.718	down	5.356	up	144.586	up	73.132	up	24.105	up	39.79	43.27	23.4	229.24	5975.45	3842.88	1142.49	5.31	5.26	4.53	7.73	12.49	11.5	9.9	hypothetical protein	EIN_057670
EIN_243430_at	1.108	up	1.923	up	5.336	up	16.411	up	6.702	up	2.508	up	387.6	432.55	726.88	2409.2	6386.39	3518.77	1030.08	8.55	8.7	9.49	10.97	12.59	11.3	9.88	hypothetical protein	EIN_243430
EIN_052290_at	8.077	up	10.773	up	5.327	up	1.129	up	2.08	down	2.25	down	188.69	1290.02	1786.18	847.13	297.16	176.91	97.29	7.31	10.32	10.74	9.72	7.48	6.25	6.14	hypothetical protein	EIN_052290
EIN_281610_at	1.44	up	7.741	up	5.31	up	4.782	up	11.398	up	10.047	up	18.64	33.31	237	124.15	88.46	248.06	195.37	4.16	4.68	7.11	6.56	6.41	7.67	7.48	hypothetical protein	EIN_281610
EIN_047840_at	10.345	up	12.576	up	5.287	up	66.693	up	45.158	up	31.474	up	69.14	778.99	923.18	360.5	4618.87	3056.94	2378.4	6.07	9.44	9.72	8.47	12.13	11.56	11.04	hypothetical protein	EIN_047840
EIN_168100_at	3.231	up	4.446	up	5.203	up	4.37	up	6.909	up	11.83	up	650.43	1115.7	1671.99	1840.55	1494.79	2348.16	4040.35	8.4	10.09	10.55	10.78	10.52	11.18	11.96	ER lumen protein retaining receptor, putative	EIN_168100	ER retention sequence binding
EIN_164060_at	1.578	up	3.687	up	5.187	up	4.433	up	3.044	up	1.264	up	55	87.34	201.97	291.91	243.16	220.56	85.74	5.77	6.43	7.65	8.15	7.92	7.38	6.11	hypothetical protein	EIN_164060	guanyl-nucleotide exchange factor activity
EIN_310090_at	1.852	up	6.517	up	5.164	up	82.772	up	54.077	up	29.753	up	24.03	30.84	117.72	89.72	1385.08	898.38	504.31	4.05	4.93	6.75	6.41	10.42	9.8	8.94	hypothetical protein	EIN_310090
EIN_168460_at	1.152	up	1.587	down	5.161	up	1.408	down	3.027	down	1.404	down	257.05	266.57	127.95	1762.76	135.69	75.36	261.29	7.51	7.71	6.84	9.88	7.01	5.91	7.02	cysteine proteinase 2 precursor, putative	EIN_168460	cysteine-type peptidase activity
EIN_052330_at	1.141	up	5.193	up	5.14	up	23.871	up	8.79	up	3.532	up	143.99	177.1	734.07	790.74	3414.23	1757.08	505.92	7.14	7.33	9.52	9.5	11.72	10.27	8.96	hypothetical protein	EIN_052330
EIN_104460_at	1.735	up	2.661	up	5.13	up	71.65	up	23.742	up	9.216	up	23.99	33.08	49.98	97.1	1394.86	477.29	199.56	4.23	5.02	5.64	6.58	10.39	8.79	7.43	G2/mitotic-specific cyclin-B, putative	EIN_104460
EIN_080390_at	1.753	up	3.831	up	5.056	up	6.323	up	3.47	up	2.69	up	100.75	186.42	358.51	493.68	576.87	338.01	266.78	6.51	7.32	8.44	8.84	9.17	8.3	7.93	hypothetical protein	EIN_080390
EIN_020180_at	1.552	up	2.222	up	5.055	up	5.647	up	8.426	up	8.043	up	117.86	148.22	212.02	502.59	548.16	911.87	809.58	6.57	7.2	7.72	8.91	9.07	9.64	9.58	ankyrin repeat-containing protein, putative	EIN_020180
EIN_137090_at	3.785	up	3.851	up	4.963	up	3.73	up	5.628	up	7.044	up	143.65	310.65	322.11	386.65	290.46	445.51	586.52	6.28	8.2	8.22	8.59	8.18	8.77	9.09	RNA-binding protein, putative	EIN_137090	nucleic acid binding
EIN_292780_at	1.24	up	1.21	down	4.932	up	163.679	up	89.693	up	30.77	up	46.64	64.94	40.64	228.43	7998.86	4636.79	1433.21	5.52	5.83	5.25	7.83	12.88	12.01	10.47	hypothetical protein	EIN_292780
EIN_222780_at	2.765	up	1.828	up	4.926	up	23.302	up	8.674	up	14.242	up	123.14	246.15	166.24	514.99	2065.9	801.23	1273.87	6.47	7.93	7.34	8.77	11.01	9.58	10.3	hypothetical protein	EIN_222780
EIN_294790_at	1.063	down	3.425	up	4.919	up	4.472	up	6.304	up	5.742	up	141.08	130.56	488.25	825.63	630.07	863.06	792.8	7.09	7	8.86	9.38	9.25	9.74	9.61	hypothetical protein	EIN_294790	DNA binding
EIN_200230_at	1.131	up	2.852	up	4.873	up	21.933	up	18.017	up	8.498	up	411.3	462.85	1179.48	2097.08	9536.13	7677.39	3468.01	8.67	8.85	10.18	10.96	13.13	12.84	11.76	beta-1,3-N-acetylglucosaminyltransferase, putative	EIN_200230
EIN_111180_at	1.585	up	3.413	up	4.872	up	2.932	up	5.581	up	6.577	up	118.61	151.21	312.12	453.91	282.61	527.55	599.44	6.5	7.17	8.27	8.79	8.05	8.98	9.22	meiotic coiled-coil protein, putative	EIN_111180	RNA binding, binding
EIN_108380_at	2.187	up	2.586	up	4.867	up	5.13	up	12.807	up	20.255	up	110.27	224.76	282.06	496.75	529.71	2134.32	2428.4	6.65	7.78	8.02	8.93	9.01	10.33	10.99	hypothetical protein	EIN_108380
EIN_112040_at	1.016	down	1.224	down	4.842	up	11.524	up	6.289	up	1.42	up	14.54	11.33	8.58	56.49	118.32	68.82	16.14	3.35	3.32	3.05	5.62	6.87	6	3.85
EIN_058370_at	1.779	up	4.7	up	4.833	up	3.803	up	7.175	up	8.816	up	159.65	252.54	642.88	657.77	586.69	1136.47	1181.05	7.02	7.85	9.25	9.29	8.95	9.86	10.16	hypothetical protein	EIN_058370	binding
EIN_020190_at	2.676	up	7.298	up	4.804	up	193.817	up	126.124	up	76.569	up	37.04	72.5	219.96	130.77	5284.08	3349.1	2045.92	4.73	6.15	7.59	6.99	12.33	11.71	10.99	hypothetical protein	EIN_020190	binding, catalytic activity
EIN_094210_at	4.252	up	5.503	up	4.783	up	8.639	up	3.305	up	2.533	up	200.06	517.58	728.71	609.09	1037.67	397.51	327.05	6.91	9	9.37	9.17	10.02	8.63	8.25	DNA polymerase I, putative	EIN_094210	DNA binding, DNA-directed DNA polymerase activity
EIN_147280_at	1.25	up	2.064	up	4.771	up	8.112	up	5.911	up	5.598	up	135.23	161.44	269.39	797.9	858.13	617.58	614.97	6.68	7	7.72	8.93	9.7	9.24	9.16	hypothetical protein	EIN_147280	catalytic activity, serine-type endopeptidase inhibitor activity
EIN_267800_at	2.485	down	2.465	up	4.767	up	3.624	up	7.833	up	4.12	up	28.97	11.66	85.1	132.68	100.28	227.72	133.84	4.78	3.47	6.08	7.03	6.64	7.75	6.82	hypothetical protein	EIN_267800
EIN_033470_at	1.237	down	2.395	up	4.753	up	18.907	up	6.21	up	3.039	up	90.28	55	184.75	324.23	1294.31	475.98	217.32	6.08	5.77	7.34	8.33	10.32	8.71	7.68	hypothetical protein, conserved	EIN_033470
EIN_094420_at	1.306	up	8.936	up	4.747	up	9.74	up	5.525	up	3.178	up	118.43	159.91	1065.85	551.99	1159	936.59	403.02	6.86	7.24	10.02	9.11	10.14	9.33	8.53	hypothetical protein, conserved	EIN_094420
EIN_281270_at	1.565	down	1.345	down	4.74	up	71.878	up	23.441	up	6.389	up	36.63	23.68	27.55	174.04	2877.04	1227.56	280.47	5.19	4.54	4.76	7.43	11.36	9.74	7.86	homeobox protein knotted-1, putative	EIN_281270	sequence-specific DNA binding, transcription factor activity
EIN_147980_at	2.845	up	3.91	up	4.731	up	5.998	up	9.937	up	10.539	up	153.99	361.12	510.23	600.01	765.66	1262.38	1339.5	6.99	8.49	8.95	9.23	9.57	10.3	10.38	hypothetical protein	EIN_147980
EIN_210650_at	3.279	up	8.675	up	4.722	up	1.277	up	1.035	down	1.048	up	8.69	32.16	76.82	36.57	10.74	7.75	8.42	2.92	4.64	6.04	5.16	3.28	2.87	2.99	hypothetical protein, conserved	EIN_210650
EIN_024440_s_at	1.68	up	1.066	up	4.719	up	4.67	up	19.999	up	39.664	up	11.33	18.17	13.4	46.15	46.67	214.97	389.78	3.27	4.02	3.36	5.51	5.49	7.59	8.58	actophorin, putative	EIN_024440	actin binding
EIN_147400_at	2.491	up	4.73	up	4.714	up	4.694	up	1.444	up	1.444	down	394.97	1607.59	2191.01	2323.89	1831.99	743.07	276.92	8.58	9.9	10.82	10.82	10.81	9.11	8.05	hypothetical protein, conserved	EIN_147400
EIN_016870_at	1.326	down	3.582	up	4.7	up	9.736	up	7.841	up	5.609	up	85.65	58.51	276.32	363.8	749.19	631.61	479.52	6.24	5.84	8.08	8.48	9.53	9.21	8.73	hypothetical protein, conserved	EIN_016870
EIN_111600_at	2.659	up	4.88	up	4.698	up	2.15	up	1.683	up	1.347	up	284.33	644.69	1176.65	1161.15	519.38	406.36	324.91	7.91	9.32	10.2	10.14	9.01	8.66	8.34	hypothetical protein, conserved	EIN_111600	ATP binding, protein kinase activity, protein serine/threonine kinase activity, protein tyrosine kinase activity
EIN_111290_at	4.228	up	9.681	up	4.695	up	4.972	up	14.287	up	33.686	up	106.03	238.86	832.65	269.53	316.6	947.39	1890.91	5.81	7.89	9.09	8.04	8.12	9.65	10.88	hypothetical protein, conserved	EIN_111290	GTP binding
EIN_270650_at	1.171	down	2.457	up	4.689	up	4.771	up	1.056	up	1.641	down	17.74	15.51	54.33	94.25	86.12	21.02	10.63	4.1	3.87	5.4	6.33	6.35	4.18	3.38	hypothetical protein, conserved	EIN_270650	GTP binding
EIN_224560_at	1.477	down	2.058	up	4.682	up	6.374	up	3.648	up	1.999	up	754.12	503.79	1635.07	3716.05	4822.47	3279.73	1513.64	9.53	8.97	10.57	11.76	12.2	11.4	10.53	UDP-N-acetylglucosamine pyrophosphorylase, putative	EIN_224560	nucleotidyltransferase activity
EIN_135940_at	1.274	down	3.133	up	4.659	up	4.107	up	2.601	up	1.079	up	65.59	68.66	213.45	327.04	267.69	198.15	80.55	6.02	5.68	7.67	8.24	8.06	7.4	6.13	serine-threonine protein kinase, putative	EIN_135940	ATP binding, protein kinase activity, protein serine/threonine kinase activity, protein tyrosine kinase activity
EIN_015290_at	3.35	up	2.798	up	4.581	up	7.8	up	51.673	up	104.629	up	17.65	60.8	50.13	74.8	128.37	867.41	1685.91	4	5.75	5.49	6.2	6.97	9.69	10.71	tyrosine protein kinase, putative	EIN_015290	ATP binding, protein kinase activity, protein serine/threonine kinase activity, protein tyrosine kinase activity
EIN_047810_at	1.277	up	4.087	up	4.579	up	19.388	up	7.991	up	4.5	up	39.73	46.66	159.5	175.4	706.11	298.03	165.2	5.18	5.54	7.21	7.38	9.46	8.18	7.35	dual specificity protein phosphatase, putative	EIN_047810	protein tyrosine/serine/threonine phosphatase activity
EIN_085260_at	1.126	down	1.788	up	4.571	up	7.232	up	2.033	up	1.157	up	116.46	95.19	191.84	700.95	804.97	251.84	124.05	6.73	6.56	7.57	8.92	9.58	7.75	6.94	hypothetical protein	EIN_085260
EIN_057980_at	1.804	up	5.672	up	4.532	up	7.539	up	5.579	up	1.679	up	22.71	34.33	100.87	83.9	121.2	126.13	50.17	3.98	4.83	6.48	6.16	6.89	6.46	4.73	hypothetical protein	EIN_057980
EIN_038670_at	1.694	up	7.276	up	4.503	up	372.019	up	316.658	up	265.091	up	12.14	19.05	103.39	55.17	4345.72	3769.97	3662.83	3.49	4.25	6.35	5.66	12.03	11.8	11.54	eukaryotic translation initiation factor 4E type, putative	EIN_038670	RNA binding, translation initiation factor activity
EIN_147670_at	10.979	up	23.036	up	4.498	up	1.962	up	1.447	down	2.099	down	91.35	1000.32	2070.9	408.19	181.36	66.24	43.51	6.48	9.94	11.01	8.65	7.46	5.95	5.41	hypothetical protein, conserved	EIN_147670
EIN_295140_at	1.244	up	11.973	up	4.469	up	1.938	up	1.037	down	1.57	down	161.13	194.94	1832.57	697.89	296.47	172.55	112.04	7.25	7.56	10.83	9.41	8.2	7.19	6.6	thermostable beta-glucosidase B, putative	EIN_295140
EIN_151570_at	1.474	up	2.656	up	4.462	up	2.977	up	6.054	up	5.72	up	85.27	78.04	150.2	219.94	144.79	330.72	292.54	5.59	6.15	7	7.75	7.16	8.19	8.1
EIN_303610_at	3.295	up	7.142	up	4.461	up	1.465	up	2.009	down	2.217	down	84.42	229.66	460.56	290.92	105.17	35.62	30.95	6	7.72	8.84	8.16	6.55	5	4.85	polyadenylate-binding protein, cytoplasmic and nuclear, putative	EIN_303610	nucleic acid binding
EIN_081790_at	1.57	up	2.238	up	4.445	up	6.617	up	2.598	up	1.555	up	68.32	103.62	172.44	326.06	435.52	199.2	106.91	6.03	6.68	7.19	8.18	8.76	7.41	6.67	hypothetical protein	EIN_081790
EIN_016800_at	2.503	up	3.883	up	4.432	up	5.913	up	2.887	up	2.204	up	20.86	107.32	76.96	140.1	115.86	76.77	62.62	4.28	5.6	6.24	6.43	6.84	5.81	5.42	hypothetical protein	EIN_016800
EIN_229970_at	4.64	up	5.035	up	4.428	up	5.83	up	7.824	up	11.391	up	824.52	1967.41	2074.41	1867.35	2341.26	3409.67	4916.13	8.65	10.86	10.98	10.79	11.19	11.61	12.16	mitotic checkpoint protein and poly(A)+ RNA export protein, putative	EIN_229970
EIN_013520_at	1.013	up	1.253	down	4.426	up	202.896	up	124.62	up	170.946	up	9.51	9.46	7.21	39.29	1890.19	1121.94	1519.93	3.11	3.13	2.78	5.26	10.77	10.07	10.53	hypothetical protein	EIN_013520
EIN_240240_at	2.057	up	2.772	up	4.425	up	15.383	up	11.998	up	8.478	up	329.18	531.22	713.83	1642.98	3976.06	3135.45	2216.55	8.01	9.05	9.48	10.15	11.95	11.59	11.09	hypothetical protein	EIN_240240
EIN_223970_at	2.867	up	4.741	up	4.41	up	3.141	up	2.258	up	1.716	up	243.89	693.78	1093.41	1059.54	739.07	520.57	394.47	7.84	9.36	10.09	9.98	9.49	9.02	8.62	hypothetical protein	EIN_223970
EIN_230600_at	2.71	up	1.69	up	4.398	up	8.6	up	41.896	up	91.951	up	49.58	110.57	68.36	189.7	357.34	2803.55	4309.18	5.33	6.77	6.09	7.47	8.44	10.72	11.86	serine/threonine protein kinase HT1, putative	EIN_230600	ATP binding, protein kinase activity, protein serine/threonine kinase activity, protein tyrosine kinase activity
EIN_168240_at	3.703	up	2.103	up	4.366	up	1.893	up	1.314	up	1.543	down	296.53	1461.98	819.2	1250.15	697.29	736.03	211.5	8.11	10	9.18	10.23	9.03	8.5	7.48	hypothetical protein	EIN_168240
EIN_029060_at	4.393	up	6.681	up	4.357	up	4.174	up	10.199	up	10.869	up	87.02	259.22	372.43	242.92	228.31	611.48	607.64	5.76	7.89	8.5	7.88	7.82	9.11	9.2	hypothetical protein	EIN_029060
EIN_196430_at	6.399	up	6.176	up	4.333	up	8.838	up	4.383	up	1.594	up	24.88	148.87	202.76	118.54	206.7	108.15	43.8	4.51	7.19	7.14	6.63	7.65	6.64	5.18	hypothetical protein, conserved	EIN_196430
EIN_133520_at	2.554	up	3.007	up	4.314	up	15.147	up	5.236	up	2.185	up	75.13	130.89	150.06	210.26	761.05	284.22	109.05	5.6	6.95	7.19	7.71	9.52	7.99	6.73	hypothetical protein	EIN_133520
EIN_249340_at	2.714	up	5.027	up	4.313	up	47.118	up	16.473	up	8.659	up	115.75	269.21	495.8	425.22	4792.29	1808.38	919.68	6.61	8.05	8.94	8.72	12.17	10.65	9.73	meiotic recombination protein dmc1, putative	EIN_249340	ATP binding, DNA binding, DNA-dependent ATPase activity, nucleoside-triphosphatase activity, nucleotide binding, protein binding
EIN_312280_at	1.953	up	4.484	up	4.304	up	17.703	up	39.261	up	42.538	up	7.88	15.54	34.77	31.46	128.71	293.78	317.46	2.85	3.82	5.02	4.96	7	8.15	8.26	hypothetical protein	EIN_312280
EIN_219800_at	1.552	down	1.041	down	4.297	up	47.747	up	11.458	up	2.677	up	33.62	21.41	34.95	149.22	1545.4	751.07	116.24	5.01	4.38	4.95	7.11	10.59	8.53	6.43	hypothetical protein	EIN_219800
EIN_004700_at	1.74	up	1.61	up	4.292	up	25.037	up	12.854	up	9.652	up	149.16	249.15	211.44	642.4	3371.21	1673.61	1260.53	7.02	7.82	7.71	9.12	11.67	10.71	10.29	protein phosphatase 2A, caeel, putative	EIN_004700	hydrolase activity
EIN_111230_at	1.564	up	2.105	up	4.277	up	2.557	up	2.178	up	1.274	down	43.12	82.08	92.25	160.89	94.29	79.86	32.15	5.19	5.83	6.26	7.29	6.54	6.31	4.84	hypothetical protein, conserved	EIN_111230
EIN_200220_at	1.005	down	3.194	up	4.236	up	2.682	up	2.236	up	1.063	up	108.75	106.14	335.83	453.72	282.4	233.73	111.4	6.7	6.69	8.37	8.78	8.12	7.86	6.79	hypothetical protein, conserved	EIN_200220
EIN_164430_at	1.236	up	2.166	up	4.235	up	3.24	up	3.956	up	2.348	up	14.91	17.69	33.06	62.72	46.15	55.9	37.45	3.82	4.12	4.93	5.9	5.51	5.8	5.05	hypothetical protein	EIN_164430
EIN_289430_at	1.068	up	1.016	up	4.229	up	9.548	up	2.948	up	1.541	up	27.28	28.54	27.86	104.06	234.34	79.95	37.8	4.6	4.69	4.62	6.68	7.85	6.16	5.22	protein serine/threonine kinase, putative	EIN_289430	ATP binding, protein kinase activity, protein serine/threonine kinase activity, protein tyrosine kinase activity
EIN_022020_at	1.014	up	1.478	up	4.227	up	13.457	up	6.374	up	1.972	up	33.72	39.18	37.05	99.51	356.72	148.46	46.88	4.53	4.55	5.09	6.61	8.28	7.2	5.51	hypothetical protein	EIN_022020
EIN_022010_at	1.345	down	3.45	up	4.22	up	2.615	up	1.16	up	2.408	down	26.21	19.88	90.02	128.61	77.83	55.15	12.34	4.7	4.27	6.49	6.78	6.09	4.92	3.43	hypothetical protein, conserved	EIN_022010
EIN_200530_at	2.599	up	3.434	up	4.203	up	6.414	up	7.571	up	5.48	up	116.62	221.09	289.88	357.41	552.97	671.68	539.91	6.4	7.78	8.18	8.47	9.08	9.32	8.85	hypothetical protein, conserved	EIN_200530
EIN_311780_at	1.04	down	3.839	up	4.201	up	37.519	up	20.194	up	8.403	up	60.11	55.35	218.01	241.71	2294.5	1142.76	476.9	5.82	5.76	7.76	7.89	11.05	10.15	8.89	Rho/RAC guanine nucleotide exchange factor, putative	EIN_311780	ARF GTPase activator activity, Rho guanyl-nucleotide exchange factor activity, zinc ion binding
EIN_089330_s_at	14.854	up	14.968	up	4.183	up	5.503	up	1.542	up	1.051	up	709.96	3693.78	3737.91	1116.36	1375.32	399.13	279.25	7.95	11.85	11.86	10.02	10.42	8.58	8.03	inorganic phosphate transporter, putative	EIN_089330
EIN_034650_at	1.632	up	2.056	up	4.176	up	6.645	up	15.299	up	24.352	up	261.06	266.52	330.42	671.19	1095.23	3092.32	4200.5	7.33	8.03	8.36	9.39	10.06	11.26	11.93	N-acetyltransferase ECO1, putative	EIN_034650
EIN_028960_at	5.978	up	3.702	up	4.172	up	18.686	up	7.691	up	8.184	up	81.11	351.85	242.19	247.01	1091.32	605.16	536.41	5.87	8.44	7.75	7.93	10.09	8.81	8.9	hypothetical protein, conserved	EIN_028960	ATP binding, catalytic activity, magnesium ion binding, phospholipid-translocating ATPase activity
EIN_235520_at	1.436	up	1.104	up	4.119	up	17.271	up	3.368	up	3.023	up	25.99	28.94	22.19	96.19	342.77	91.14	58.86	4.28	4.8	4.42	6.32	8.39	6.03	5.88	hypothetical protein	EIN_235520
EIN_107750_at	2.744	up	2.995	up	4.076	up	8.273	up	2.498	up	1.278	up	81.11	140.02	159.92	208.47	440.39	159.01	73.73	5.67	7.13	7.25	7.7	8.72	6.99	6.02	ubiquitination factor E4, putative	EIN_107750	protein binding, ubiquitin-protein ligase activity, ubiquitin-ubiquitin ligase activity
EIN_242140_at	2.15	up	2.545	up	4.072	up	131.397	up	127.564	up	83.183	up	49.92	95.68	121.88	263.49	5859.45	5671.43	3788.72	5.47	6.57	6.81	7.49	12.5	12.46	11.84	ankyrin repeat-containing protein, putative	EIN_242140
EIN_053250_at	1.426	up	1.998	up	4.067	up	10.989	up	4.936	up	2.628	up	25.88	36.77	54.62	115.45	284.24	153.36	71.09	4.67	5.18	5.67	6.69	8.13	6.97	6.06	hypothetical protein	EIN_053250	transporter activity
EIN_071390_at	2.418	up	2.92	up	4.063	up	1.196	down	2.841	down	4.364	down	70.06	238.92	189.31	253.34	59.27	23.74	14.87	5.95	7.23	7.5	7.98	5.7	4.45	3.83	hypothetical protein	EIN_071390
EIN_089640_at	1.232	up	1.559	up	4.063	up	1.411	up	1.6	up	1.218	down	58.02	115.92	122.76	237.44	129.83	172.07	58.15	5.85	6.15	6.49	7.87	6.34	6.53	5.56	hypothetical protein	EIN_089640
EIN_292650_at	2.409	up	1.832	up	4.053	up	5.012	up	2.006	up	1.913	up	20.75	53.37	38.48	86.05	102.16	41.64	40.98	4.35	5.61	5.22	6.37	6.67	5.35	5.28	hypothetical protein	EIN_292650
EIN_256230_at	2.133	up	3.182	up	4.041	up	27.074	up	10.977	up	7.842	up	58.24	103.13	168.06	193.27	1352.37	522.74	375.25	5.55	6.64	7.22	7.57	10.31	9.01	8.52	hypothetical protein	EIN_256230
EIN_239820_at	2.297	down	1.398	down	4.013	up	27.23	up	9.926	up	2.362	up	118.9	56.12	75.3	436.26	3243.87	1476.26	325.76	6.7	5.5	6.22	8.71	11.47	10.01	7.94	serine-threonine protein kinase, putative	EIN_239820	ATP binding, protein kinase activity, protein serine/threonine kinase activity, protein tyrosine kinase activity
EIN_243140_at	1.138	down	6.03	up	3.97	up	7.397	up	3.468	up	1.044	down	194.82	173.62	1364.35	769.24	1539.96	1689.93	286.33	7.59	7.4	10.18	9.57	10.47	9.38	7.52	hypothetical protein, conserved	EIN_243140	metal ion binding, oxidoreductase activity, transition metal ion binding
EIN_094200_at	1.1	up	2.477	up	3.966	up	5.138	up	2.588	up	1.842	up	289.58	322.52	815.82	1187.07	1427.17	809.6	504.48	8.09	8.22	9.4	10.07	10.45	9.46	8.97	hypothetical protein	EIN_094200
EIN_251690_s_at	1.584	down	1.05	down	3.945	up	2.091	up	1.125	up	1.031	up	11.38	6.42	10	49.54	25.86	11.06	11.38	3.29	2.63	3.22	5.27	4.36	3.46	3.34	hypothetical protein, conserved	EIN_251690
EIN_242980_at	3.921	up	4.329	up	3.938	up	2.716	up	5.484	up	8.27	up	613.5	1153.71	1273.65	1184.14	793.53	1963.9	2543.26	8.19	10.16	10.3	10.17	9.63	10.64	11.24	serine/threonine protein phosphatase PP1 isozyme, putative	EIN_242980	hydrolase activity
EIN_195520_at	1.312	up	2.591	up	3.933	up	1.304	up	1.47	down	1.765	down	131.51	191.23	336.54	537.53	173.5	87.63	71.77	6.98	7.37	8.35	8.96	7.36	6.42	6.16	ariadne RING finger, putative	EIN_195520	protein binding, zinc ion binding
EIN_037710_at	2.173	up	3.29	up	3.924	up	15.308	up	19.084	up	22.425	up	55.83	93.05	154.13	168.7	801.21	862.76	957.55	5.41	6.53	7.13	7.38	9.34	9.66	9.9	protein NUF1, putative	EIN_037710
EIN_111090_at	1.378	down	1.037	down	3.911	up	52.526	up	51.525	up	43.169	up	119.18	71.21	140.29	398.67	5226.74	5008.54	4339.64	6.6	6.14	6.55	8.57	12.32	12.29	12.03	2-Cys peroxiredoxin BAS1, chloroplast precursor, putative	EIN_111090	antioxidant activity, oxidoreductase activity
EIN_186870_at	5.659	up	3.746	up	3.908	up	6.784	up	4.529	up	11.002	up	112.68	529.99	352.96	377.99	641.58	490.17	1049.28	6.54	9.04	8.45	8.51	9.3	8.72	10	hypothetical protein	EIN_186870
EIN_037140_at	1.537	up	1.187	up	3.905	up	62.499	up	17.055	up	5.691	up	60.99	90.99	69.03	224.56	3605.42	2156.57	436.32	5.81	6.43	6.06	7.78	11.78	9.91	8.32	hypothetical protein	EIN_037140
EIN_250420_at	1.32	up	4.152	up	3.89	up	9.096	up	2.127	up	1.34	down	261.38	279.23	871.78	827.7	2008.89	695.2	178.51	7.7	8.1	9.75	9.66	10.88	8.79	7.28	hypothetical protein	EIN_250420
EIN_168620_at	1.476	up	3.701	up	3.872	up	5.632	up	4.155	up	3.342	up	348.9	447.54	1096.16	1192.79	1662.44	1288.22	987.81	8.2	8.76	10.08	10.15	10.69	10.25	9.94	condensin, putative	EIN_168620	binding
EIN_242420_at	1.04	up	2.22	up	3.866	up	8.262	up	3.827	up	1.683	up	16.1	14.32	46.02	50.53	105.74	84.37	26.8	3.67	3.72	4.82	5.62	6.71	5.6	4.42	serine/threonine protein kinase ppk15, putative	EIN_242420	ATP binding, protein kinase activity, protein serine/threonine kinase activity, protein tyrosine kinase activity
EIN_288830_at	6.349	up	5.869	up	3.864	up	2.299	up	1.978	up	1.415	up	58.69	380.65	432.45	250.49	151.6	112.23	80.12	5.81	8.48	8.37	7.76	7.01	6.8	6.31	hypothetical protein	EIN_288830
EIN_187040_at	3.406	up	4.734	up	3.854	up	22.296	up	14.101	up	13.147	up	160.91	399.06	569.22	452.13	2599.82	1914.57	1612.99	6.83	8.6	9.07	8.77	11.31	10.65	10.54	cell division protein kinase, putative	EIN_187040	ATP binding, protein kinase activity, protein serine/threonine kinase activity, protein tyrosine kinase activity
EIN_239110_at	1.535	up	1.953	up	3.853	up	6.725	up	4.043	up	1.984	up	32.66	52.5	70.11	124.87	200.05	145.24	64.61	4.89	5.51	5.86	6.84	7.64	6.91	5.88	hypothetical protein	EIN_239110	ARF GTPase activator activity, Rho guanyl-nucleotide exchange factor activity, zinc ion binding
EIN_146440_at	1.363	down	1.203	up	3.85	up	130.149	up	103.311	up	65.085	up	39.12	29.73	54.22	152.9	5180.02	3909.01	2483.03	5.24	4.79	5.51	7.18	12.26	11.93	11.26	hypothetical protein	EIN_146440
EIN_058020_at	1.182	up	2.436	up	3.834	up	3.508	up	6.498	up	6.735	up	89.96	98.64	213.74	329.43	290.46	560.88	561.92	6.37	6.61	7.65	8.31	8.18	9.07	9.12	hypothetical protein	EIN_058020
EIN_281320_at	2.159	up	5.184	up	3.828	up	2.646	up	1.359	up	1.493	down	823.13	1379.98	3391.6	2600.87	1696	1023.61	434.96	9.32	10.43	11.69	11.25	10.72	9.76	8.74	hypothetical protein	EIN_281320
EIN_015530_at	1.94	up	3.597	up	3.823	up	6.191	up	2.555	up	1.329	up	236.7	331.69	624.87	668.89	1059.4	434.85	235.01	7.41	8.37	9.26	9.34	10.04	8.76	7.82	hypothetical protein	EIN_015530	GTP binding
EIN_081630_at	1.723	up	1.875	up	3.822	up	6.426	up	1.821	up	1.688	down	106.7	199.34	202.42	453.94	681.14	242.05	64.11	6.72	7.51	7.63	8.66	9.41	7.59	5.97	hypothetical protein	EIN_081630
EIN_148070_at	1.236	up	2.483	up	3.812	up	8.686	up	5.137	up	2.315	up	31.43	32.44	61.45	108.29	223.83	133.84	72.59	4.54	4.85	5.85	6.47	7.66	6.9	5.75	hypothetical protein	EIN_148070	guanyl-nucleotide exchange factor activity
EIN_243030_at	2.365	up	3.782	up	3.812	up	3.74	up	4.406	up	6.833	up	638.37	1121.43	1669.45	1866.64	1647.93	2015.66	3009.25	8.78	10.02	10.7	10.71	10.68	10.92	11.55	inhibitor of apoptosis 1, diap1, putative	EIN_243030	protein binding, zinc ion binding
EIN_172960_at	1.349	up	3.46	up	3.799	up	1.83	up	3.697	up	3.399	up	182.84	230.9	565.75	639.5	321.56	650.75	557.01	7.35	7.78	9.14	9.28	8.22	9.24	9.12	hypothetical protein, conserved	EIN_172960	binding
EIN_249620_at	4.826	up	3.073	up	3.785	up	9.275	up	8.471	up	16.13	up	173.7	642.8	411.07	512.86	1232.52	1124.49	2156.59	7.05	9.32	8.67	8.97	10.26	10.13	11.06	hypothetical protein	EIN_249620
EIN_191340_s_at	7.537	up	26.188	up	3.781	up	1.158	down	1.218	up	1.484	up	6.89	49.98	173.53	39.15	5.56	8.15	9.75	2.67	5.59	7.38	4.59	2.46	2.96	3.24	hypothetical protein	EIN_191340
EIN_212490_at	4.896	up	8.565	up	3.775	up	4.308	up	1.484	up	1.102	down	609.43	1874.1	3300.3	1447.16	1650.28	598.37	348.03	8.58	10.87	11.68	10.5	10.69	9.15	8.44	L-asparaginase, putative	EIN_212490	asparaginase activity
EIN_099410_at	1.49	up	2.181	up	3.749	up	4.929	up	9.183	up	12.761	up	210.13	221.24	317.24	585.26	702.26	1577.04	1895.57	7.15	7.73	8.28	9.06	9.45	10.35	10.83	bromodomain-containing protein, putative	EIN_099410
EIN_020500_at	1.714	up	2.461	up	3.748	up	6.786	up	2.376	up	1.021	up	131.28	250.06	341.46	513.69	888.84	326.51	143.95	7.03	7.8	8.33	8.93	9.79	8.28	7.06	serine/threonine protein phosphatase PP1-2, putative	EIN_020500	hydrolase activity
EIN_298320_at	1.162	down	18.896	up	3.739	up	12.72	up	124.206	up	157.392	up	10.83	9.07	385.27	44.01	213.58	1897.65	1929.75	3.35	3.13	7.59	5.25	7.02	10.31	10.65	hypothetical protein	EIN_298320
EIN_213300_at	1.041	up	1.227	up	3.735	up	14.37	up	3.762	up	2.442	up	5.18	5.44	6.82	22.64	82.94	47.09	15.44	2.37	2.43	2.66	4.27	6.22	4.28	3.66	hypothetical protein	EIN_213300
EIN_052480_at	2.349	up	2.279	up	3.729	up	4.219	up	2.051	up	1.199	up	236.78	658.74	579.14	903.34	1001.03	499.53	284.33	7.89	9.12	9.07	9.78	9.96	8.92	8.15	hypothetical protein	EIN_052480	protein binding
EIN_112010_at	3.899	up	4.693	up	3.724	up	4.036	up	5.599	up	9.2	up	470.76	927.54	1109.37	917.72	964.32	1592.83	2311.82	7.88	9.85	10.11	9.78	9.9	10.37	11.09	F-box only protein, putative	EIN_112010
EIN_157300_at	1.085	up	1.859	up	3.695	up	3.518	up	5.442	up	15.393	up	154.17	198.11	448.06	583.92	540.99	868.77	2470.07	7.26	7.38	8.15	9.15	9.07	9.7	11.2	hypothetical protein	EIN_157300
EIN_295260_at	1.264	up	3.079	up	3.689	up	3.879	up	9.062	up	8.978	up	147.37	189.38	559.91	663.02	571.29	1634.4	1435.63	7.2	7.54	8.82	9.08	9.15	10.38	10.36	protein arginine N-methyltransferase, putative	EIN_295260	methyltransferase activity
EIN_015690_s_at	2.041	up	2.44	up	3.679	up	14.843	up	15.187	up	20.908	up	169.11	174.36	216.35	325.28	1328.03	1669.82	1993.78	6.37	7.4	7.66	8.25	10.26	10.3	10.76	hypothetical protein	EIN_015690
EIN_182570_at	1.113	down	1.254	down	3.67	up	9.156	up	41.496	up	62.148	up	106.2	119.22	82.77	396.24	1045.6	4986.9	6904.78	6.67	6.52	6.35	8.55	9.87	12.05	12.63	hypothetical protein, conserved	EIN_182570
EIN_080570_at	4.537	up	12.141	up	3.655	up	1.7	up	1.769	down	3.247	down	200.64	968.95	2533.34	732.68	348.03	170.78	70.36	7.63	9.81	11.23	9.5	8.39	6.81	5.93	hypothetical protein	EIN_080570
EIN_192160_at	4.389	up	3.705	up	3.652	up	5.882	up	30.647	up	60.884	up	209.75	475.81	400.08	391.59	686.57	4981.43	7220.91	6.74	8.87	8.63	8.61	9.3	11.68	12.67	cell division cycle, putative	EIN_192160
EIN_038770_at	1.351	up	1.815	up	3.644	up	1.947	up	6.016	up	8.211	up	658.7	571.29	749.79	1776.43	808.78	2465.92	3353.69	8.67	9.1	9.53	10.54	9.63	11.26	11.71	hypothetical protein	EIN_038770
EIN_034790_at	1.044	up	1.677	up	3.635	up	17.481	up	8.461	up	3.46	up	30.9	29.66	47.86	102.7	494.8	291.5	106.9	4.81	4.87	5.56	6.67	8.94	7.89	6.6	hypothetical protein	EIN_034790
EIN_161470_at	1.754	down	2.228	up	3.634	up	23.928	up	5.47	up	2.323	up	50.25	28.35	136.66	181.6	1187.25	383.08	131.7	5.59	4.78	6.74	7.45	10.17	8.04	6.8	hypothetical protein	EIN_161470
EIN_243240_at	1.252	up	3.089	up	3.63	up	74.242	up	22.193	up	9.865	up	74.16	75.13	244.88	230.05	3910.46	1280.21	559.21	5.68	6.01	7.31	7.54	11.9	10.15	8.98	hypothetical protein	EIN_243240
EIN_107620_at	1.336	down	2.032	up	3.626	up	5.375	up	2.129	up	1.199	up	471.28	399.96	974.17	1722.19	2465.1	1000.78	572.56	8.83	8.41	9.85	10.69	11.25	9.92	9.09	hypothetical protein, conserved	EIN_107620
EIN_192240_at	1.277	down	2.587	up	3.613	up	89.487	up	53.93	up	51.853	up	25.03	17.65	81.88	88.84	2037.09	1243.33	1219.57	4.47	4.11	5.84	6.32	10.95	10.22	10.16	hypothetical protein	EIN_192240	protein binding, zinc ion binding
EIN_012730_at	2.362	up	6.22	up	3.608	up	1.405	up	2.216	down	3.323	down	264.36	557.99	1521.96	978.12	409.07	128.91	71.73	7.85	9.09	10.49	9.7	8.34	6.7	6.12	hypothetical protein	EIN_012730	nucleic acid binding, zinc ion binding
EIN_111270_at	1.126	up	2.626	up	3.596	up	9.979	up	7.875	up	6.219	up	399.09	493.48	1074.48	1583.34	4003.19	3138.43	2538.9	8.63	8.81	10.03	10.48	11.95	11.61	11.27	zinc finger protein DHHC domain containing protein, putative	EIN_111270	zinc ion binding
EIN_037660_at	1.635	up	2.274	up	3.593	up	3.609	up	7.119	up	12.998	up	69.4	63.31	74.93	120.3	122.2	272.5	436.71	5	5.71	6.19	6.85	6.85	7.83	8.7	hypothetical protein	EIN_037660
EIN_222100_at	1.714	up	2.816	up	3.591	up	3.63	up	6.035	up	6.688	up	114.58	150.03	301.07	297	303.66	567.27	568.74	6.36	7.14	7.86	8.21	8.22	8.95	9.1	hypothetical protein, conserved	EIN_222100	protein binding, zinc ion binding
EIN_157220_at	1.987	up	1.565	down	3.59	up	3.466	up	19.262	up	55.844	up	33.59	76.57	22.52	169.71	116.6	1097.93	2083.71	5.01	6	4.37	6.86	6.81	9.28	10.82	hypothetical protein	EIN_157220
EIN_249450_at	1.971	up	3.3	up	3.587	up	3.01	up	5.13	up	6.832	up	323.7	433.92	743.18	785.95	671.47	1208.55	1491.78	7.75	8.73	9.48	9.6	9.34	10.11	10.53	hypothetical protein	EIN_249450
EIN_200310_at	2.555	up	43.985	up	3.581	up	7.667	up	15.912	up	11.051	up	9.13	28.3	341.03	29.34	66.57	149.73	92.1	2.94	4.29	8.39	4.78	5.87	6.93	6.4	hypothetical protein	EIN_200310
EIN_146620_at	1.527	down	1.027	up	3.565	up	28.977	up	12.681	up	5.355	up	191.28	125.23	200.49	665.41	5568.42	2825.61	1022.98	7.53	6.92	7.56	9.36	12.38	11.19	9.95	hypothetical protein, conserved	EIN_146620
EIN_038560_at	1.48	down	1.111	up	3.561	up	2.041	up	1.587	down	3.132	down	181.91	118.33	187.73	666.96	345.26	228.13	82.06	7.4	6.83	7.55	9.23	8.43	6.73	5.75	hypothetical protein	EIN_038560
EIN_268220_at	2.302	up	5.77	up	3.553	up	2.195	down	9.332	down	14.449	down	397.5	1150.31	2383.41	1376.01	285.77	63.91	34.73	8.56	9.76	11.09	10.39	7.42	5.33	4.7	hypothetical protein	EIN_268220
EIN_218670_at	1.026	up	2.872	up	3.553	up	18.871	up	15.287	up	10.641	up	317.75	319.01	1030.9	1108.52	6051.84	4787.61	3310.06	8.28	8.32	9.8	10.11	12.52	12.21	11.69	hypothetical protein	EIN_218670
EIN_241140_at	2.208	up	2.261	up	3.544	up	197.609	up	36.772	up	9.072	up	18.45	43.61	41.62	65.42	3674.63	1006.83	178.63	4.17	5.32	5.35	6	11.8	9.37	7.36	hypothetical protein	EIN_241140
EIN_229530_at	2.036	up	1.095	up	3.543	up	4.388	up	1.587	up	1.063	down	66.81	144.55	72.21	291.26	283.19	134.96	67.16	6	7.03	6.13	7.83	8.14	6.67	5.91	hypothetical protein	EIN_229530
EIN_029470_at	7.858	up	11.551	up	3.542	up	1.228	up	1.482	up	1.557	up	416.55	3096.32	4431.53	1381.48	537.75	585.22	603.59	8.57	11.55	12.1	10.4	8.87	9.14	9.21	hypothetical protein, conserved	EIN_029470	catalytic activity, nucleotidyltransferase activity
EIN_149420_at	1.007	down	1.953	up	3.535	up	12.525	up	3.798	up	4.152	up	138.03	122.74	241.22	467.56	1592.25	696.21	514.33	6.94	6.93	7.91	8.76	10.59	8.87	8.99	kinesin heavy chain, putative	EIN_149420	ATP binding, microtubule motor activity
EIN_073260_s_at	5.43	up	10.006	up	3.515	up	1.166	down	1.123	down	2.173	down	225.09	1266.87	2202.13	706.85	172.73	216.96	93.37	7.63	10.07	10.95	9.44	7.41	7.46	6.51	hypothetical protein	EIN_073260
EIN_029200_at	2.636	up	2.796	up	3.515	up	17.405	up	10.501	up	5.994	up	331.24	564.22	658.13	785.54	3739.62	2244.37	1280.83	7.74	9.14	9.22	9.55	11.86	11.13	10.32	hypothetical protein	EIN_029200	binding
EIN_192100_at	1.099	down	2.755	up	3.509	up	1.971	up	2.287	up	1.191	up	161.34	145	451.58	558.41	331.07	364.02	197.18	7.31	7.18	8.77	9.12	8.29	8.5	7.56	protein serine/threonine kinase, putative	EIN_192100	ATP binding, protein kinase activity, protein serine/threonine kinase activity, protein tyrosine kinase activity
EIN_147310_at	1.968	down	1.672	down	3.493	up	21.591	up	6.996	up	1.742	up	50.18	27.27	28.97	169.93	1142.43	591.12	102.26	5.59	4.62	4.85	7.4	10.03	8.4	6.39	hypothetical protein	EIN_147310	Rho guanyl-nucleotide exchange factor activity
EIN_235690_at	2	up	7.275	up	3.492	up	2.141	up	1.188	down	1.607	down	255.54	437.46	1604.33	776.66	454.74	229.37	157.28	7.72	8.72	10.59	9.53	8.82	7.47	7.04	hypothetical protein	EIN_235690
EIN_196190_at	2.705	up	3.136	up	3.485	up	2.998	up	5.544	up	7.511	up	830.02	1701.78	1887.68	2188.34	1787.12	3737.62	4733.5	9.19	10.63	10.84	10.99	10.77	11.66	12.1	transcription initiation factor IIB, putative	EIN_196190	zinc ion binding
EIN_236880_at	2.355	up	1.846	up	3.478	up	2.829	up	6.883	up	8.26	up	350.93	848.57	610.28	1309.36	935.82	2285.35	2820.09	8.36	9.6	9.25	10.16	9.86	11.14	11.41	hypothetical protein	EIN_236880
EIN_255940_at	1.657	up	5.041	up	3.466	up	4.102	up	4.584	up	7.123	up	529.18	643.09	1848.47	1269.97	1516.45	1875.57	3058.1	8.51	9.24	10.85	10.31	10.55	10.71	11.35	WD repeat domain phosphoinositide-interacting protein, putative	EIN_255940
EIN_108430_at	1.647	down	1.086	up	3.453	up	15.505	up	38.723	up	45.585	up	8.88	5.19	9.37	37.59	134.78	366.21	396.76	3.09	2.37	3.21	4.88	7.05	8.37	8.6	hypothetical protein	EIN_108430
EIN_034350_at	2.69	up	1.137	up	3.452	up	17.861	up	2.85	up	1.352	up	93.23	216.7	79.2	243.3	1230.42	233.13	98.05	6.08	7.51	6.27	7.87	10.24	7.59	6.52	hypothetical protein	EIN_034350
EIN_080170_s_at	1.661	up	1.304	up	3.45	up	3.632	up	11.046	up	11.25	up	51.62	47.34	36.93	104.15	106.83	327.53	348.86	4.79	5.52	5.17	6.58	6.65	8.26	8.28	metal resistance protein ycf1, putative	EIN_080170	ATP binding
EIN_200010_at	3.474	up	6.926	up	3.432	up	4.005	up	3.288	up	2.231	up	605.25	1623.27	3238.21	1600	1902.17	1544.71	1046.37	8.86	10.66	11.65	10.64	10.86	10.58	10.02	hypothetical protein	EIN_200010	ubiquitin thiolesterase activity
EIN_161520_at	1.603	up	3.177	up	3.429	up	3.952	up	8.444	up	11.008	up	1037.78	1398.82	2559.63	2761.08	3261.04	7369	9599.19	9.65	10.33	11.32	11.43	11.63	12.73	13.11	proline synthetase associated protein, putative	EIN_161520
EIN_104520_at	2.291	up	3.634	up	3.426	up	1.223	down	1.047	down	2.283	down	112.32	358.3	415.79	422.87	127.14	104.13	49.19	6.76	7.96	8.63	8.54	6.47	6.7	5.57	DNA double-strand break repair Rad50 ATPase, putative	EIN_104520
EIN_162240_at	1.777	up	2.555	up	3.426	up	4.549	up	8.96	up	13.9	up	697.21	719.84	555.79	822.86	989.98	2175.47	3087.72	7.76	8.59	9.12	9.54	9.95	10.93	11.56	hypothetical protein, conserved	EIN_162240
EIN_268810_at	1.566	up	3.276	up	3.385	up	39.028	up	9.852	up	2.528	up	27.75	44.57	90.77	114.2	1071.78	374.69	75.81	4.78	5.42	6.49	6.54	10.06	8.08	6.11	hypothetical protein, conserved	EIN_268810
EIN_099550_at	1.244	up	1.684	up	3.384	up	6.036	up	2.307	up	1.083	down	841.66	948.56	1326.11	2813.05	4471.94	2386.51	707.49	9.52	9.84	10.27	11.28	12.12	10.73	9.41	hypothetical protein, conserved	EIN_099550
EIN_289320_at	1.044	up	1.661	up	3.379	up	8.237	up	3.255	up	7.48	up	265.6	276.18	465.69	922.04	2131.62	850.24	2033.59	8.01	8.07	8.74	9.77	11.05	9.71	10.91	hypothetical protein, conserved	EIN_289320	GTP binding, GTPase activity, protein binding
EIN_202750_at	1.736	up	1.456	up	3.378	up	7.815	up	11.645	up	11.027	up	11.42	21.73	15.64	52.56	81.82	130.47	149.39	3.37	4.17	3.92	5.13	6.34	6.92	6.84	hypothetical protein	EIN_202750
EIN_133760_at	2.483	up	3.02	up	3.378	up	3.3	up	4.603	up	6.242	up	497.2	1168.3	1330.27	1569.98	1455.7	2302.17	2965.47	8.78	10.09	10.37	10.53	10.5	10.98	11.42	rab7, putative	EIN_133760	GTP binding, GTPase activity, protein binding
EIN_135990_at	1.254	up	2.469	up	3.372	up	8.571	up	3.237	up	1.286	up	50.48	61.11	114.97	164.43	386.75	162.62	58.49	5.49	5.82	6.79	7.24	8.59	7.18	5.85	hypothetical protein	EIN_135990
EIN_058080_at	6.335	up	9.738	up	3.371	up	1.256	down	1.772	down	1.527	down	340.93	2212.56	3310.08	1146.69	294.36	198.47	223.24	8.4	11.07	11.69	10.16	8.07	7.58	7.79	hypothetical protein	EIN_058080
EIN_054020_at	1.328	up	6.676	up	3.371	up	1.064	down	3.124	down	2.202	down	96.56	130.31	642.41	344.38	93.58	33.45	46.54	6.59	6.99	9.32	8.34	6.5	4.94	5.45	WD repeat-containing protein, putative	EIN_054020
EIN_039070_at	1.227	down	5.043	up	3.368	up	17.691	up	3.457	up	1.024	up	120.35	97.59	597.62	427.09	2136.46	534.1	124.63	6.88	6.58	9.21	8.63	11.02	8.67	6.91	rab11, putative	EIN_039070	GTP binding
EIN_099000_at	8.108	up	5.125	up	3.364	up	1.849	up	2.838	up	2.089	up	114.3	803.58	523.43	314.96	177.38	338.46	197.34	6.55	9.57	8.91	8.3	7.43	8.05	7.61	hypothetical protein, conserved	EIN_099000	GTP binding
EIN_054280_at	1.201	down	1.052	down	3.349	up	1.855	up	1.887	up	1.275	up	390.87	330.67	323.7	1276.75	659.84	782.98	659.78	8.4	8.14	8.33	10.15	9.29	9.32	8.75	hypothetical protein	EIN_054280
EIN_015380_at	1.305	up	1.893	up	3.344	up	10.171	up	8.383	up	14.924	up	6.18	8.68	12.55	22.01	177.61	205.23	196.6	2.61	2.99	3.53	4.35	5.95	5.67	6.51	hypothetical protein	EIN_015380
EIN_238800_at	3.628	up	4.152	up	3.325	up	7.287	up	34.378	up	49.634	up	99.58	231.36	256.47	207.18	484.92	2932.18	3394.61	5.94	7.8	8	7.68	8.81	11.05	11.58	hypothetical protein	EIN_238800	binding
EIN_242290_at	3.322	up	3.953	up	3.309	up	5.357	up	3.79	up	3.052	up	862.89	2751.48	3264.33	2879.44	4445.81	3354.21	2526.13	9.69	11.42	11.67	11.41	12.11	11.61	11.3	hypothetical protein	EIN_242290	catalytic activity
EIN_039120_at	1.545	up	1.387	up	3.3	up	4.543	up	6.414	up	4.136	up	6.15	9.83	8.76	20.19	31.33	44.34	27.27	2.59	3.22	3.07	4.32	4.78	5.28	4.64	hypothetical protein	EIN_039120
EIN_186010_at	4.409	up	5.542	up	3.297	up	1.487	up	1.426	down	1.496	down	290.42	1246.9	1226.96	769.57	366.93	156.27	150.75	7.79	9.93	10.26	9.51	8.36	7.27	7.21	endonuclease V, putative	EIN_186010	endonuclease activity
EIN_092280_at	1.899	up	4.881	up	3.288	up	4.363	up	28.654	up	63.365	up	36.02	47.02	109.64	96.3	138.4	1364.24	1583.18	4.43	5.35	6.72	6.15	6.55	9.27	10.42	hypothetical protein	EIN_092280
EIN_220400_at	1.747	up	3.327	up	3.286	up	12.282	up	3.501	up	5.071	up	61.95	104.62	210.55	190.65	742.2	209.04	337.65	5.85	6.65	7.58	7.56	9.46	7.65	8.19	ADP-ribosylation factor, putative	EIN_220400	GTP binding
EIN_249810_at	1.75	up	2.744	up	3.283	up	1.289	up	2.042	down	2.532	down	113.69	218.05	321.96	387.64	156.82	60.16	45.64	6.7	7.5	8.15	8.41	7.06	5.67	5.36	hypothetical protein, conserved	EIN_249810
EIN_020140_at	2.174	up	2.244	up	3.282	up	1.368	up	6.375	up	10.635	up	630.62	1046.04	1150.23	1537.33	633.77	3218.05	5047.04	8.8	9.92	9.96	10.51	9.25	11.47	12.21	protein phosphatase 2C, putative	EIN_020140	catalytic activity
EIN_295720_at	1.017	up	2.472	up	3.28	up	5.114	up	2.156	up	1.462	up	148.89	164.99	399.97	525.4	759.13	323.06	217.44	7.21	7.23	8.51	8.92	9.56	8.32	7.76	hypothetical protein	EIN_295720	GTP binding, protein binding
EIN_277560_at	1.311	up	7.228	up	3.279	up	10.395	up	8.814	up	6.779	up	42.02	54.45	298.32	138.25	444.37	410.9	280.15	5.36	5.76	8.22	7.08	8.74	8.5	8.13	hypothetical protein	EIN_277560
EIN_026880_at	2.225	up	3.814	up	3.265	up	30.851	up	55.477	up	81.376	up	70.54	96.19	161.21	145.94	1620.44	3095.42	3921.14	5.38	6.54	7.31	7.09	10.33	11.18	11.73	serine/threonine protein kinase ppk15, putative	EIN_026880	ATP binding, protein kinase activity, protein serine/threonine kinase activity, protein tyrosine kinase activity
EIN_216880_at	3.54	up	8.757	up	3.255	up	9.387	up	1.892	up	1.186	up	6.01	21.09	51.86	19.98	55.79	13.63	7.14	2.52	4.35	5.65	4.23	5.75	3.44	2.77	hypothetical protein, conserved	EIN_216880
EIN_034170_at	2.739	up	4.458	up	3.249	up	6.468	up	9.273	up	8.107	up	136.87	224.58	384.57	310.03	514.16	733.21	673.22	6.3	7.75	8.45	8	8.99	9.51	9.32	hypothetical protein	EIN_034170	ATP binding, protein kinase activity, protein serine/threonine kinase activity, protein tyrosine kinase activity
EIN_094440_at	1.966	up	2.64	up	3.229	up	4.536	up	9.901	up	16.27	up	160.36	224.24	301.07	368.71	525.75	1619.33	2183.36	6.83	7.8	8.23	8.52	9.01	10.14	10.85	proto-oncogene tyrosine protein kinase FER, putative	EIN_094440	ATP binding, protein kinase activity, protein serine/threonine kinase activity, protein tyrosine kinase activity
EIN_241180_at	2.703	up	4.471	up	3.225	up	10.242	up	3.823	up	1.777	up	45.23	128.91	191.25	151.18	420.32	607.03	219.44	5.31	6.75	7.47	7	8.67	7.25	6.14	hypothetical protein	EIN_241180	ARF guanyl-nucleotide exchange factor activity
EIN_148440_at	4.106	up	5.744	up	3.203	up	3.227	up	1.098	down	2.049	down	45.77	172.94	227.02	126.12	130.92	35.89	19.79	5.29	7.33	7.81	6.97	6.98	5.15	4.26	hypothetical protein	EIN_148440
EIN_133660_at	2.534	down	1.152	up	3.202	up	155.496	up	57.424	up	25.49	up	39.35	15.56	57.27	116.62	5854.01	2254.61	941.54	5.15	3.81	5.35	6.83	12.43	10.99	9.82	hypothetical protein	EIN_133660
EIN_110910_at	1.036	up	3.582	up	3.199	up	1.115	down	1.455	down	1.676	down	121.97	123.91	426.78	387.6	107.4	90.19	72.82	6.89	6.94	8.73	8.57	6.73	6.35	6.15	hypothetical protein, conserved	EIN_110910
EIN_256310_at	2.95	down	1.013	up	3.198	up	18.739	up	8.251	up	3.08	up	315.08	207.71	354.89	999.89	6227.72	3695.07	1209.04	8.28	6.71	8.29	9.95	12.5	11.32	9.9	hypothetical protein	EIN_256310	nucleic acid binding
EIN_036020_at	1.207	up	2.384	up	3.192	up	7.719	up	3.206	up	1.093	up	954.82	1088.94	2151.44	3199.79	7111.35	3543.35	998.69	9.81	10.08	11.06	11.49	12.76	11.49	9.94	hypothetical protein	EIN_036020
EIN_002870_s_at	1.137	up	1.31	down	3.183	up	9.047	up	16.224	up	16.873	up	40.31	40.62	28.06	115.35	344.49	594.5	607.55	5.13	5.31	4.74	6.8	8.3	9.15	9.2	ADP-ribosylation factor, putative	EIN_002870	GTP binding
EIN_146940_at	1.267	down	1.321	down	3.182	up	61.496	up	25.401	up	11.877	up	47.75	37.93	35.2	148.84	2884.61	1368.98	605.97	5.53	5.19	5.13	7.2	11.47	10.2	9.1	cullin, putative	EIN_146940	ubiquitin protein ligase binding
EIN_059930_at	1.069	down	1.053	up	3.18	up	40.458	up	15.721	up	99.923	up	45.17	35.74	40.9	127.81	1573.23	621.52	4285.68	5.23	5.13	5.3	6.9	10.57	9.2	11.87	hypothetical protein	EIN_059930
EIN_081670_at	1.157	up	2.257	up	3.163	up	71.718	up	24.976	up	17.249	up	28.87	35.47	53.82	81.03	1777.42	598.93	397.4	4.52	4.73	5.7	6.18	10.69	9.16	8.63	hypothetical protein	EIN_081670
EIN_057930_at	2.314	up	3.387	up	3.162	up	8.505	up	6.014	up	4.829	up	103.96	199.43	290.4	270.44	767.2	514.15	415.06	6.41	7.62	8.17	8.07	9.49	9	8.68	hypothetical protein	EIN_057930
EIN_157010_at	3.403	up	2.821	up	3.162	up	3.507	up	8.113	up	9.215	up	74.57	206.33	167.36	183.87	204.25	495.29	534.67	5.85	7.62	7.35	7.51	7.66	8.87	9.05	hypothetical protein	EIN_157010
EIN_058340_at	1.003	up	2.089	up	3.161	up	11.955	up	5.67	up	2.029	up	518.43	524.21	1087.77	1705.34	5949.76	3477.48	1152.1	8.94	8.94	10	10.6	12.52	11.44	9.96	hypothetical protein	EIN_058340
EIN_050640_at	1.021	up	3.726	up	3.153	up	3.17	up	6.892	up	11.284	up	31.38	35.55	118.83	118.06	87.79	198.03	307.29	4.7	4.73	6.59	6.35	6.36	7.48	8.19	protein serine/threonine kinase, putative	EIN_050640	ATP binding, protein kinase activity, protein serine/threonine kinase activity, protein tyrosine kinase activity
EIN_238950_at	1.446	down	1.425	down	3.149	up	11.3	up	12.014	up	8.788	up	50.72	39.68	53.02	161.55	588.06	793.94	598.41	5.66	5.12	5.15	7.31	9.15	9.24	8.79	hypothetical protein	EIN_238950	binding
EIN_242430_at	4.176	up	3.062	up	3.147	up	6.363	up	3.867	up	2.272	up	46.72	196.36	130.82	137.33	272.84	193.08	108.25	5.41	7.47	7.02	7.06	8.08	7.36	6.59	serine/threonine protein kinase ppk15, putative	EIN_242430	ATP binding, protein kinase activity, protein serine/threonine kinase activity, protein tyrosine kinase activity
EIN_219750_s_at	2.144	up	3.397	up	3.142	up	11.105	up	3.725	up	4.941	up	104.76	222.18	388.73	333.5	1315.9	422.1	637.32	6.61	7.71	8.37	8.26	10.08	8.51	8.91	ADP-ribosylation factor, putative	EIN_219750	GTP binding
EIN_110880_at	1.126	down	1.385	down	3.14	up	8.813	up	13.44	up	5.201	up	20.95	21.8	14.47	103.73	183.7	246.92	96.21	4.17	4	3.7	5.82	7.31	7.92	6.55	hypothetical protein	EIN_110880
EIN_004720_at	2.022	up	3.181	up	3.137	up	2.765	up	5.637	up	6.64	up	19.77	37.52	60.61	57.99	50.98	105.75	128.16	4.19	5.2	5.86	5.84	5.65	6.68	6.92	hypothetical protein	EIN_004720
EIN_112210_at	1.508	up	1.104	up	3.137	up	3.768	up	11.613	up	19.543	up	354.9	497.68	445.68	891.93	1060.9	3649.71	5702.9	8.13	8.72	8.27	9.78	10.04	11.67	12.42	hypothetical protein, conserved	EIN_112210	Rab GTPase activator activity
EIN_222730_at	3.33	up	3.439	up	3.132	up	2.922	up	6.643	up	8.122	up	145.19	398.53	403.27	373.45	340.9	936.35	948.23	6.86	8.6	8.64	8.51	8.41	9.59	9.88	hypothetical protein	EIN_222730
EIN_101360_at	1.127	up	1.686	up	3.127	up	4.996	up	3.417	up	3.143	up	657.2	719.57	1066.86	2078.56	3090.27	2168.33	2007.38	9.27	9.45	10.03	10.92	11.59	11.04	10.92	hypothetical protein	EIN_101360
EIN_157310_at	2.047	up	2.467	up	3.112	up	8.916	up	4.111	up	2.253	up	433.21	651.84	780.51	1075.42	2825.28	1309.35	714.98	8.3	9.34	9.61	9.94	11.46	10.34	9.48	hypothetical protein	EIN_157310	metallopeptidase activity, zinc ion binding
EIN_220210_at	1.08	up	1.36	up	3.105	up	2.649	up	10.229	up	12.216	up	45.3	41.65	52.64	158.15	105.78	522.58	487.55	5.26	5.37	5.7	6.89	6.66	8.61	8.87	hypothetical protein	EIN_220210
EIN_229430_at	2.358	up	27.191	up	3.098	up	304.238	up	74.222	up	27.697	up	16.46	27.54	334.71	38.51	3664.12	871.03	349.54	3.54	4.78	8.3	5.17	11.79	9.75	8.33	hypothetical protein	EIN_229430
EIN_014990_at	1.285	up	6.262	up	3.09	up	3.797	up	1.842	up	1.538	up	16.85	25.95	101.45	49.66	62.9	30.36	24.74	3.97	4.33	6.62	5.6	5.9	4.85	4.59	serine-threonine protein kinase, putative	EIN_014990	ATP binding, protein kinase activity, protein serine/threonine kinase activity, protein tyrosine kinase activity
EIN_038190_at	1.777	up	3.493	up	3.076	up	9.266	up	4.08	up	2.895	up	135.78	309.58	484.72	389.12	1133.46	494.3	345.29	6.89	7.72	8.7	8.52	10.11	8.92	8.43	hypothetical protein	EIN_038190
EIN_311760_at	2.068	up	5.113	up	3.055	up	3.667	up	5.143	up	4.22	up	259.49	574	1294.97	895.78	935.95	1438.05	1080.14	7.96	9.01	10.31	9.57	9.83	10.32	10.04	chaperone protein DNAJ, putative	EIN_311760	heat shock protein binding, unfolded protein binding
EIN_166550_at	1.632	down	1.725	down	3.054	up	50.6	up	21.07	up	8.173	up	87.68	53.3	50.68	261.26	4607.21	2179.24	798.52	6.42	5.71	5.63	8.03	12.08	10.81	9.45	hypothetical protein	EIN_166550
EIN_252990_at	4.495	up	4.294	up	3.032	up	25.429	up	9.245	up	4.555	up	197.39	370.85	353.61	248.5	2141.18	763.88	388.47	6.35	8.52	8.45	7.95	11.02	9.56	8.53	Gelsolin precursor, putative	EIN_252990	actin binding
EIN_221800_at	1.947	up	1.981	up	3.031	up	6.27	up	2.395	up	1.195	up	28.97	59.82	83.36	93.15	184.58	98.34	37.95	4.82	5.78	5.8	6.42	7.47	6.08	5.08	serine/threonine protein phosphatase PPQ, putative	EIN_221800	hydrolase activity
EIN_243050_at	1.442	down	1.782	up	3.008	up	67.572	up	20.379	up	10.105	up	16.23	11.49	31.44	48.78	1120.94	366.41	176.76	4.01	3.48	4.84	5.59	10.08	8.35	7.34	ubiquitin carboxyl-terminal hydrolase, putative	EIN_243050	ubiquitin thiolesterase activity
EIN_104830_at	3.214	up	2.362	up	3.006	up	4.289	up	13.571	up	13.628	up	109.63	503.6	287.41	367.46	459.11	1737.86	1454.57	6.74	8.42	7.98	8.32	8.84	10.5	10.51	hypothetical protein	EIN_104830
EIN_036780_at	5.796	up	5.591	up	3.003	up	1.713	up	1.873	down	4.157	down	237.41	1109.12	1072.16	578.49	350.42	131.68	49.55	7.58	10.11	10.06	9.16	8.35	6.67	5.52	hypothetical protein	EIN_036780	GTPase activator activity
EIN_093170_at	4.372	up	4.893	up	2.995	up	2.123	up	1.426	up	1.341	down	150.63	805.4	799.95	450.79	327.74	236.26	118.18	7.23	9.35	9.52	8.81	8.31	7.74	6.8	protein tyrosine phosphatase type IVA protein, putative	EIN_093170	phosphatase activity
