# Supplementary material for: Transcriptome Analysis of Encystation in Entamoeba invadens
Source: PLoS One. 2013 Sep 11;8(9):e74840. doi: 10.1371/journal.pone.0074840 (PMC3770568; doi:10.1371/journal.pone.0074840)
Supplement: Table S6 — List of genes which were up-regulated ≥ 3 fold at 24 h of encystation. The E . invadens probeset ID, fold change and regulation relative to time 0 h (trophozoite stage), average hybridization signal intensities (raw expression data) of five arrays at each time point, normalized log2 transformed value, common names, gene ID and predicted GO function are shown. (XLSX) [file pone.0074840.s007.xlsx]

## Sheet: Sheet1
Table S6. List of genes which were up-regulated ≥ 3 fold at 24h of encystation.
The E. invadens probeset ID, fold change and regulation relative to time 0h (trophozoite stage), average hybridization signal intensities (raw expression data) of five arrays at each time point, normalized log2 transformed value, common names, gene ID and predicted GO function are shown.
ProbeSetID	[0.5h] vs [0h]		[2h] vs [0h]		[8h] vs [0h]		[24h] vs [0h]		[48h] vs [0h]		[120h] vs [0h]		Raw Expression data							Log2 Expressions							Common Name	Gene ID	Predicted GO Function
	Fold change	Regulation	Fold change	Regulation	Fold change	Regulation	Fold change	Regulation	Fold change	Regulation	Fold change	Regulation	0h	0.5h	2h	8h	24h	48h	120h	0h	0.5h	2h	8h	24h	48h	120h
EIN_054320_at	3.926	up	10.769	up	1.757	up	872.381	up	364.459	up	113.755	up	6.15	26.78	66.27	11.01	5557	2218.42	697.01	2.6	4.57	6.03	3.41	12.37	11.11	9.43	hypothetical protein	EIN_054320
EIN_016640_at	1.109	up	2.053	up	138.547	up	758.036	up	266.831	up	82.12	up	6.11	6.76	12.56	820.68	4634.56	2808.57	702.43	2.54	2.69	3.57	9.65	12.1	10.6	8.9	hypothetical protein	EIN_016640
EIN_104770_at	1.144	up	2.831	up	263.878	up	636.043	up	241.044	up	89.695	up	6.24	7.01	28.73	2024.62	3786.47	1809.27	532.78	2.55	2.75	4.06	10.6	11.87	10.47	9.04	hypothetical protein	EIN_104770	chitin binding
EIN_243310_at	1.897	up	7.17	up	90.14	up	615.198	up	213.744	up	51.887	up	8.7	16.09	68.92	731.06	5355.48	2515.34	488.61	3	3.92	5.84	9.49	12.26	10.74	8.7	hypothetical protein	EIN_243310
EIN_255730_at	1.207	down	1.44	up	51.407	up	485.671	up	160.032	up	39.39	up	7.34	5.73	11.08	387.8	3424.87	1930.24	297.18	2.77	2.5	3.3	8.45	11.69	10.09	8.07	hypothetical protein	EIN_255730
EIN_040970_at	1.481	up	2.263	up	51.015	up	419.655	up	133.284	up	39.646	up	13.94	20.23	29.9	669.4	5776.83	1989.62	524.28	3.7	4.26	4.87	9.37	12.41	10.75	9.01	RNA-binding protein, putative	EIN_040970	nucleic acid binding
EIN_223840_at	2.239	up	2.32	up	1.407	up	418.451	up	169.001	up	66.96	up	6.91	16.99	20.37	10.41	3201.4	1201.23	452.11	2.74	3.9	3.95	3.23	11.45	10.14	8.8	multidrug resistance protein, putative	EIN_223840	ATP binding, ATPase activity, nucleoside-triphosphatase activity, nucleotide binding
EIN_137620_at	1.955	up	1.199	up	1.09	up	416.889	up	413.536	up	537.986	up	11.28	22.17	14.12	12.44	4849.5	5290.82	6951.79	3.47	4.43	3.73	3.59	12.17	12.16	12.54	hypothetical protein, conserved	EIN_137620
EIN_004510_at	3.536	up	18.913	up	57.345	up	411.441	up	123.866	up	36.345	up	9.37	33.45	182.26	561.89	4044.89	1313.21	346.96	3.16	4.98	7.4	9	11.84	10.11	8.34	hypothetical protein	EIN_004510
EIN_137570_at	2.238	up	26.182	up	235.245	up	387.241	up	235.221	up	89.358	up	14.85	34.37	357.1	3330.19	5411.19	3821.34	1267.54	3.77	4.93	8.48	11.65	12.36	11.65	10.25	hypothetical protein	EIN_137570	chitin binding
EIN_151670_s_at	1.038	down	6.292	up	118.041	up	385.706	up	105.229	up	24.707	up	14.17	12.34	89.06	1548.93	4955.06	1539.66	299.83	3.58	3.53	6.24	10.47	12.18	10.3	8.21	hypothetical protein	EIN_151670
EIN_312260_at	1.097	up	3.573	up	1.721	up	378.732	up	249.269	up	85.087	up	23.14	23.05	67.38	28.68	5810	4191.15	1389.83	3.89	4.03	5.73	4.68	12.46	11.86	10.31	chitin binding lectin, putative	EIN_312260
EIN_038670_at	1.694	up	7.276	up	4.503	up	372.019	up	316.658	up	265.091	up	12.14	19.05	103.39	55.17	4345.72	3769.97	3662.83	3.49	4.25	6.35	5.66	12.03	11.8	11.54	eukaryotic translation initiation factor 4E type, putative	EIN_038670	RNA binding, translation initiation factor activity
EIN_255100_at	1.159	down	3.112	up	1.083	down	321.755	up	121.022	up	71.474	up	17.32	15.75	53.06	16.38	5194.5	1890.9	1139.19	3.94	3.73	5.58	3.83	12.27	10.86	10.1	protein ASC1, putative	EIN_255100
EIN_224800_at	25.936	up	3.793	up	101.995	up	315.279	up	82.411	up	22.597	up	20.07	387.51	80.68	1427	4343.02	1575.94	346.45	3.73	8.43	5.65	10.4	12.03	10.09	8.23	GTP-binding nuclear protein Ran, putative	EIN_224800	GTP binding
EIN_229430_at	2.358	up	27.191	up	3.098	up	304.238	up	74.222	up	27.697	up	16.46	27.54	334.71	38.51	3664.12	871.03	349.54	3.54	4.78	8.3	5.17	11.79	9.75	8.33	hypothetical protein	EIN_229430
EIN_110760_at	1.463	down	1.374	down	1.139	up	293.022	up	113.413	up	59.355	up	16.78	10.46	11.62	21.87	4594.38	1592.77	835.28	3.76	3.21	3.3	3.95	11.96	10.59	9.65	hypothetical protein	EIN_110760
EIN_285470_at	1.221	down	3.068	up	75.622	up	257.305	up	50.829	up	11.141	up	7.69	6.22	26.85	845.86	1939.44	740.44	113.27	2.9	2.61	4.52	9.14	10.91	8.57	6.38	hypothetical protein	EIN_285470
EIN_033550_at	1.786	up	1.425	up	1.209	up	253.366	up	43.207	up	16.369	up	11.73	22.42	17.88	13.91	3229.03	499.58	188.34	3.47	4.3	3.98	3.74	11.45	8.9	7.5	hypothetical protein	EIN_033550
EIN_107840_at	2.267	up	1.162	down	1.104	down	244.017	up	91.119	up	48.842	up	11.48	29.25	9.8	10.98	3044.11	1017.75	553.32	3.42	4.6	3.21	3.28	11.35	9.93	9.03	hypothetical protein	EIN_107840
EIN_014370_at	1.614	down	1.476	up	10.703	up	232.476	up	82.141	up	27.413	up	13.12	8.27	20.52	147.83	3090.96	1744.03	424.71	3.71	3.02	4.27	7.13	11.57	10.07	8.49	hypothetical protein	EIN_014370
EIN_146870_at	2.762	up	12.942	up	55.547	up	231.261	up	108.654	up	41.374	up	25.64	91.1	321.2	1413.07	5786.37	3296.16	1193.76	4.56	6.03	8.26	10.36	12.42	11.33	9.93	aspartate aminotransferase, putative	EIN_146870	1-aminocyclopropane-1-carboxylate synthase activity, pyridoxal phosphate binding
EIN_036960_at	1.11	down	13.772	up	7.361	up	230.958	up	181.727	up	78.431	up	20.26	23.27	283.43	145.96	4440.95	3474.62	1509.36	4.25	4.1	8.04	7.13	12.11	11.76	10.55	hypothetical protein	EIN_036960
EIN_253150_at	1.333	up	1.107	up	1.243	up	223.903	up	313.244	up	281.38	up	14.81	19.32	15.19	18.13	3296.01	4315.55	3827.05	3.76	4.18	3.91	4.08	11.57	12.06	11.9	hypothetical protein	EIN_253150	phospholipid binding
EIN_040930_at	2.319	up	11.333	up	45.671	up	216.927	up	67.929	up	27.059	up	19.54	43.76	204.83	941.83	4073.07	2043.12	627.93	4.17	5.38	7.67	9.68	11.93	10.26	8.93	chitin synthase, putative	EIN_040930
EIN_252600_at	1.286	down	1.762	up	15.54	up	216.607	up	128.847	up	42.76	up	28.35	21.23	53.91	422.26	6135.65	4784.87	1546.48	4.75	4.39	5.57	8.71	12.51	11.76	10.17	DTDP-glucose 4,6-dehydratase, putative	EIN_252600	binding, catalytic activity, coenzyme binding
EIN_239990_at	1.571	up	19.051	up	135.878	up	215.377	up	66.786	up	21.672	up	20.03	31.9	422.32	3031.9	4280.03	1993.81	473.74	4.31	4.96	8.56	11.39	12.06	10.37	8.74	hypothetical protein	EIN_239990
EIN_013520_at	1.013	up	1.253	down	4.426	up	202.896	up	124.62	up	170.946	up	9.51	9.46	7.21	39.29	1890.19	1121.94	1519.93	3.11	3.13	2.78	5.26	10.77	10.07	10.53	hypothetical protein	EIN_013520
EIN_036890_at	1.329	down	1.649	down	25.706	up	200.951	up	81.155	up	20.821	up	23.26	19.41	13.86	592.44	4737.85	2012.89	473.76	4.49	4.08	3.77	9.18	12.14	10.83	8.87	glucosamine 6-phosphate N-acetyltransferase, putative	EIN_036890	N-acetyltransferase activity
EIN_035440_at	1.065	up	3.212	up	67.247	up	200.584	up	38.851	up	10.353	up	7.47	7.69	37.48	710.6	1409.86	433.84	74.57	2.81	2.9	4.49	8.88	10.45	8.09	6.18	serine/threonine protein phosphatase 2B catalytic subunit A1, putative	EIN_035440	hydrolase activity
EIN_053220_at	1.779	up	1.041	down	76.645	up	199.204	up	116.113	up	39.213	up	35.23	71.02	37.54	2841.59	7219.52	4488.71	1383.35	5.11	5.94	5.05	11.37	12.75	11.97	10.41	hypothetical protein	EIN_053220
EIN_241140_at	2.208	up	2.261	up	3.544	up	197.609	up	36.772	up	9.072	up	18.45	43.61	41.62	65.42	3674.63	1006.83	178.63	4.17	5.32	5.35	6	11.8	9.37	7.36	hypothetical protein	EIN_241140
EIN_037060_at	1.251	down	1.215	down	1.998	up	197.501	up	61.186	up	25.675	up	19.45	15.17	16.55	38.35	3823.03	1720.04	712.68	4.24	3.92	3.96	5.24	11.87	10.18	8.93	hypothetical protein	EIN_037060
EIN_146590_at	1.554	down	1.101	up	84.373	up	196.512	up	190.293	up	118.233	up	52.97	22.34	77.34	3171.83	6879.19	6969.98	4054.29	5.08	4.45	5.22	11.48	12.7	12.66	11.97	hypothetical protein	EIN_146590
EIN_230330_at	1.469	up	4.69	up	2.486	up	195.802	up	359.095	up	374.56	up	31.18	33.61	110.76	58.22	4829.01	8229.21	9080.41	4.5	5.06	6.73	5.82	12.12	12.99	13.05	hypothetical protein	EIN_230330
EIN_020190_at	2.676	up	7.298	up	4.804	up	193.817	up	126.124	up	76.569	up	37.04	72.5	219.96	130.77	5284.08	3349.1	2045.92	4.73	6.15	7.59	6.99	12.33	11.71	10.99	hypothetical protein	EIN_020190	binding, catalytic activity
EIN_257190_at	1.027	down	1.54	up	1.882	up	192.26	up	90.303	up	54.818	up	32.4	28.48	44.27	54.63	5492.56	2508.09	1522.3	4.79	4.75	5.42	5.71	12.38	11.29	10.57	hypothetical protein	EIN_257190
EIN_160240_at	2.774	up	3.19	up	7.745	up	192.245	up	87.53	up	38.188	up	25.37	63.24	81.15	188.18	4486.86	2284.95	859.08	4.48	5.95	6.15	7.43	12.06	10.93	9.73	hypothetical protein	EIN_160240
EIN_222880_at	1.01	down	1.142	up	31.294	up	188.254	up	56.256	up	15.271	up	16.82	14.49	17.89	604.71	2748.88	1791.78	415.17	3.84	3.83	4.03	8.81	11.4	9.65	7.77	hypothetical protein	EIN_222880
EIN_113370_at	2.547	up	8.388	up	108.325	up	184.551	up	48.585	up	17.413	up	14.34	42.89	130.63	1900.91	2496.58	924.17	245.54	3.74	5.08	6.8	10.49	11.26	9.34	7.86	hypothetical protein	EIN_113370
EIN_084170_at	1.348	up	1.894	up	1.805	up	183.551	up	136.684	up	76.532	up	39.41	58.84	74.16	69.5	7249.31	5269.79	2992.61	5.25	5.68	6.17	6.1	12.77	12.35	11.51	chitotriosidase-1 precursor, putative	EIN_084170	chitinase activity
EIN_186850_at	1.433	up	1.426	up	19.311	up	179.31	up	74.185	up	25.233	up	30.35	45.18	50.27	642.44	5693.78	3614.29	1371.46	4.9	5.41	5.41	9.17	12.38	11.11	9.55	Embryonic protein DC-8, putative	EIN_186850
EIN_202740_at	1.264	up	6.953	up	84.723	up	178.912	up	124.799	up	57.217	up	33.48	41.57	366.32	3352.23	5993.17	4960.21	2055.7	5.03	5.37	7.83	11.44	12.52	12	10.87	hypothetical protein	EIN_202740
EIN_112490_at	1.146	up	2.346	down	7.88	up	177.455	up	57.001	up	12.809	up	22.36	25.75	9.89	177.72	4138.02	2364.31	406.75	4.44	4.64	3.21	7.42	11.91	10.27	8.12	beta-1,3-N-acetylglucosaminyltransferase, putative	EIN_112490	galactosyltransferase activity
EIN_289140_at	1.397	down	1.799	up	1.259	up	167.919	up	39.313	up	13.294	up	11.74	8.42	23.89	13.64	1838.95	657.99	202.87	3.43	2.95	4.28	3.76	10.82	8.73	7.16	hypothetical protein	EIN_289140
EIN_312070_at	1.05	down	1.326	up	1.578	up	164.906	up	56.05	up	35.793	up	7.34	7.08	9.79	11.62	1376.56	546.01	351.65	2.83	2.76	3.23	3.48	10.19	8.63	7.99	hypothetical protein	EIN_312070
EIN_292780_at	1.24	up	1.21	down	4.932	up	163.679	up	89.693	up	30.77	up	46.64	64.94	40.64	228.43	7998.86	4636.79	1433.21	5.52	5.83	5.25	7.83	12.88	12.01	10.47	hypothetical protein	EIN_292780
EIN_186970_at	1.004	up	2.022	up	18.87	up	162.997	up	75.636	up	33.824	up	48.3	45.36	121.13	1141.78	7650.41	3644.31	1515.76	5.48	5.48	6.49	9.71	12.82	11.72	10.56	hypothetical protein	EIN_186970
EIN_133660_at	2.534	down	1.152	up	3.202	up	155.496	up	57.424	up	25.49	up	39.35	15.56	57.27	116.62	5854.01	2254.61	941.54	5.15	3.81	5.35	6.83	12.43	10.99	9.82	hypothetical protein	EIN_133660
EIN_289150_at	2.112	up	6.741	up	7.933	up	154.697	up	30.985	up	16.352	up	22.09	53.36	128.82	135.62	2639.92	543.21	280.16	4.05	5.13	6.8	7.04	11.32	9	8.08	serine palmitoyltransferase, putative	EIN_289150	pyridoxal phosphate binding
EIN_219830_at	2.391	up	3.799	up	2.255	up	154.204	up	47.168	up	15.696	up	19.18	47.04	61.82	36.52	2593.75	1235.74	313.46	4	5.25	5.92	5.17	11.26	9.56	7.97	hypothetical protein	EIN_219830
EIN_167950_at	1.462	up	2.257	up	96.274	up	153.004	up	40.466	up	11.362	up	39.68	54.46	115.15	3428.25	5418.34	1638.23	389.77	5.09	5.64	6.26	11.68	12.35	10.43	8.6	hypothetical protein, conserved	EIN_167950	catalytic activity
EIN_313910_at	1.556	up	3.804	up	16.821	up	149.151	up	81.764	up	33.015	up	73.64	68.34	194.45	719.93	6531.41	3622.13	1411.84	5.38	6.02	7.31	9.45	12.6	11.73	10.43	DTDP-glucose 4,6-dehydratase, putative	EIN_313910	binding, catalytic activity, coenzyme binding
EIN_069880_at	1.145	down	1.145	up	1.554	up	146.824	up	179.108	up	171.166	up	84.9	42.89	77.55	79.95	6821.25	8053.78	8158.05	5.48	5.28	5.67	6.12	12.68	12.96	12.9	hypothetical protein	EIN_069880
EIN_057670_at	1.035	down	1.718	down	5.356	up	144.586	up	73.132	up	24.105	up	39.79	43.27	23.4	229.24	5975.45	3842.88	1142.49	5.31	5.26	4.53	7.73	12.49	11.5	9.9	hypothetical protein	EIN_057670
EIN_060340_at	1.866	up	1.973	up	2.848	up	142.228	up	40.178	up	17.044	up	35.14	71.01	70.89	103.47	4836.96	1544.57	594.63	5.07	5.97	6.05	6.58	12.22	10.39	9.16	casein kinase, putative	EIN_060340	ATP binding, protein kinase activity, protein serine/threonine kinase activity, protein tyrosine kinase activity
EIN_295430_at	2.42	up	1.278	up	1.498	down	141.332	up	128.07	up	91.165	up	46.84	119.24	60.06	32.04	6998.01	6130.76	4858.89	5.54	6.82	5.9	4.96	12.68	12.54	12.05	hypothetical protein	EIN_295430
EIN_105400_at	1.083	up	1.446	up	1.893	up	140.667	up	90.196	up	28.056	up	52.04	52.26	70.34	100.7	7120.28	4393.27	1355.22	5.59	5.7	6.12	6.51	12.72	12.08	10.4	hypothetical protein	EIN_105400
EIN_092650_at	1.133	up	1.039	down	1.201	up	138.776	up	33.154	up	17.26	up	19.04	19.74	15.95	20.13	2294	547.68	291.02	4.04	4.22	3.99	4.31	11.16	9.09	8.15	hypothetical protein	EIN_092650
EIN_136190_at	1.269	up	1.116	down	1.016	up	138.512	up	47.469	up	19.026	up	21.89	27.82	20.01	22.48	3102.72	1047.94	431.43	4.43	4.78	4.28	4.46	11.55	10	8.68	hypothetical protein	EIN_136190	binding
EIN_108670_at	2.282	up	1.569	up	21.086	up	134.933	up	26.968	up	7.313	up	22.88	81.62	34.75	589.62	2974.65	1488.88	207.11	4.46	5.65	5.11	8.86	11.53	9.21	7.33	hypothetical protein	EIN_108670
EIN_238820_at	1.646	up	1.198	up	1.122	down	131.558	up	167.855	up	97.813	up	6.1	11.61	7.71	5.46	1039.52	1374.43	848.46	2.6	3.32	2.86	2.43	9.64	9.99	9.21	hypothetical protein	EIN_238820
EIN_242140_at	2.15	up	2.545	up	4.072	up	131.397	up	127.564	up	83.183	up	49.92	95.68	121.88	263.49	5859.45	5671.43	3788.72	5.47	6.57	6.81	7.49	12.5	12.46	11.84	ankyrin repeat-containing protein, putative	EIN_242140
EIN_059870_at	4.272	up	4.69	up	50.247	up	131.145	up	37.467	up	12.258	up	64.74	158.33	215.83	2157.55	4562.35	1665.28	469.04	5.1	7.2	7.33	10.75	12.14	10.33	8.72	chitotriosidase-1 precursor, putative	EIN_059870	chitinase activity
EIN_146440_at	1.363	down	1.203	up	3.85	up	130.149	up	103.311	up	65.085	up	39.12	29.73	54.22	152.9	5180.02	3909.01	2483.03	5.24	4.79	5.51	7.18	12.26	11.93	11.26	hypothetical protein	EIN_146440
EIN_253250_at	1.04	up	1.548	up	1.424	up	128.013	up	36.536	up	15.542	up	10.26	9.7	14.46	14.51	1261.81	412.67	183.2	3.21	3.26	3.84	3.72	10.21	8.4	7.17	hypothetical protein	EIN_253250
EIN_021000_at	1.024	up	1.231	up	7.394	up	126.1	up	46.141	up	14.509	up	40.12	48.55	60.84	358.98	5119.84	2710.88	679.46	5.32	5.35	5.62	8.21	12.3	10.85	9.18	hypothetical protein	EIN_021000
EIN_152250_at	2.1	up	3.257	up	2.419	up	125.575	up	64.903	up	31.642	up	88.67	126.78	140.23	109.43	5612.39	2733.78	1354.94	5.4	6.47	7.1	6.67	12.37	11.42	10.38	cysteine protease, putative	EIN_152250
EIN_127970_at	1.457	up	4.415	up	26.415	up	125.124	up	21.523	up	6.001	up	15.15	20.76	72.88	613.83	1680.1	476.01	90.6	3.74	4.29	5.89	8.47	10.71	8.17	6.33	cyclin-dependent kinase A-1, putative	EIN_127970	ATP binding, protein kinase activity, protein serine/threonine kinase activity, protein tyrosine kinase activity
EIN_052830_at	1.28	up	2.806	up	23.005	up	123.453	up	55.434	up	31.762	up	5.64	7.5	15.83	199.22	746.77	365.35	183.89	2.48	2.84	3.97	7	9.43	8.27	7.47	hypothetical protein	EIN_052830
EIN_033910_at	1.737	up	6.929	up	54.774	up	119.642	up	22.066	up	5.494	up	7.93	13.39	81.74	554.64	930.29	217.82	43.39	2.92	3.72	5.71	8.7	9.82	7.38	5.38	hypothetical protein	EIN_033910
EIN_228130_at	2.226	up	3.369	up	20.992	up	118.924	up	25.615	up	5.436	up	15.44	48.59	49.72	322.69	1612.3	499.11	74.34	3.76	4.91	5.51	8.15	10.65	8.43	6.2	hypothetical protein	EIN_228130
EIN_254700_at	1.064	down	1.172	down	1.301	up	118.186	up	32.053	up	18.387	up	8.05	7.54	6.56	10.41	993.1	248.5	152.18	2.91	2.82	2.68	3.29	9.79	7.91	7.11	hypothetical protein	EIN_254700
EIN_004630_at	1.027	up	2.387	up	1.822	up	117.724	up	37.978	up	18.757	up	13.82	14.49	28.41	24.45	1546.24	444.68	221.02	3.54	3.58	4.8	4.41	10.42	8.79	7.77	hypothetical protein	EIN_004630
EIN_139780_at	1.142	down	11.281	up	79.918	up	112.688	up	17.715	up	4.846	up	7.78	5.76	151.92	866.11	795.88	271.71	36.49	2.71	2.51	6.2	9.03	9.52	6.85	4.98	hypothetical protein	EIN_139780
EIN_219500_at	1.344	down	1.384	up	2.091	up	111.366	up	52.885	up	25.114	up	37.19	27.92	52.95	80.62	4173.92	2146.81	1005.11	5.21	4.78	5.68	6.27	12.01	10.93	9.86	tubulin beta chain, putative	EIN_219500	GTP binding, GTPase activity, structural molecule activity
EIN_220270_at	1.583	down	1.075	up	2.678	up	109.875	up	53.059	up	25.623	up	51.26	32.4	56.16	137.46	5674.94	3336.68	1382.83	5.65	4.99	5.76	7.07	12.43	11.38	10.33	hypothetical protein, conserved	EIN_220270
EIN_149130_at	1.863	down	1.095	down	1.166	up	109.72	up	29.53	up	11.355	up	21.58	9.47	21.88	21.77	1927.6	819.49	262.95	4.09	3.19	3.96	4.31	10.87	8.98	7.6	hypothetical protein, conserved	EIN_149130
EIN_014070_at	1.074	down	1.306	down	1.188	up	108.045	up	84.981	up	48.392	up	43.3	42.33	32.93	50.6	4692.02	3719.94	2057.54	5.41	5.3	5.02	5.66	12.16	11.82	11	hypothetical protein	EIN_014070
EIN_040990_at	1.553	up	1.037	up	1.776	down	107.244	up	114.876	up	50.086	up	61.72	107.88	55.36	28.88	5522.28	5738.44	2636.64	5.63	6.26	5.68	4.8	12.37	12.47	11.27	chitin binding lectin, putative	EIN_040990
EIN_243130_at	2.72	up	10.128	up	2.061	up	105.171	up	48.506	up	22.377	up	44.45	127.47	447.27	112.52	4862.95	2345.95	1019.55	5.4	6.85	8.74	6.45	12.12	11	9.89	hypothetical protein	EIN_243130
EIN_241530_at	1.092	up	5.094	up	63.794	up	104.034	up	82.394	up	35.789	up	58.02	61.78	393.3	3825.09	5992.71	5236.36	2160.89	5.8	5.93	8.15	11.8	12.5	12.16	10.96	hypothetical protein	EIN_241530
EIN_093060_at	1.043	down	1.081	down	1.564	up	101.668	up	24.33	up	9.553	up	31.11	30.6	29.92	47.98	3338.8	842.52	313.18	4.94	4.88	4.82	5.58	11.6	9.54	8.19	hypothetical protein	EIN_093060
EIN_013120_at	1.99	down	1.961	down	6.174	up	99.287	up	31.174	up	10.008	up	19.22	9.72	9.63	114.3	1845.17	1551.01	286.61	4.2	3.2	3.23	6.82	10.83	9.16	7.52	hypothetical protein	EIN_013120
EIN_292720_at	1.137	down	1.413	up	1.97	up	99.027	up	26.858	up	7.761	up	9.24	7.84	12.77	17.8	888.01	356.97	83.41	3.13	2.95	3.63	4.11	9.76	7.88	6.09	Xylem cysteine proteinase 2 precursor, putative	EIN_292720	cysteine-type peptidase activity
EIN_057470_at	1.027	up	1.219	up	1.674	up	94.476	up	22.92	up	7.478	up	17.78	20.91	21.98	30.82	1867.84	673.96	157.93	4.13	4.17	4.42	4.87	10.69	8.65	7.03	hypothetical protein	EIN_057470
EIN_039260_at	1.524	down	1.172	up	1.537	up	93.648	up	26.391	up	8.708	up	51.39	33.2	61.25	78.44	4755.16	1633.67	474.9	5.64	5.03	5.87	6.26	12.19	10.36	8.76	hypothetical protein	EIN_039260
EIN_058900_at	14.373	up	16.326	up	31.876	up	93.359	up	22.847	up	7.692	up	53	601.22	974.8	1475.52	4066.25	1191.3	323.13	5.38	9.23	9.41	10.38	11.93	9.9	8.33	branched-chain-amino-acid aminotransferase, mitochondrial precursor, putative	EIN_058900	branched-chain-amino-acid transaminase activity, catalytic activity
EIN_093070_at	1.354	up	1.002	down	12.014	up	92.121	up	30.225	up	8.6	up	26.75	37.09	26.34	366.46	2529.99	1133.33	244.28	4.71	5.14	4.7	8.29	11.23	9.62	7.81	GTP-binding protein ryH1, putative	EIN_093070	GTP binding
EIN_095090_at	1.542	down	2.228	down	1.915	down	89.898	up	50.357	up	42.661	up	99.5	47.89	32.63	40.07	6845.28	3656.82	3372.26	6.18	5.55	5.02	5.24	12.67	11.83	11.59	hypothetical protein	EIN_095090
EIN_192240_at	1.277	down	2.587	up	3.613	up	89.487	up	53.93	up	51.853	up	25.03	17.65	81.88	88.84	2037.09	1243.33	1219.57	4.47	4.11	5.84	6.32	10.95	10.22	10.16	hypothetical protein	EIN_192240	protein binding, zinc ion binding
EIN_103820_at	1.33	down	1.072	down	1.306	up	88.274	up	146.33	up	180.307	up	28.37	17.95	23.42	32.3	2333.82	3556.38	4335.97	4.56	4.14	4.45	4.94	11.02	11.75	12.05	hypothetical protein	EIN_103820
EIN_072540_at	1.073	down	1.069	down	10.031	up	88.109	up	37.322	up	14.982	up	51.25	58.1	49.85	526.74	4795.61	1947.07	801.3	5.67	5.57	5.58	9	12.14	10.9	9.58	hypothetical protein	EIN_072540
EIN_165860_at	1.343	down	1.082	up	1.246	up	85.878	up	52.903	up	54.088	up	73.3	46.79	67.99	79.83	5612.74	3652.72	3725.55	5.96	5.54	6.08	6.28	12.39	11.69	11.72	hypothetical protein	EIN_165860
EIN_059100_at	1.436	up	9.548	up	2.774	up	85.083	up	20.012	up	40.014	up	14.82	20	167.72	39.77	1279.13	278.63	558.33	3.78	4.31	7.04	5.26	10.19	8.11	9.11	hypothetical protein	EIN_059100
EIN_058620_at	1.094	up	1.246	up	1.516	up	85.039	up	75.798	up	39.501	up	90.89	110.18	95.09	124.17	6723.59	5627.31	2925.47	6.21	6.34	6.52	6.81	12.62	12.45	11.51	chitin binding lectin, putative	EIN_058620
EIN_310090_at	1.852	up	6.517	up	5.164	up	82.772	up	54.077	up	29.753	up	24.03	30.84	117.72	89.72	1385.08	898.38	504.31	4.05	4.93	6.75	6.41	10.42	9.8	8.94	hypothetical protein	EIN_310090
EIN_203290_at	1.05	up	1.473	down	27.461	up	81.583	up	25.52	up	8.217	up	74.92	58.08	43.48	2017.82	4160.09	2813.5	652.37	5.66	5.73	5.1	10.44	12.01	10.34	8.7	hypothetical protein	EIN_203290
EIN_156740_at	2.901	up	2.125	up	1.087	up	80.71	up	91.148	up	110.473	up	55.43	168.92	117.43	62.09	4627.64	5516.45	6825.66	5.79	7.32	6.87	5.91	12.12	12.3	12.57	snap190, putative	EIN_156740	DNA binding
EIN_185980_at	2.693	up	1.132	down	1.427	down	79.501	up	53.645	up	31.489	up	12.05	32.68	10.57	8.67	969.04	652.45	374.1	3.56	4.99	3.39	3.05	9.88	9.31	8.54	hypothetical protein	EIN_185980
EIN_239240_s_at	1.304	up	1.15	up	1.413	up	78.387	up	67.456	up	27.138	up	95.79	116.14	99.39	136.98	7208	5863.88	2345.52	6.43	6.81	6.63	6.92	12.72	12.5	11.19	chitotriosidase-1 precursor, putative	EIN_239240	chitinase activity
EIN_240250_at	1.286	down	1.631	down	1.696	down	78.295	up	101.146	up	105.242	up	96.36	68.17	53.09	59.71	7166.34	8824.9	9759.99	6.43	6.07	5.72	5.67	12.72	13.09	13.15	hypothetical protein	EIN_240250
EIN_256010_at	1.338	up	1.589	up	1.22	up	77.543	up	63.747	up	48.195	up	15.43	19.72	23.38	18.93	1141.11	932.33	792.66	3.85	4.27	4.52	4.14	10.13	9.84	9.44	hypothetical protein	EIN_256010
EIN_241880_at	2.068	up	1.779	up	2.973	up	75.503	up	28.211	up	7.049	up	48.87	95.33	82.05	137.22	3578.86	1557.98	358.54	5.52	6.57	6.36	7.1	11.76	10.34	8.34	hypothetical protein	EIN_241880
EIN_146410_at	1.053	up	1.629	up	14.955	up	75.338	up	37.225	up	16.543	up	75.63	77.24	165.24	1161.92	5723.61	3173.48	1236.58	6.19	6.27	6.9	10.09	12.43	11.41	10.24	hypothetical protein	EIN_146410
EIN_168780_at	1.428	up	3.206	up	31.178	up	74.869	up	24.03	up	10.785	up	52.98	66.95	154.93	1752.43	3512.4	1738.18	660.48	5.54	6.06	7.22	10.5	11.77	10.13	8.97	chitin synthase, putative	EIN_168780
EIN_243240_at	1.252	up	3.089	up	3.63	up	74.242	up	22.193	up	9.865	up	74.16	75.13	244.88	230.05	3910.46	1280.21	559.21	5.68	6.01	7.31	7.54	11.9	10.15	8.98	hypothetical protein	EIN_243240
EIN_289610_at	1.051	down	1.154	up	1.237	down	72.59	up	11.969	up	4.165	up	10.14	10.27	11.76	8.16	720.87	194.11	50.42	3.3	3.23	3.51	3	9.48	6.88	5.36	hypothetical protein	EIN_289610
EIN_203330_at	1.677	up	9.764	up	22.943	up	71.959	up	29.454	up	11.684	up	43.19	73.59	411.69	1061.56	3141.38	1887.45	554.73	5.39	6.13	8.68	9.91	11.56	10.27	8.93	hypothetical protein	EIN_203330
EIN_281270_at	1.565	down	1.345	down	4.74	up	71.878	up	23.441	up	6.389	up	36.63	23.68	27.55	174.04	2877.04	1227.56	280.47	5.19	4.54	4.76	7.43	11.36	9.74	7.86	homeobox protein knotted-1, putative	EIN_281270	sequence-specific DNA binding, transcription factor activity
EIN_081670_at	1.157	up	2.257	up	3.163	up	71.718	up	24.976	up	17.249	up	28.87	35.47	53.82	81.03	1777.42	598.93	397.4	4.52	4.73	5.7	6.18	10.69	9.16	8.63	hypothetical protein	EIN_081670
EIN_104460_at	1.735	up	2.661	up	5.13	up	71.65	up	23.742	up	9.216	up	23.99	33.08	49.98	97.1	1394.86	477.29	199.56	4.23	5.02	5.64	6.58	10.39	8.79	7.43	G2/mitotic-specific cyclin-B, putative	EIN_104460
EIN_039060_at	1.121	down	1.062	down	1.043	up	70.937	up	24.626	up	10.781	up	42.35	39.74	39.97	46.12	3016.69	2188.78	632.71	5.38	5.22	5.3	5.44	11.53	10.01	8.81	hypothetical protein	EIN_039060
EIN_292010_at	1.846	up	2.703	up	1.68	up	70.022	up	19.6	up	7.481	up	31.08	52.47	86.79	49.94	1981.01	707.79	233.17	4.82	5.7	6.25	5.57	10.95	9.11	7.72	hypothetical protein, conserved	EIN_292010	receptor activity
EIN_099680_at	1.196	down	2.738	up	1.962	up	68.608	up	79.654	up	80.404	up	130.22	104.6	410.03	257.75	8201.07	9213.52	9740.59	6.83	6.57	8.28	7.8	12.93	13.14	13.16	hypothetical protein	EIN_099680
EIN_249770_at	1.55	down	2.076	up	38.991	up	68.349	up	19.928	up	5.998	up	66.74	43.15	154.88	2836.75	4397.04	1721.34	405.68	5.99	5.36	7.04	11.27	12.08	10.31	8.57	hypothetical protein	EIN_249770
EIN_243050_at	1.442	down	1.782	up	3.008	up	67.572	up	20.379	up	10.105	up	16.23	11.49	31.44	48.78	1120.94	366.41	176.76	4.01	3.48	4.84	5.59	10.08	8.35	7.34	ubiquitin carboxyl-terminal hydrolase, putative	EIN_243050	ubiquitin thiolesterase activity
EIN_134070_at	1.721	up	2.579	up	7.061	up	67.223	up	24.498	up	9.683	up	36.26	50.15	75.53	205.8	2058.43	1211.89	311.5	4.86	5.64	6.22	7.68	10.93	9.47	8.13	hypothetical protein	EIN_134070
EIN_047840_at	10.345	up	12.576	up	5.287	up	66.693	up	45.158	up	31.474	up	69.14	778.99	923.18	360.5	4618.87	3056.94	2378.4	6.07	9.44	9.72	8.47	12.13	11.56	11.04	hypothetical protein	EIN_047840
EIN_222050_at	1.023	down	1.422	up	1.428	up	66.07	up	21.222	up	6.826	up	14.68	13.89	19.35	20.17	981.46	340.88	118.16	3.75	3.72	4.26	4.27	9.8	8.16	6.52	hypothetical protein	EIN_222050
EIN_109510_at	1.645	down	1.517	down	1.351	up	64.701	up	58.738	up	55.76	up	26.8	16.24	15.97	31.46	1626.96	1472.31	1432.13	4.53	3.81	3.93	4.96	10.54	10.41	10.33
EIN_053200_at	1.967	up	1.854	up	1.126	up	64.626	up	44.285	up	35.379	up	93.01	188.62	166.64	105.66	5605.62	3507.88	2792.6	6.3	7.28	7.19	6.47	12.31	11.77	11.44	hypothetical protein	EIN_053200
EIN_218500_at	2.518	down	1.659	down	1.241	up	63.1	up	48.981	up	28.52	up	125.5	67.77	72.9	161.09	7976.06	6321.53	3513.97	6.91	5.58	6.18	7.22	12.89	12.52	11.74	hypothetical protein	EIN_218500
EIN_289250_at	1.36	up	1.87	up	2.111	up	62.967	up	75.949	up	62.809	up	112	158.57	253.1	235.48	7208.63	8452.98	7261.08	6.79	7.24	7.69	7.87	12.77	13.04	12.76	steroidogenic acute regulatory, putative	EIN_289250
EIN_037140_at	1.537	up	1.187	up	3.905	up	62.499	up	17.055	up	5.691	up	60.99	90.99	69.03	224.56	3605.42	2156.57	436.32	5.81	6.43	6.06	7.78	11.78	9.91	8.32	hypothetical protein	EIN_037140
EIN_223000_at	3.645	down	1.008	down	7.996	up	62.258	up	25.346	up	9.444	up	70.87	21.43	69.81	574.81	4658.63	1989.87	698.54	6.13	4.26	6.12	9.13	12.09	10.79	9.37	hypothetical protein	EIN_223000
EIN_200300_at	1.1	down	1.602	down	1.199	down	62.238	up	14.447	up	61.123	up	18.5	21.48	11.73	14.91	1101.08	259.44	1105.76	4.14	4	3.46	3.88	10.1	7.99	10.08	hypothetical protein	EIN_200300
EIN_211040_at	1.864	up	1.005	down	1.262	up	62.237	up	45.562	up	33.813	up	6.28	13.83	6.25	8.13	465.79	351.47	291.54	2.61	3.5	2.6	2.94	8.57	8.12	7.69	GRIP domain-containing protein RUD3, putative	EIN_211040
EIN_107320_at	4.778	up	3.164	up	5.69	up	61.826	up	87.302	up	90.376	up	25.48	118.39	69.05	138.85	1316.2	2102.92	2067.94	4.4	6.66	6.06	6.91	10.35	10.85	10.9	A/G-specific adenine DNA glycosylase, putative	EIN_107320	catalytic activity
EIN_146940_at	1.267	down	1.321	down	3.182	up	61.496	up	25.401	up	11.877	up	47.75	37.93	35.2	148.84	2884.61	1368.98	605.97	5.53	5.19	5.13	7.2	11.47	10.2	9.1	cullin, putative	EIN_146940	ubiquitin protein ligase binding
EIN_184830_at	1.154	down	1.2	up	1.78	up	61.289	up	30.351	up	24.783	up	50.3	41	53.69	81.3	2906.79	1441.81	1149.41	5.48	5.28	5.74	6.31	11.42	10.41	10.11	cysteine protease, putative	EIN_184830	cysteine-type peptidase activity
EIN_310870_at	7.48	up	51.523	up	84.416	up	60.961	up	17.682	up	7.228	up	25.21	147.13	912.61	1523.61	1068.52	375.84	127.48	4.12	7.02	9.81	10.52	10.05	8.26	6.97	hypothetical protein, conserved	EIN_310870
EIN_253270_at	3.161	down	2.711	down	1.627	down	60.295	up	36.391	up	13.494	up	75.21	28.85	27.42	51.1	4726.5	3134.1	1460.78	6.22	4.55	4.78	5.51	12.13	11.4	9.97	phosphatidylinositol-specific phospholipase C X domain-containing protein, putative	EIN_253270	phosphoric diester hydrolase activity
EIN_168310_at	1.043	up	5.553	up	41.819	up	59.196	up	36.252	up	16.143	up	106.76	116.35	663.78	4409.99	6694.44	4472.13	1755.27	6.72	6.78	9.19	12.1	12.6	11.9	10.73	glutamine synthetase, putative	EIN_168310	glutamate-ammonia ligase activity
EIN_298070_at	3.26	up	5.648	up	10.229	up	59.083	up	18.482	up	7.598	up	163.66	254.32	448.32	902.94	4469.27	1477.88	563.3	6.21	7.91	8.71	9.56	12.09	10.42	9.14	hypothetical protein	EIN_298070
EIN_146690_at	1.482	up	1.181	up	1.209	up	58.795	up	20.209	up	7.411	up	67.98	129.69	83.27	83.66	4304.11	1511.03	517.88	6.08	6.65	6.32	6.35	11.96	10.42	8.97	AMP dependent ligase/synthetase, putative	EIN_146690	catalytic activity
EIN_052080_at	1.753	down	2.235	down	2.45	up	58.71	up	18.207	up	7.504	up	34.03	17.68	22.35	77.62	1840	804.24	287.53	4.93	4.12	3.77	6.22	10.81	9.12	7.84	hypothetical protein	EIN_052080
EIN_095080_at	3.1	up	2.197	up	9.383	up	58.477	up	24.244	up	29.342	up	71.55	154.88	111.35	519.33	2948.99	1206.61	1577.07	5.63	7.26	6.76	8.86	11.5	10.23	10.5	protein white, putative	EIN_095080	ATP binding, ATPase activity, nucleoside-triphosphatase activity, nucleotide binding
EIN_187010_at	1.09	down	1.435	down	1.449	down	58.415	up	11.41	up	5.384	up	60.13	66.62	39.47	38.38	3259.67	642.84	307.64	5.79	5.66	5.27	5.25	11.65	9.3	8.21	hypothetical protein	EIN_187010
EIN_084090_at	3.217	down	1.233	down	1.364	up	57.206	up	25.671	up	9.965	up	155.13	38.72	157.05	183.9	7289.12	3362.48	1238.88	6.94	5.26	6.64	7.39	12.78	11.62	10.26	hypothetical protein	EIN_084090
EIN_253350_at	1.041	up	1.07	up	1.014	down	56.549	up	22.914	up	16.14	up	30.87	32.52	34.98	31.41	1734.57	737.99	516.6	4.94	4.99	5.03	4.92	10.76	9.45	8.95	hypothetical protein, conserved	EIN_253350
EIN_239570_at	1.022	up	1.352	up	2.099	up	53.833	up	22.727	up	19.078	up	48.55	56.08	81.58	96.85	2320.95	990.47	831.84	5.42	5.45	5.86	6.49	11.17	9.93	9.68	hypothetical protein	EIN_239570
EIN_277010_at	1.44	up	1.431	down	1.025	up	53.649	up	10.546	up	4.344	up	29.65	33.79	18.63	25.98	1160.35	273.3	110.03	4.4	4.93	3.88	4.44	10.15	7.8	6.52	hypothetical protein	EIN_277010
EIN_192270_at	1.288	up	1.354	up	1.11	up	52.603	up	432.583	up	723.175	up	6.03	8.11	8.38	6.73	423.58	3327.42	4925.28	2.57	2.94	3.01	2.72	8.29	11.33	12.07	hypothetical protein	EIN_192270
EIN_111090_at	1.378	down	1.037	down	3.911	up	52.526	up	51.525	up	43.169	up	119.18	71.21	140.29	398.67	5226.74	5008.54	4339.64	6.6	6.14	6.55	8.57	12.32	12.29	12.03	2-Cys peroxiredoxin BAS1, chloroplast precursor, putative	EIN_111090	antioxidant activity, oxidoreductase activity
EIN_136650_at	1.314	down	1.235	down	1.361	down	51.338	up	25.09	up	10.402	up	192.32	110.2	76.05	80.65	5059.47	2739.23	1203.01	6.54	6.14	6.23	6.09	12.22	11.19	9.92	ankyrin repeat-containing protein, putative	EIN_136650
EIN_277270_at	1.916	down	1.36	down	1.158	down	51.002	up	31.962	up	15.76	up	34.31	16.9	24.36	29.45	1673.29	1433.58	566.74	4.89	3.95	4.44	4.68	10.56	9.89	8.87	hypothetical protein	EIN_277270
EIN_166550_at	1.632	down	1.725	down	3.054	up	50.6	up	21.07	up	8.173	up	87.68	53.3	50.68	261.26	4607.21	2179.24	798.52	6.42	5.71	5.63	8.03	12.08	10.81	9.45	hypothetical protein	EIN_166550
EIN_124260_at	1.123	up	1.512	up	16.337	up	49.132	up	14.123	up	4.757	up	5.05	5.88	8.28	88.84	252.82	105.32	26.05	2.34	2.5	2.93	6.37	7.95	6.16	4.59	hypothetical protein	EIN_124260
EIN_026930_at	1.02	down	5.767	up	16.739	up	48.962	up	23.142	up	8.176	up	10.9	9.25	110.44	155.86	504.74	383.47	100.84	3.19	3.17	5.72	7.26	8.81	7.73	6.23	hypothetical protein	EIN_026930
EIN_160910_at	2.47	up	22.227	up	25.086	up	48.701	up	12.51	up	4.992	up	93.98	121.49	1005.67	1147.62	2339.91	558.23	225.93	5.47	6.77	9.94	10.12	11.07	9.11	7.79	pyruvate-flavodoxin oxidoreductase, putative	EIN_160910	catalytic activity, electron carrier activity, iron ion binding, iron-sulfur cluster binding, oxidoreductase activity, thiamin pyrophosphate binding
EIN_099340_at	2.747	up	7.714	up	19.075	up	48.142	up	11.452	up	2.762	up	25.56	88.33	248.41	762.42	1195.02	335.03	76.37	4.63	6.09	7.58	8.88	10.22	8.15	6.1	hypothetical protein, conserved	EIN_099340
EIN_219800_at	1.552	down	1.041	down	4.297	up	47.747	up	11.458	up	2.677	up	33.62	21.41	34.95	149.22	1545.4	751.07	116.24	5.01	4.38	4.95	7.11	10.59	8.53	6.43	hypothetical protein	EIN_219800
EIN_224220_at	2.157	down	1.664	down	1.159	up	47.173	up	9.992	up	3.803	up	99.13	48.23	62.84	129.38	4794.37	991.1	367.82	6.59	5.48	5.86	6.81	12.15	9.91	8.52	hypothetical protein	EIN_224220
EIN_249340_at	2.714	up	5.027	up	4.313	up	47.118	up	16.473	up	8.659	up	115.75	269.21	495.8	425.22	4792.29	1808.38	919.68	6.61	8.05	8.94	8.72	12.17	10.65	9.73	meiotic recombination protein dmc1, putative	EIN_249340	ATP binding, DNA binding, DNA-dependent ATPase activity, nucleoside-triphosphatase activity, nucleotide binding, protein binding
EIN_146360_at	1.554	down	2.356	down	17.712	up	46.998	up	117.909	up	116.259	up	25.71	19.32	10.53	760.53	1221.43	3014.89	2916.23	4.56	3.92	3.32	8.71	10.11	11.44	11.42	hypothetical protein	EIN_146360
EIN_241650_at	1.622	up	2.889	up	15.971	up	46.936	up	22.989	up	8.286	up	135.93	222.36	392.08	2513.33	6450.33	3567.66	1118.28	7.04	7.74	8.57	11.04	12.59	11.56	10.09	hypothetical protein	EIN_241650
EIN_220180_at	1.531	down	1.462	down	1.199	down	46.541	up	7.232	up	4.826	up	10.38	6.63	6.82	9.14	471.15	77.89	50.67	3.28	2.66	2.73	3.02	8.82	6.13	5.55	meiotic recombination protein SPO11, putative	EIN_220180	ATP binding, DNA binding, catalytic activity
EIN_202710_at	1.092	up	1.348	down	1.027	up	46.443	up	10.44	up	3.289	up	56.76	75.69	39.89	55.69	2585.22	558.28	176.24	5.72	5.85	5.29	5.76	11.26	9.1	7.44	hypothetical protein	EIN_202710
EIN_166570_at	1.405	up	1.711	up	34.57	up	45.793	up	50.444	up	31.972	up	142.36	202.92	266.64	5048.29	6686.42	7393.19	4541.72	7.14	7.63	7.91	12.25	12.65	12.79	12.14	hypothetical protein	EIN_166570
EIN_181450_at	3.863	up	12.848	up	30.873	up	45.477	up	37.508	up	32.326	up	97.19	165.61	548.93	1452.24	1849.68	1524.42	1359.23	5.34	7.29	9.03	10.29	10.85	10.57	10.36	O-acyltransferase (membrane bound) domain containing protein, putative	EIN_181450
EIN_187030_at	2.182	down	1.599	down	2.109	down	45.414	up	105.003	up	109.845	up	25.14	11.39	15.73	14.13	1222	2626	2746.08	4.63	3.5	3.95	3.55	10.13	11.34	11.41	hypothetical protein	EIN_187030
EIN_289170_at	3.761	up	8.474	up	10.469	up	43.586	up	11.075	up	3.073	up	68.56	300.7	953.13	735.11	2749.71	1307.3	273.34	5.97	7.88	9.06	9.36	11.42	9.44	7.59	hypothetical protein	EIN_289170
EIN_038130_at	1.204	down	1.586	down	7.824	up	43.172	up	19.466	up	10.608	up	62.26	65.95	40.82	470.86	2645.92	1198.6	633.94	5.88	5.62	5.22	8.85	11.32	10.17	9.29	serine/threonine protein kinase ppk15, putative	EIN_038130	ATP binding, protein kinase activity, protein serine/threonine kinase activity, protein tyrosine kinase activity
EIN_034140_at	1.246	up	1.42	down	1.495	down	43.093	up	271.036	up	350.474	up	11.64	12.14	7.11	6.57	524.46	2889.83	3397.51	3.26	3.58	2.76	2.68	8.69	11.35	11.72	M-phase inducer phosphatase, putative	EIN_034140	protein tyrosine phosphatase activity
EIN_163280_at	2.159	up	2.331	up	2.493	up	42.865	up	7.002	up	4.921	up	17.36	29.37	34.81	33.27	638.29	102.79	71.44	3.73	4.84	4.95	5.05	9.15	6.54	6.03	hypothetical protein	EIN_163280
EIN_276990_at	1.335	down	1.275	down	1.652	up	42.264	up	17.749	up	5.661	up	120.84	89.27	93.24	196.53	5119.1	2632.44	779.76	6.88	6.46	6.53	7.6	12.28	11.03	9.38	hypothetical protein	EIN_276990	actin binding, phospholipid binding
EIN_241440_at	1.294	down	1.084	up	1.19	down	42.09	up	269.163	up	505.959	up	7.79	6.24	8.6	6.66	394.85	2499.94	4220.59	2.93	2.56	3.05	2.68	8.33	11	11.91	Rho/RAC guanine nucleotide exchange factor, putative	EIN_241440	Rho guanyl-nucleotide exchange factor activity
EIN_186910_at	3.748	up	8.11	up	5.637	up	41.718	up	13.804	up	9.194	up	35.73	152.61	287.56	181.98	1238.17	409.08	275.59	4.88	6.79	7.9	7.38	10.26	8.67	8.08	hypothetical protein	EIN_186910
EIN_059930_at	1.069	down	1.053	up	3.18	up	40.458	up	15.721	up	99.923	up	45.17	35.74	40.9	127.81	1573.23	621.52	4285.68	5.23	5.13	5.3	6.9	10.57	9.2	11.87	hypothetical protein	EIN_059930
EIN_015820_at	1.037	up	1.205	up	1.253	up	40.387	up	13.132	up	5.464	up	42.43	46.81	49.59	52.48	1798.31	644.06	263.42	5.34	5.4	5.61	5.67	10.68	9.06	7.79	hypothetical protein, conserved	EIN_015820
EIN_255840_at	1.327	down	1.589	down	1.074	down	40.144	up	6.711	up	2.883	up	11.89	8.42	7.15	10.91	442.18	86.57	32.1	3.44	3.03	2.77	3.33	8.76	6.18	4.96	hypothetical protein	EIN_255840
EIN_058630_at	1.216	down	1.616	up	26.866	up	39.542	up	9.676	up	4.275	up	12.85	11.39	30.67	617.15	508.61	184.69	56.82	3.66	3.38	4.36	8.41	8.97	6.94	5.76	hypothetical protein, conserved	EIN_058630	catalytic activity
EIN_295510_at	1.724	down	1.421	up	1.911	up	39.498	up	50.765	up	60.892	up	70.88	41.79	93.76	124.81	2948.36	3573.09	4309.42	6	5.21	6.51	6.93	11.3	11.67	11.93	hypothetical protein	EIN_295510
EIN_101390_at	1.2	up	2.021	up	2.767	up	39.362	up	8.242	up	4.06	up	10.06	11.6	20.67	64.8	359.22	98.85	41.76	3.16	3.42	4.17	4.63	8.46	6.2	5.18	sarcolemmal membrane-associated protein, putative	EIN_101390
EIN_186660_at	1.134	up	1.442	up	1.09	up	39.333	up	36.558	up	23.617	up	33.2	37.59	47.42	37.69	1332.24	1184.59	768.95	5.02	5.2	5.54	5.14	10.31	10.21	9.58	hypothetical protein	EIN_186660
EIN_052490_at	2.015	down	1.631	down	1.317	down	39.32	up	14.326	up	5.702	up	34.73	16.77	20.58	25.95	1323.41	810.42	260.82	5.06	4.05	4.35	4.66	10.36	8.9	7.57	hypothetical protein	EIN_052490	transcription factor activity
EIN_028770_at	1.689	down	1.312	down	1.792	up	39.144	up	24.322	up	15.913	up	95.17	50.48	65.19	168.04	3140.11	1997.79	1235.8	6.26	5.5	5.87	7.1	11.55	10.86	10.25	longevity assurance factor, putative	EIN_028770
EIN_268810_at	1.566	up	3.276	up	3.385	up	39.028	up	9.852	up	2.528	up	27.75	44.57	90.77	114.2	1071.78	374.69	75.81	4.78	5.42	6.49	6.54	10.06	8.08	6.11	hypothetical protein, conserved	EIN_268810
EIN_311780_at	1.04	down	3.839	up	4.201	up	37.519	up	20.194	up	8.403	up	60.11	55.35	218.01	241.71	2294.5	1142.76	476.9	5.82	5.76	7.76	7.89	11.05	10.15	8.89	Rho/RAC guanine nucleotide exchange factor, putative	EIN_311780	ARF GTPase activator activity, Rho guanyl-nucleotide exchange factor activity, zinc ion binding
EIN_099440_at	1.618	up	4.229	up	12.694	up	36.748	up	12.711	up	4.993	up	93.91	149.62	387.05	1580.62	3368.23	1603.81	468.12	6.51	7.21	8.59	10.18	11.71	10.18	8.83	hypothetical protein	EIN_099440
EIN_050930_at	2.004	up	1.496	up	1.141	up	35.193	up	6.035	up	2.591	up	77.45	146.94	110.47	84.26	2610.7	438.01	189.34	6.17	7.18	6.75	6.36	11.31	8.77	7.55	hypothetical protein	EIN_050930
EIN_183730_at	1.332	up	2.072	up	1.309	up	35.152	up	19.282	up	4.857	up	170.06	199.97	327.07	187.79	4908.46	3230.89	824.01	7.09	7.5	8.14	7.48	12.23	11.36	9.37	syntaxin-3, putative	EIN_183730	protein binding
EIN_161210_at	1.108	up	1.024	down	1.385	down	34.971	up	7.124	up	3.371	up	118.93	95.48	82.97	52.15	2732.61	559.36	263.94	6.16	6.31	6.13	5.69	11.29	9	7.92	hypothetical protein	EIN_161210	protein binding, zinc ion binding
EIN_100250_at	1.237	down	1.237	down	1.237	down	34.782	up	97.973	up	96.697	up	6.31	5	5	5	249.74	667.79	601.32	2.63	2.32	2.32	2.32	7.75	9.24	9.22	hypothetical protein, conserved	EIN_100250
EIN_253180_at	1.117	down	1.102	down	1.533	up	34.595	up	6.434	up	2.623	up	129.76	94.27	116.4	160.21	3857.9	733.01	284.17	6.69	6.53	6.55	7.31	11.8	9.37	8.08	hypothetical protein	EIN_253180
EIN_156750_at	1.892	down	1.214	down	1.004	up	34.338	up	13.934	up	5.327	up	181.2	90.89	151.88	173.56	5997.63	2480.3	911.01	7.4	6.48	7.13	7.41	12.51	11.21	9.82	hypothetical protein	EIN_156750
EIN_241290_at	1.931	up	4.962	up	6.523	up	34.09	up	11.96	up	5.675	up	71.95	138.15	416.25	520.3	2367.53	1098.08	395.01	6.11	7.06	8.42	8.81	11.2	9.69	8.61	hypothetical protein, conserved	EIN_241290	GTP binding
EIN_015880_at	1.258	down	2.304	up	14.176	up	34.067	up	11.165	up	4.36	up	462.18	365.77	532.53	2012.91	3842.57	3669.23	1391.36	6.81	6.48	8.02	10.64	11.9	10.3	8.94	hypothetical protein, conserved	EIN_015880	chitin binding
EIN_148790_at	4.229	up	32.595	up	73.501	up	33.962	up	10.078	up	3.718	up	25.01	117.73	1098.41	1818.62	801.88	289.68	86.5	4.52	6.6	9.55	10.72	9.61	7.85	6.42	hypothetical protein	EIN_148790
EIN_035880_at	1.002	down	1.837	up	1.289	up	33.161	up	55.077	up	49.299	up	92.9	90.82	169.93	117.39	3147.79	5015.16	4456.27	6.5	6.49	7.37	6.86	11.55	12.28	12.12	serine-threonine protein kinase, putative	EIN_035880	ATP binding, protein kinase activity, protein serine/threonine kinase activity, protein tyrosine kinase activity
EIN_273970_at	1.187	up	1.804	up	1.943	up	33.115	up	25.2	up	17.022	up	40.38	48.45	71.07	79.47	1589.13	947.79	642.84	5.23	5.47	6.08	6.19	10.28	9.88	9.32	serine-threonine protein kinase, putative	EIN_273970	ATP binding, protein kinase activity, protein serine/threonine kinase activity, protein tyrosine kinase activity
EIN_256330_at	1.307	down	1.538	up	2.563	up	32.364	up	14.111	up	7.118	up	50.33	37.53	111.02	135.28	1642.18	715.11	384.17	5.6	5.21	6.22	6.96	10.62	9.42	8.43	hypothetical protein, conserved	EIN_256330	ATP binding, protein kinase activity, protein serine/threonine kinase activity
EIN_161040_at	1.236	up	3.053	up	2.577	up	32.146	up	14.721	up	12.465	up	23.61	30.23	75.62	63.94	754.14	367.5	298.81	4.54	4.85	6.15	5.91	9.55	8.42	8.18	hypothetical protein	EIN_161040
EIN_222030_at	1.148	up	1.203	down	1.143	up	31.289	up	8.143	up	3.198	up	147.37	170.37	119.45	188.06	4490.73	1419.94	518.98	7.15	7.35	6.88	7.34	12.12	10.18	8.83	hypothetical protein	EIN_222030
EIN_221540_at	1.702	down	1.221	up	2.015	up	30.865	up	8.483	up	3.104	up	114.85	58.86	117.63	216.62	2831.89	954.33	297.71	6.52	5.75	6.8	7.53	11.46	9.6	8.15	hypothetical protein	EIN_221540
EIN_026880_at	2.225	up	3.814	up	3.265	up	30.851	up	55.477	up	81.376	up	70.54	96.19	161.21	145.94	1620.44	3095.42	3921.14	5.38	6.54	7.31	7.09	10.33	11.18	11.73	serine/threonine protein kinase ppk15, putative	EIN_026880	ATP binding, protein kinase activity, protein serine/threonine kinase activity, protein tyrosine kinase activity
EIN_147090_at	1.192	down	1.326	up	1.441	up	30.756	up	9.55	up	3.172	up	101.25	86.45	152.03	147.04	3130.49	1375.77	330.19	6.66	6.41	7.07	7.19	11.6	9.92	8.32	Dephospho-CoA kinase, putative	EIN_147090	ATP binding, dephospho-CoA kinase activity
EIN_149370_at	1.712	up	1.086	up	2.522	up	30.709	up	15.077	up	6.373	up	128.48	277.78	137.49	312.5	3955.48	1934.25	809.45	6.95	7.72	7.07	8.28	11.89	10.86	9.62	Rho/RAC guanine nucleotide exchange factor, putative	EIN_149370	Rho guanyl-nucleotide exchange factor activity
EIN_061010_at	1.572	up	1.444	up	1.729	down	30.579	up	4.92	up	2.724	up	33.49	45.68	29.88	12.48	968.73	116.33	57.95	4.34	5	4.87	3.55	9.28	6.64	5.79	hypothetical protein, conserved	EIN_061010	GTP binding
EIN_020010_at	22.208	up	14.377	up	17.281	up	30.553	up	29.054	up	25.914	up	8.24	195.8	115.13	146.33	236.2	220.13	199.85	2.92	7.39	6.76	7.03	7.85	7.78	7.61	hypothetical protein	EIN_020010
EIN_253060_at	1.19	up	1.138	up	1.452	up	30.265	up	10.697	up	5.293	up	165.57	200.11	195.19	243.62	5124.77	1769.05	881.25	7.36	7.61	7.55	7.9	12.28	10.78	9.77	hypothetical protein	EIN_253060	protein binding, zinc ion binding
EIN_060300_at	7.708	up	4.538	up	8.179	up	30.072	up	34.495	up	70.763	up	20.33	157.54	95	182.02	619.66	698.44	1460.91	4.33	7.27	6.51	7.36	9.24	9.44	10.47	hypothetical protein	EIN_060300
EIN_241210_at	1.268	up	1.14	down	1.353	down	29.89	up	30.29	up	27.302	up	207.3	254.43	176.4	155.6	6126.59	6034.97	5670.62	7.64	7.98	7.45	7.2	12.54	12.56	12.41	hypothetical protein	EIN_241210
EIN_110960_at	1.912	up	12.28	up	5.98	up	29.697	up	51.867	up	42.158	up	8.66	17.66	139.29	50.1	279.19	951.15	661.49	3.01	3.94	6.63	5.59	7.9	8.7	8.41	hypothetical protein	EIN_110960
EIN_092870_at	2.78	down	1.246	up	2.136	up	29.448	up	7.643	up	2.861	up	183.07	63.4	223.27	362.82	5004.43	1315.82	497.46	7.36	5.88	7.67	8.45	12.24	10.29	8.87	hypothetical protein	EIN_092870
EIN_136760_at	1.317	down	1.048	down	1.836	up	29.437	up	6.749	up	2.074	up	152.57	126.47	146.08	288.47	4452.21	1637.58	372.98	7.23	6.83	7.16	8.1	12.11	9.98	8.28	hypothetical protein	EIN_136760
EIN_124280_at	1.783	up	2.64	up	2.548	up	29.411	up	12.005	up	5.261	up	58.07	83.27	124.9	122.82	1369.42	553.56	242.15	5.52	6.35	6.92	6.87	10.4	9.1	7.91	hypothetical protein	EIN_124280
EIN_060080_at	1.215	down	1.34	up	1.255	up	29.267	up	26.341	up	26.64	up	61.34	54.39	72.32	79.45	1901.28	1580.01	1485.26	5.75	5.47	6.17	6.07	10.62	10.47	10.48	hypothetical protein, conserved	EIN_060080
EIN_273840_at	2.023	up	2.923	up	1.53	up	29.222	up	8.576	up	2.631	up	78.33	159.74	247.11	121.42	2327.9	728.49	208.45	6.26	7.28	7.81	6.88	11.13	9.37	7.66	hypothetical protein	EIN_273840
EIN_110970_at	2.881	up	10.87	up	5.671	up	29.098	up	36.283	up	32.057	up	20.83	51.93	237.21	96.13	534.08	1254.01	898.83	4.07	5.6	7.52	6.58	8.94	9.26	9.08	hypothetical protein	EIN_110970
EIN_146620_at	1.527	down	1.027	up	3.565	up	28.977	up	12.681	up	5.355	up	191.28	125.23	200.49	665.41	5568.42	2825.61	1022.98	7.53	6.92	7.56	9.36	12.38	11.19	9.95	hypothetical protein, conserved	EIN_146620
EIN_148140_at	1.372	down	1.716	down	1.03	up	28.465	up	13.712	up	4.982	up	51.09	37.46	29.69	48.8	1336.7	647.79	234.3	5.55	5.09	4.77	5.59	10.38	9.33	7.87	hypothetical protein	EIN_148140
EIN_017250_at	1.384	down	1.697	up	2.183	up	28.083	up	19.08	up	17.806	up	88.92	62.41	150.05	180.16	2334.27	1542.66	1443.76	6.33	5.87	7.1	7.46	11.15	10.59	10.49	hypothetical protein	EIN_017250
EIN_081400_at	1.315	up	1.388	down	1.205	up	27.611	up	7.065	up	2.412	up	95.66	133.97	66.47	114.23	2693.22	902.44	255.68	6.52	6.92	6.05	6.79	11.31	9.34	7.79	hypothetical protein, conserved	EIN_081400	protein binding
EIN_039170_at	1.45	up	1.829	up	2.131	up	27.425	up	7.744	up	3.935	up	62.4	91.68	113.17	172.14	1770.79	527.45	240.42	5.93	6.46	6.8	7.02	10.7	8.88	7.9	hypothetical protein	EIN_039170
EIN_200200_at	1.274	up	1.043	down	1.537	up	27.383	up	10.586	up	3.357	up	191.93	259.9	245.31	290.32	5184.45	2245.38	719.26	7.56	7.91	7.5	8.18	12.33	10.96	9.31	tyrosyl-DNA phosphodiesterase, putative	EIN_200200	phosphoric diester hydrolase activity
EIN_239820_at	2.297	down	1.398	down	4.013	up	27.23	up	9.926	up	2.362	up	118.9	56.12	75.3	436.26	3243.87	1476.26	325.76	6.7	5.5	6.22	8.71	11.47	10.01	7.94	serine-threonine protein kinase, putative	EIN_239820	ATP binding, protein kinase activity, protein serine/threonine kinase activity, protein tyrosine kinase activity
EIN_101700_at	1.197	up	1.16	up	1.346	up	27.117	up	27.212	up	17.953	up	310.6	353.46	336.23	381.87	8100.96	7969.87	5991.19	8.11	8.37	8.33	8.54	12.87	12.88	12.28	hypothetical protein	EIN_101700
EIN_256230_at	2.133	up	3.182	up	4.041	up	27.074	up	10.977	up	7.842	up	58.24	103.13	168.06	193.27	1352.37	522.74	375.25	5.55	6.64	7.22	7.57	10.31	9.01	8.52	hypothetical protein	EIN_256230
EIN_242520_at	1.358	down	1.047	up	1.831	up	26.62	up	10.911	up	12.393	up	43.27	31.65	61.99	77.77	1164.86	759.99	527.9	5.41	4.97	5.47	6.28	10.14	8.85	9.04	hypothetical protein	EIN_242520
EIN_053310_at	1.044	up	1.225	up	6.756	up	26.602	up	10.729	up	3.845	up	29.93	30.53	40.9	207.58	814.93	324.75	113.39	4.86	4.93	5.16	7.62	9.6	8.29	6.81	chitotriosidase-1 precursor, putative	EIN_053310	chitinase activity
EIN_033590_at	1.744	up	1.522	down	1.196	up	25.928	up	5.558	up	2.548	up	107.2	179.52	68.56	117.44	2599.35	588.11	250.01	6.6	7.41	6	6.86	11.3	9.08	7.95	hypothetical protein	EIN_033590
EIN_034410_at	1.044	up	1.189	down	2.037	down	25.721	up	5.029	up	2.133	up	46.18	45.07	36.4	21.32	1085.73	378.95	113.48	5.4	5.46	5.15	4.37	10.08	7.73	6.49	homeobox protein knotted-1, putative	EIN_034410	sequence-specific DNA binding, transcription factor activity
EIN_108210_at	1.109	down	1.542	up	1.383	up	25.72	up	12.142	up	10.9	up	147.03	110.43	185.4	166.85	2886.73	1338.57	1198.84	6.77	6.62	7.39	7.24	11.45	10.37	10.21	hypothetical protein	EIN_108210
EIN_252990_at	4.495	up	4.294	up	3.032	up	25.429	up	9.245	up	4.555	up	197.39	370.85	353.61	248.5	2141.18	763.88	388.47	6.35	8.52	8.45	7.95	11.02	9.56	8.53	Gelsolin precursor, putative	EIN_252990	actin binding
EIN_248510_at	1.242	down	1.45	up	2.108	up	25.408	up	15.1	up	7.79	up	203.66	169.07	341.75	444.23	4949.77	2922.7	1494.81	7.57	7.25	8.1	8.64	12.23	11.48	10.53	hypothetical protein	EIN_248510
EIN_013660_at	1.001	up	1.819	up	14.468	up	25.201	up	7.179	up	1.678	up	137.79	134.49	249.08	2009.23	3358.42	1347.87	242.8	7.04	7.04	7.9	10.9	11.7	9.88	7.79
EIN_004700_at	1.74	up	1.61	up	4.292	up	25.037	up	12.854	up	9.652	up	149.16	249.15	211.44	642.4	3371.21	1673.61	1260.53	7.02	7.82	7.71	9.12	11.67	10.71	10.29	protein phosphatase 2A, caeel, putative	EIN_004700	hydrolase activity
EIN_060760_at	4.723	down	2.85	down	2.174	up	25.036	up	5.11	up	1.914	up	40.38	8.56	14.22	88.98	1022.71	274.23	106.57	5.25	3.01	3.74	6.37	9.89	7.6	6.18	F-box/leucine rich repeat protein, putative	EIN_060760
EIN_166590_at	1.295	up	1.522	up	1.81	up	24.58	up	9.807	up	5.253	up	77.97	96.45	114.86	135.31	1855.61	724.92	388.49	6.21	6.58	6.81	7.06	10.83	9.5	8.6	hypothetical protein	EIN_166590	3'-5' exonuclease activity, nucleic acid binding
EIN_053330_at	6.024	up	11.917	up	9.664	up	24.521	up	11.596	up	4.625	up	25.76	148.4	322.72	261.95	610.54	316.85	114.95	4.6	7.19	8.17	7.87	9.21	8.13	6.81	hypothetical protein	EIN_053330
EIN_060100_at	1.18	down	1.029	up	2.883	up	24.257	up	5.6	up	1.836	up	44.43	40.68	45.95	127.03	1064.63	434.72	97.13	5.45	5.21	5.49	6.98	10.05	7.93	6.33	hypothetical protein, conserved	EIN_060100	GTP binding, GTPase activity, protein binding
EIN_228450_at	1.613	up	1.832	up	2.72	up	24.133	up	7.123	up	5.145	up	60.44	92.1	109.99	159.01	1387.74	418.32	300.43	5.82	6.51	6.69	7.26	10.41	8.65	8.18	hypothetical protein	EIN_228450
EIN_017100_at	1.584	up	1.906	up	2.62	up	24.068	up	10.462	up	5.678	up	178.25	267.51	329.37	470.11	4050.46	1750.6	958.68	7.38	8.04	8.31	8.77	11.97	10.77	9.88	phopholipase D, putative	EIN_017100	catalytic activity
EIN_099530_at	1.152	down	1.195	up	1.868	up	24.047	up	7.963	up	3.788	up	221.43	189.22	291.94	409.47	5370.98	1792.2	885.48	7.75	7.55	8.01	8.65	12.34	10.74	9.67	hypothetical protein	EIN_099530
EIN_161470_at	1.754	down	2.228	up	3.634	up	23.928	up	5.47	up	2.323	up	50.25	28.35	136.66	181.6	1187.25	383.08	131.7	5.59	4.78	6.74	7.45	10.17	8.04	6.8	hypothetical protein	EIN_161470
EIN_052330_at	1.141	up	5.193	up	5.14	up	23.871	up	8.79	up	3.532	up	143.99	177.1	734.07	790.74	3414.23	1757.08	505.92	7.14	7.33	9.52	9.5	11.72	10.27	8.96	hypothetical protein	EIN_052330
EIN_089430_at	1.736	down	1.816	down	1.487	down	23.483	up	7.697	up	3.822	up	22.59	13.71	12.58	14.72	517.31	193.07	94.83	4.42	3.63	3.56	3.85	8.98	7.37	6.36	hypothetical protein	EIN_089430
EIN_092930_s_at	1.236	down	1.058	up	1.816	up	23.457	up	10.883	up	4.183	up	428.79	347.56	444.57	751.24	10338	5203.52	1767.17	8.68	8.38	8.77	9.54	13.24	12.13	10.75	hypothetical protein	EIN_092930
EIN_241890_at	19.878	up	16.629	up	7.187	up	23.415	up	7.145	up	5.475	up	96.01	2077.94	1582.57	737.21	2157.46	691.13	505.66	6.52	10.83	10.58	9.37	11.07	9.36	8.97	hypothetical protein	EIN_241890
EIN_222780_at	2.765	up	1.828	up	4.926	up	23.302	up	8.674	up	14.242	up	123.14	246.15	166.24	514.99	2065.9	801.23	1273.87	6.47	7.93	7.34	8.77	11.01	9.58	10.3	hypothetical protein	EIN_222780
EIN_261480_at	2.052	down	3.309	down	1.907	down	23.253	up	6.867	up	3.099	up	64.02	39.51	21.48	36.93	1620.93	469.77	227.38	6	4.96	4.27	5.07	10.54	8.78	7.63	hypothetical protein	EIN_261480
EIN_160630_at	1.115	up	3.69	up	6.189	up	23.224	up	8.387	up	3.171	up	116.95	129.02	487.38	764.35	2612.99	1923.61	465.36	6.79	6.95	8.67	9.42	11.33	9.86	8.46	D-alanine aminotransferase, putative	EIN_160630	catalytic activity
EIN_220080_at	2.158	down	1.16	down	5.794	up	23.079	up	13.406	up	6.959	up	269.73	112.06	252.09	1581.5	5679.55	3571.29	1681.34	7.9	6.79	7.69	10.44	12.43	11.65	10.7	hypothetical protein	EIN_220080
EIN_236020_at	2.667	down	2.335	down	1.045	up	23.065	up	6.757	up	2.453	up	55.56	14.38	21.82	61.22	820.6	406.39	94.93	5.15	3.74	3.93	5.22	9.68	7.91	6.45	protein serine/threonine kinase, putative	EIN_236020	ATP binding, protein kinase activity, protein serine/threonine kinase activity, protein tyrosine kinase activity
EIN_004580_at	1.105	up	1.055	down	1.098	up	22.969	up	24.535	up	21.451	up	8.46	8.26	7.17	9.58	194.4	217.5	189.86	2.87	3.02	2.79	3.01	7.39	7.49	7.3	hypothetical protein	EIN_004580	ATP binding, protein kinase activity
EIN_038660_at	1.955	up	8.617	up	8.245	up	22.843	up	6.869	up	2.322	up	28.35	54.52	335.38	310.87	640.88	373.31	83.06	4.77	5.74	7.88	7.81	9.28	7.55	5.99	hypothetical protein	EIN_038660
EIN_187040_at	3.406	up	4.734	up	3.854	up	22.296	up	14.101	up	13.147	up	160.91	399.06	569.22	452.13	2599.82	1914.57	1612.99	6.83	8.6	9.07	8.77	11.31	10.65	10.54	cell division protein kinase, putative	EIN_187040	ATP binding, protein kinase activity, protein serine/threonine kinase activity, protein tyrosine kinase activity
EIN_014180_at	4.261	up	4.97	up	6.663	up	22.156	up	5.663	up	3.214	up	16.81	74.62	83.18	170.17	375.33	136.52	56.03	4.06	6.15	6.37	6.79	8.53	6.56	5.74	hypothetical protein	EIN_014180
EIN_192780_at	1.442	up	1.104	up	1.016	down	22.129	up	3.566	up	2.34	up	80.9	118.73	88.44	79.96	1789.51	296.54	193.81	6.32	6.85	6.46	6.29	10.79	8.15	7.54	hypothetical protein	EIN_192780
EIN_054650_at	4.658	up	8.555	up	12.062	up	21.96	up	4.39	up	1.422	up	21.53	107.85	208.23	252.01	455.84	108.25	30.32	4.36	6.58	7.46	7.96	8.82	6.5	4.87	hypothetical protein	EIN_054650
EIN_200230_at	1.131	up	2.852	up	4.873	up	21.933	up	18.017	up	8.498	up	411.3	462.85	1179.48	2097.08	9536.13	7677.39	3468.01	8.67	8.85	10.18	10.96	13.13	12.84	11.76	beta-1,3-N-acetylglucosaminyltransferase, putative	EIN_200230
EIN_229600_at	12.222	up	9.861	up	27.407	up	21.744	up	13.726	up	7.92	up	40.94	502.25	614.11	1552.29	921.5	676.23	424.87	5.25	8.86	8.55	10.02	9.69	9.03	8.23	hypothetical protein	EIN_229600
EIN_147310_at	1.968	down	1.672	down	3.493	up	21.591	up	6.996	up	1.742	up	50.18	27.27	28.97	169.93	1142.43	591.12	102.26	5.59	4.62	4.85	7.4	10.03	8.4	6.39	hypothetical protein	EIN_147310	Rho guanyl-nucleotide exchange factor activity
EIN_107760_at	1.58	up	1.9	up	2.27	up	21.562	up	5.804	up	2.239	up	87.75	117.32	139.96	162.71	1540.51	410.42	160.22	6.14	6.8	7.06	7.32	10.57	8.67	7.3	ubiquitin specific protease, putative	EIN_107760	ubiquitin thiolesterase activity
EIN_166530_at	2.197	down	1.229	down	2.078	up	21.503	up	12.957	up	11.372	up	201.54	103.78	143.33	392.95	3838.33	2346.29	2057.91	7.46	6.32	7.16	8.51	11.88	11.15	10.97	syntaxin-2, putative	EIN_166530	protein binding
EIN_236060_at	1.889	up	1.091	up	1.713	up	21.415	up	6.136	up	4.593	up	17.88	22.7	14.23	20.67	256.7	92.21	55.69	3.57	4.49	3.69	4.34	7.99	6.19	5.77	hypothetical protein	EIN_236060
EIN_224610_at	3.033	up	2.581	up	1.988	up	21.045	up	21.327	up	19.55	up	113.83	302.74	259.34	198.17	2379.57	2461.82	1962.03	6.63	8.23	8	7.62	11.03	11.05	10.92	serine/threonine protein kinase, putative	EIN_224610	ATP binding, protein kinase activity, protein serine/threonine kinase activity, protein tyrosine kinase activity
EIN_310800_at	1.422	down	1.391	down	1.643	down	20.855	up	6.794	up	2.824	up	79.53	57.97	58.42	50.4	1689.61	713.89	332.79	6.31	5.81	5.84	5.6	10.7	9.08	7.81	hypothetical protein, conserved	EIN_310800
EIN_058860_at	2.559	up	2.864	up	1.816	up	20.73	up	4.532	up	2.827	up	212.69	494.05	553.09	356.42	4056.34	894.71	567.52	7.59	8.94	9.11	8.45	11.96	9.77	9.09	hypothetical protein	EIN_058860
EIN_058910_at	2.809	up	7.17	up	8.337	up	20.729	up	8.794	up	4.081	up	241.96	358.76	915.88	1017.32	2619.8	1064.17	494.07	6.91	8.4	9.75	9.97	11.28	10.04	8.94	pyruvate-flavodoxin oxidoreductase, putative	EIN_058910	catalytic activity, electron carrier activity, iron ion binding, iron-sulfur cluster binding, oxidoreductase activity, thiamin pyrophosphate binding
EIN_111660_at	2.137	down	2.169	down	1.322	up	20.692	up	6.167	up	3.752	up	136.09	64.37	62.7	196.17	2919.37	840.46	506.83	7.08	5.98	5.96	7.48	11.45	9.7	8.99	acetylornithine deacetylase, putative	EIN_111660	hydrolase activity, metallopeptidase activity, protein dimerization activity
EIN_052120_at	1.266	up	4.593	up	8.273	up	20.606	up	4.957	up	1.711	up	94.02	114.99	476.01	830.58	1693.22	517.25	143.09	6.36	6.7	8.56	9.41	10.72	8.67	7.13	hypothetical protein, conserved	EIN_052120	protein kinase regulator activity
EIN_107360_at	1.904	up	2.013	up	2.946	up	20.403	up	5.601	up	3.151	up	105.25	187.36	196.31	295.76	2089.71	550.98	315.58	6.61	7.53	7.61	8.16	10.96	9.09	8.26	hypothetical protein, conserved	EIN_107360
EIN_202820_at	2.273	up	2.249	up	2.293	up	20.377	up	12.343	up	4.678	up	393.75	793.12	816.75	804.74	7287.69	4860.92	1715.8	8.44	9.62	9.61	9.64	12.79	12.06	10.66	hypothetical protein, conserved	EIN_202820	N-acetyltransferase activity
EIN_253220_at	2.863	up	2.801	up	2.44	up	20.033	up	11.599	up	8.383	up	102.34	221.34	215.05	186.89	1514.82	1254.79	915.37	6.24	7.75	7.72	7.52	10.56	9.77	9.3	hypothetical protein	EIN_253220	protein binding, zinc ion binding
EIN_094270_at	1.858	down	1.35	up	9.702	up	19.938	up	18.074	up	12.667	up	35.28	24.36	48.73	434.24	690.71	798.99	473.21	5.11	4.22	5.54	8.39	9.43	9.29	8.78	MutL C-terminal dimerisation domain containing protein	EIN_094270
EIN_137710_at	1.334	up	2.75	up	2.325	up	19.89	up	4.88	up	2.471	up	77.52	57.7	124.98	102.05	956.1	204.41	106.68	5.32	5.74	6.78	6.54	9.63	7.61	6.63	hypothetical protein	EIN_137710
EIN_050330_at	1.341	down	1.323	down	1.665	up	19.786	up	21.478	up	16.7	up	383.86	306.75	366.57	642.05	7665.92	8174	6911.7	8.55	8.12	8.14	9.28	12.85	12.97	12.61	ankyrin repeat-containing protein, putative	EIN_050330
EIN_058970_at	1.382	up	1.537	up	1.219	up	19.658	up	5.708	up	1.988	up	225.2	322.83	337.54	248.73	4019.98	1491.67	418.64	7.65	8.12	8.27	7.94	11.95	10.16	8.64	hypothetical protein	EIN_058970
EIN_104530_at	1.677	up	1.214	up	1.093	down	19.59	up	76.982	up	104.418	up	5.5	11	7.16	5	149.25	527.47	619.05	2.45	3.2	2.73	2.32	6.74	8.72	9.16	hypothetical protein	EIN_104530
EIN_047810_at	1.277	up	4.087	up	4.579	up	19.388	up	7.991	up	4.5	up	39.73	46.66	159.5	175.4	706.11	298.03	165.2	5.18	5.54	7.21	7.38	9.46	8.18	7.35	dual specificity protein phosphatase, putative	EIN_047810	protein tyrosine/serine/threonine phosphatase activity
EIN_016240_at	1.082	down	3.804	up	14.323	up	19.102	up	8.871	up	3.837	up	282.84	266.1	1417.36	4131.07	5393.9	3069.18	1155.78	8.12	8	10.04	11.96	12.37	11.27	10.06	hypothetical protein	EIN_016240	chitin binding
EIN_161030_at	6.199	up	12.598	up	8.335	up	19.006	up	11.297	up	10.018	up	148.02	399.67	749.49	474.38	1073.22	777.68	617.12	5.82	8.45	9.47	8.88	10.06	9.31	9.14	hypothetical protein	EIN_161030
EIN_129220_at	2.226	up	2.161	up	7.124	up	18.933	up	35.268	up	51.536	up	31.48	61.89	57.12	186.73	510.65	1072.32	1446.01	4.7	5.86	5.81	7.54	8.95	9.84	10.39	suppressor of actin, putative	EIN_129220
EIN_033470_at	1.237	down	2.395	up	4.753	up	18.907	up	6.21	up	3.039	up	90.28	55	184.75	324.23	1294.31	475.98	217.32	6.08	5.77	7.34	8.33	10.32	8.71	7.68	hypothetical protein, conserved	EIN_033470
EIN_218670_at	1.026	up	2.872	up	3.553	up	18.871	up	15.287	up	10.641	up	317.75	319.01	1030.9	1108.52	6051.84	4787.61	3310.06	8.28	8.32	9.8	10.11	12.52	12.21	11.69	hypothetical protein	EIN_218670
EIN_222460_at	2.525	up	2.175	up	1.771	up	18.761	up	4.721	up	2.351	up	58.4	95.9	82.4	60.09	684.23	193.52	105.25	5.04	6.38	6.16	5.87	9.27	7.28	6.28	hypothetical protein	EIN_222460	GTP binding, GTPase activity
EIN_160970_at	2.873	down	1.6	down	1.243	down	18.748	up	7.83	up	3.29	up	110.4	30.27	57.55	67.8	1571.48	874.63	330.26	6.38	4.86	5.71	6.07	10.61	9.35	8.1	histone H3, putative	EIN_160970	DNA binding
EIN_256310_at	2.95	down	1.013	up	3.198	up	18.739	up	8.251	up	3.08	up	315.08	207.71	354.89	999.89	6227.72	3695.07	1209.04	8.28	6.71	8.29	9.95	12.5	11.32	9.9	hypothetical protein	EIN_256310	nucleic acid binding
EIN_156550_at	1.577	up	1.06	up	1.52	up	18.692	up	10.901	up	5.944	up	296.43	343.86	224.78	322.62	4021.44	2380.23	1261.74	7.72	8.38	7.81	8.33	11.95	11.17	10.29	hypothetical protein	EIN_156550	RNA binding, ribonuclease activity
EIN_028960_at	5.978	up	3.702	up	4.172	up	18.686	up	7.691	up	8.184	up	81.11	351.85	242.19	247.01	1091.32	605.16	536.41	5.87	8.44	7.75	7.93	10.09	8.81	8.9	hypothetical protein, conserved	EIN_028960	ATP binding, catalytic activity, magnesium ion binding, phospholipid-translocating ATPase activity
EIN_147270_at	1.578	down	1.613	up	1.045	up	18.587	up	120.07	up	103.22	up	11.45	5.68	19.36	9.48	221.03	1245.99	929.31	3.15	2.49	3.84	3.22	7.37	10.06	9.84	hypothetical protein	EIN_147270
EIN_252790_s_at	2.345	up	2.835	up	2.105	up	18.523	up	5.798	up	2.839	up	150.37	278.69	318	240.65	2064.34	646.45	317.41	6.8	8.03	8.3	7.87	11.01	9.33	8.3	villin, putative	EIN_252790	actin binding, protein binding
EIN_094890_at	1.31	up	1.442	up	1.486	up	18.073	up	12.509	up	11.103	up	237.56	310.94	305.09	304.56	3915.79	2585.84	2300.24	7.67	8.06	8.2	8.24	11.85	11.32	11.14	hypothetical protein	EIN_094890
EIN_213190_at	4.873	up	11.477	up	13.305	up	18.033	up	5.539	up	2.436	up	79.21	380.02	890.57	1267.07	1415.47	511.94	204.23	6.26	8.55	9.78	9.99	10.43	8.73	7.55	hypothetical protein	EIN_213190
EIN_053400_at	1.857	down	1.99	down	1.569	down	17.986	up	27.449	up	25.394	up	266.4	142.64	134.7	192.3	4956.2	7202.63	7039	8.01	7.12	7.02	7.36	12.18	12.79	12.68	hypothetical protein	EIN_053400
EIN_034350_at	2.69	up	1.137	up	3.452	up	17.861	up	2.85	up	1.352	up	93.23	216.7	79.2	243.3	1230.42	233.13	98.05	6.08	7.51	6.27	7.87	10.24	7.59	6.52	hypothetical protein	EIN_034350
EIN_168410_at	2.54	down	1.257	up	10.083	up	17.851	up	6.334	up	1.834	up	210.23	79.83	253.56	2017.01	3784.17	1901.43	519.58	7.63	6.29	7.96	10.97	11.79	10.29	8.51	glutamate dehydrogenase, putative	EIN_168410	binding, catalytic activity, oxidoreductase activity
EIN_312280_at	1.953	up	4.484	up	4.304	up	17.703	up	39.261	up	42.538	up	7.88	15.54	34.77	31.46	128.71	293.78	317.46	2.85	3.82	5.02	4.96	7	8.15	8.26	hypothetical protein	EIN_312280
EIN_039070_at	1.227	down	5.043	up	3.368	up	17.691	up	3.457	up	1.024	up	120.35	97.59	597.62	427.09	2136.46	534.1	124.63	6.88	6.58	9.21	8.63	11.02	8.67	6.91	rab11, putative	EIN_039070	GTP binding
EIN_288910_at	2.075	down	2.085	up	2.737	up	17.648	up	5.864	up	3.019	up	429.86	166.2	920.5	1025.24	6233.42	2276.01	1094.22	8.41	7.36	9.47	9.86	12.55	10.96	10	hypothetical protein	EIN_288910
EIN_034790_at	1.044	up	1.677	up	3.635	up	17.481	up	8.461	up	3.46	up	30.9	29.66	47.86	102.7	494.8	291.5	106.9	4.81	4.87	5.56	6.67	8.94	7.89	6.6	hypothetical protein	EIN_034790
EIN_057800_at	1.437	up	1.461	up	1.064	up	17.448	up	14.84	up	17.004	up	269.05	395.58	392.7	288.9	4785.69	4260.71	4700.04	8.06	8.59	8.61	8.15	12.19	11.96	12.15	hypothetical protein	EIN_057800
EIN_029200_at	2.636	up	2.796	up	3.515	up	17.405	up	10.501	up	5.994	up	331.24	564.22	658.13	785.54	3739.62	2244.37	1280.83	7.74	9.14	9.22	9.55	11.86	11.13	10.32	hypothetical protein	EIN_029200	binding
EIN_058770_s_at	56.942	up	42.315	up	8.849	up	17.39	up	4.637	up	4.375	up	20.38	866.32	645.4	135.53	302	92.59	96.26	3.91	9.74	9.32	7.06	8.03	6.13	6.04	hypothetical protein	EIN_058770
EIN_235520_at	1.436	up	1.104	up	4.119	up	17.271	up	3.368	up	3.023	up	25.99	28.94	22.19	96.19	342.77	91.14	58.86	4.28	4.8	4.42	6.32	8.39	6.03	5.88	hypothetical protein	EIN_235520
EIN_148980_at	1.827	down	1.06	down	2.154	up	17.181	up	6.59	up	3.187	up	181.98	87.88	176.25	391.82	2734.49	1101.7	505.62	7.31	6.44	7.23	8.42	11.41	10.03	8.98	hypothetical protein	EIN_148980
EIN_017230_at	1.809	down	1.315	down	1.215	down	17.091	up	4.273	up	1.439	up	97.51	48.98	67.72	73.46	1516.68	386.91	128.96	6.46	5.61	6.07	6.18	10.56	8.56	6.99	hypothetical protein	EIN_017230
EIN_147900_at	1.201	up	1.63	up	1.556	up	16.934	up	4.824	up	1.573	up	200.64	258.81	385.84	432.21	3315.43	959.5	335.32	7.61	7.88	8.32	8.25	11.69	9.88	8.26	hypothetical protein, conserved	EIN_147900	protein binding, zinc ion binding
EIN_228410_at	1.13	up	1.32	up	1.577	up	16.93	up	4.348	up	2.401	up	11.95	12.62	14.09	19.05	182.16	85.63	32.15	3.36	3.53	3.76	4.01	7.44	5.48	4.62	hypothetical protein	EIN_228410
EIN_228320_at	6.446	up	6.228	up	7.707	up	16.751	up	22.072	up	21.788	up	957.83	2308.14	2027.01	2621.7	5475.66	7193.41	7417.88	8.32	11.01	10.96	11.27	12.39	12.79	12.77	hypothetical protein	EIN_228320
EIN_094780_at	1.203	up	1.3	up	1.59	up	16.723	up	19.019	up	23.009	up	253.63	304.32	308.83	380.93	3773.3	4605.75	5555.85	7.78	8.05	8.16	8.45	11.84	12.03	12.3	hypothetical protein	EIN_094780
EIN_020080_at	2.826	up	1.494	up	1.752	up	16.681	up	15.453	up	17.174	up	295.76	476.99	232.54	281.02	2512.28	2455.3	2567.47	7.22	8.72	7.8	8.03	11.28	11.17	11.32	hypothetical protein	EIN_020080
EIN_277050_at	1.408	down	1.035	up	25.532	up	16.668	up	8.432	up	4.573	up	28.67	24.32	32.27	752.32	551.05	710.31	187.14	4.83	4.34	4.88	9.51	8.89	7.91	7.02	F-box/leucine rich repeat protein, putative	EIN_277050	protein binding
EIN_037530_at	1.218	up	1.383	up	1.856	up	16.46	up	3.04	up	1.392	up	145.28	172.47	189.86	254.86	2422.78	439.29	200.74	7.08	7.37	7.55	7.97	11.12	8.69	7.56	hypothetical protein	EIN_037530
EIN_015370_at	1.526	down	1.299	down	1.208	down	16.436	up	14.274	up	15.622	up	273.45	175.85	200.64	213.38	4293.13	4357.15	5082.17	8	7.39	7.63	7.73	12.04	11.84	11.97	hypothetical protein	EIN_015370
EIN_243430_at	1.108	up	1.923	up	5.336	up	16.411	up	6.702	up	2.508	up	387.6	432.55	726.88	2409.2	6386.39	3518.77	1030.08	8.55	8.7	9.49	10.97	12.59	11.3	9.88	hypothetical protein	EIN_243430
EIN_220000_at	1.368	down	1.049	up	2.453	up	16.296	up	16.903	up	16.099	up	390.15	300.39	323.6	782.29	5331.47	5350.33	5361.37	8.25	7.79	8.31	9.54	12.27	12.33	12.26	ornithine decarboxylase, putative	EIN_220000	catalytic activity
EIN_004490_at	1.021	down	1.079	up	1.447	up	16.18	up	4.852	up	1.996	up	105.13	99.45	107.09	143.23	1683.57	494.69	224.17	6.61	6.58	6.72	7.15	10.63	8.89	7.61	hypothetical protein	EIN_004490	binding
EIN_058380_at	1.073	up	2.95	up	8.483	up	16.158	up	9.272	up	6.043	up	265.06	221.32	630.88	2210.32	3303.74	2062.14	1253.87	7.67	7.78	9.23	10.76	11.69	10.89	10.27	hypothetical protein, conserved	EIN_058380	N-acetyltransferase activity
EIN_111170_at	1.339	down	2.653	down	1.378	down	16.111	up	4.092	up	1.492	up	129.16	70.04	48.55	99.75	1847.73	545.35	157.56	6.52	6.09	5.11	6.05	10.53	8.55	7.09	hypothetical protein	EIN_111170
EIN_281440_at	1.428	up	1.263	up	1.455	up	16.108	up	10.4	up	7.58	up	105.25	100.69	109.6	104.57	1246.06	862.7	584.93	6.09	6.6	6.42	6.63	10.1	9.46	9.01	RNA-binding protein nob1, putative	EIN_281440	structural constituent of ribosome
EIN_212760_at	1.034	down	2.193	up	2.189	up	15.881	up	6.629	up	3.551	up	135.72	125.9	385.84	286.9	2070.7	891.99	471.96	7.02	6.97	8.15	8.15	11.01	9.75	8.85	WD repeat-containing protein 5B, putative	EIN_212760
EIN_084060_at	2.51	up	2.163	up	1.137	down	15.863	up	3.735	up	2.254	up	52.24	108.86	102.77	37.56	668.78	178.07	98.84	5.39	6.72	6.51	5.21	9.38	7.3	6.57	hypothetical protein	EIN_084060
EIN_212390_at	1.264	up	1.412	up	1.572	up	15.809	up	6.416	up	2.346	up	103.28	132.49	145.72	164.7	1759.45	1024.03	311.8	6.68	7.02	7.18	7.34	10.67	9.37	7.91	hypothetical protein	EIN_212390
EIN_222950_at	1.406	down	1.266	down	1.857	up	15.758	up	4.567	up	1.106	up	589.79	269.59	296.38	760.43	5234.66	2125.57	427.71	8.36	7.86	8.02	9.25	12.33	10.55	8.5	hypothetical protein	EIN_222950
EIN_161170_at	1.276	up	1.852	up	2.141	up	15.675	up	11.92	up	10.645	up	290.75	401.67	534.23	595.75	4535.66	3903.21	3513.2	8.09	8.44	8.98	9.19	12.06	11.66	11.5	hypothetical protein	EIN_161170
EIN_054680_at	1.228	down	1.584	up	1.541	up	15.661	up	11.092	up	7.512	up	13.04	12.05	23.05	20.47	196.02	144.04	96.37	3.64	3.35	4.31	4.27	7.61	7.12	6.55	hypothetical protein	EIN_054680
EIN_167690_at	1.766	up	1.06	up	1.174	up	15.646	up	23.698	up	44.431	up	182.06	315.12	160.24	179.01	2474.11	4379.51	7104.41	7.2	8.02	7.28	7.43	11.16	11.76	12.67	heat stress transcription factor A-4C, putative	EIN_167690	sequence-specific DNA binding, transcription factor activity
EIN_292970_at	1.394	down	1.571	down	1.61	down	15.585	up	3.519	up	1.081	up	220.03	166.58	135.21	132.6	3366.42	913.34	236.14	7.73	7.25	7.07	7.04	11.69	9.54	7.84	hypothetical protein	EIN_292970
EIN_108430_at	1.647	down	1.086	up	3.453	up	15.505	up	38.723	up	45.585	up	8.88	5.19	9.37	37.59	134.78	366.21	396.76	3.09	2.37	3.21	4.88	7.05	8.37	8.6	hypothetical protein	EIN_108430
EIN_240240_at	2.057	up	2.772	up	4.425	up	15.383	up	11.998	up	8.478	up	329.18	531.22	713.83	1642.98	3976.06	3135.45	2216.55	8.01	9.05	9.48	10.15	11.95	11.59	11.09	hypothetical protein	EIN_240240
EIN_134880_at	7.44	up	21.665	up	13.222	up	15.375	up	4.332	up	1.753	up	31.89	266.6	659.07	421.21	458.31	142.01	53.65	4.89	7.78	9.33	8.61	8.83	7	5.7	long-chain-fatty-acid--CoA ligase, putative	EIN_134880	catalytic activity
EIN_037710_at	2.173	up	3.29	up	3.924	up	15.308	up	19.084	up	22.425	up	55.83	93.05	154.13	168.7	801.21	862.76	957.55	5.41	6.53	7.13	7.38	9.34	9.66	9.9	protein NUF1, putative	EIN_037710
EIN_288660_at	2.057	down	1.198	down	2.082	up	15.305	up	4.518	up	1.443	up	303.68	152.76	264.34	733.47	4630.64	1840.82	460.94	8.22	7.18	7.96	9.28	12.15	10.39	8.75	hypothetical protein	EIN_288660
EIN_013680_at	3.154	up	21.028	up	13.168	up	15.245	up	4.909	up	2.666	up	118.42	258.11	1727.15	1106.51	1256.66	651.64	267.31	6.34	8	10.74	10.06	10.27	8.64	7.76	hypothetical protein, conserved	EIN_013680	transporter activity
EIN_111620_at	1.076	down	1.196	down	1.024	up	15.216	up	9.714	up	5.697	up	210.11	196.17	196.36	215.67	3200.61	2054.2	1195.44	7.71	7.6	7.45	7.74	11.64	10.99	10.22	hypothetical protein	EIN_111620
EIN_156840_at	1.367	up	1.361	up	2.128	up	15.2	up	19.49	up	18.045	up	507.95	585.17	597.44	942.28	6685.91	8343.96	8093.84	8.73	9.18	9.17	9.82	12.66	13.01	12.9	hypothetical protein, conserved	EIN_156840	RNA binding, binding
EIN_133520_at	2.554	up	3.007	up	4.314	up	15.147	up	5.236	up	2.185	up	75.13	130.89	150.06	210.26	761.05	284.22	109.05	5.6	6.95	7.19	7.71	9.52	7.99	6.73	hypothetical protein	EIN_133520
EIN_146250_at	1.049	up	1.009	up	1.342	up	15.118	up	6.296	up	2.667	up	43.28	46.13	41.52	55.22	625.6	442.08	134.85	5.35	5.42	5.36	5.77	9.27	8	6.76	DNA double-strand break repair Rad50 ATPase, putative	EIN_146250
EIN_280960_at	1.462	up	2.902	up	2.005	up	15.106	up	3.996	up	2.351	up	112.73	190.75	377.56	223.1	1631.11	476.63	260.98	6.74	7.29	8.28	7.74	10.66	8.74	7.97	hypothetical protein	EIN_280960	binding
EIN_181340_at	1.495	down	1.034	down	1.499	up	15.097	up	14.635	up	11.724	up	45.25	29.12	42.86	64.45	664.88	619.06	508.68	5.4	4.82	5.35	5.98	9.31	9.27	8.95	pre-mRNA-splicing factor 38B, putative	EIN_181340
EIN_221780_at	4.29	up	7.389	up	2.614	up	15.092	up	4.066	up	2.592	up	27.59	85.82	148.9	58.38	295.38	123.28	75.62	4.27	6.37	7.15	5.65	8.18	6.29	5.64	hypothetical protein	EIN_221780	cation transmembrane transporter activity
EIN_292840_at	1.359	up	1.444	down	1.993	down	15.067	up	13.294	up	13.625	up	155.7	231.57	107.36	79.26	2413.96	2520.55	2304.35	7.27	7.72	6.74	6.28	11.19	11.01	11.04	hypothetical protein	EIN_292840	structural constituent of ribosome
EIN_094050_at	2.023	up	1.848	up	1.069	down	14.995	up	6.919	up	2.621	up	447.72	749.22	691.94	372.37	5629.03	2594.95	1050.81	8.49	9.51	9.38	8.4	12.4	11.28	9.88	ornithine decarboxylase, putative	EIN_094050	catalytic activity
EIN_107580_at	2.19	down	1.242	up	1.343	up	14.983	up	6.493	up	5.407	up	141.14	59.96	214.41	212.41	1974.71	898.73	721.29	7	5.87	7.32	7.43	10.91	9.7	9.44	1-O-acylceramide synthase precursor, putative	EIN_107580	phosphatidylcholine-sterol O-acyltransferase activity
EIN_295640_at	2.132	up	2.521	up	1.856	up	14.869	up	4.6	up	1.602	up	152.51	383.81	401.21	273.25	1877	591.26	213.21	6.97	8.07	8.31	7.87	10.87	9.18	7.65	hypothetical protein	EIN_295640
EIN_015690_s_at	2.041	up	2.44	up	3.679	up	14.843	up	15.187	up	20.908	up	169.11	174.36	216.35	325.28	1328.03	1669.82	1993.78	6.37	7.4	7.66	8.25	10.26	10.3	10.76	hypothetical protein	EIN_015690
EIN_057480_at	1.204	up	1.438	up	1.723	up	14.828	up	13.191	up	11.79	up	248.32	271.53	323.82	382.75	3388.01	2980.42	2644.55	7.79	8.06	8.31	8.57	11.68	11.51	11.35	hypothetical protein	EIN_057480
EIN_072570_at	1.111	up	1.205	up	1.296	up	14.756	up	12.96	up	10.713	up	127.61	134.58	146.14	157.26	1841.28	1610.87	1300.48	6.92	7.07	7.19	7.29	10.8	10.61	10.34	hypothetical protein	EIN_072570
EIN_230170_at	4.51	up	4.153	up	1.766	down	14.51	up	83.918	up	161.232	up	30.07	151.23	120.32	17.47	521.41	3692.11	5246.81	4.77	6.94	6.82	3.95	8.63	11.16	12.1	hypothetical protein, conserved	EIN_230170
EIN_262810_at	1.969	down	1.233	down	2.119	up	14.498	up	6.583	up	2.647	up	15.6	7.45	12.93	36.45	262.63	97.52	39.03	3.82	2.84	3.52	4.9	7.68	6.54	5.22	hypothetical protein	EIN_262810
EIN_060370_at	1.286	up	1.271	up	2.75	up	14.437	up	24.084	up	27.328	up	207.76	177.35	172.1	380.37	1957.83	3379.9	3696.47	7.07	7.43	7.42	8.53	10.92	11.66	11.84	hypothetical protein	EIN_060370
EIN_213300_at	1.041	up	1.227	up	3.735	up	14.37	up	3.762	up	2.442	up	5.18	5.44	6.82	22.64	82.94	47.09	15.44	2.37	2.43	2.66	4.27	6.22	4.28	3.66	hypothetical protein	EIN_213300
EIN_221160_at	1.341	down	1.435	down	2.067	down	14.348	up	95.687	up	34.353	up	28.28	19.39	18.91	12.92	464.25	2482.74	1076.96	4.66	4.24	4.14	3.62	8.51	11.24	9.77	170 kDa surface lectin precursor, putative	EIN_221160
EIN_196330_at	1.842	up	1.335	up	7.628	up	14.292	up	4.785	up	2.668	up	328.39	417.3	307.66	2153.19	3245.39	1360.99	644.09	7.82	8.7	8.24	10.75	11.66	10.08	9.24	hypothetical protein	EIN_196330
EIN_186080_at	5.864	up	36.161	up	10.237	up	14.144	up	3.569	up	1.742	up	39.84	303.79	1437.02	522.84	540.81	161.34	67.21	5.19	7.74	10.37	8.55	9.01	7.03	5.99	transmembrane protein R144.6, putative	EIN_186080
EIN_136750_at	2.316	up	2.367	up	8.414	up	14.116	up	8.502	up	3.582	up	634.75	894.38	933.77	3262.55	5563.9	3571.38	1381.33	8.58	9.79	9.82	11.65	12.39	11.66	10.42	glucosamine--fructose-6-phosphate aminotransferase [isomerizing], putative	EIN_136750	sugar binding
EIN_128010_s_at	1.23	down	2.765	up	2.677	up	14.082	up	4.48	up	1.502	up	122.4	118.04	317.92	325.31	1631.77	677.32	172.44	6.83	6.53	8.3	8.25	10.65	9	7.42	hypothetical protein	EIN_128010	nucleotide binding
EIN_110060_at	1.52	up	1.094	up	1.519	up	14.039	up	6.871	up	8.596	up	312.42	310.94	227.08	315.7	2962.71	1626.49	1997.23	7.67	8.28	7.8	8.28	11.49	10.46	10.78	WD repeat-containing protein 40A, putative	EIN_110060
EIN_039130_at	1.099	down	1.808	up	1.54	up	14.007	up	3.954	up	2.493	up	35.46	32.52	62.84	52.32	487.3	154.1	87.28	5.06	4.93	5.92	5.69	8.87	7.05	6.38	hypothetical protein	EIN_039130
EIN_094430_at	1.055	up	1.139	up	1.024	up	13.994	up	11.825	up	11.148	up	167.99	178.98	189.26	174.84	2545.14	2123.1	1901.05	7.37	7.44	7.55	7.4	11.17	10.93	10.85	hypothetical protein, conserved	EIN_094430	Rho guanyl-nucleotide exchange factor activity
EIN_103780_at	7.078	up	8.873	up	5.406	up	13.94	up	5.32	up	1.483	up	511.85	2651.11	3327.74	2189.81	5411.2	2477.06	579.24	8.55	11.37	11.7	10.98	12.35	10.96	9.11	hypothetical protein	EIN_103780
EIN_014230_at	3.361	up	8.808	up	11.462	up	13.834	up	6.216	up	2.404	up	299.9	1167.22	1572.36	1968.23	2386.97	1386.18	444.62	7.42	9.17	10.56	10.94	11.21	10.06	8.69	RNA-binding protein, putative	EIN_014230	nucleic acid binding
EIN_236030_at	1.46	up	1.087	up	1.171	up	13.803	up	5.42	up	4.491	up	22.07	29.85	18.59	24.1	277.44	97.67	77.33	3.95	4.5	4.08	4.18	7.74	6.39	6.12	hypothetical protein	EIN_236030
EIN_099260_at	1.363	down	1.148	down	2.232	up	13.752	up	5.685	up	2.244	up	224.82	171.95	198.7	510.43	3206.3	1277.94	506.45	7.81	7.36	7.61	8.97	11.59	10.31	8.97	ankyrin repeat-containing protein, putative	EIN_099260
EIN_036930_at	1.278	up	1.306	up	1.515	up	13.596	up	7.92	up	12.44	up	201.33	255.99	270.73	307.02	2706.85	1571.62	2784.52	7.63	7.98	8.01	8.23	11.39	10.61	11.27	hypothetical protein, conserved	EIN_036930	binding
EIN_135440_at	2.681	up	2.411	up	5.87	up	13.584	up	13.441	up	13.287	up	290.28	303.17	289.31	663.49	1536.58	1526.84	1504.7	6.82	8.24	8.09	9.37	10.58	10.57	10.55	protein TRANSPARENT TESTA GLABRA, putative	EIN_135440
EIN_230220_at	2.83	up	4.583	up	9.799	up	13.484	up	4.067	up	1.83	up	51.78	109.01	183.88	376.71	522.07	162.57	71.64	5.22	6.72	7.42	8.52	8.98	7.25	6.09	hypothetical protein	EIN_230220
EIN_022020_at	1.014	up	1.478	up	4.227	up	13.457	up	6.374	up	1.972	up	33.72	39.18	37.05	99.51	356.72	148.46	46.88	4.53	4.55	5.09	6.61	8.28	7.2	5.51	hypothetical protein	EIN_022020
EIN_218620_at	2.771	up	4.119	up	5.639	up	13.267	up	10.855	up	11.54	up	829.07	1077.44	1583.95	2154.78	5384.58	4529.19	4770.34	8.58	10.05	10.62	11.07	12.31	12.02	12.11	NAD-dependent deacetylase, putative	EIN_218620	NAD binding, zinc ion binding
EIN_033190_at	9.773	up	1.309	up	1.662	up	13.232	up	44.702	up	76.617	up	30.67	285.69	38.94	60.34	454.91	1571.27	2292.79	4.87	8.16	5.26	5.6	8.59	10.35	11.13	hypothetical protein	EIN_033190
EIN_220490_at	1.933	down	1.664	down	1.161	down	13.188	up	6.321	up	4.45	up	116.94	45.73	54.43	74.75	1146.44	561.31	385.31	6.43	5.48	5.7	6.22	10.16	9.09	8.59	hypothetical protein	EIN_220490
EIN_026380_at	1.117	down	1.199	down	1.199	down	12.9	up	291.968	up	557.105	up	6.38	5.43	5	5	158.33	2560.42	3676.43	2.58	2.42	2.32	2.32	6.27	10.77	11.71	hypothetical protein	EIN_026380
EIN_277340_at	1.001	down	1.503	up	1.875	up	12.884	up	6.721	up	3.722	up	158.25	161.74	325.7	341.04	2036.52	1123.23	602.19	7.3	7.3	7.89	8.21	10.99	10.05	9.2	hypothetical protein	EIN_277340
EIN_222600_at	1.723	up	3.429	up	2.261	up	12.794	up	6.171	up	4.423	up	21.98	29.65	55.09	36.8	233.15	96.39	69.1	3.96	4.75	5.74	5.14	7.64	6.59	6.11	DNA mismatch repair protein muts, putative	EIN_222600	ATP binding, mismatched DNA binding
EIN_196180_at	1.118	down	1.517	down	2.097	up	12.776	up	6.076	up	2.789	up	250.07	226.27	166.31	535.63	3253.74	1696.19	715.71	7.96	7.8	7.36	9.03	11.64	10.56	9.44	diacylglycerol kinase epsilon, putative	EIN_196180	diacylglycerol kinase activity, protein binding, zinc ion binding
EIN_277970_at	1.426	down	1.367	up	1.403	up	12.734	up	2.065	up	1.911	down	566.85	287.51	433.76	334.81	2979.93	621.31	124.24	7.84	7.33	8.29	8.33	11.51	8.89	6.91	hypothetical protein	EIN_277970
EIN_298320_at	1.162	down	18.896	up	3.739	up	12.72	up	124.206	up	157.392	up	10.83	9.07	385.27	44.01	213.58	1897.65	1929.75	3.35	3.13	7.59	5.25	7.02	10.31	10.65	hypothetical protein	EIN_298320
EIN_060270_at	1.07	up	1.256	down	1.011	down	12.667	up	94.155	up	96.856	up	18.25	19.63	15.94	18.28	330.44	2211.77	1826.47	4.18	4.27	3.85	4.16	7.84	10.73	10.77
EIN_295670_at	2.319	down	1.585	down	1.828	down	12.544	up	2.92	up	1.99	up	305.71	138.3	203.41	191.46	4013.95	892.7	633.49	8.24	7.03	7.58	7.37	11.89	9.79	9.24	hypothetical protein	EIN_295670
EIN_149420_at	1.007	down	1.953	up	3.535	up	12.525	up	3.798	up	4.152	up	138.03	122.74	241.22	467.56	1592.25	696.21	514.33	6.94	6.93	7.91	8.76	10.59	8.87	8.99	kinesin heavy chain, putative	EIN_149420	ATP binding, microtubule motor activity
EIN_050630_s_at	1.333	down	1.054	down	9.505	up	12.473	up	12.408	up	6.302	up	444.25	349.71	465.66	4264.71	5673.88	5777.85	2866.8	8.76	8.35	8.69	12.01	12.41	12.4	11.42	hypothetical protein	EIN_050630
EIN_181620_at	2.043	up	1.967	up	1.11	down	12.375	up	4.06	up	2.076	up	52.74	135.62	147.66	47.52	645.96	241.38	113.36	5.68	6.71	6.65	5.53	9.31	7.7	6.73	hypothetical protein	EIN_181620
EIN_236250_at	1.557	up	1.34	up	2.674	up	12.349	up	15.815	up	10.834	up	80.01	115.31	97.44	220.53	885.06	1144.4	803.76	6.16	6.8	6.58	7.58	9.79	10.14	9.6	serine/threonine protein kinase-transforming protein Rmil, putative	EIN_236250	ATP binding, protein kinase activity, protein serine/threonine kinase activity, protein tyrosine kinase activity
EIN_220400_at	1.747	up	3.327	up	3.286	up	12.282	up	3.501	up	5.071	up	61.95	104.62	210.55	190.65	742.2	209.04	337.65	5.85	6.65	7.58	7.56	9.46	7.65	8.19	ADP-ribosylation factor, putative	EIN_220400	GTP binding
EIN_236770_s_at	1.588	up	1.98	up	2.363	up	12.207	up	12.759	up	9.459	up	376.8	448.23	562.12	686.75	3455.47	3747.46	2696.99	8.13	8.8	9.12	9.37	11.74	11.8	11.37	hypothetical protein, conserved	EIN_236770	binding
EIN_035360_at	1.11	up	1.206	down	1.237	down	12.08	up	4.776	up	2.926	up	84.74	92.69	68.47	66.48	992.82	421.84	267.35	6.36	6.51	6.09	6.05	9.96	8.62	7.91	hypothetical protein	EIN_035360
EIN_274500_at	1.711	up	1.71	down	1.614	up	12.059	up	9.492	up	24.821	up	34.69	51.51	17.45	41.35	373.49	243.9	898.11	4.59	5.37	3.82	5.28	8.19	7.84	9.23	axoneme-associated protein mst101, putative	EIN_274500
EIN_255230_at	1.616	down	1.919	down	1.176	down	12.05	up	6.374	up	3.93	up	171.2	110.63	87.69	142.86	2017.67	1279.36	679.08	7.39	6.69	6.45	7.15	10.98	10.06	9.36	hypothetical protein	EIN_255230
EIN_288360_at	1.339	up	4.802	up	6.284	up	12.026	up	9.381	up	10.114	up	35.9	48.78	171.97	227.91	438.83	343.28	370.05	5.15	5.58	7.42	7.81	8.74	8.38	8.49	hypothetical protein, conserved	EIN_288360	DNA binding, catalytic activity, nuclease activity
EIN_211750_at	2.726	up	5.424	up	11.066	up	12.013	up	3.781	up	1.817	up	6.18	21.13	37.62	80.86	76.43	29.88	10.99	2.58	4.02	5.02	6.04	6.16	4.49	3.44	hypothetical protein	EIN_211750
EIN_212960_at	1.319	up	4.357	down	3.761	down	12.009	up	8.694	up	7.034	up	402.04	960.46	103.87	111.65	4442.12	3517.87	2533.93	8.45	8.85	6.33	6.54	12.04	11.57	11.26	hypothetical protein	EIN_212960
EIN_029300_at	1.606	up	1.739	up	2.352	up	11.964	up	12.748	up	11.079	up	141.25	218.66	228.57	308.86	1669.71	1647.78	1477.4	7.01	7.69	7.8	8.24	10.59	10.68	10.48	hypothetical protein, conserved	EIN_029300	binding, heat shock protein binding
EIN_058340_at	1.003	up	2.089	up	3.161	up	11.955	up	5.67	up	2.029	up	518.43	524.21	1087.77	1705.34	5949.76	3477.48	1152.1	8.94	8.94	10	10.6	12.52	11.44	9.96	hypothetical protein	EIN_058340
EIN_053730_at	1.016	up	1.131	up	1.397	up	11.905	up	9.867	up	9.939	up	465.16	405.27	405.13	505.3	4667.26	4179.63	4201.79	8.47	8.5	8.65	8.96	12.05	11.78	11.79	hypothetical protein	EIN_053730
EIN_160330_at	1.668	down	1.236	up	2.63	up	11.686	up	1.903	up	1.491	down	69.89	42.75	81.86	182.06	756.25	180.4	52.18	5.99	5.25	6.3	7.39	9.54	6.92	5.42	hypothetical protein, conserved	EIN_160330
EIN_253280_at	3.426	up	2.066	up	1.549	up	11.583	up	35.511	up	33.962	up	25.34	100.68	52.07	39.68	287.55	948.17	886.97	4.63	6.41	5.68	5.26	8.16	9.78	9.72	transcription factor MYB48, putative	EIN_253280	DNA binding
EIN_026840_at	1.604	up	2.921	up	6.256	up	11.575	up	3.718	up	1.599	up	36.18	64.03	101.86	232.27	413.95	160.66	57.72	5.12	5.8	6.67	7.76	8.65	7.01	5.8	hypothetical protein	EIN_026840
EIN_239440_at	1.131	down	1.069	down	1.069	down	11.575	up	94.007	up	136.921	up	8.25	6.57	6.88	6.94	107.94	790.47	984.41	2.84	2.66	2.74	2.74	6.37	9.39	9.94	tyrosine protein kinase, putative	EIN_239440	ATP binding, protein kinase activity, protein serine/threonine kinase activity, protein tyrosine kinase activity
EIN_112040_at	1.016	down	1.224	down	4.842	up	11.524	up	6.289	up	1.42	up	14.54	11.33	8.58	56.49	118.32	68.82	16.14	3.35	3.32	3.05	5.62	6.87	6	3.85
EIN_094380_at	3.433	up	4.24	up	47.26	up	11.483	up	15.028	up	12.262	up	106.08	345.32	359.94	3530.98	902.64	1085.49	914.01	6.17	7.95	8.25	11.73	9.69	10.08	9.78	hypothetical protein, conserved	EIN_094380	GTP binding
EIN_224520_at	2.848	down	3.365	down	1.927	up	11.466	up	45.787	up	48.673	up	34.79	12.14	10.7	84.7	486.14	1631	1625.91	5.05	3.54	3.3	5.99	8.57	10.56	10.65	hypothetical protein	EIN_224520
EIN_299750_at	1.622	up	1.493	up	2.113	up	11.31	up	24.551	up	32.963	up	27.58	46.93	36.2	51.3	273.1	704.32	846	4.58	5.28	5.16	5.66	8.08	9.2	9.62	hypothetical protein	EIN_299750
EIN_238950_at	1.446	down	1.425	down	3.149	up	11.3	up	12.014	up	8.788	up	50.72	39.68	53.02	161.55	588.06	793.94	598.41	5.66	5.12	5.15	7.31	9.15	9.24	8.79	hypothetical protein	EIN_238950	binding
EIN_200450_at	1.477	up	2.043	up	1.773	up	11.294	up	5.408	up	4.08	up	346.42	482.76	668.65	628.68	3700.68	1806.41	1341.28	8.35	8.91	9.38	9.18	11.85	10.79	10.38	sentrin/sumo-specific protease, putative	EIN_200450	cysteine-type peptidase activity
EIN_196230_at	1.022	down	1.141	down	1.291	up	11.252	up	18.438	up	22.479	up	276.55	270.13	256.3	357.14	3261.66	5415.23	6650.5	8.1	8.07	7.91	8.46	11.59	12.3	12.59	phopholipase D, putative	EIN_196230	catalytic activity
EIN_081480_at	1.394	up	1.136	down	1.312	up	11.201	up	42.83	up	62.65	up	42.02	47.04	20.89	34.27	321.89	1191.61	1523.26	4.56	5.04	4.38	4.95	8.05	9.98	10.53	hypothetical protein	EIN_081480
EIN_253300_at	1.257	up	2.136	up	2.021	up	11.178	up	8.864	up	4.144	up	129.35	136.71	232.19	219.56	1255.26	1054.66	467.22	6.76	7.09	7.85	7.77	10.24	9.9	8.81	hypothetical protein	EIN_253300
EIN_135510_at	2.183	down	1.325	up	1.615	up	11.161	up	3.949	up	1.184	up	72.84	33.38	152.9	116.34	800.48	315.28	108.58	6.15	5.02	6.55	6.84	9.63	8.13	6.39	hypothetical protein	EIN_135510	binding
EIN_212620_at	1.313	up	2.121	down	2.797	up	11.135	up	9.868	up	9.639	up	39.96	51.18	19.36	121.51	444.31	385.88	394.12	5.23	5.62	4.14	6.71	8.71	8.53	8.5	hypothetical protein	EIN_212620
EIN_255710_at	6.18	up	6.973	up	6.791	up	11.109	up	3.267	up	1.32	up	547.91	1845.17	2076.14	2092.36	3359.97	1347.19	464.78	8.2	10.83	11	10.97	11.68	9.91	8.6	hypothetical protein, conserved	EIN_255710
EIN_219750_s_at	2.144	up	3.397	up	3.142	up	11.105	up	3.725	up	4.941	up	104.76	222.18	388.73	333.5	1315.9	422.1	637.32	6.61	7.71	8.37	8.26	10.08	8.51	8.91	ADP-ribosylation factor, putative	EIN_219750	GTP binding
EIN_016550_at	3.051	up	1.811	up	1.81	up	11.074	up	22.171	up	19.812	up	14.63	40.94	23.95	28.69	173.41	292.32	275.91	3.72	5.33	4.57	4.57	7.19	8.19	8.02	hypothetical protein	EIN_016550	DNA binding
EIN_053250_at	1.426	up	1.998	up	4.067	up	10.989	up	4.936	up	2.628	up	25.88	36.77	54.62	115.45	284.24	153.36	71.09	4.67	5.18	5.67	6.69	8.13	6.97	6.06	hypothetical protein	EIN_053250	transporter activity
EIN_200290_at	1.124	down	1.031	down	7.63	up	10.986	up	15.662	up	8.45	up	22.3	14.69	26.71	136.46	170	264.27	132.45	3.94	3.77	3.89	6.87	7.4	7.91	7.02	hypothetical protein	EIN_200290
EIN_035610_at	1.106	down	1.732	down	1.173	up	10.969	up	22.423	up	37.812	up	57.22	52.76	33	73.61	751.96	1745.83	2232.94	5.83	5.68	5.04	6.06	9.28	10.32	11.07	phosphatase, putative	EIN_035610	phosphatase activity
EIN_136920_at	1.276	down	1.113	down	1.083	up	10.902	up	3.843	up	6.379	up	170.15	132.94	163.22	194.9	1930.62	711.68	1271.26	7.34	6.99	7.18	7.45	10.78	9.28	10.01	ADP-ribosylation factor, arf, putative	EIN_136920	GTP binding
EIN_300940_at	1.56	down	1.615	down	1.267	down	10.882	up	28.349	up	14.154	up	13.04	6.97	7.11	10.5	142.78	311.79	152.6	3.43	2.79	2.74	3.09	6.87	8.25	7.25	hypothetical protein, conserved	EIN_300940
EIN_034870_at	1.44	down	1.044	up	1.509	up	10.871	up	2.299	up	2.049	up	147.22	102.17	156.1	224.13	1636.86	371.86	304.13	7.18	6.65	7.24	7.77	10.62	8.38	8.22	hypothetical protein	EIN_034870
EIN_015580_at	14.416	up	30.398	up	13.89	up	10.763	up	4.816	up	9.198	up	39.18	529.02	1106.75	502.39	391.67	236.55	339.74	5.17	9.02	10.09	8.96	8.6	7.44	8.37	hypothetical protein, conserved	EIN_015580
EIN_277780_at	1.175	down	1.106	up	1.001	up	10.744	up	10.652	up	6.802	up	118.35	92.48	121.4	112.65	1261.38	1180.68	737.67	6.73	6.49	6.87	6.73	10.15	10.14	9.49	hypothetical protein	EIN_277780
EIN_236280_at	1.954	up	2.291	up	2.365	up	10.638	up	12.431	up	14.103	up	500.53	847.89	1044.33	1030.83	4772.44	5577.5	6530.29	8.76	9.72	9.95	10	12.17	12.39	12.57	hypothetical protein, conserved	EIN_236280
EIN_166020_at	1.048	up	1.482	down	1.987	up	10.614	up	58.558	up	99.971	up	37.2	36.05	20.44	66.87	353.49	1886.11	3057.87	4.88	4.95	4.31	5.87	8.29	10.75	11.52	hypothetical protein	EIN_166020
EIN_277960_at	1.6	up	1.239	up	2.54	up	10.601	up	3.719	up	1.454	up	261.92	435.2	312.47	689.32	2662.47	947.79	389.09	7.97	8.64	8.27	9.31	11.37	9.86	8.51	hypothetical protein	EIN_277960
EIN_277560_at	1.311	up	7.228	up	3.279	up	10.395	up	8.814	up	6.779	up	42.02	54.45	298.32	138.25	444.37	410.9	280.15	5.36	5.76	8.22	7.08	8.74	8.5	8.13	hypothetical protein	EIN_277560
EIN_035070_at	1.241	down	1.291	up	1.418	down	10.376	up	9.337	up	9.66	up	199.54	150.62	278.39	176.39	1955.85	1731.51	1869.37	7.52	7.21	7.89	7.02	10.9	10.75	10.8	hypothetical protein, conserved	EIN_035070
EIN_101380_at	1.4	down	1.032	down	1.538	up	10.349	up	2.699	up	1.014	up	103.73	74.59	101.27	235.3	1075.23	353.34	117.67	6.68	6.19	6.63	7.3	10.05	8.11	6.7	hypothetical protein, conserved	EIN_101380
EIN_013590_at	1.092	down	1.389	down	1.068	down	10.337	up	6.762	up	11.385	up	51.01	55.13	37.36	48.58	569.23	342.04	592.45	5.66	5.53	5.18	5.56	9.03	8.41	9.17	ATP-binding cassette transporter, putative	EIN_013590
EIN_184720_at	1.949	down	1.044	up	1.18	down	10.333	up	4.35	up	2.292	up	160.49	90.98	164.42	149.07	1888.08	784.39	358.32	7.28	6.32	7.34	7.04	10.65	9.4	8.48	apyrase, putative	EIN_184720	calcium ion binding, pyrophosphatase activity
EIN_107880_at	1.071	up	2.485	up	2.245	up	10.327	up	5.605	up	2.525	up	250.36	209.24	478.51	441.05	1960.14	1061.31	484.56	7.56	7.66	8.88	8.73	10.93	10.05	8.9	impact, putative	EIN_107880
EIN_203670_at	1.67	down	1.354	down	1.223	down	10.302	up	3.263	up	1.31	up	88.79	46.98	64.18	64.23	803.95	354.43	122.29	6.28	5.54	5.84	5.99	9.65	7.99	6.67	hypothetical protein	EIN_203670
EIN_111650_at	2.723	down	1.651	down	1.164	down	10.29	up	14.888	up	15.767	up	108.29	37.86	62.1	95.58	1128.14	1750.69	1701.65	6.67	5.22	5.94	6.45	10.03	10.56	10.64	hypothetical protein	EIN_111650	phosphoinositide binding, protein binding
EIN_241180_at	2.703	up	4.471	up	3.225	up	10.242	up	3.823	up	1.777	up	45.23	128.91	191.25	151.18	420.32	607.03	219.44	5.31	6.75	7.47	7	8.67	7.25	6.14	hypothetical protein	EIN_241180	ARF guanyl-nucleotide exchange factor activity
EIN_015380_at	1.305	up	1.893	up	3.344	up	10.171	up	8.383	up	14.924	up	6.18	8.68	12.55	22.01	177.61	205.23	196.6	2.61	2.99	3.53	4.35	5.95	5.67	6.51	hypothetical protein	EIN_015380
EIN_192140_at	1.085	up	1.577	up	1.78	up	10.124	up	22.569	up	30.541	up	42.08	57.22	71.4	75.59	448.63	1093.78	1273.75	5.38	5.5	6.04	6.21	8.72	9.88	10.31	amino acid transporter, putative	EIN_192140	amino acid transmembrane transporter activity
EIN_080320_at	1.422	down	1.632	down	1.396	up	10.085	up	12.474	up	14.348	up	79.1	62.09	47.26	107.9	815	1022.09	1431.25	6.25	5.75	5.55	6.73	9.59	9.89	10.1	hypothetical protein	EIN_080320
EIN_111270_at	1.126	up	2.626	up	3.596	up	9.979	up	7.875	up	6.219	up	399.09	493.48	1074.48	1583.34	4003.19	3138.43	2538.9	8.63	8.81	10.03	10.48	11.95	11.61	11.27	zinc finger protein DHHC domain containing protein, putative	EIN_111270	zinc ion binding
EIN_038350_at	1.649	up	3.499	up	6.967	up	9.937	up	6.663	up	5.571	up	113.84	113.79	261.19	517.2	645.32	440.53	362.05	6.02	6.74	7.82	8.82	9.33	8.75	8.5	hypothetical protein	EIN_038350
EIN_161540_at	1.459	down	1.337	down	1.475	up	9.887	up	5.632	up	4.125	up	145.8	114.89	102.87	225.51	1392.75	772.97	583.39	7.07	6.52	6.65	7.63	10.37	9.56	9.11	tRNA-specific adenosine deaminase, putative	EIN_161540	RNA binding, adenosine deaminase activity
EIN_255830_at	1.517	up	1.13	up	1.772	up	9.865	up	5.339	up	4.374	up	8.02	12.44	8.98	14.5	99.97	42.67	39.81	2.95	3.55	3.12	3.77	6.25	5.36	5.07	hypothetical protein	EIN_255830
EIN_035310_at	2.056	down	1.887	down	1.082	down	9.849	up	6.794	up	3.424	up	102.09	46.05	49.41	84.16	923.76	672.75	338.71	6.47	5.43	5.56	6.36	9.77	9.24	8.25	hypothetical protein	EIN_035310
EIN_289620_at	16.861	up	18.214	up	6.323	up	9.778	up	5.045	up	7.776	up	214.54	2661.86	2895.11	1001.72	1570.98	835.1	1236.99	7.3	11.38	11.49	9.96	10.59	9.64	10.26	carboxy-terminal domain RNA polymerase II polypeptide A small phosphatase, putative	EIN_289620
EIN_035790_at	1.109	down	1.146	down	1.608	up	9.747	up	5.221	up	2.674	up	14.33	13.87	12.89	22.28	131.49	68.37	36.53	3.7	3.55	3.51	4.39	6.99	6.09	5.12	hypothetical protein	EIN_035790
EIN_094420_at	1.306	up	8.936	up	4.747	up	9.74	up	5.525	up	3.178	up	118.43	159.91	1065.85	551.99	1159	936.59	403.02	6.86	7.24	10.02	9.11	10.14	9.33	8.53	hypothetical protein, conserved	EIN_094420
EIN_016870_at	1.326	down	3.582	up	4.7	up	9.736	up	7.841	up	5.609	up	85.65	58.51	276.32	363.8	749.19	631.61	479.52	6.24	5.84	8.08	8.48	9.53	9.21	8.73	hypothetical protein, conserved	EIN_016870
EIN_295690_at	1.157	up	1.101	down	1.681	up	9.717	up	8.07	up	5.207	up	27.26	32.11	24.08	44.85	267.08	219.14	163.18	4.73	4.94	4.59	5.48	8.01	7.74	7.11	hypothetical protein	EIN_295690
EIN_108100_at	5.346	up	4.65	up	6.196	up	9.694	up	14.375	up	16.727	up	302.95	620.82	566.08	704.52	1071.04	1662.97	1856.89	6.79	9.2	9	9.42	10.06	10.63	10.85	hypothetical protein	EIN_108100
EIN_108190_at	1.21	down	1.024	down	1.099	up	9.679	up	9.673	up	8.584	up	428.08	358.43	420.05	467.55	4326.13	4303.42	3959.14	8.73	8.45	8.7	8.87	12	12	11.83	U1 small nuclear ribonucleoprotein 70 kDa, putative	EIN_108190	nucleic acid binding
EIN_289430_at	1.068	up	1.016	up	4.229	up	9.548	up	2.948	up	1.541	up	27.28	28.54	27.86	104.06	234.34	79.95	37.8	4.6	4.69	4.62	6.68	7.85	6.16	5.22	protein serine/threonine kinase, putative	EIN_289430	ATP binding, protein kinase activity, protein serine/threonine kinase activity, protein tyrosine kinase activity
EIN_181560_at	1.152	down	1.153	up	1.546	up	9.512	up	5.782	up	7.038	up	146.79	125.78	168.48	248.08	1455.46	1045.02	1150.03	7.17	6.96	7.37	7.8	10.42	9.7	9.98	heat shock protein SSA1, putative	EIN_181560	ATP binding
EIN_168430_at	1.555	up	3.909	up	1.804	up	9.502	up	5.253	up	3.244	up	86.63	126.56	313.89	151.64	899.18	417.93	290.59	6.3	6.94	8.27	7.15	9.55	8.69	8	hypothetical protein, conserved	EIN_168430
EIN_035230_at	1.837	down	1.521	down	1.175	up	9.48	up	2.828	up	1.1	down	325.06	171.64	206.31	378.81	2993.96	1206.66	375.67	8.28	7.4	7.67	8.51	11.52	9.78	8.14	tuberin, putative	EIN_035230	GTPase activator activity
EIN_108550_at	2.284	up	1.164	down	1.626	down	9.478	up	3.313	up	1.292	up	67.29	143.97	56.09	43.24	615.65	355.85	109.48	5.92	7.12	5.71	5.22	9.17	7.65	6.29	hypothetical protein	EIN_108550
EIN_241930_at	2.681	down	1.063	down	1.657	down	9.457	up	4.222	up	3.199	up	354.02	119.85	342.28	193.85	2982.94	1397.93	1013.67	8.3	6.87	8.21	7.57	11.54	10.37	9.97	hypothetical protein	EIN_241930
EIN_053070_at	4.616	up	1.229	up	1.546	up	9.427	up	40.838	up	65.288	up	127.46	483.32	129.93	169.58	1031.76	4829.81	7174.03	6.7	8.91	7	7.33	9.94	12.06	12.73	hypothetical protein	EIN_053070
EIN_037770_at	1.521	up	1.099	up	1.429	up	9.423	up	36.325	up	51.023	up	72.96	126.46	78.89	107.04	730.5	2876.17	3640.78	6.14	6.74	6.27	6.65	9.37	11.32	11.81	hypothetical protein	EIN_037770
EIN_149050_at	1.111	up	1.922	up	1.151	down	9.401	up	2.139	up	1.251	down	131.72	136.81	234.11	106.86	1186.6	337.42	104.73	6.92	7.07	7.86	6.72	10.15	8.02	6.6	hypothetical protein	EIN_149050
EIN_216880_at	3.54	up	8.757	up	3.255	up	9.387	up	1.892	up	1.186	up	6.01	21.09	51.86	19.98	55.79	13.63	7.14	2.52	4.35	5.65	4.23	5.75	3.44	2.77	hypothetical protein, conserved	EIN_216880
EIN_249620_at	4.826	up	3.073	up	3.785	up	9.275	up	8.471	up	16.13	up	173.7	642.8	411.07	512.86	1232.52	1124.49	2156.59	7.05	9.32	8.67	8.97	10.26	10.13	11.06	hypothetical protein	EIN_249620
EIN_310710_at	1.04	up	1.444	up	2.712	up	9.273	up	4.247	up	3.594	up	212.87	203.3	302.59	632.17	1770.85	884.8	729.81	7.55	7.6	8.08	8.99	10.76	9.63	9.39	dual specificity protein phosphatase, putative	EIN_310710	phosphatase activity, protein binding, protein tyrosine/serine/threonine phosphatase activity
EIN_038190_at	1.777	up	3.493	up	3.076	up	9.266	up	4.08	up	2.895	up	135.78	309.58	484.72	389.12	1133.46	494.3	345.29	6.89	7.72	8.7	8.52	10.11	8.92	8.43	hypothetical protein	EIN_038190
EIN_094860_at	1.346	down	1.305	down	1.546	up	9.264	up	4.638	up	2.122	up	79.45	58.05	71.39	123.44	726	372.3	167.69	6.29	5.86	5.9	6.92	9.5	8.5	7.37	hypothetical protein, conserved	EIN_094860	ATP binding, protein kinase activity, protein serine/threonine kinase activity, protein tyrosine kinase activity
EIN_186380_at	13.878	up	22.242	up	12.64	up	9.242	up	1.773	up	2.874	down	55.5	652.13	1076.54	557.46	407.09	126.32	14.9	5.3	9.1	9.78	8.96	8.51	6.13	3.78	hypothetical protein	EIN_186380
EIN_081470_at	1.027	down	1.183	up	1.308	up	9.234	up	2.508	up	1.265	up	119.91	115.96	164.56	156.38	1102.45	394.44	164.36	6.89	6.85	7.13	7.27	10.09	8.21	7.22	hypothetical protein	EIN_081470
EIN_093040_at	1.062	down	1.554	up	1.345	up	9.196	up	5.897	up	2.235	up	114.17	119.95	182.62	153.96	1090.94	936.27	358.9	6.79	6.71	7.43	7.22	10	9.35	7.95	hypothetical protein, conserved	EIN_093040	ARF GTPase activator activity, zinc ion binding
EIN_182570_at	1.113	down	1.254	down	3.67	up	9.156	up	41.496	up	62.148	up	106.2	119.22	82.77	396.24	1045.6	4986.9	6904.78	6.67	6.52	6.35	8.55	9.87	12.05	12.63	hypothetical protein, conserved	EIN_182570
EIN_236420_at	1.447	up	1.54	up	1.719	up	9.147	up	15.474	up	14.362	up	646.46	853.73	885.2	1335.43	5708.5	8914.81	8515.04	9.16	9.69	9.78	9.94	12.35	13.11	13	hypothetical protein	EIN_236420
EIN_080470_at	1.228	down	1.017	down	1.331	down	9.106	up	255.801	up	384.955	up	7.31	5.46	6.9	5	115.76	1992.06	2596.97	2.73	2.44	2.71	2.32	5.92	10.73	11.32	hypothetical protein	EIN_080470	RNA binding
EIN_037110_at	1.948	up	1.891	up	1.012	up	9.104	up	5.07	up	2.281	up	41.33	82.17	74.89	41.39	362.5	266.91	127.36	5.28	6.24	6.2	5.3	8.47	7.62	6.47	bromodomain-containing protein, putative	EIN_037110
EIN_289400_at	2.037	up	1.613	up	1.44	up	9.104	up	9.381	up	13.507	up	162.35	370.49	254.13	227.05	1440.91	1496.83	2143.85	7.29	8.32	7.98	7.82	10.48	10.52	11.05	hypothetical protein	EIN_289400
EIN_250420_at	1.32	up	4.152	up	3.89	up	9.096	up	2.127	up	1.34	down	261.38	279.23	871.78	827.7	2008.89	695.2	178.51	7.7	8.1	9.75	9.66	10.88	8.79	7.28	hypothetical protein	EIN_250420
EIN_054290_at	1.115	down	1.083	down	1.112	down	9.088	up	366.972	up	523.049	up	6.06	5.31	5.52	5.33	92.57	2476.02	3122.91	2.56	2.4	2.44	2.4	5.74	11.08	11.59	hypothetical protein	EIN_054290
EIN_236660_at	1.572	up	1.551	up	1.732	up	9.06	up	4.346	up	1.7	up	113.09	173.87	204.39	200.46	1000.94	891.11	224.71	6.78	7.43	7.41	7.57	9.96	8.9	7.55	hypothetical protein	EIN_236660
EIN_249760-249880_at	1.187	up	2.408	up	1.103	down	9.058	up	6.729	up	10.429	up	332	933.03	1054.01	339.49	2971.48	2239.2	3448.16	8.35	8.6	9.62	8.21	11.53	11.1	11.73
EIN_002870_s_at	1.137	up	1.31	down	3.183	up	9.047	up	16.224	up	16.873	up	40.31	40.62	28.06	115.35	344.49	594.5	607.55	5.13	5.31	4.74	6.8	8.3	9.15	9.2	ADP-ribosylation factor, putative	EIN_002870	GTP binding
EIN_196420_at	4.277	up	9.123	up	9.73	up	8.984	up	3.825	up	1.801	up	85.91	305.69	556.21	635.8	536.74	253.48	109.42	5.9	8	9.09	9.18	9.07	7.83	6.75	hypothetical protein, conserved	EIN_196420	GTP binding, GTPase activity, protein binding
EIN_137380_at	1.339	up	1.724	down	1.436	up	8.947	up	4.545	up	2.09	up	194.32	266.04	124.62	237.07	1500.18	751.64	345.63	7.36	7.78	6.58	7.88	10.52	9.55	8.43	meiotic recombination protein SPO11, putative	EIN_137380	ATP binding, DNA binding, catalytic activity
EIN_157310_at	2.047	up	2.467	up	3.112	up	8.916	up	4.111	up	2.253	up	433.21	651.84	780.51	1075.42	2825.28	1309.35	714.98	8.3	9.34	9.61	9.94	11.46	10.34	9.48	hypothetical protein	EIN_157310	metallopeptidase activity, zinc ion binding
EIN_059180_at	1.466	up	1.126	up	2.371	up	8.909	up	3.523	up	1.576	up	200.97	298.76	207.19	439.1	1590.76	715.46	284.66	7.48	8.03	7.65	8.72	10.63	9.3	8.14	hypothetical protein	EIN_059180	RNA binding, ribonuclease activity
EIN_219610_at	1.248	down	1.052	down	1.235	up	8.894	up	3.705	up	2.023	up	131.11	110.03	125.65	162.86	1235.51	517.1	336.55	7.03	6.71	6.96	7.33	10.18	8.92	8.04	CCR4-not transcription complex, putative	EIN_219610
EIN_058960_at	1.36	down	1.018	down	1.932	up	8.847	up	2.117	up	1.005	up	112.94	87.79	111.44	227.05	996.62	242.29	116.56	6.81	6.36	6.78	7.76	9.95	7.89	6.81	hypothetical protein	EIN_058960
EIN_196430_at	6.399	up	6.176	up	4.333	up	8.838	up	4.383	up	1.594	up	24.88	148.87	202.76	118.54	206.7	108.15	43.8	4.51	7.19	7.14	6.63	7.65	6.64	5.18	hypothetical protein, conserved	EIN_196430
EIN_080360_at	1.406	up	1.701	up	1.976	up	8.816	up	1.635	up	1.468	down	293.99	441	497.95	573.57	2500.68	497.96	208.95	8.14	8.63	8.91	9.12	11.28	8.85	7.59	hypothetical protein	EIN_080360
EIN_111460_at	2.724	up	4.357	up	7.031	up	8.816	up	5.836	up	4.822	up	196.94	292.79	466.09	750.76	920.4	669.21	525.45	6.69	8.14	8.81	9.5	9.83	9.24	8.96	protein phosphatase 1E, putative	EIN_111460	catalytic activity
EIN_110880_at	1.126	down	1.385	down	3.14	up	8.813	up	13.44	up	5.201	up	20.95	21.8	14.47	103.73	183.7	246.92	96.21	4.17	4	3.7	5.82	7.31	7.92	6.55	hypothetical protein	EIN_110880
EIN_047820_at	1.505	down	1.193	down	1.32	down	8.805	up	5.059	up	4.63	up	310.02	207.26	266.73	238.01	2994.79	1945.99	1722.06	8.26	7.67	8.01	7.86	11.4	10.6	10.48	DNA mismatch repair protein MsH2, putative	EIN_047820	ATP binding, mismatched DNA binding
EIN_219440_at	1.361	up	1.207	down	1.001	up	8.783	up	7.22	up	4.523	up	244.29	315.13	204.85	226.48	2020.91	1635.48	1100.27	7.82	8.26	7.55	7.82	10.96	10.67	10	suppressor of ty, putative	EIN_219440
EIN_236320_at	1.116	down	1.63	down	1.289	up	8.747	up	8.73	up	8.326	up	415.78	353.77	246.36	501.32	3495.6	3428.8	3228.24	8.57	8.41	7.86	8.94	11.7	11.7	11.63	hypothetical protein	EIN_236320	actin binding
EIN_099320_at	1.554	up	1.391	up	1.367	up	8.722	up	5.774	up	2.438	up	355.57	568.11	505.21	483.32	3075.1	2116.71	916.02	8.46	9.1	8.94	8.91	11.59	10.99	9.75	hypothetical protein	EIN_099320
EIN_295550_at	2.775	up	1.148	down	2.753	down	8.688	up	1.508	up	1.063	down	128.28	264.17	91.17	34.96	842.43	154.49	97.01	6.56	8.03	6.36	5.1	9.68	7.15	6.47	hypothetical protein	EIN_295550
EIN_148070_at	1.236	up	2.483	up	3.812	up	8.686	up	5.137	up	2.315	up	31.43	32.44	61.45	108.29	223.83	133.84	72.59	4.54	4.85	5.85	6.47	7.66	6.9	5.75	hypothetical protein	EIN_148070	guanyl-nucleotide exchange factor activity
EIN_146740_at	1.229	up	1.141	up	1.173	up	8.677	up	16.26	up	19.794	up	11.99	14.91	13.7	17.98	103.09	228.51	260.44	3.57	3.86	3.75	3.8	6.68	7.59	7.87	hypothetical protein	EIN_146740
EIN_170930_at	1.09	down	10.296	up	20.622	up	8.666	up	1.361	up	1.771	down	47.49	32.23	348.89	709.45	319.55	80.55	19.09	5.05	4.92	8.41	9.41	8.16	5.49	4.22	hypothetical protein	EIN_170930
EIN_281430_at	3.032	up	4.096	up	7.137	up	8.64	up	26.65	up	33.535	up	95.28	294.59	469.19	632.88	716.41	2218.77	2796.11	6.37	7.97	8.41	9.21	9.48	11.11	11.44	hypothetical protein	EIN_281430
EIN_094210_at	4.252	up	5.503	up	4.783	up	8.639	up	3.305	up	2.533	up	200.06	517.58	728.71	609.09	1037.67	397.51	327.05	6.91	9	9.37	9.17	10.02	8.63	8.25	DNA polymerase I, putative	EIN_094210	DNA binding, DNA-directed DNA polymerase activity
EIN_230600_at	2.71	up	1.69	up	4.398	up	8.6	up	41.896	up	91.951	up	49.58	110.57	68.36	189.7	357.34	2803.55	4309.18	5.33	6.77	6.09	7.47	8.44	10.72	11.86	serine/threonine protein kinase HT1, putative	EIN_230600	ATP binding, protein kinase activity, protein serine/threonine kinase activity, protein tyrosine kinase activity
EIN_135990_at	1.254	up	2.469	up	3.372	up	8.571	up	3.237	up	1.286	up	50.48	61.11	114.97	164.43	386.75	162.62	58.49	5.49	5.82	6.79	7.24	8.59	7.18	5.85	hypothetical protein	EIN_135990
EIN_277450_at	2.027	up	2.197	up	1.662	up	8.536	up	6.699	up	5.611	up	1138.3	1743.11	1638.2	1228.14	6410.91	5156.04	4389.59	9.51	10.53	10.64	10.24	12.6	12.25	12	hypothetical protein	EIN_277450
EIN_212660_at	1.166	up	1.18	up	1.007	down	8.534	up	195.948	up	312.214	up	5.3	6.8	6.46	5.26	71.46	1141.72	1656.48	2.4	2.62	2.64	2.39	5.49	10.01	10.68	hypothetical protein	EIN_212660
EIN_161060_at	1.006	down	1.871	up	2.68	up	8.527	up	2.683	up	1.402	up	216.5	172.01	360.72	512.65	1367.69	690.58	229.96	7.32	7.32	8.23	8.75	10.42	8.75	7.81	transcription elongation factor B polypeptide, putative	EIN_161060	protein binding
EIN_294460_at	1.07	down	1.36	up	1.296	up	8.512	up	18.146	up	22.729	up	9.71	8.73	12.11	10.72	70.21	157.31	190.26	3.03	2.94	3.48	3.41	6.12	7.21	7.54	hypothetical protein	EIN_294460
EIN_057930_at	2.314	up	3.387	up	3.162	up	8.505	up	6.014	up	4.829	up	103.96	199.43	290.4	270.44	767.2	514.15	415.06	6.41	7.62	8.17	8.07	9.49	9	8.68	hypothetical protein	EIN_057930
EIN_221770_at	1.066	down	1.117	down	1.456	up	8.482	up	5.991	up	5.709	up	118.43	118.24	110.92	172.53	1029.2	725.07	691.7	6.88	6.79	6.72	7.42	9.97	9.46	9.39	hypothetical protein	EIN_221770
EIN_057510_at	1.361	up	2.522	down	1.597	down	8.416	up	1.376	up	1.018	up	400.82	431.54	124.21	401.96	2664.37	493.18	334.16	8.29	8.73	6.95	7.61	11.36	8.75	8.31	malate dehydrogenase, putative	EIN_057510	oxidoreductase activity
EIN_047890_at	1.152	down	1.526	down	1.084	down	8.341	up	4.583	up	2.757	up	128.63	129.58	96.92	125.93	1150.91	616.23	357.58	6.97	6.77	6.36	6.86	10.03	9.17	8.44	hypothetical protein	EIN_047890	heme binding, nuclease activity
EIN_186920_at	2.048	down	1.017	down	1.637	up	8.282	up	1.549	up	1.601	down	229.05	97.43	237.52	352.85	1610.24	309.73	125.11	7.6	6.56	7.57	8.31	10.65	8.23	6.92	ADP-ribosylation factor, putative	EIN_186920	GTP binding
EIN_107750_at	2.744	up	2.995	up	4.076	up	8.273	up	2.498	up	1.278	up	81.11	140.02	159.92	208.47	440.39	159.01	73.73	5.67	7.13	7.25	7.7	8.72	6.99	6.02	ubiquitination factor E4, putative	EIN_107750	protein binding, ubiquitin-protein ligase activity, ubiquitin-ubiquitin ligase activity
EIN_242420_at	1.04	up	2.22	up	3.866	up	8.262	up	3.827	up	1.683	up	16.1	14.32	46.02	50.53	105.74	84.37	26.8	3.67	3.72	4.82	5.62	6.71	5.6	4.42	serine/threonine protein kinase ppk15, putative	EIN_242420	ATP binding, protein kinase activity, protein serine/threonine kinase activity, protein tyrosine kinase activity
EIN_289320_at	1.044	up	1.661	up	3.379	up	8.237	up	3.255	up	7.48	up	265.6	276.18	465.69	922.04	2131.62	850.24	2033.59	8.01	8.07	8.74	9.77	11.05	9.71	10.91	hypothetical protein, conserved	EIN_289320	GTP binding, GTPase activity, protein binding
EIN_167970_at	3.217	down	3.532	down	2.259	down	8.234	up	6.468	up	5.437	up	139.03	49.01	38.81	64.65	1137	950.4	795.08	7.09	5.41	5.27	5.92	10.14	9.79	9.54	hypothetical protein	EIN_167970
EIN_033530_at	5.784	up	2.833	up	1.929	up	8.181	up	7.638	up	9.609	up	333.78	1882.75	868.67	596.72	2525.45	2342.16	3005.05	8.25	10.79	9.76	9.2	11.29	11.19	11.52	hypothetical protein	EIN_033530
EIN_029490_at	1.045	down	1.062	down	1.079	down	8.13	up	8.237	up	6.796	up	765.79	722.37	702.2	710.97	5918.72	5778.03	4870.3	9.45	9.38	9.36	9.34	12.47	12.49	12.21	tuberin, putative	EIN_029490	GTPase activator activity, binding
EIN_147280_at	1.25	up	2.064	up	4.771	up	8.112	up	5.911	up	5.598	up	135.23	161.44	269.39	797.9	858.13	617.58	614.97	6.68	7	7.72	8.93	9.7	9.24	9.16	hypothetical protein	EIN_147280	catalytic activity, serine-type endopeptidase inhibitor activity
EIN_312150_at	1.235	down	2.186	down	1.94	down	8.037	up	10.864	up	10.342	up	123.89	101.08	56.33	62.87	968.17	1298.04	1255.64	6.9	6.59	5.77	5.94	9.9	10.34	10.27	structural maintenance of chromosomes protein 1A, putative	EIN_312150	ATP binding
EIN_037000_at	2.326	down	2.156	down	1.168	up	8.021	up	2.009	up	1.405	up	60.13	25.66	27.91	69.62	474	147.63	91.52	5.88	4.66	4.77	6.1	8.88	6.89	6.37	polygalacturonase inhibitor 2 precursor, putative	EIN_037000	protein binding
EIN_216980_s_at	1.199	up	1.083	down	1.326	down	8.001	up	1.716	up	1.321	down	121.14	139.72	109.62	87.28	924.72	298.51	115.8	6.85	7.11	6.73	6.44	9.85	7.63	6.45	hypothetical protein	EIN_216980
EIN_056560_at	1.552	down	1.038	down	1.704	up	7.965	up	6.353	up	6.566	up	207.68	131.81	196.93	348.53	1646.64	1310.79	1348.82	7.67	7.04	7.62	8.44	10.67	10.34	10.39	Rho/RAC guanine nucleotide exchange factor, putative	EIN_056560	Rho guanyl-nucleotide exchange factor activity, zinc ion binding
EIN_092640_at	1.365	up	2.317	up	1.719	up	7.944	up	47.12	up	59.154	up	14.31	28.14	32.89	28.31	138.33	659.9	825.74	3.74	4.19	4.96	4.53	6.73	9.3	9.63	hypothetical protein	EIN_092640
EIN_161230_at	2.756	down	1.164	down	1.422	up	7.936	up	3.596	up	1.409	up	37.85	14.97	33.71	56.86	300.33	153.86	58.09	5.23	3.77	5.01	5.74	8.22	7.08	5.73	hypothetical protein	EIN_161230
EIN_311860_at	1.904	up	2.144	up	2.897	up	7.93	up	3.009	up	1.656	up	293.96	376.02	445.47	603.98	1558.48	590.73	325.51	7.62	8.54	8.72	9.15	10.6	9.2	8.34	hypothetical protein	EIN_311860
EIN_148260_at	1.643	up	1.901	up	1.481	up	7.926	up	6.959	up	3.357	up	210.88	378.14	398.23	310.56	1666.5	1615.38	727.36	7.71	8.42	8.63	8.27	10.69	10.5	9.45	hypothetical protein, conserved	EIN_148260	zinc ion binding
EIN_135040_at	1.126	down	1.462	up	1.22	up	7.898	up	4.854	up	4.415	up	101.8	88.8	147.55	123.76	843.86	558.62	456.25	6.63	6.46	7.18	6.91	9.61	8.91	8.77	hypothetical protein	EIN_135040
EIN_166430_at	2.128	up	2.675	up	2.495	up	7.849	up	5.124	up	2.941	up	395.97	854.19	1039.11	974.2	3115.02	2079.41	1194.73	8.6	9.69	10.02	9.92	11.57	10.96	10.15	suppressor of actin, putative	EIN_166430
EIN_161560_at	1.902	up	2.542	up	1.474	up	7.835	up	8.544	up	11.363	up	341.29	521.85	528.61	345.92	1725.19	1663.24	2110.19	7.53	8.46	8.88	8.09	10.5	10.63	11.04	bromodomain-containing protein, putative	EIN_161560
EIN_059950_at	2.624	down	2.822	down	1.042	up	7.834	up	6.598	up	2.232	up	40.23	13.15	11.91	38.75	286.3	402.52	114.53	5	3.61	3.5	5.06	7.97	7.72	6.16	hypothetical protein	EIN_059950
EIN_277920_at	1.705	up	4.739	up	20.812	up	7.816	up	5.535	up	2.857	up	11.55	23.29	58.02	248.24	100.59	68.34	35.15	3.52	4.29	5.76	7.9	6.49	5.99	5.03	hypothetical protein	EIN_277920
EIN_202750_at	1.736	up	1.456	up	3.378	up	7.815	up	11.645	up	11.027	up	11.42	21.73	15.64	52.56	81.82	130.47	149.39	3.37	4.17	3.92	5.13	6.34	6.92	6.84	hypothetical protein	EIN_202750
EIN_202670_at	1.14	up	1.685	up	6.546	up	7.812	up	4.307	up	1.796	up	10.39	12.43	18.88	109.87	92.56	52.32	23.37	3.37	3.55	4.12	6.08	6.33	5.47	4.21	methylene-fatty-acyl-phospholipid synthase, putative	EIN_202670	N-methyltransferase activity
EIN_015290_at	3.35	up	2.798	up	4.581	up	7.8	up	51.673	up	104.629	up	17.65	60.8	50.13	74.8	128.37	867.41	1685.91	4	5.75	5.49	6.2	6.97	9.69	10.71	tyrosine protein kinase, putative	EIN_015290	ATP binding, protein kinase activity, protein serine/threonine kinase activity, protein tyrosine kinase activity
EIN_277630_at	6.811	up	17.454	up	6.119	up	7.779	up	16.351	up	15.037	up	85.02	490.61	1232.07	465.55	685.99	1174.6	1172.55	6.07	8.84	10.2	8.69	9.03	10.11	9.99	beta-amylase, putative	EIN_277630	beta-amylase activity
EIN_104590_at	1.045	up	2.229	up	2.519	up	7.776	up	4.756	up	2.506	up	93.65	91.6	183.82	198.83	618.05	395.8	213.19	6.28	6.34	7.43	7.61	9.23	8.53	7.6	hypothetical protein	EIN_104590
EIN_238560_at	1.073	down	1.592	down	1.615	down	7.775	up	2.166	up	1.318	down	159.45	160.87	99.81	99.44	1307.93	440.96	164.95	7.3	7.2	6.63	6.61	10.26	8.41	6.9	hypothetical protein, conserved	EIN_238560
EIN_260320_at	1.059	up	1.661	up	2.539	up	7.757	up	2.384	up	1.785	up	18.27	21.74	44.78	43.98	127.95	50.12	33.34	4.04	4.12	4.77	5.38	6.99	5.29	4.87	protein serine/threonine kinase, putative	EIN_260320	ATP binding, protein kinase activity, protein serine/threonine kinase activity, protein tyrosine kinase activity
EIN_059630_at	1.495	up	1.047	up	1.253	up	7.729	up	10.412	up	9.37	up	200.19	188.29	137.86	173.22	994.16	1331.16	1107.07	6.88	7.46	6.94	7.2	9.83	10.26	10.11	tetratricopeptide repeat protein, tpr, putative	EIN_059630
EIN_036020_at	1.207	up	2.384	up	3.192	up	7.719	up	3.206	up	1.093	up	954.82	1088.94	2151.44	3199.79	7111.35	3543.35	998.69	9.81	10.08	11.06	11.49	12.76	11.49	9.94	hypothetical protein	EIN_036020
EIN_238270_at	1.283	down	1.109	up	1.272	down	7.669	up	100.188	up	150.165	up	31.42	23.67	41.14	24.19	254.21	3131.69	4579.2	4.89	4.53	5.04	4.55	7.83	11.54	12.12	hypothetical protein	EIN_238270
EIN_200310_at	2.555	up	43.985	up	3.581	up	7.667	up	15.912	up	11.051	up	9.13	28.3	341.03	29.34	66.57	149.73	92.1	2.94	4.29	8.39	4.78	5.87	6.93	6.4	hypothetical protein	EIN_200310
EIN_059810_at	1.904	down	1.988	down	1.53	down	7.596	up	3.867	up	2.934	up	188.16	88.23	82.84	105.23	1235.21	625.82	541.35	7.32	6.39	6.33	6.71	10.25	9.27	8.88	hypothetical protein	EIN_059810	binding
EIN_230100_at	5.025	up	4.662	up	6.852	up	7.583	up	18.034	up	42.194	up	77.16	243.89	244	336.75	379.2	1127.49	2299.58	5.59	7.92	7.81	8.37	8.51	9.76	10.99	phosphatase, putative	EIN_230100	phosphatase activity
EIN_057980_at	1.804	up	5.672	up	4.532	up	7.539	up	5.579	up	1.679	up	22.71	34.33	100.87	83.9	121.2	126.13	50.17	3.98	4.83	6.48	6.16	6.89	6.46	4.73	hypothetical protein	EIN_057980
EIN_236360_at	1.763	up	1.883	up	2.487	up	7.45	up	6.112	up	7.561	up	172.27	284.11	346.42	395.14	1177.98	1064.1	1218.23	7.29	8.11	8.21	8.61	10.19	9.91	10.21	serine-threonine protein kinase, putative	EIN_236360	ATP binding, protein kinase activity, protein serine/threonine kinase activity, protein tyrosine kinase activity
EIN_243140_at	1.138	down	6.03	up	3.97	up	7.397	up	3.468	up	1.044	down	194.82	173.62	1364.35	769.24	1539.96	1689.93	286.33	7.59	7.4	10.18	9.57	10.47	9.38	7.52	hypothetical protein, conserved	EIN_243140	metal ion binding, oxidoreductase activity, transition metal ion binding
EIN_310760_at	1.613	up	1.261	up	2.632	up	7.363	up	4.184	up	3.398	up	132.34	261.74	214.83	366.85	956.4	557.44	438.89	7.01	7.7	7.34	8.41	9.89	9.08	8.78	elongation factor 2 kinase, putative	EIN_310760	ATP binding, protein serine/threonine kinase activity
EIN_200280_at	1.34	up	2.004	up	2.696	up	7.349	up	5.946	up	4.357	up	493.21	573.36	860.7	1169.6	3356.92	2825.16	1916.67	8.74	9.16	9.74	10.17	11.62	11.31	10.86	hypothetical protein	EIN_200280
EIN_186300_at	2.685	up	3.417	up	2.691	up	7.341	up	3.5	up	1.891	up	92.81	289.84	346.3	271.91	781.53	459.5	193.66	6.52	7.95	8.29	7.95	9.4	8.33	7.44	hypothetical protein	EIN_186300
EIN_151940_at	1.15	down	1.058	up	1.072	up	7.34	up	5.194	up	3.603	up	39.66	35.44	41.68	44.11	294.77	206.4	145.35	5.3	5.09	5.38	5.4	8.17	7.67	7.15	hypothetical protein	EIN_151940
EIN_099300_at	2.151	up	10.659	up	12.329	up	7.307	up	16.634	up	13.069	up	17.09	55.52	152.38	176.29	128.85	256.89	205.27	3.83	4.93	7.24	7.45	6.7	7.88	7.54	hypothetical protein	EIN_099300
EIN_238800_at	3.628	up	4.152	up	3.325	up	7.287	up	34.378	up	49.634	up	99.58	231.36	256.47	207.18	484.92	2932.18	3394.61	5.94	7.8	8	7.68	8.81	11.05	11.58	hypothetical protein	EIN_238800	binding
EIN_156640_at	1.171	up	1.363	up	1.418	up	7.285	up	2.529	up	1.005	down	458.56	517.67	603.75	664.52	3193.58	1281.57	452.23	8.77	9	9.21	9.27	11.63	10.11	8.76	hypothetical protein	EIN_156640
EIN_001540_at	1.193	up	1.032	down	2.433	up	7.278	up	2.277	up	2.208	up	5.17	6.39	5	13.31	40.77	12.41	12.18	2.37	2.62	2.32	3.65	5.23	3.55	3.51	cysteine synthase A, putative	EIN_001540	catalytic activity, pyridoxal phosphate binding
EIN_162140_at	1.869	down	5.012	up	9.409	up	7.269	up	1.52	up	1.759	down	122.1	63.06	984.43	1273.85	1038.46	388.61	90.01	6.84	5.94	9.16	10.07	9.7	7.44	6.02	hypothetical protein	EIN_162140	guanyl-nucleotide exchange factor activity
EIN_085260_at	1.126	down	1.788	up	4.571	up	7.232	up	2.033	up	1.157	up	116.46	95.19	191.84	700.95	804.97	251.84	124.05	6.73	6.56	7.57	8.92	9.58	7.75	6.94	hypothetical protein	EIN_085260
EIN_029440_at	1.237	up	1.222	down	1.141	up	7.224	up	5.95	up	2.525	up	38.52	44.44	27.84	39.05	257.43	444.7	140.98	5	5.3	4.71	5.19	7.85	7.57	6.33	hypothetical protein	EIN_029440	Rho guanyl-nucleotide exchange factor activity
EIN_299040_at	1.045	up	1.275	down	1.306	down	7.182	up	3.092	up	2.746	up	310.51	355.92	267.18	253.32	2513.03	1014.59	875.83	8.27	8.33	7.92	7.88	11.11	9.9	9.72	hypothetical protein	EIN_299040	binding
EIN_108960_at	1.322	down	1.299	up	2.102	up	7.15	up	4.4	up	3.033	up	32.13	21.65	35.45	60.79	195.11	117.22	81.3	4.72	4.32	5.1	5.8	7.56	6.86	6.32	hypothetical protein	EIN_108960
EIN_202770_at	1.353	up	1.087	up	2.081	up	7.147	up	2.379	up	1.249	up	227.1	315.76	257.1	614.58	1554.25	637.47	308.52	7.76	8.2	7.88	8.82	10.6	9.01	8.08	hypothetical protein, conserved	EIN_202770	ATP binding, nucleoside-triphosphatase activity, nucleotide binding
EIN_072840_at	2.558	up	1.367	up	1.089	up	7.138	up	21.46	up	32.247	up	283.83	695.73	311.13	241.08	1704.14	5469.74	7472.38	7.78	9.13	8.23	7.9	10.61	12.2	12.79	hypothetical protein	EIN_072840	carbohydrate binding
EIN_053130_at	3.054	down	1.729	down	1.074	up	7.137	up	150.255	up	171.659	up	39.18	13.09	19.19	48.9	290.29	4878.13	5634.47	5.02	3.41	4.23	5.12	7.85	12.25	12.44	hypothetical protein	EIN_053130
EIN_136130_at	1.46	down	2.114	down	37.567	up	7.135	up	3.041	up	1.506	up	18.97	13.34	8.84	899.74	208.98	181.59	45.02	4.2	3.65	3.12	9.43	7.03	5.8	4.79	GTP-binding protein Rit1, putative	EIN_136130	GTP binding
EIN_192620_at	1.025	up	1.401	up	1.124	up	7.105	up	5.021	up	3.455	up	488.09	495.24	676.74	563.61	3487.88	2494.44	1663.97	8.91	8.94	9.39	9.07	11.73	11.23	10.69	hypothetical protein	EIN_192620
EIN_182560_at	1.099	down	1.584	up	1.352	up	6.977	up	1.52	up	1.045	down	62.13	67.23	100.78	87.28	449.84	117.18	62.08	5.95	5.81	6.61	6.38	8.75	6.55	5.88	thioredoxin domain-containing protein, putative	EIN_182560	phosphatidylinositol phosphate kinase activity
EIN_112050_at	1.633	down	3.357	down	1.339	down	6.961	up	2.193	up	1.229	down	138.01	84.95	36.5	79.83	798.65	328.71	88.59	6.66	5.95	4.91	6.24	9.46	7.79	6.36	hypothetical protein, conserved	EIN_112050
EIN_220430_at	1.536	up	1.367	down	1.363	down	6.943	up	88.563	up	106.845	up	8.3	14.88	5.95	5.91	84.5	796.87	856.4	2.99	3.61	2.54	2.54	5.78	9.46	9.73	serine-threonine protein kinase, putative	EIN_220430	ATP binding, protein kinase activity, protein serine/threonine kinase activity, protein tyrosine kinase activity
EIN_239090_at	1.154	up	1.048	down	1.799	up	6.934	up	6.799	up	7.004	up	310.1	298.02	246.09	486.68	1899.41	1998.53	1985.43	8	8.21	7.94	8.85	10.8	10.77	10.81	hypothetical protein	EIN_239090
EIN_310690_at	2.097	up	2.92	up	1.836	up	6.93	up	3.131	up	2.942	up	252.23	435.31	620.87	373.72	1410.66	636.41	596.18	7.65	8.72	9.2	8.53	10.45	9.3	9.21	hypothetical protein	EIN_310690
EIN_040230_at	1.658	up	1.669	up	1.691	up	6.926	up	4.476	up	3.894	up	434.52	780.6	737.64	767.49	3026.85	2252.44	1739.13	8.74	9.47	9.48	9.5	11.53	10.9	10.7	NADP-dependent alcohol dehydrogenase, putative	EIN_040230	binding, catalytic activity, oxidoreductase activity, zinc ion binding
EIN_242450_at	3.403	up	2.798	up	2.905	up	6.923	up	4.721	up	4.671	up	1015.76	3042.1	2151.43	1961.36	4417.97	3210.98	3078.85	9.28	11.04	10.76	10.81	12.07	11.51	11.5	hypothetical protein	EIN_242450
EIN_311900_at	1.511	up	3.396	up	2.595	up	6.923	up	12.818	up	10.319	up	16.95	26.39	64.58	43.45	115.46	219.45	172.28	4.05	4.65	5.82	5.43	6.84	7.73	7.42	hypothetical protein	EIN_311900
EIN_111030_at	1.156	up	1.391	up	1.92	up	6.899	up	12.894	up	24.037	up	184.43	198.1	212.52	293.93	1156.58	2721.13	4185.21	7.23	7.44	7.71	8.17	10.02	10.92	11.82	hypothetical protein	EIN_111030
EIN_033790_at	1.32	up	1.769	up	2.348	up	6.872	up	7.216	up	9.707	up	163.14	175.3	212.57	283.22	830.73	1007.79	1216.83	6.89	7.29	7.72	8.12	9.67	9.74	10.17	hypothetical protein	EIN_033790
EIN_110230_at	1.73	down	3.994	down	1.116	down	6.84	up	27.987	up	38.696	up	27.73	17.09	5.72	25.18	167.35	639.54	924.75	4.49	3.7	2.5	4.33	7.27	9.3	9.77	hypothetical protein	EIN_110230
EIN_242470_at	1.846	up	1.322	up	1.219	up	6.833	up	4.316	up	3.465	up	296.49	544.74	385.91	361.27	2036.23	1296.51	1049.89	8.18	9.07	8.59	8.47	10.96	10.29	9.98	hypothetical protein	EIN_242470
EIN_020500_at	1.714	up	2.461	up	3.748	up	6.786	up	2.376	up	1.021	up	131.28	250.06	341.46	513.69	888.84	326.51	143.95	7.03	7.8	8.33	8.93	9.79	8.28	7.06	serine/threonine protein phosphatase PP1-2, putative	EIN_020500	hydrolase activity
EIN_186870_at	5.659	up	3.746	up	3.908	up	6.784	up	4.529	up	11.002	up	112.68	529.99	352.96	377.99	641.58	490.17	1049.28	6.54	9.04	8.45	8.51	9.3	8.72	10	hypothetical protein	EIN_186870
EIN_236590_at	1.248	down	1.48	up	1.133	down	6.767	up	2.183	up	5.579	up	388.64	350.29	624.33	346.99	2930.46	848.71	2159.38	8.59	8.27	9.15	8.41	11.35	9.72	11.07	hypothetical protein	EIN_236590	nucleic acid binding
EIN_109830_at	5.609	up	43.299	up	16.909	up	6.732	up	2.409	up	1.412	up	26.43	132.43	1078.51	406.53	187.07	108.4	55.96	4.55	7.03	9.98	8.62	7.3	5.81	5.04	hypothetical protein	EIN_109830
EIN_239110_at	1.535	up	1.953	up	3.853	up	6.725	up	4.043	up	1.984	up	32.66	52.5	70.11	124.87	200.05	145.24	64.61	4.89	5.51	5.86	6.84	7.64	6.91	5.88	hypothetical protein	EIN_239110	ARF GTPase activator activity, Rho guanyl-nucleotide exchange factor activity, zinc ion binding
EIN_104870_at	1.267	up	1.445	down	1.481	down	6.71	up	6.933	up	6.871	up	437.5	519.2	284.02	272.12	2689.33	2897.82	2799.75	8.64	8.99	8.11	8.08	11.39	11.44	11.43	hypothetical protein	EIN_104870
EIN_038410_at	1.353	down	1.009	up	1.172	up	6.692	up	3.468	up	2.775	up	290.05	214.56	294.07	383.11	1947.75	1039.6	815.04	8.17	7.74	8.19	8.4	10.92	9.97	9.65	mmr1/hsr1 GTP binding protein, putative	EIN_038410	GTP binding
EIN_026630_at	1.093	up	1.147	down	2.385	down	6.658	up	221.522	up	333.122	up	19.35	24.78	18.44	7.89	248	4301.59	6250.15	4.18	4.3	3.98	2.92	6.91	11.97	12.56	hypothetical protein	EIN_026630
EIN_037160_at	2.635	up	4.34	up	2.902	up	6.647	up	4.161	up	2.815	up	289.48	629.24	958.94	655.99	1493.63	918.97	623.1	7.78	9.18	9.9	9.31	10.51	9.83	9.27	hypothetical protein	EIN_037160
EIN_034650_at	1.632	up	2.056	up	4.176	up	6.645	up	15.299	up	24.352	up	261.06	266.52	330.42	671.19	1095.23	3092.32	4200.5	7.33	8.03	8.36	9.39	10.06	11.26	11.93	N-acetyltransferase ECO1, putative	EIN_034650
EIN_300630_at	1.63	up	2.098	up	1.696	up	6.631	up	48.373	up	65.887	up	16.94	26.79	36.75	28.14	118.87	783.21	1083.26	4	4.71	5.07	4.76	6.73	9.6	10.04	abnormal long morphology protein, putative	EIN_300630
EIN_094540_at	4.442	down	2.046	up	2.673	up	6.62	up	2.018	up	1.311	down	368.59	86.92	830.04	931.27	2332.18	926.81	338.35	8.44	6.29	9.47	9.86	11.17	9.45	8.05	hypothetical protein	EIN_094540
EIN_081790_at	1.57	up	2.238	up	4.445	up	6.617	up	2.598	up	1.555	up	68.32	103.62	172.44	326.06	435.52	199.2	106.91	6.03	6.68	7.19	8.18	8.76	7.41	6.67	hypothetical protein	EIN_081790
EIN_035970_at	4.815	up	4.783	up	2.606	up	6.61	up	2.428	up	1.975	up	182.31	556.16	554.5	301	767.29	281.01	229.46	6.84	9.11	9.1	8.22	9.57	8.12	7.82	elongation factor, putative	EIN_035970	GTP binding, GTPase activity
EIN_289530_at	1.476	down	1.635	up	1.381	down	6.602	up	214.712	up	246.801	up	11	7.71	19.32	7.9	128.74	2385.28	2675.94	3.43	2.87	4.14	2.97	6.16	11.18	11.38	hypothetical protein	EIN_289530
EIN_083620_at	4.236	up	3.43	up	2.987	up	6.548	up	11.08	up	20.531	up	203.3	387.88	306.65	260.67	611.07	1742.4	2110.78	6.43	8.51	8.21	8.01	9.14	9.9	10.79	DNA replication licensing factor mcm4, putative	EIN_083620	ATP binding, DNA binding, nucleoside-triphosphatase activity, nucleotide binding
EIN_107990_at	1.557	down	1.768	down	1.366	up	6.512	up	2.932	up	2.381	up	408.25	254.17	227.61	550.04	2592.15	1333.49	950.88	8.62	7.98	7.8	9.07	11.33	10.18	9.87	hypothetical protein	EIN_107990	nucleic acid binding
EIN_047480_at	2.945	up	2.733	up	2.835	up	6.504	up	2.27	up	1.026	down	232.39	629.99	685.12	604.3	1417.93	712.5	237.39	7.72	9.28	9.17	9.22	10.42	8.9	7.68	hypothetical protein	EIN_047480
EIN_056660_at	4.512	up	4.414	up	6.3	up	6.497	up	16.825	up	33.159	up	570.21	815.33	713.27	1052.65	1149.64	3639.27	5803.16	7.34	9.51	9.48	9.99	10.04	11.41	12.39	serine/threonine protein phosphatase 2B catalytic subunit, putative	EIN_056660	hydrolase activity
EIN_291620_at	1.392	down	1.569	down	2.508	up	6.487	up	6.532	up	5.886	up	259.67	142.38	127.02	501.7	1275.35	1213.28	1118.45	7.51	7.04	6.86	8.84	10.21	10.22	10.07	hypothetical protein	EIN_291620
EIN_034170_at	2.739	up	4.458	up	3.249	up	6.468	up	9.273	up	8.107	up	136.87	224.58	384.57	310.03	514.16	733.21	673.22	6.3	7.75	8.45	8	8.99	9.51	9.32	hypothetical protein	EIN_034170	ATP binding, protein kinase activity, protein serine/threonine kinase activity, protein tyrosine kinase activity
EIN_020050_at	1.009	down	1.136	down	1.431	up	6.449	up	127.767	up	191.957	up	29.47	35.08	27.47	55.21	356.18	4139.41	5551.22	4.77	4.76	4.59	5.29	7.46	11.77	12.35	hypothetical protein	EIN_020050	protein binding, zinc ion binding
EIN_050660_at	1.087	down	3.341	down	1.727	down	6.432	up	30.101	up	34.103	up	190.72	165.74	58.87	102.96	1366.73	5615.4	6438.71	7.47	7.35	5.73	6.68	10.15	12.38	12.56	hypothetical protein	EIN_050660
EIN_081630_at	1.723	up	1.875	up	3.822	up	6.426	up	1.821	up	1.688	down	106.7	199.34	202.42	453.94	681.14	242.05	64.11	6.72	7.51	7.63	8.66	9.41	7.59	5.97	hypothetical protein	EIN_081630
EIN_070100_at	2.482	down	2.318	down	1.807	down	6.424	up	4.722	up	1.986	up	104.24	48.24	48.6	64.48	745.31	499.15	214.62	6.69	5.38	5.47	5.83	9.37	8.93	7.68	coiled-coil domain-containing protein, putative	EIN_070100	nucleic acid binding
EIN_035690_at	1.802	down	1.92	down	1.739	down	6.418	up	7.569	up	21.977	up	30.24	13.99	13.28	14.46	170.95	234.46	561.53	4.65	3.8	3.7	3.85	7.33	7.57	9.1	hypothetical protein	EIN_035690
EIN_200530_at	2.599	up	3.434	up	4.203	up	6.414	up	7.571	up	5.48	up	116.62	221.09	289.88	357.41	552.97	671.68	539.91	6.4	7.78	8.18	8.47	9.08	9.32	8.85	hypothetical protein, conserved	EIN_200530
EIN_146610_at	1.333	up	1.819	up	1.823	up	6.396	up	10.379	up	8.715	up	241.12	298.77	400.83	403.51	1453.63	2539.91	1976.54	7.78	8.19	8.64	8.65	10.46	11.16	10.9	hypothetical protein	EIN_146610	protein binding, zinc ion binding
EIN_094800_at	1.148	up	1.374	up	1.729	up	6.382	up	3.183	up	1.604	up	258.07	300.34	356.31	447.33	1669.8	852.07	428.12	8.01	8.21	8.46	8.8	10.68	9.68	8.69	ATP-dependent RNA helicase DHX8, putative	EIN_094800	ATP binding, helicase activity, nucleic acid binding, protein binding
EIN_218890_at	7.411	up	9.439	up	12.022	up	6.374	up	5.116	up	4.045	up	591.14	1945.03	2474.29	3248.76	2069.72	1448.45	1115.57	8	10.89	11.24	11.59	10.68	10.36	10.02	hypothetical protein, conserved	EIN_218890
EIN_224560_at	1.477	down	2.058	up	4.682	up	6.374	up	3.648	up	1.999	up	754.12	503.79	1635.07	3716.05	4822.47	3279.73	1513.64	9.53	8.97	10.57	11.76	12.2	11.4	10.53	UDP-N-acetylglucosamine pyrophosphorylase, putative	EIN_224560	nucleotidyltransferase activity
EIN_053810_at	10.534	up	8.362	up	7.349	up	6.371	up	9.87	up	10.104	up	229.1	1276.46	1093.47	793.43	678.91	1102.43	1081.81	6.73	10.13	9.8	9.61	9.4	10.04	10.07	hypothetical protein	EIN_053810
EIN_242430_at	4.176	up	3.062	up	3.147	up	6.363	up	3.867	up	2.272	up	46.72	196.36	130.82	137.33	272.84	193.08	108.25	5.41	7.47	7.02	7.06	8.08	7.36	6.59	serine/threonine protein kinase ppk15, putative	EIN_242430	ATP binding, protein kinase activity, protein serine/threonine kinase activity, protein tyrosine kinase activity
EIN_147370_at	1.279	up	2.47	up	1.474	up	6.342	up	28.316	up	26.221	up	15.84	20.6	37.48	22.36	112.95	660.1	403.64	3.9	4.26	5.21	4.46	6.57	8.73	8.62	hypothetical protein	EIN_147370
EIN_295360_at	1.281	down	1.18	down	1.934	up	6.34	up	10.648	up	8.299	up	49.36	51.82	64.32	97.67	313.53	548.8	477.39	5.62	5.26	5.38	6.57	8.28	9.03	8.67	hypothetical protein	EIN_295360
EIN_080390_at	1.753	up	3.831	up	5.056	up	6.323	up	3.47	up	2.69	up	100.75	186.42	358.51	493.68	576.87	338.01	266.78	6.51	7.32	8.44	8.84	9.17	8.3	7.93	hypothetical protein	EIN_080390
EIN_037020_at	1.067	up	1.164	down	1.379	down	6.317	up	4.571	up	3.508	up	84.19	88.21	70.96	59.98	536.12	377.52	306.22	6.36	6.45	6.14	5.9	9.02	8.55	8.17	structural maintenance of chromosomes protein, putative	EIN_037020	ATP binding
EIN_312210_at	2.543	down	1.676	down	1.032	up	6.304	up	17.286	up	21.952	up	180.51	66.76	103.3	173.94	1091.7	2912.71	3618.48	7.36	6.02	6.62	7.41	10.02	11.47	11.82	hypothetical protein	EIN_312210
EIN_072760_at	1.066	up	1.007	down	1.325	down	6.288	up	4.959	up	2.111	up	77.71	82.9	77.66	62.24	493.43	506.8	202.72	6.26	6.36	6.25	5.86	8.92	8.57	7.34	trichohyalin, putative	EIN_072760
EIN_221800_at	1.947	up	1.981	up	3.031	up	6.27	up	2.395	up	1.195	up	28.97	59.82	83.36	93.15	184.58	98.34	37.95	4.82	5.78	5.8	6.42	7.47	6.08	5.08	serine/threonine protein phosphatase PPQ, putative	EIN_221800	hydrolase activity
EIN_034850_at	1.257	up	1.409	down	1.188	down	6.262	up	1.84	up	1.137	down	355.33	433.34	238.26	280.24	2148.57	716.96	382.18	8.37	8.7	7.87	8.12	11.01	9.25	8.18	hypothetical protein	EIN_034850	NAD+ ADP-ribosyltransferase activity, protein binding, zinc ion binding
EIN_146480_at	1.05	up	1.032	down	1.032	down	6.254	up	30.246	up	29.959	up	5.17	5.47	5	5	41.19	171.65	159.92	2.37	2.44	2.32	2.32	5.01	7.29	7.27	heat shock transcription factor, putative	EIN_146480	sequence-specific DNA binding, transcription factor activity
EIN_221840_at	2.259	up	2.271	up	1.778	up	6.25	up	5.186	up	3.257	up	260.34	507.31	491.95	402.01	1379.22	1121.55	756.83	7.75	8.92	8.93	8.58	10.39	10.12	9.45	hypothetical protein	EIN_221840
EIN_160670_at	1.384	up	1.563	up	1.761	up	6.228	up	3.399	up	2.196	up	202.33	233.57	263.13	297.19	1048.88	571.97	386.4	7.39	7.86	8.04	8.21	10.03	9.16	8.53	hypothetical protein	EIN_160670
EIN_192340_at	2.112	down	2.242	down	2.69	down	6.197	up	3.243	up	2.603	up	472.93	313.93	209.22	173.55	2946.61	1522.82	1306.8	8.86	7.78	7.7	7.43	11.49	10.56	10.24	caldesmon, putative	EIN_192340
EIN_015530_at	1.94	up	3.597	up	3.823	up	6.191	up	2.555	up	1.329	up	236.7	331.69	624.87	668.89	1059.4	434.85	235.01	7.41	8.37	9.26	9.34	10.04	8.76	7.82	hypothetical protein	EIN_015530	GTP binding
EIN_020420_at	1.366	down	1.409	up	2.762	up	6.166	up	2.286	up	2.065	up	534.87	341.7	694.03	1353.2	2852.36	1349.95	962.17	8.85	8.4	9.35	10.32	11.48	10.05	9.9	hypothetical protein	EIN_020420	RNA binding, translation initiation factor activity
EIN_212870_at	1.025	down	2.102	up	2.197	up	6.162	up	1.854	up	3.307	up	350.12	347.11	868.21	745.88	1984.41	798.96	1134.14	8.31	8.27	9.38	9.44	10.93	9.2	10.03	hypothetical protein	EIN_212870
EIN_240230_at	1.645	down	1.071	up	1.788	up	6.158	up	2.679	up	1.92	up	184.23	116.55	178.83	297.76	973.57	500.37	314.19	7.29	6.57	7.39	8.13	9.91	8.71	8.23	hypothetical protein	EIN_240230
EIN_099640_at	1.2	down	1.549	down	1.95	down	6.138	up	2.68	up	1.834	up	514.47	421.64	330.48	262.52	3250.99	1363.46	930.53	8.98	8.72	8.35	8.02	11.6	10.4	9.86	hypothetical protein	EIN_099640
EIN_236510_at	1.143	down	1.464	up	1.874	up	6.121	up	3.258	up	1.574	up	155.64	137.6	227.13	323.69	953.52	749.11	310.83	7.27	7.08	7.82	8.18	9.89	8.98	7.93	nucleoporin nup211, putative	EIN_236510	ATP binding, protein binding
EIN_020210_at	3.438	up	2.799	up	1.563	up	6.114	up	3.321	up	2.051	up	390.58	1659.5	1208.48	571.99	2237.05	1211.2	741.41	8.49	10.27	9.98	9.13	11.1	10.22	9.53	hypothetical protein	EIN_020210
EIN_054520_at	1.304	up	1.218	up	1.536	up	6.089	up	19.498	up	33.713	up	267.61	288.12	261.43	325.04	1375.92	5112.83	7217.61	7.65	8.03	7.94	8.27	10.26	11.94	12.73	exodeoxyribonuclease, putative	EIN_054520	DNA binding, catalytic activity, nuclease activity
EIN_310840_at	1.3	up	1.646	up	2.106	up	6.076	up	2.818	up	1.279	up	209.68	216.96	276.83	351.92	1042.34	660.95	248.94	7.38	7.76	8.1	8.45	9.98	8.87	7.74	hypothetical protein	EIN_310840
EIN_099550_at	1.244	up	1.684	up	3.384	up	6.036	up	2.307	up	1.083	down	841.66	948.56	1326.11	2813.05	4471.94	2386.51	707.49	9.52	9.84	10.27	11.28	12.12	10.73	9.41	hypothetical protein, conserved	EIN_099550
EIN_033690_at	1.669	down	1.53	up	1.772	up	6.03	up	7.727	up	8.949	up	388.77	200.23	646.48	630.96	1987.6	2631.4	2960.73	8.36	7.62	8.98	9.19	10.96	11.31	11.52	hypothetical protein	EIN_033690
EIN_147980_at	2.845	up	3.91	up	4.731	up	5.998	up	9.937	up	10.539	up	153.99	361.12	510.23	600.01	765.66	1262.38	1339.5	6.99	8.49	8.95	9.23	9.57	10.3	10.38	hypothetical protein	EIN_147980
EIN_037800_at	1.289	up	1.096	up	1.351	up	5.994	up	5.78	up	4.85	up	139.7	170.29	145.28	178.81	803.08	843.25	651.81	7.04	7.41	7.17	7.48	9.63	9.57	9.32	serine/threonine protein kinase cds1, putative	EIN_037800	ATP binding, protein kinase activity, protein serine/threonine kinase activity, protein tyrosine kinase activity
EIN_168900_at	3.152	down	1.195	down	2.292	up	5.994	up	1.561	up	1.652	down	298.4	119.3	254.39	723.4	1769.79	816.57	208.03	8.21	6.55	7.95	9.4	10.79	8.85	7.48	hypothetical protein, conserved	EIN_168900
EIN_294520_at	2.616	up	2.805	up	2.61	up	5.994	up	8.456	up	10.653	up	416.22	657.39	708.02	664.18	1546.97	2707.78	2801.72	7.93	9.32	9.42	9.32	10.52	11.01	11.35	Rho/RAC guanine nucleotide exchange factor, putative	EIN_294520	ARF GTPase activator activity, Rho guanyl-nucleotide exchange factor activity, zinc ion binding
EIN_196410_at	1.453	down	1.014	up	2.153	down	5.967	up	3.759	up	3.116	up	413.69	280.83	414.32	213.63	2430.89	1617.32	1346.96	8.67	8.13	8.69	7.56	11.24	10.58	10.31	glutamic acid-rich protein precursor, putative	EIN_196410
EIN_295780_at	2.764	down	5.079	down	3.202	down	5.958	up	8.198	up	11.322	up	339.49	124.01	67.3	111.8	2085.29	2811.3	3804.08	8.38	6.91	6.03	6.7	10.95	11.41	11.88	Rho/RAC guanine nucleotide exchange factor, putative	EIN_295780	Rho guanyl-nucleotide exchange factor activity, zinc ion binding
EIN_099620_at	1.59	up	1.171	up	1.342	up	5.946	up	2.823	up	2.121	up	527.44	667.94	486.84	564.24	2517.93	1184.32	904.1	8.7	9.37	8.93	9.12	11.27	10.19	9.78	DNA polymerase, putative	EIN_099620	DNA binding, DNA-directed DNA polymerase activity, nucleic acid binding, nucleotide binding
EIN_054190_at	16.559	up	23.577	up	5.856	up	5.94	up	3.015	up	3.669	up	25.7	479.02	486.88	136.74	139.84	86.16	112.41	4.31	8.36	8.87	6.86	6.88	5.91	6.19	hypothetical protein	EIN_054190
EIN_169830_at	1.223	down	1.171	down	1.621	up	5.932	up	8.632	up	3.273	up	10.08	7.87	8.09	15.89	69.81	94.05	30.53	3.18	2.89	2.96	3.88	5.75	6.29	4.89	protein serine/threonine kinase, putative	EIN_169830	ATP binding, protein kinase activity, protein serine/threonine kinase activity, protein tyrosine kinase activity
EIN_016800_at	2.503	up	3.883	up	4.432	up	5.913	up	2.887	up	2.204	up	20.86	107.32	76.96	140.1	115.86	76.77	62.62	4.28	5.6	6.24	6.43	6.84	5.81	5.42	hypothetical protein	EIN_016800
EIN_212950_at	1.474	down	1.046	up	1.622	up	5.892	up	5.804	up	4.019	up	145.22	107.05	142.84	221.88	800.82	961.7	804.16	7.07	6.52	7.14	7.77	9.63	9.61	9.08	structural maintenance of chromosomes protein, putative	EIN_212950	ATP binding, protein binding
EIN_104670_at	1.011	down	1.959	down	1.914	down	5.886	up	4.748	up	2.353	up	75.82	77.19	38.63	38.66	522.9	357.12	185.65	6.2	6.19	5.23	5.27	8.76	8.45	7.44	hypothetical protein	EIN_104670
EIN_192160_at	4.389	up	3.705	up	3.652	up	5.882	up	30.647	up	60.884	up	209.75	475.81	400.08	391.59	686.57	4981.43	7220.91	6.74	8.87	8.63	8.61	9.3	11.68	12.67	cell division cycle, putative	EIN_192160
EIN_059320_at	1.023	up	1.109	up	1.376	down	5.87	up	3.292	up	2.088	up	81.01	98.43	95.17	59.66	488.76	291.91	168.9	6.34	6.37	6.48	5.88	8.89	8.05	7.4
EIN_288690_at	1.067	down	1.618	up	1.746	up	5.865	up	51.212	up	60.744	up	13.28	12.79	21.32	25.67	95.46	807.8	809.19	3.7	3.6	4.39	4.5	6.25	9.37	9.62	cyclomaltodextrinase, putative	EIN_288690	catalytic activity, cation binding
EIN_065500_s_at	5.053	up	3.86	up	2.444	up	5.834	up	16.411	up	23.853	up	1388.02	1923.18	1235.35	826.8	2044.83	5774.59	7981.51	8.23	10.57	10.18	9.52	10.77	12.27	12.8	hypothetical protein	EIN_065500	hydrolase activity
EIN_229970_at	4.64	up	5.035	up	4.428	up	5.83	up	7.824	up	11.391	up	824.52	1967.41	2074.41	1867.35	2341.26	3409.67	4916.13	8.65	10.86	10.98	10.79	11.19	11.61	12.16	mitotic checkpoint protein and poly(A)+ RNA export protein, putative	EIN_229970
EIN_270920_at	2.762	up	73.816	up	21.523	up	5.828	up	1.834	up	1.056	up	17.87	56.08	1584.4	416.74	111.22	51.84	23.34	4.14	5.61	10.35	8.57	6.69	5.02	4.22	hypothetical protein	EIN_270920
EIN_060240_at	1.072	up	1.071	down	1.42	down	5.766	up	7.995	up	8.925	up	166.62	176.68	159.7	125.6	1030.81	1339.17	1480.51	7.36	7.46	7.26	6.86	9.89	10.36	10.52	Rho GTPase-activating protein, putative	EIN_060240
EIN_295250_at	1.608	down	1.109	up	1.145	up	5.76	up	2.506	up	1.472	up	184.54	112.09	198.66	207.76	1023.18	442.52	258.33	7.45	6.77	7.6	7.65	9.98	8.78	8.01	hypothetical protein	EIN_295250	zinc ion binding
EIN_014130_at	1.153	up	1.203	up	1.311	down	5.747	up	161.857	up	300.326	up	9.71	11.87	13.62	7.72	102.48	2278.77	3184.28	3.26	3.46	3.52	2.87	5.78	10.6	11.49	serine/threonine protein kinase Chk2, putative	EIN_014130	ATP binding, protein kinase activity, protein serine/threonine kinase activity, protein tyrosine kinase activity
EIN_220220_at	3.962	up	3.894	up	8.158	up	5.746	up	2.243	up	2.693	up	54.22	265.51	210.81	412.38	295.23	150.75	256.76	5.65	7.64	7.62	8.68	8.18	6.82	7.08	hypothetical protein	EIN_220220
EIN_035710_at	1.351	up	3.072	up	2.913	up	5.745	up	3.557	up	1.835	up	285.41	387.52	855.13	870.23	1598.45	992.1	521.06	8.12	8.55	9.74	9.66	10.64	9.95	8.99	hypothetical protein	EIN_035710
EIN_299760_at	1.946	down	2.197	down	1.346	down	5.722	up	10.241	up	16.256	up	48.84	23.9	20.87	35.81	258.59	518.57	749.25	5.48	4.52	4.35	5.05	8	8.84	9.5	hypothetical protein	EIN_299760	protein binding, zinc ion binding
EIN_099490_at	1.08	up	1.334	up	1.691	up	5.721	up	6.608	up	7.154	up	754.11	820.43	1009.17	1389.72	4354.77	5201.71	5732.75	9.55	9.66	9.96	10.31	12.06	12.27	12.39	hypothetical protein	EIN_099490
EIN_295280_at	1.235	down	1.093	down	1.204	up	5.701	up	3.404	up	1.944	up	444.23	360.77	406.86	478.72	2347.09	1511.52	774.87	8.62	8.32	8.5	8.89	11.14	10.39	9.58	replication factor C large subunit, putative	EIN_295280	ATP binding, DNA binding, DNA clamp loader activity, nucleoside-triphosphatase activity, nucleotide binding
EIN_040770_at	1.734	down	1.138	down	1.859	down	5.652	up	55.781	up	82.266	up	26.57	17.18	24.25	13.13	191.1	1525.67	1889.03	4.52	3.72	4.33	3.62	7.02	10.32	10.88	protein serine/threonine kinase, putative	EIN_040770	ATP binding, protein kinase activity, protein serine/threonine kinase activity, protein tyrosine kinase activity
EIN_020180_at	1.552	up	2.222	up	5.055	up	5.647	up	8.426	up	8.043	up	117.86	148.22	212.02	502.59	548.16	911.87	809.58	6.57	7.2	7.72	8.91	9.07	9.64	9.58	ankyrin repeat-containing protein, putative	EIN_020180
EIN_168620_at	1.476	up	3.701	up	3.872	up	5.632	up	4.155	up	3.342	up	348.9	447.54	1096.16	1192.79	1662.44	1288.22	987.81	8.2	8.76	10.08	10.15	10.69	10.25	9.94	condensin, putative	EIN_168620	binding
EIN_072520_at	1.334	up	1.205	down	1.321	down	5.625	up	6.584	up	6.748	up	161.09	212.11	134.4	118.07	889.45	1202.33	1072.43	7.28	7.69	7.01	6.88	9.77	10	10.03	hypothetical protein	EIN_072520
EIN_016920_at	1.955	down	1.359	up	2.588	up	5.618	up	2.261	up	1.275	up	215.16	111.08	295.23	556.49	1201.38	802.89	336.03	7.73	6.77	8.18	9.11	10.23	8.91	8.09	hypothetical protein	EIN_016920
EIN_092950_at	1.227	up	1.32	up	1.159	up	5.612	up	2.524	up	3.316	up	96.3	122.22	139.58	112.13	536.47	253.18	324.71	6.58	6.87	6.98	6.79	9.06	7.91	8.31	phospholipid-transporting ATPase, putative	EIN_092950	ATP binding, catalytic activity, magnesium ion binding, phospholipid-translocating ATPase activity
EIN_277030_at	2.355	up	2.065	down	3.589	down	5.605	up	6.356	up	8.867	up	37.99	106.3	18.39	12.19	260.95	240.51	335.28	5.22	6.45	4.17	3.37	7.7	7.88	8.36	hypothetical protein	EIN_277030
EIN_089620_at	1.801	up	1.406	up	2.101	up	5.566	up	27.801	up	37.007	up	77.28	106.18	118.85	126.89	337.23	2021.19	2201.04	5.85	6.7	6.34	6.92	8.33	10.65	11.06	hypothetical protein	EIN_089620
EIN_060920_at	2.223	up	5.687	up	15.445	up	5.56	up	1.763	up	1.225	down	52.17	120.7	324.97	810.52	302.66	99.34	42.31	5.68	6.83	8.19	9.63	8.15	6.5	5.39	hypothetical protein	EIN_060920
EIN_070070_at	1.162	down	1.734	up	2.705	up	5.556	up	6.849	up	6.025	up	40.82	31	64.13	96.64	209.55	245.11	213.79	5.14	4.93	5.94	6.58	7.62	7.92	7.73	hypothetical protein	EIN_070070
EIN_291860_at	1.241	up	1.654	up	1.773	up	5.519	up	3.612	up	2.177	up	309.26	412.12	529.2	611.73	1662.26	1089.48	655.57	8.23	8.54	8.96	9.06	10.7	10.08	9.35	hypothetical protein	EIN_291860
EIN_089330_s_at	14.854	up	14.968	up	4.183	up	5.503	up	1.542	up	1.051	up	709.96	3693.78	3737.91	1116.36	1375.32	399.13	279.25	7.95	11.85	11.86	10.02	10.42	8.58	8.03	inorganic phosphate transporter, putative	EIN_089330
EIN_052280_at	1.572	up	2.341	up	1.841	up	5.455	up	52.423	up	73.394	up	76.17	122.56	189.76	156.97	556.65	4610.47	5694.99	6.25	6.9	7.48	7.13	8.7	11.96	12.45	hypothetical protein, conserved	EIN_052280	GTP binding
EIN_123190_at	1.65	up	2.998	up	9.384	up	5.452	up	2.083	up	1.542	up	48.92	103.9	218.21	724.91	324.35	124.28	77.64	5.6	6.32	7.18	8.83	8.05	6.66	6.22	hypothetical protein	EIN_123190
EIN_059470_at	1.042	up	3.103	up	8.483	up	5.432	up	2.821	up	1.172	up	10.77	10.72	30.68	108.8	54.3	40.88	14.96	3.28	3.34	4.91	6.37	5.72	4.78	3.51	M-phase inducer phosphatase, putative	EIN_059470	protein tyrosine phosphatase activity
EIN_025120_at	3.061	up	8.195	up	8.702	up	5.427	up	5.785	up	4.834	up	70.12	194.75	523.83	586.47	429.01	343.77	286.31	5.89	7.5	8.92	9.01	8.33	8.42	8.16	hypothetical protein	EIN_025120
EIN_054420_at	1.046	up	1.301	up	1.746	up	5.425	up	5.19	up	3.255	up	216.24	212.12	273.78	347.34	1057.15	1002.4	625	7.58	7.64	7.96	8.38	10.02	9.96	9.28	hypothetical protein, conserved	EIN_054420
EIN_218910_at	1.512	up	1.527	down	2.513	up	5.423	up	3.02	up	1.347	up	210.65	284.03	123.01	468.5	1022.58	566.86	253.93	7.53	8.13	6.92	8.86	9.97	9.13	7.96	hypothetical protein	EIN_218910
EIN_059550_at	1.061	down	1.103	up	1.103	up	5.409	up	1.803	up	1.197	down	570.02	522.4	610.67	612.52	3067.03	997.71	470.6	9.11	9.02	9.25	9.25	11.54	9.96	8.85	hypothetical protein	EIN_059550	binding
EIN_092990_at	3.079	down	10.011	down	13.357	down	5.403	up	17.418	up	18.746	up	458.46	323.38	67.9	35.87	3288.44	7393.92	8545.19	8.69	7.07	5.36	4.95	11.12	12.81	12.92	hypothetical protein	EIN_092990	binding
EIN_015780_at	3.302	up	2.466	up	2.308	up	5.402	up	6.376	up	6.72	up	1599.32	3875.51	2821.34	2706.51	6315.11	7289.96	8076.19	10.15	11.87	11.45	11.36	12.59	12.82	12.9	hypothetical protein	EIN_015780
EIN_020320_at	2.178	down	2.206	down	1.929	down	5.399	up	7.372	up	5.469	up	395.1	202.38	194.58	215.42	2270.36	2969.64	2197.12	8.62	7.5	7.48	7.68	11.06	11.51	11.07	hypothetical protein, conserved	EIN_020320
EIN_029450_at	1.135	up	1.101	down	1.006	up	5.398	up	5.805	up	2.327	up	11.67	12.5	10.04	11.02	64.5	99.91	31.17	3.28	3.46	3.14	3.29	5.71	5.82	4.5	hypothetical protein	EIN_029450	binding
EIN_035390_at	2.602	up	1.052	down	1.267	up	5.398	up	1.698	up	1.168	down	65.37	171.71	60.34	79.94	349.11	127.95	66.83	5.97	7.35	5.89	6.31	8.4	6.73	5.74	hypothetical protein	EIN_035390	steroid hormone receptor activity, transcription factor activity
EIN_107620_at	1.336	down	2.032	up	3.626	up	5.375	up	2.129	up	1.199	up	471.28	399.96	974.17	1722.19	2465.1	1000.78	572.56	8.83	8.41	9.85	10.69	11.25	9.92	9.09	hypothetical protein, conserved	EIN_107620
EIN_242290_at	3.322	up	3.953	up	3.309	up	5.357	up	3.79	up	3.052	up	862.89	2751.48	3264.33	2879.44	4445.81	3354.21	2526.13	9.69	11.42	11.67	11.41	12.11	11.61	11.3	hypothetical protein	EIN_242290	catalytic activity
EIN_295790_at	1.519	down	2.669	down	2.303	down	5.354	up	16.353	up	26.442	up	168.94	119.15	62.66	83.47	993.6	3272.63	4533.94	7.38	6.77	5.96	6.17	9.8	11.41	12.1	hypothetical protein	EIN_295790
EIN_112320_at	1.42	down	1.682	down	1.458	up	5.332	up	8.422	up	7.016	up	157.84	80.04	68.6	185.94	634.7	869.35	784.05	6.69	6.18	5.94	7.23	9.1	9.76	9.5	hypothetical protein	EIN_112320
EIN_163510_at	5.678	up	6.324	up	10.352	up	5.324	up	18.208	up	35.404	up	223.18	440.95	446.56	744.06	376.72	1988.77	2769.28	6.13	8.64	8.79	9.5	8.54	10.32	11.28	lariat debranching enzyme, putative	EIN_163510	hydrolase activity
EIN_262580_at	1.248	down	1.321	up	1.676	up	5.311	up	8.023	up	7.528	up	36.8	28.74	48.06	61	190.45	318.66	442.59	5.16	4.84	5.56	5.9	7.57	8.16	8.07	hypothetical protein	EIN_262580
EIN_238590_at	1.346	up	2.251	up	2.301	up	5.28	up	4.805	up	4.693	up	282.17	365.14	646.25	648.47	1424.52	1279.26	1255.12	8.05	8.48	9.22	9.25	10.45	10.32	10.28	hypothetical protein, conserved	EIN_238590	GTP binding, GTPase activity, protein binding
EIN_124200_at	1.339	down	1.764	down	2.053	down	5.268	up	2.893	up	2.21	up	66.86	44.3	37.7	29.23	266.5	119.13	92.62	5.34	4.92	4.52	4.3	7.73	6.87	6.48	caldesmon, putative	EIN_124200	nucleic acid binding, zinc ion binding
EIN_083840_at	2.15	down	1.446	down	1.355	up	5.251	up	4.822	up	6.316	up	583.24	453.48	560.54	790.86	3340.25	3428.86	4481.03	9.16	8.06	8.63	9.6	11.55	11.43	11.82	hypothetical protein	EIN_083840
EIN_222490_at	1.168	up	1.092	up	1.966	up	5.25	up	33.471	up	61.539	up	40.88	72.42	62.73	80.99	256.51	1841.82	2560.05	5.29	5.51	5.42	6.27	7.68	10.35	11.23	hypothetical protein	EIN_222490
EIN_248530_at	1.156	up	1.904	up	2.363	up	5.215	up	13.999	up	14.717	up	65.7	77.98	172.16	224.62	385.64	1047.05	974.56	6.04	6.25	6.97	7.28	8.42	9.84	9.92	hypothetical protein, conserved	EIN_248530
EIN_029030_at	1.413	up	4.787	down	3.363	down	5.197	up	1.594	up	1.244	down	769.13	993.95	132.17	197.57	3367.86	1185.32	594.16	9.29	9.79	7.03	7.54	11.67	9.96	8.98	protein hypA, putative	EIN_029030	catalytic activity, metal ion binding, metalloendopeptidase activity, metallopeptidase activity, zinc ion binding
EIN_039240_at	1.882	down	1.516	down	1.146	down	5.186	up	1.22	up	1.705	down	223.15	124.19	166.9	195.77	1165.62	386.4	165.39	7.8	6.89	7.2	7.6	10.17	8.09	7.03	synaptonemal complex protein ZIP1, putative	EIN_039240
EIN_083000_at	1.721	up	1.592	up	2.694	up	5.176	up	4.994	up	4.225	up	125.67	179.74	162.2	277.88	528.24	521.3	414.68	6.61	7.39	7.28	8.04	8.98	8.93	8.69	phosphatidylinositol 3-kinase, putative	EIN_083000	1-phosphatidylinositol-3-kinase activity, binding, inositol or phosphatidylinositol kinase activity
EIN_135670_at	4.84	up	6.677	up	5.676	up	5.149	up	12.546	up	18.201	up	416.03	779.57	1072.77	913.87	819.44	2594.74	3098.57	7.3	9.58	10.04	9.81	9.67	10.95	11.49	hypothetical protein	EIN_135670
EIN_094200_at	1.1	up	2.477	up	3.966	up	5.138	up	2.588	up	1.842	up	289.58	322.52	815.82	1187.07	1427.17	809.6	504.48	8.09	8.22	9.4	10.07	10.45	9.46	8.97	hypothetical protein	EIN_094200
EIN_108380_at	2.187	up	2.586	up	4.867	up	5.13	up	12.807	up	20.255	up	110.27	224.76	282.06	496.75	529.71	2134.32	2428.4	6.65	7.78	8.02	8.93	9.01	10.33	10.99	hypothetical protein	EIN_108380
EIN_277280_at	2.241	up	3.798	up	2.35	up	5.119	up	2.478	up	1.413	up	77.52	180.56	295.5	189.4	426.47	198.09	110.46	6.27	7.43	8.19	7.5	8.62	7.58	6.77	hypothetical protein	EIN_277280
EIN_295720_at	1.017	up	2.472	up	3.28	up	5.114	up	2.156	up	1.462	up	148.89	164.99	399.97	525.4	759.13	323.06	217.44	7.21	7.23	8.51	8.92	9.56	8.32	7.76	hypothetical protein	EIN_295720	GTP binding, protein binding
EIN_310810_at	1.318	up	1.197	up	1.607	up	5.092	up	3.224	up	2.805	up	113.6	111.52	132.43	174.15	438.93	302.03	324.12	6.37	6.77	6.63	7.05	8.72	8.06	7.86
EIN_296810_at	2.023	up	7.897	up	20.678	up	5.061	up	14.892	up	32.448	up	59.41	113.56	436.34	1199.67	283.4	1339.48	1959.4	5.76	6.78	8.74	10.13	8.1	9.66	10.78	hypothetical protein	EIN_296810
EIN_235830_s_at	2.581	down	2.49	down	1.895	up	5.053	up	1.653	up	1.4	up	89.27	32.55	34.59	217.23	436.4	162.68	117.42	6.39	5.02	5.07	7.31	8.72	7.11	6.87	hypothetical protein	EIN_235830
EIN_252680_at	1.105	down	1.07	up	1.326	up	5.039	up	6.372	up	6.935	up	175.72	149.42	182.09	221	834.26	1058.53	1228.79	7.37	7.22	7.46	7.77	9.7	10.04	10.16	hypothetical protein, conserved	EIN_252680	Rab GTPase activator activity
EIN_040850_at	2.429	up	2.82	up	2.7	up	5.033	up	9.695	up	9.829	up	2308.1	2870.98	2759.44	2696.79	5502.21	9559.26	10349.7	9.93	11.21	11.43	11.37	12.27	13.21	13.23	sphingomyelinase C precursor, putative	EIN_040850
EIN_292650_at	2.409	up	1.832	up	4.053	up	5.012	up	2.006	up	1.913	up	20.75	53.37	38.48	86.05	102.16	41.64	40.98	4.35	5.61	5.22	6.37	6.67	5.35	5.28	hypothetical protein	EIN_292650
EIN_110870_at	1.083	up	3.242	up	2.893	up	5.001	up	6.849	up	9.566	up	512.25	675.85	1679.59	1555.73	2430.21	4186.92	5244.4	8.92	9.04	10.62	10.45	11.24	11.7	12.18	hypothetical protein	EIN_110870
EIN_058520_at	2.722	down	4.316	down	2.967	down	5.001	up	13.939	up	13.222	up	92.38	36.8	20.36	34.32	621.05	1270.7	1105.66	6.38	4.94	4.27	4.81	8.71	10.18	10.11	hypothetical protein	EIN_058520
EIN_101360_at	1.127	up	1.686	up	3.127	up	4.996	up	3.417	up	3.143	up	657.2	719.57	1066.86	2078.56	3090.27	2168.33	2007.38	9.27	9.45	10.03	10.92	11.59	11.04	10.92	hypothetical protein	EIN_101360
EIN_171010_at	2.232	down	1.22	down	1.747	up	4.987	up	3.514	up	2.668	up	26.48	11.98	25.59	52.1	132.81	127.27	74.75	4.72	3.56	4.43	5.52	7.04	6.53	6.13	hypothetical protein	EIN_171010	electron carrier activity, metal ion binding, oxidoreductase activity
EIN_105850_at	1.988	up	1.566	up	2.17	up	4.983	up	9.803	up	13.334	up	58.46	100.78	77.95	110.27	252	687.43	704.69	5.63	6.63	6.28	6.75	7.95	8.93	9.37	hypothetical protein	EIN_105850
EIN_111290_at	4.228	up	9.681	up	4.695	up	4.972	up	14.287	up	33.686	up	106.03	238.86	832.65	269.53	316.6	947.39	1890.91	5.81	7.89	9.09	8.04	8.12	9.65	10.88	hypothetical protein, conserved	EIN_111290	GTP binding
EIN_149100_at	2.003	down	1.237	up	1.404	up	4.944	up	4.744	up	5.588	up	94.13	44.17	113.31	125.34	464.92	420.37	500.31	6.46	5.46	6.77	6.95	8.77	8.71	8.95	hypothetical protein, conserved	EIN_149100
EIN_040340_at	5.208	up	6.284	up	1.162	down	4.938	up	1.267	up	1.829	down	98.32	451.73	710.79	79.63	447.98	191.53	58.86	6.44	8.82	9.09	6.22	8.74	6.78	5.56	hypothetical protein	EIN_040340
EIN_099410_at	1.49	up	2.181	up	3.749	up	4.929	up	9.183	up	12.761	up	210.13	221.24	317.24	585.26	702.26	1577.04	1895.57	7.15	7.73	8.28	9.06	9.45	10.35	10.83	bromodomain-containing protein, putative	EIN_099410
EIN_020360_at	1.111	up	1.548	up	2.977	up	4.917	up	6.576	up	6.89	up	566.48	737.49	739.19	1333.23	2231.13	2966.08	3094.79	8.8	8.96	9.43	10.38	11.1	11.52	11.59	hypothetical protein	EIN_020360
EIN_016510_at	1.397	down	1.15	down	1.147	down	4.895	up	28.56	up	45.537	up	25	15.38	19.21	18.32	117.69	737.09	982.25	4.39	3.91	4.19	4.19	6.68	9.23	9.9	multidrug resistance-associated protein, putative	EIN_016510	ATP binding, ATPase activity, nucleoside-triphosphatase activity, nucleotide binding
EIN_219650_at	2.001	up	1.2	up	1.395	up	4.892	up	1.305	up	1.275	down	300.66	586.53	336.69	381.86	1396.32	355.39	215.88	8.09	9.09	8.35	8.57	10.38	8.47	7.74	hypothetical protein	EIN_219650
EIN_299580_at	1.159	up	2.206	up	2.276	up	4.892	up	2.565	up	1.47	up	65.77	73.14	139.94	139.41	296.7	156.92	88.7	5.91	6.13	7.06	7.1	8.2	7.27	6.47	hypothetical protein	EIN_299580
EIN_236130_at	1.074	up	1.276	up	2.138	up	4.874	up	2.543	up	1.464	up	40.63	39.69	49.64	80.48	181.42	120.13	75.23	5.2	5.3	5.55	6.29	7.48	6.55	5.75	hypothetical protein	EIN_236130	guanyl-nucleotide exchange factor activity
EIN_236830_at	1.397	down	1.126	down	1.361	up	4.867	up	2.692	up	1.938	up	81.52	58.3	71.51	114.91	431.94	219.12	171.65	6.32	5.84	6.15	6.77	8.6	7.75	7.28	hypothetical protein	EIN_236830
EIN_101150_at	1.064	up	1.701	down	25.505	up	4.839	up	5.97	up	3.853	up	116.74	105.55	53.41	2365.23	698.5	572.45	358.42	6.5	6.59	5.73	11.17	8.77	9.07	8.44	hypothetical protein, conserved	EIN_101150	GTP binding
EIN_195490_at	2.56	down	2.155	down	1.377	up	4.834	up	1.271	up	1.522	down	73.41	32.17	33.32	98.34	338.82	93.89	44.42	6.07	4.72	4.97	6.54	8.35	6.42	5.47	hypothetical protein	EIN_195490	electron carrier activity, metal ion binding, oxidoreductase activity
EIN_277420_at	1.235	up	1.915	up	2.571	up	4.812	up	3.046	up	1.104	down	40.83	49.55	76.81	110.82	212.35	130.34	37.57	5.31	5.62	6.25	6.67	7.58	6.92	5.17	br serine/threonine protein kinase, putative	EIN_277420	ATP binding, protein kinase activity, protein serine/threonine kinase activity, protein tyrosine kinase activity
EIN_147990_at	15.489	up	34.636	up	14.933	up	4.808	up	2.612	up	1.804	up	122.42	1305.91	2909.66	1281.9	428.57	262.89	186.37	6.39	10.34	11.5	10.29	8.65	7.77	7.24	vacuolar amino acid transporter, putative	EIN_147990
EIN_119190_at	1.085	down	1.11	up	1.168	up	4.805	up	2.698	up	1.828	up	19.39	17.87	22.65	22.53	94.56	82.67	46.76	4.26	4.14	4.41	4.48	6.52	5.69	5.13	hypothetical protein	EIN_119190
EIN_038460_at	2.156	up	1.032	down	1.09	down	4.792	up	62.92	up	48.623	up	5.53	13.66	5.31	5	37.52	397.79	275.88	2.45	3.55	2.4	2.32	4.71	8.42	8.05	hypothetical protein	EIN_038460
EIN_281610_at	1.44	up	7.741	up	5.31	up	4.782	up	11.398	up	10.047	up	18.64	33.31	237	124.15	88.46	248.06	195.37	4.16	4.68	7.11	6.56	6.41	7.67	7.48	hypothetical protein	EIN_281610
EIN_270650_at	1.171	down	2.457	up	4.689	up	4.771	up	1.056	up	1.641	down	17.74	15.51	54.33	94.25	86.12	21.02	10.63	4.1	3.87	5.4	6.33	6.35	4.18	3.38	hypothetical protein, conserved	EIN_270650	GTP binding
EIN_148530_at	1.309	up	1.644	up	1.489	up	4.744	up	2.915	up	1.64	up	218.69	258.74	326.1	301.6	978.38	574.04	323.77	7.62	8	8.33	8.19	9.86	9.16	8.33	hypothetical protein	EIN_148530
EIN_281660_at	1.129	down	1.054	down	1.252	down	4.733	up	196.655	up	253.102	up	8.95	7.27	7.89	6.79	76.2	1893.43	2072.01	3.02	2.85	2.94	2.7	5.26	10.64	11	serine-threonine protein kinase, putative	EIN_281660	ATP binding, protein kinase activity, protein serine/threonine kinase activity, protein tyrosine kinase activity
EIN_243200_at	2.696	up	9.005	up	10.548	up	4.731	up	4.093	up	1.629	up	51.74	117.36	506.86	524.44	250.83	180.04	70.83	5.44	6.87	8.61	8.84	7.68	7.47	6.14	hypothetical protein	EIN_243200
EIN_106570_at	1.071	up	1.083	up	2.044	up	4.73	up	7.944	up	7.839	up	130.36	139.14	180.69	267.64	609.72	1028.63	1048.93	6.99	7.09	7.11	8.02	9.23	9.98	9.96	hypothetical protein	EIN_106570
EIN_288530_at	1.331	up	2.511	up	2.972	up	4.699	up	1.574	up	1.821	down	69.27	101.65	181.44	209.18	323.35	173.52	39.79	6.09	6.5	7.42	7.66	8.32	6.75	5.23	hypothetical protein	EIN_288530
EIN_112260_at	1.561	up	1.501	up	1.386	up	4.695	up	4.53	up	5.167	up	690.53	1013.27	966.33	904.52	3172.18	3229.17	3512.45	9.32	9.97	9.91	9.79	11.55	11.5	11.69	serine/threonine protein kinase, putative	EIN_112260	ATP binding, protein kinase activity, protein serine/threonine kinase activity, protein tyrosine kinase activity
EIN_147400_at	2.491	up	4.73	up	4.714	up	4.694	up	1.444	up	1.444	down	394.97	1607.59	2191.01	2323.89	1831.99	743.07	276.92	8.58	9.9	10.82	10.82	10.81	9.11	8.05	hypothetical protein, conserved	EIN_147400
EIN_133730_at	4.33	up	6.873	up	6.361	up	4.681	up	9.497	up	14.9	up	754.62	1158.61	1831.74	1712.98	1254.15	2947.71	4272.17	8.06	10.17	10.84	10.73	10.28	11.3	11.95	hypothetical protein	EIN_133730
EIN_080410_at	1.569	down	2.102	down	1.137	up	4.676	up	5.78	up	3.533	up	173.36	121.56	81.85	205.19	823.42	1190.85	631.88	7.41	6.76	6.34	7.6	9.64	9.94	9.23	hypothetical protein	EIN_080410
EIN_295480_at	1.93	down	6.018	down	2.777	down	4.673	up	11.496	up	20.42	up	163.17	99.87	28.66	59.91	792.28	2166.71	3601.45	7.35	6.4	4.76	5.87	9.57	10.87	11.7	TATA-box-binding protein, putative	EIN_295480	DNA binding, RNA polymerase II transcription factor activity
EIN_024440_s_at	1.68	up	1.066	up	4.719	up	4.67	up	19.999	up	39.664	up	11.33	18.17	13.4	46.15	46.67	214.97	389.78	3.27	4.02	3.36	5.51	5.49	7.59	8.58	actophorin, putative	EIN_024440	actin binding
EIN_186530_at	1.206	up	1.064	up	1.933	up	4.641	up	2.064	up	1.378	up	238.12	244.35	216.39	396.12	966.49	479.73	366.46	7.66	7.93	7.75	8.61	9.87	8.7	8.12	dock-10, putative	EIN_186530	GTP binding, GTPase binding, guanyl-nucleotide exchange factor activity
EIN_137520_at	2.451	up	3.464	up	1.691	up	4.616	up	7.657	up	3.704	up	33.91	81.35	110.95	59.35	157	254.03	122.55	4.99	6.28	6.78	5.75	7.19	7.92	6.88	cation transporter, putative	EIN_137520	cation transmembrane transporter activity
EIN_148500_at	2.849	up	1.047	down	4.48	down	4.616	up	98.355	up	135.728	up	62.52	165.48	56.84	11.09	392.12	5027.18	6877.55	5.59	7.1	5.52	3.42	7.79	12.21	12.67	serine/threonine protein kinase Nek3, putative	EIN_148500	ATP binding, protein kinase activity, protein serine/threonine kinase activity, protein tyrosine kinase activity
EIN_040890_at	1.048	up	2.119	up	2.933	up	4.606	up	16.363	up	17.655	up	61.75	51.92	103.89	144.17	245.47	983.28	990.24	5.61	5.68	6.69	7.16	7.81	9.64	9.75	hypothetical protein	EIN_040890
EIN_147510_at	1.804	up	1.161	up	1.933	up	4.603	up	1.861	up	1.242	up	147.48	211.3	139.05	224.26	548.89	216.27	144.69	6.85	7.71	7.07	7.81	9.06	7.75	7.17	hypothetical protein	EIN_147510
EIN_026320_at	1.325	up	1.428	up	1.614	up	4.598	up	1.359	up	2.284	down	228.52	263.67	299.09	301.52	874.89	411.03	93.64	7.54	7.95	8.06	8.23	9.74	7.98	6.35	hypothetical protein	EIN_026320
EIN_218030_at	1.105	down	1.143	up	2.019	down	4.589	up	1	down	2.182	down	25.24	25.65	33.23	12	116.4	35.83	12.31	4.55	4.4	4.74	3.53	6.75	4.55	3.42	protein serine/threonine kinase, putative	EIN_218030	ATP binding, protein kinase activity, protein serine/threonine kinase activity, protein tyrosine kinase activity
EIN_069950_at	1.077	up	1.369	up	1.329	up	4.556	up	2.259	up	1.482	up	806.28	890.46	1127.22	1071.63	3706.07	1807.99	1267.3	9.61	9.72	10.07	10.02	11.8	10.79	10.18	3-ketoacyl-CoA synthase, putative	EIN_069950	acyltransferase activity, catalytic activity
EIN_119060_at	1.658	up	2.438	up	1.211	up	4.556	up	1.37	up	1.736	down	587.84	950.3	1364.26	754	2559.56	835.21	321.48	9.12	9.85	10.4	9.39	11.31	9.57	8.32	cullin-4B, putative	EIN_119060	ubiquitin protein ligase binding
EIN_162240_at	1.777	up	2.555	up	3.426	up	4.549	up	8.96	up	13.9	up	697.21	719.84	555.79	822.86	989.98	2175.47	3087.72	7.76	8.59	9.12	9.54	9.95	10.93	11.56	hypothetical protein, conserved	EIN_162240
EIN_039120_at	1.545	up	1.387	up	3.3	up	4.543	up	6.414	up	4.136	up	6.15	9.83	8.76	20.19	31.33	44.34	27.27	2.59	3.22	3.07	4.32	4.78	5.28	4.64	hypothetical protein	EIN_039120
EIN_094440_at	1.966	up	2.64	up	3.229	up	4.536	up	9.901	up	16.27	up	160.36	224.24	301.07	368.71	525.75	1619.33	2183.36	6.83	7.8	8.23	8.52	9.01	10.14	10.85	proto-oncogene tyrosine protein kinase FER, putative	EIN_094440	ATP binding, protein kinase activity, protein serine/threonine kinase activity, protein tyrosine kinase activity
EIN_165660_at	1.891	up	2.661	up	2.172	up	4.518	up	1.119	down	1.898	down	194.66	342.27	503.66	481.24	817.5	288.84	138.53	7.5	8.41	8.91	8.61	9.67	7.33	6.57	hypothetical protein, conserved	EIN_165660
EIN_095140_at	5.295	up	2.89	up	1.565	up	4.518	up	14.617	up	19.312	up	716.04	1278.63	706.62	384.33	1183.14	3589.48	4520.14	7.82	10.23	9.35	8.47	10	11.69	12.09	hypothetical protein, conserved	EIN_095140	hydrolase activity
EIN_094300_at	1.701	up	1.518	up	2.134	up	4.51	up	3.188	up	2.314	up	101.53	174.72	155.94	211.12	442.87	313.56	231.85	6.62	7.38	7.22	7.71	8.79	8.29	7.83	hypothetical protein	EIN_094300
EIN_289310_at	1.181	down	1.199	down	1.195	up	4.508	up	3.037	up	2.011	up	93.77	77.85	76.02	115.78	420.38	313.86	196.48	6.5	6.26	6.24	6.76	8.67	8.11	7.51	hypothetical protein	EIN_289310
EIN_311810_at	1.502	down	1.978	down	2.754	up	4.507	up	18.244	up	30.6	up	413.1	261.96	106.94	613.28	1067.03	4538.29	6895.21	7.72	7.13	6.73	9.18	9.89	11.91	12.65	cAMP-dependent protein kinase type, putative	EIN_311810	ATP binding, protein kinase activity, protein serine/threonine kinase activity, protein tyrosine kinase activity
EIN_220350_at	1.314	down	1.583	down	1.025	down	4.497	up	27.863	up	43.315	up	20.99	18.26	14.62	20.47	104.93	639.92	868.54	4.33	3.93	3.66	4.29	6.49	9.13	9.76	hypothetical protein, conserved	EIN_220350
EIN_294790_at	1.063	down	3.425	up	4.919	up	4.472	up	6.304	up	5.742	up	141.08	130.56	488.25	825.63	630.07	863.06	792.8	7.09	7	8.86	9.38	9.25	9.74	9.61	hypothetical protein	EIN_294790	DNA binding
EIN_088480_at	1.393	up	7.71	up	5.982	up	4.467	up	1.057	down	1.488	up	5.87	8.25	47.08	35.48	26.03	5.51	9.16	2.53	3.01	5.47	5.11	4.69	2.45	3.1	hypothetical protein	EIN_088480
EIN_065080_at	2.575	down	1.684	down	1.869	down	4.463	up	2.211	up	2.164	up	31.97	14.88	22.86	17.11	141.6	70.15	89.83	4.97	3.61	4.22	4.07	7.13	6.12	6.09	protein serine/threonine kinase, putative	EIN_065080
EIN_124270_at	20.086	up	18.091	up	15.035	up	4.462	up	1.829	up	1.063	down	165.64	3002.95	2767.4	2293.05	676.45	299.24	143.87	7.22	11.55	11.4	11.13	9.38	8.09	7.14	trichome differentiation protein GL1, putative	EIN_124270	DNA binding
EIN_069720_at	12.208	up	18.078	up	6.879	up	4.459	up	12.867	up	15.416	up	36.56	437.04	650.26	256.83	174.98	460.81	552.8	5.15	8.76	9.32	7.93	7.31	8.83	9.09	hypothetical protein	EIN_069720
EIN_054260_at	1.49	down	1.355	up	1.394	up	4.459	up	8.806	up	5.396	up	9.76	5.89	12.53	15.54	40.67	77.72	58.16	3.12	2.54	3.55	3.6	5.27	6.25	5.55	hypothetical protein	EIN_054260
EIN_093930_at	1.681	up	1.528	up	1.105	up	4.452	up	2.141	up	4.294	up	1094.36	1745.38	1559.38	1132.38	4667.05	2173.29	5093.8	9.97	10.72	10.58	10.12	12.13	11.07	12.08	hypothetical protein	EIN_093930
EIN_219070_at	1.061	up	1.166	up	1.002	up	4.443	up	4.243	up	3.301	up	48.95	56.1	56.27	45.77	212.11	196.35	168.56	5.5	5.58	5.72	5.5	7.65	7.58	7.22	hypothetical protein	EIN_219070
EIN_229570_at	1.79	up	1.482	up	1.824	up	4.435	up	3.594	up	1.881	up	84.76	137.76	122.11	141.11	341.57	339.6	164.13	6.26	7.1	6.83	7.13	8.41	8.11	7.18	hypothetical protein	EIN_229570	catalytic activity
EIN_164060_at	1.578	up	3.687	up	5.187	up	4.433	up	3.044	up	1.264	up	55	87.34	201.97	291.91	243.16	220.56	85.74	5.77	6.43	7.65	8.15	7.92	7.38	6.11	hypothetical protein	EIN_164060	guanyl-nucleotide exchange factor activity
EIN_040310_at	3.731	up	3.199	up	2.872	up	4.433	up	9.219	up	7.304	up	204.79	385.29	323.28	292.67	446.02	963.49	739.24	6.65	8.55	8.33	8.17	8.8	9.85	9.52	hypothetical protein	EIN_040310
EIN_147720_at	1.357	up	1.639	up	2.985	up	4.416	up	8.427	up	6.601	up	169.52	136.36	161.08	295.58	429.52	861.2	628.88	6.55	6.99	7.26	8.13	8.69	9.62	9.27	hypothetical protein	EIN_147720
EIN_111970_at	1.013	down	1.015	down	1.288	up	4.408	up	8.286	up	5.052	up	5.45	5.35	5.35	7.39	24.98	44.85	27.45	2.43	2.41	2.41	2.79	4.57	5.48	4.77	hypothetical protein	EIN_111970
EIN_277390_at	1.061	up	1.607	up	2.08	up	4.39	up	11.026	up	10.504	up	26.16	27.4	40.44	56.83	117.82	286.96	255.71	4.6	4.68	5.28	5.65	6.73	8.06	7.99	hypothetical protein	EIN_277390
EIN_229530_at	2.036	up	1.095	up	3.543	up	4.388	up	1.587	up	1.063	down	66.81	144.55	72.21	291.26	283.19	134.96	67.16	6	7.03	6.13	7.83	8.14	6.67	5.91	hypothetical protein	EIN_229530
EIN_060390_at	2.106	up	2.206	up	2.077	up	4.379	up	9.279	up	16.773	up	105.34	225.47	233.93	221.49	482.16	978.14	1764.6	6.71	7.79	7.86	7.77	8.85	9.93	10.78	hypothetical protein	EIN_060390
EIN_168100_at	3.231	up	4.446	up	5.203	up	4.37	up	6.909	up	11.83	up	650.43	1115.7	1671.99	1840.55	1494.79	2348.16	4040.35	8.4	10.09	10.55	10.78	10.52	11.18	11.96	ER lumen protein retaining receptor, putative	EIN_168100	ER retention sequence binding
EIN_092280_at	1.899	up	4.881	up	3.288	up	4.363	up	28.654	up	63.365	up	36.02	47.02	109.64	96.3	138.4	1364.24	1583.18	4.43	5.35	6.72	6.15	6.55	9.27	10.42	hypothetical protein	EIN_092280
EIN_168400_at	1.591	up	1.217	up	1.619	up	4.361	up	19.053	up	22.552	up	132.7	188.95	145.99	202.94	649.29	2617.59	2835.72	6.87	7.54	7.16	7.57	9	11.13	11.37	serine/threonine protein phosphatase 2B catalytic subunit A1, putative	EIN_168400	hydrolase activity
EIN_277410_at	1.02	up	1.671	up	1.316	up	4.355	up	2.429	up	2.399	up	99.55	107.39	173.29	131.84	432.44	242.58	244.75	6.63	6.66	7.37	7.03	8.75	7.91	7.89	hypothetical protein, conserved	EIN_277410
EIN_212490_at	4.896	up	8.565	up	3.775	up	4.308	up	1.484	up	1.102	down	609.43	1874.1	3300.3	1447.16	1650.28	598.37	348.03	8.58	10.87	11.68	10.5	10.69	9.15	8.44	L-asparaginase, putative	EIN_212490	asparaginase activity
EIN_113010_at	1.513	up	2.342	up	1.23	up	4.302	up	1.185	up	1.09	down	148.15	231.05	358	175.69	634.65	169.6	130.31	7.14	7.74	8.37	7.44	9.24	7.38	7.01	williams-beuren syndrome critical region protein, putative	EIN_113010
EIN_086060_s_at	2.494	down	1.162	down	2.427	up	4.292	up	5.964	up	15.772	up	16.27	6.6	15.19	39.25	78.47	94.33	251.7	3.98	2.66	3.76	5.26	6.08	6.56	7.96	hypothetical protein, conserved	EIN_086060	hydrolase activity
EIN_104830_at	3.214	up	2.362	up	3.006	up	4.289	up	13.571	up	13.628	up	109.63	503.6	287.41	367.46	459.11	1737.86	1454.57	6.74	8.42	7.98	8.32	8.84	10.5	10.51	hypothetical protein	EIN_104830
EIN_168610_at	1.218	up	1.681	up	2.412	up	4.285	up	3	up	1.768	up	77.59	85.19	108.2	161.37	285.39	191.7	113.58	5.99	6.28	6.74	7.26	8.09	7.58	6.81	sumo ligase, putative	EIN_168610	zinc ion binding
EIN_187020_at	1.128	down	1.327	down	2.243	up	4.281	up	2.914	up	1.862	up	150.66	134.84	122.25	335.8	634.61	444.46	303.72	7.21	7.04	6.8	8.38	9.31	8.75	8.11	serine-threonine protein kinase, putative	EIN_187020	ATP binding, protein kinase activity, protein serine/threonine kinase activity, protein tyrosine kinase activity
EIN_037470_at	3.394	down	3.27	down	1.052	down	4.272	up	2.673	up	2.31	up	51.96	15.69	16.57	50.97	224.15	139.78	120.73	5.69	3.93	3.98	5.62	7.78	7.11	6.9	hypothetical protein	EIN_037470
EIN_227890_at	1.822	up	1.248	up	1.286	up	4.269	up	6.009	up	7.354	up	1124.51	1372.66	828.08	975.37	2940.7	4472.56	5107.28	9.33	10.19	9.64	9.69	11.42	11.91	12.2	hypothetical protein, conserved	EIN_227890
EIN_013460_at	1.026	down	1.603	down	2.742	down	4.261	up	1.022	up	2.302	down	275.16	265.14	175.31	99.22	1127.07	482.04	175.55	8.04	8	7.35	6.58	10.13	8.07	6.83	chromobox protein, putative	EIN_013460	chromatin binding
EIN_020380_at	1.495	up	1.511	up	1.703	up	4.256	up	5.499	up	3.432	up	76.38	99.74	100.66	113.5	290.77	386.04	325.13	6.06	6.64	6.65	6.82	8.14	8.51	7.83	hypothetical protein	EIN_020380
EIN_281600_at	1.285	up	1.236	up	1.316	up	4.246	up	38.571	up	43.078	up	10.2	10.97	10.9	11.95	36.21	335.67	371.34	3.06	3.42	3.37	3.46	5.15	8.33	8.49	M-phase inducer phosphatase, putative	EIN_281600
EIN_059080_at	1.514	down	1.161	down	1.168	down	4.234	up	3.72	up	3.465	up	379.8	253.05	328.94	327.63	1634.92	1474.84	1318.32	8.57	7.97	8.35	8.34	10.65	10.46	10.36	interferon-induced, double-stranded RNA-activated protein kinase, putative	EIN_059080	ATP binding, protein kinase activity, protein serine/threonine kinase activity, protein tyrosine kinase activity
EIN_052480_at	2.349	up	2.279	up	3.729	up	4.219	up	2.051	up	1.199	up	236.78	658.74	579.14	903.34	1001.03	499.53	284.33	7.89	9.12	9.07	9.78	9.96	8.92	8.15	hypothetical protein	EIN_052480	protein binding
EIN_004540_at	1.074	down	2.178	up	2.146	up	4.214	up	1.105	up	1.886	down	230.45	217.28	535.06	498.69	980.51	293.21	141.82	7.85	7.74	8.97	8.95	9.92	7.99	6.93	DNA damage-inducible protein, putative	EIN_004540	aspartic-type endopeptidase activity
EIN_273860_at	2.003	down	1.37	down	1.591	down	4.208	up	3.327	up	2.761	up	221.34	165.68	166.33	163.5	958.14	735.75	600	7.73	6.73	7.27	7.06	9.8	9.46	9.19	U1 small nuclear ribonucleoprotein 70 kDa, putative	EIN_273860	nucleic acid binding
EIN_134550_at	1.272	up	1.402	up	1.397	up	4.197	up	11.294	up	6.53	up	26.4	33.64	33.23	36.9	99.21	341.89	301.91	4.54	4.89	5.03	5.02	6.61	8.04	7.25	serine-threonine protein kinase, putative	EIN_134550	ATP binding, protein kinase activity, protein serine/threonine kinase activity, protein tyrosine kinase activity
EIN_121850_at	1.29	up	1.105	up	1.674	up	4.188	up	22.632	up	20.505	up	40.87	48.34	43.13	64.74	147.24	842.02	772.18	5.11	5.47	5.25	5.85	7.17	9.61	9.46	hypothetical protein	EIN_121850
EIN_238680_at	1.059	down	2.065	down	2.837	up	4.184	up	6.57	up	5.987	up	17.94	16.72	8.34	47.43	72.78	126.48	137.88	4.06	3.98	3.02	5.57	6.13	6.78	6.64	hypothetical protein	EIN_238680
EIN_238960_at	1.27	down	1.333	down	1.067	down	4.18	up	5.602	up	6.363	up	137.76	128.28	94.34	152.06	670.72	699.42	793.69	6.95	6.6	6.53	6.86	9.01	9.43	9.62	hypothetical protein	EIN_238960
EIN_029060_at	4.393	up	6.681	up	4.357	up	4.174	up	10.199	up	10.869	up	87.02	259.22	372.43	242.92	228.31	611.48	607.64	5.76	7.89	8.5	7.88	7.82	9.11	9.2	hypothetical protein	EIN_029060
EIN_295660_at	1.564	down	1.321	down	1.047	up	4.172	up	2.17	up	1.135	down	88.95	57.62	76.47	92.95	369.07	305.97	98.9	6.46	5.81	6.06	6.52	8.52	7.57	6.27	hypothetical protein	EIN_295660	binding
EIN_039960_at	1.262	up	1.917	up	1.074	down	4.17	up	20.319	up	16.566	up	7.29	9.52	14.93	6.84	40.65	158.51	128.67	2.83	3.17	3.77	2.73	4.89	7.18	6.88	hypothetical protein	EIN_039960
EIN_134290_at	3.538	up	2.789	up	1.814	up	4.168	up	13.633	up	22.696	up	59.29	183.39	149.86	106.98	256.71	824.56	1171.77	5.69	7.51	7.17	6.55	7.75	9.46	10.19	serine/threonine protein kinase ppk15, putative	EIN_134290	ATP binding, protein kinase activity, protein serine/threonine kinase activity, protein tyrosine kinase activity
EIN_193120_at	1.954	down	1.74	down	1.068	up	4.161	up	6.619	up	5.399	up	233.08	128.37	126.17	244.31	911.78	1445.49	1207.2	7.77	6.8	6.97	7.86	9.82	10.49	10.2	hypothetical protein, conserved	EIN_193120
EIN_104580_at	1.282	up	1.72	up	2.104	up	4.155	up	2.202	up	1.225	down	1324.31	1695.27	2211.26	2892.77	5468.1	3461.72	1214.34	10.32	10.68	11.11	11.4	12.38	11.46	10.03	tubulin alpha-1 chain, putative	EIN_104580	GTP binding, GTPase activity, structural molecule activity
EIN_160770_at	1.115	down	1.773	up	2.798	up	4.154	up	2.341	up	1.715	up	347.42	285.11	571.89	891.11	1336.51	734.33	570.04	8.29	8.13	9.12	9.78	10.35	9.52	9.07	hypothetical protein	EIN_160770
EIN_039030_at	1.061	up	1.134	down	1.355	down	4.143	up	1.139	down	1.954	down	285.54	358.52	264.48	220.3	1053.68	310.29	176.39	7.97	8.05	7.79	7.53	10.02	7.78	7	hypothetical protein	EIN_039030	nucleic acid binding
EIN_058830_at	1.13	down	1.238	down	1.724	down	4.138	up	4.83	up	4.222	up	183.68	168.4	167.06	106.6	759.78	855.41	825.08	7.47	7.29	7.16	6.68	9.52	9.74	9.55	hypothetical protein, conserved	EIN_058830
EIN_056420_at	1.34	up	1.959	up	2.826	up	4.135	up	1.462	up	2.117	down	344.68	443.94	642.48	999.09	1366.76	480.98	155.84	8.36	8.78	9.33	9.86	10.4	8.9	7.27	hypothetical protein	EIN_056420
EIN_294490_at	1.221	down	1.524	up	2.865	up	4.134	up	3.239	up	1.906	up	88.91	68.94	127.49	258.4	365.15	277.64	169.88	6.37	6.09	6.98	7.89	8.42	8.07	7.3	hypothetical protein	EIN_294490
EIN_147810_at	1.001	up	1.488	down	1.141	up	4.126	up	3.909	up	3.656	up	124.94	124.07	82.02	140.57	519.67	495.49	449.71	6.91	6.91	6.34	7.1	8.96	8.88	8.78	hypothetical protein	EIN_147810	ATP binding, protein kinase activity, protein serine/threonine kinase activity
EIN_221830_at	2.002	down	3.533	down	2.798	down	4.12	up	3.155	up	3.41	up	217.24	110.49	58.57	81.46	861.14	647.71	708.1	7.67	6.67	5.85	6.19	9.72	9.33	9.44	hypothetical protein	EIN_221830
EIN_243600_at	1.157	up	8.651	up	9.634	up	4.109	up	1.536	up	1.535	down	23.99	24.15	220.44	186.47	80.06	38.01	13.87	4.25	4.46	7.36	7.52	6.29	4.87	3.63	hypothetical protein	EIN_243600	GTPase activator activity
EIN_135940_at	1.274	down	3.133	up	4.659	up	4.107	up	2.601	up	1.079	up	65.59	68.66	213.45	327.04	267.69	198.15	80.55	6.02	5.68	7.67	8.24	8.06	7.4	6.13	serine-threonine protein kinase, putative	EIN_135940	ATP binding, protein kinase activity, protein serine/threonine kinase activity, protein tyrosine kinase activity
EIN_255940_at	1.657	up	5.041	up	3.466	up	4.102	up	4.584	up	7.123	up	529.18	643.09	1848.47	1269.97	1516.45	1875.57	3058.1	8.51	9.24	10.85	10.31	10.55	10.71	11.35	WD repeat domain phosphoinositide-interacting protein, putative	EIN_255940
EIN_104540_at	1.107	down	2.044	up	1.093	down	4.099	up	64.506	up	43.396	up	6.1	5.26	13.01	5.32	35.13	389.35	310.06	2.54	2.39	3.57	2.41	4.57	8.55	7.98	protein serine/threonine kinase, putative	EIN_104540	ATP binding, protein kinase activity, protein serine/threonine kinase activity, protein tyrosine kinase activity
EIN_037200_at	1.455	up	1.315	up	1.592	up	4.068	up	4.418	up	5.23	up	312.19	426.63	402.71	464.28	1212.16	1397.85	1539.55	8.18	8.73	8.58	8.86	10.21	10.33	10.57	Rho/RAC guanine nucleotide exchange factor, putative	EIN_037200	Rho guanyl-nucleotide exchange factor activity, zinc ion binding
EIN_254850_at	1.059	down	3.847	up	2.386	up	4.064	up	6.531	up	5.68	up	356.62	285.02	1401.13	742.46	1199.5	1915.81	1663.52	8.19	8.11	10.13	9.45	10.21	10.9	10.7	UDP-galactose transporter, putative	EIN_254850
EIN_112010_at	3.899	up	4.693	up	3.724	up	4.036	up	5.599	up	9.2	up	470.76	927.54	1109.37	917.72	964.32	1592.83	2311.82	7.88	9.85	10.11	9.78	9.9	10.37	11.09	F-box only protein, putative	EIN_112010
EIN_034330_at	1.147	up	1.418	up	1.403	up	4.035	up	2.031	up	1.008	down	74.68	87.2	107.23	125.67	298.33	283.18	113.02	6.2	6.4	6.7	6.69	8.21	7.22	6.19	hypothetical protein	EIN_034330	binding
EIN_110770_at	1.033	up	2.112	up	2.866	up	4.033	up	2.214	up	1.474	up	448.82	456.68	994.34	1326.92	1785.92	1061.51	679.35	8.79	8.83	9.87	10.31	10.8	9.93	9.35	hypothetical protein	EIN_110770
EIN_051600_at	1.851	up	1.476	up	1.305	up	4.027	up	8.493	up	7.892	up	110.73	155.08	120.54	111.86	345.5	714.71	668.25	6.35	7.24	6.91	6.73	8.36	9.43	9.33	phosphatidylinositol-3,4,5-trisphosphate 3-phosphatase TPTE2, putative	EIN_051600	phosphatase activity, protein tyrosine/serine/threonine phosphatase activity
EIN_083350_at	1.002	up	1.186	up	1.378	up	4.022	up	9.608	up	10.432	up	460.71	527.66	541.93	598.92	1776.53	3978.03	4571.12	8.66	8.66	8.91	9.12	10.67	11.92	12.04	zinc/cadmium resistance protein, putative	EIN_083350	cation transmembrane transporter activity
EIN_200010_at	3.474	up	6.926	up	3.432	up	4.005	up	3.288	up	2.231	up	605.25	1623.27	3238.21	1600	1902.17	1544.71	1046.37	8.86	10.66	11.65	10.64	10.86	10.58	10.02	hypothetical protein	EIN_200010	ubiquitin thiolesterase activity
EIN_238670_at	1.296	down	1.654	up	1.702	up	3.996	up	18.988	up	21.554	up	97.65	112.02	166.73	166.04	416.4	1840.44	2220.35	6.6	6.22	7.32	7.36	8.59	10.84	11.03	hypothetical protein	EIN_238670
EIN_235930_at	2.847	down	2.057	down	1.518	down	3.984	up	6.789	up	6.632	up	121.32	41.25	55.66	84.24	461.42	816.16	1041.73	6.83	5.32	5.79	6.23	8.82	9.59	9.56	hypothetical protein	EIN_235930
EIN_094410_at	1.141	down	1.074	down	1.115	up	3.956	up	8.269	up	7.951	up	329.88	294.26	306.73	370.88	1301.26	2846.68	2605.13	8.35	8.16	8.25	8.51	10.34	11.4	11.35	hypothetical protein	EIN_094410
EIN_161520_at	1.603	up	3.177	up	3.429	up	3.952	up	8.444	up	11.008	up	1037.78	1398.82	2559.63	2761.08	3261.04	7369	9599.19	9.65	10.33	11.32	11.43	11.63	12.73	13.11	proline synthetase associated protein, putative	EIN_161520
EIN_281580_at	1.545	up	2.841	up	2.624	up	3.938	up	2.687	up	2.197	up	90.69	154.09	283.09	259.61	351.94	240.43	199.44	6.48	7.11	7.99	7.87	8.46	7.91	7.62	hypothetical protein	EIN_281580
EIN_156370_at	1.213	down	1.122	up	1.022	up	3.936	up	4.849	up	6.679	up	370.06	364.73	418.99	384.37	1537.73	2213.03	2619.34	8.52	8.25	8.69	8.56	10.5	10.8	11.26	double-strand break repair protein MRE11, putative	EIN_156370	hydrolase activity
EIN_222980_at	10.962	up	5.752	up	1.878	up	3.932	up	117.824	up	203.331	up	11.74	126.3	64.36	20.99	46.76	1358.59	2124.4	3.39	6.84	5.91	4.29	5.36	10.27	11.05	hypothetical protein	EIN_222980
EIN_051570_at	1.866	up	1.75	down	1.178	down	3.902	up	1.276	up	2.367	down	514.81	933.59	291.69	423.04	1941.37	691.91	217.97	8.96	9.86	8.15	8.72	10.92	9.31	7.71	2-deoxyglucose-6-phosphate phosphatase, putative	EIN_051570	catalytic activity
EIN_181540_at	1.5	up	1.721	up	2.183	up	3.892	up	2.585	up	1.92	up	450.24	769.17	923.01	1258.42	1772.28	1219.14	858.52	8.8	9.38	9.58	9.93	10.76	10.17	9.74	hypothetical protein, conserved	EIN_181540
EIN_094140_at	2.295	up	3.503	up	1.247	up	3.888	up	16.389	up	14.98	up	36.44	111.06	112.77	40.47	152.12	616.13	481.92	5	6.2	6.81	5.32	6.96	9.04	8.91	hypothetical protein	EIN_094140
EIN_295260_at	1.264	up	3.079	up	3.689	up	3.879	up	9.062	up	8.978	up	147.37	189.38	559.91	663.02	571.29	1634.4	1435.63	7.2	7.54	8.82	9.08	9.15	10.38	10.36	protein arginine N-methyltransferase, putative	EIN_295260	methyltransferase activity
EIN_134680_s_at	1.287	down	1.749	up	1.68	up	3.871	up	2.735	up	1.278	up	611.17	477.4	1326.7	914.18	2097.42	2005.88	737.76	9	8.64	9.81	9.75	10.95	10.45	9.36	proliferation-associated protein 2G4, putative	EIN_134680
EIN_059920_at	1.862	up	2.617	up	2.393	up	3.869	up	5.127	up	6.855	up	979.49	1191.1	1654.66	1514.89	2481.68	3407.51	4777.07	9.3	10.2	10.69	10.56	11.26	11.66	12.08	leucine-rich repeat-containing protein, putative	EIN_059920	protein binding
EIN_081250_at	2.783	up	3.714	up	1.091	up	3.849	up	1.168	down	1.918	down	367.87	1059.05	1498.33	414.92	1412.49	359.36	215.14	8.52	9.99	10.41	8.64	10.46	8.29	7.58	protein ASC1, putative	EIN_081250
EIN_236800_at	2.092	down	1.065	up	1.373	down	3.839	up	1.923	up	1.051	up	168.68	80.93	239.62	130.82	648.33	444.56	202.58	7.39	6.33	7.48	6.93	9.33	8.33	7.46	hypothetical protein	EIN_236800
EIN_015330_at	1.072	down	1.759	down	1.322	down	3.819	up	3.118	up	5.101	up	229.16	211.78	130.5	172.16	888.12	725.67	1184.28	7.82	7.72	7	7.41	9.75	9.46	10.17	hypothetical protein, conserved	EIN_015330	ATP binding, DNA binding, helicase activity, nucleic acid binding
EIN_182450_at	2.031	up	2.996	up	2.549	up	3.813	up	7.235	up	17.981	up	55.6	78.62	102.35	88.53	138.58	250.04	627.23	5.06	6.08	6.64	6.41	6.99	7.92	9.23	hypothetical protein	EIN_182450
EIN_058370_at	1.779	up	4.7	up	4.833	up	3.803	up	7.175	up	8.816	up	159.65	252.54	642.88	657.77	586.69	1136.47	1181.05	7.02	7.85	9.25	9.29	8.95	9.86	10.16	hypothetical protein	EIN_058370	binding
EIN_014990_at	1.285	up	6.262	up	3.09	up	3.797	up	1.842	up	1.538	up	16.85	25.95	101.45	49.66	62.9	30.36	24.74	3.97	4.33	6.62	5.6	5.9	4.85	4.59	serine-threonine protein kinase, putative	EIN_014990	ATP binding, protein kinase activity, protein serine/threonine kinase activity, protein tyrosine kinase activity
EIN_020330_at	2.55	up	3.276	up	2.266	up	3.782	up	4.594	up	5.283	up	434.84	868.79	1115.6	835.01	1278.41	1652.91	1880.64	8.4	9.75	10.11	9.58	10.32	10.6	10.8	G2/mitotic-specific cyclin-B, putative	EIN_020330
EIN_014090_at	1.233	up	1.058	up	1.335	up	3.775	up	11.373	up	36.656	up	59.58	50.53	53.39	51.02	143.8	437.65	1505.83	5.24	5.55	5.33	5.66	7.16	8.75	10.44	hypothetical protein	EIN_014090
EIN_274410_at	1.385	up	3.376	up	6.123	up	3.773	up	3.349	up	1.407	up	46.98	62.63	183.82	268.06	177.95	140.45	61.45	5.38	5.85	7.13	7.99	7.3	7.12	5.87	hypothetical protein	EIN_274410
EIN_112210_at	1.508	up	1.104	up	3.137	up	3.768	up	11.613	up	19.543	up	354.9	497.68	445.68	891.93	1060.9	3649.71	5702.9	8.13	8.72	8.27	9.78	10.04	11.67	12.42	hypothetical protein, conserved	EIN_112210	Rab GTPase activator activity
EIN_243030_at	2.365	up	3.782	up	3.812	up	3.74	up	4.406	up	6.833	up	638.37	1121.43	1669.45	1866.64	1647.93	2015.66	3009.25	8.78	10.02	10.7	10.71	10.68	10.92	11.55	inhibitor of apoptosis 1, diap1, putative	EIN_243030	protein binding, zinc ion binding
EIN_137090_at	3.785	up	3.851	up	4.963	up	3.73	up	5.628	up	7.044	up	143.65	310.65	322.11	386.65	290.46	445.51	586.52	6.28	8.2	8.22	8.59	8.18	8.77	9.09	RNA-binding protein, putative	EIN_137090	nucleic acid binding
EIN_110480_at	5.378	up	4.758	up	7.265	up	3.727	up	8.202	up	14.874	up	329.05	2059.4	1966.03	2338.04	1151.48	3019.75	4889.47	8.24	10.66	10.49	11.1	10.14	11.27	12.13	hypothetical protein, conserved	EIN_110480	DNA binding
EIN_172890_at	7.432	up	11.383	up	9.527	up	3.718	up	2.217	up	1.092	up	454.31	2555.13	3859.02	3201.32	1354.62	789.64	376.56	8.39	11.28	11.9	11.64	10.28	9.54	8.52	hypothetical protein	EIN_172890
EIN_255420_at	2.578	up	3.322	up	9.359	up	3.705	up	1.205	up	1.339	down	188.53	1043.66	1177.91	2072.6	1057.96	386.25	145.78	7.45	8.81	9.18	10.67	9.33	7.71	7.02	hypothetical protein, conserved	EIN_255420	GTP binding
EIN_228460_at	1.408	down	1.332	down	1.344	down	3.702	up	12.04	up	9.611	up	95.64	52.09	51.53	62.67	280.07	773.51	704.66	5.94	5.44	5.52	5.51	7.82	9.53	9.2	hypothetical protein, conserved	EIN_228460
EIN_311760_at	2.068	up	5.113	up	3.055	up	3.667	up	5.143	up	4.22	up	259.49	574	1294.97	895.78	935.95	1438.05	1080.14	7.96	9.01	10.31	9.57	9.83	10.32	10.04	chaperone protein DNAJ, putative	EIN_311760	heat shock protein binding, unfolded protein binding
EIN_058990_at	2.231	down	1.345	down	1.171	up	3.664	up	3.909	up	3.721	up	265.94	146.43	245.01	329.92	937.6	1002.88	1037.5	7.98	6.82	7.55	8.21	9.85	9.94	9.87	hypothetical protein	EIN_058990	nucleic acid binding
EIN_289840_at	8.554	down	3.481	up	6.757	up	3.651	up	6.792	up	6.308	up	68.35	10.18	453.71	482.89	253.37	475.21	432.62	6.08	2.99	7.88	8.84	7.95	8.85	8.74	dual specificity protein phosphatase, putative	EIN_289840	phosphatase activity, protein tyrosine/serine/threonine phosphatase activity
EIN_242220_at	1.096	down	1.303	up	1.718	up	3.648	up	4.677	up	5.175	up	401.19	367.53	527.57	696.29	1471.33	1957.79	2162.22	8.65	8.51	9.03	9.43	10.51	10.87	11.02	hypothetical protein	EIN_242220	DNA binding
EIN_017310_at	1.107	down	1.363	down	1.292	down	3.643	up	10.796	up	11.781	up	19.77	19.19	15.03	15.35	76.39	234.94	238.78	4.29	4.15	3.85	3.92	6.16	7.73	7.85	hypothetical protein	EIN_017310
EIN_183800_at	1.285	up	1.904	up	2.39	up	3.639	up	4.79	up	3.595	up	742.92	1242.85	1471.32	2199.15	2751.36	3588.37	2794.94	9.53	9.89	10.46	10.79	11.4	11.79	11.38	ubiquitin-conjugating enzyme E2-17 kDa, putative	EIN_183800	small conjugating protein ligase activity
EIN_080170_s_at	1.661	up	1.304	up	3.45	up	3.632	up	11.046	up	11.25	up	51.62	47.34	36.93	104.15	106.83	327.53	348.86	4.79	5.52	5.17	6.58	6.65	8.26	8.28	metal resistance protein ycf1, putative	EIN_080170	ATP binding
EIN_222100_at	1.714	up	2.816	up	3.591	up	3.63	up	6.035	up	6.688	up	114.58	150.03	301.07	297	303.66	567.27	568.74	6.36	7.14	7.86	8.21	8.22	8.95	9.1	hypothetical protein, conserved	EIN_222100	protein binding, zinc ion binding
EIN_267800_at	2.485	down	2.465	up	4.767	up	3.624	up	7.833	up	4.12	up	28.97	11.66	85.1	132.68	100.28	227.72	133.84	4.78	3.47	6.08	7.03	6.64	7.75	6.82	hypothetical protein	EIN_267800
EIN_017490_at	1.251	up	1.546	up	2.377	up	3.617	up	1.291	up	1.552	down	622.26	778	959.69	1498.71	2231.05	1119	499.83	9.27	9.59	9.9	10.52	11.12	9.64	8.63	hypothetical protein	EIN_017490	nucleic acid binding
EIN_037660_at	1.635	up	2.274	up	3.593	up	3.609	up	7.119	up	12.998	up	69.4	63.31	74.93	120.3	122.2	272.5	436.71	5	5.71	6.19	6.85	6.85	7.83	8.7	hypothetical protein	EIN_037660
EIN_236810_at	3.575	down	2.908	down	1.055	up	3.578	up	27.006	up	39.788	up	68.88	26.6	24.05	77.25	267.54	2271.26	2834.22	6.05	4.21	4.51	6.13	7.89	10.81	11.37	hypothetical protein	EIN_236810
EIN_238810_at	1.151	up	1.37	down	1.412	down	3.573	up	4.215	up	3.464	up	20.66	23.21	17.6	13.21	69.96	85.46	69.92	4.17	4.37	3.71	3.67	6	6.24	5.96	hypothetical protein	EIN_238810
EIN_056540_at	6.057	up	1.713	up	2.303	down	3.572	up	28.926	up	58.092	up	110.8	641.97	197.32	51.21	506.62	3877.44	6104.09	6.66	9.26	7.44	5.46	8.5	11.52	12.52	serine-threonine protein kinase, putative	EIN_056540	ATP binding, protein kinase activity, protein serine/threonine kinase activity, protein tyrosine kinase activity
EIN_052930_at	1.518	up	2.476	up	1.758	up	3.54	up	9.637	up	11.354	up	142.65	140.87	239.33	154.16	338.96	865.05	1001.68	6.42	7.02	7.73	7.24	8.25	9.69	9.93	hypothetical protein	EIN_052930
EIN_038570_at	1.368	up	1.201	down	1.042	down	3.539	up	2.298	up	1.151	up	42.34	69.35	34.49	38.19	146.27	122.57	58.89	5.3	5.75	5.03	5.24	7.12	6.5	5.5	hypothetical protein	EIN_038570
EIN_149400_at	1.089	down	1.199	up	1.609	up	3.535	up	3.794	up	4.246	up	196.58	179.33	236.24	314.35	694.79	774.13	831.52	7.61	7.49	7.87	8.29	9.43	9.53	9.69	hypothetical protein	EIN_149400
EIN_040650_at	1.403	up	4.151	up	1.109	down	3.534	up	11.538	up	15.537	up	31.7	72.95	99.36	30.51	143.3	352.37	468.77	4.57	5.06	6.62	4.42	6.39	8.1	8.53	hypothetical protein	EIN_040650
EIN_040780_at	2.458	down	2.3	down	1.149	down	3.523	up	6.657	up	6.114	up	83.04	33.88	46.3	73.51	351.35	562.98	506.98	6.37	5.07	5.17	6.17	8.19	9.1	8.98	hypothetical protein, conserved	EIN_040780	ATP binding
EIN_157300_at	1.085	up	1.859	up	3.695	up	3.518	up	5.442	up	15.393	up	154.17	198.11	448.06	583.92	540.99	868.77	2470.07	7.26	7.38	8.15	9.15	9.07	9.7	11.2	hypothetical protein	EIN_157300
EIN_054220_at	1.197	up	2.23	up	5.881	up	3.511	up	3.794	up	5.702	up	170.86	174.02	314.4	849.33	494.33	621.08	916.08	7.1	7.36	8.26	9.66	8.91	9.03	9.61	hypothetical protein	EIN_054220
EIN_222700_at	1.216	down	1.288	down	1.207	down	3.511	up	4.013	up	6.158	up	30.44	23.34	23.09	27.23	117.06	113.66	185.94	4.8	4.52	4.44	4.53	6.62	6.81	7.43	Rho/RAC guanine nucleotide exchange factor, putative	EIN_222700	Rho guanyl-nucleotide exchange factor activity, zinc ion binding
EIN_202930_at	1.642	up	3.15	up	2.972	up	3.51	up	1.359	up	1.537	down	376.85	639.7	1241.35	1290.61	1315.76	653.89	259.37	8.54	9.25	10.19	10.11	10.35	8.98	7.92	hypothetical protein	EIN_202930
EIN_058020_at	1.182	up	2.436	up	3.834	up	3.508	up	6.498	up	6.735	up	89.96	98.64	213.74	329.43	290.46	560.88	561.92	6.37	6.61	7.65	8.31	8.18	9.07	9.12	hypothetical protein	EIN_058020
EIN_157010_at	3.403	up	2.821	up	3.162	up	3.507	up	8.113	up	9.215	up	74.57	206.33	167.36	183.87	204.25	495.29	534.67	5.85	7.62	7.35	7.51	7.66	8.87	9.05	hypothetical protein	EIN_157010
EIN_072800_at	4.704	up	7.141	up	6.199	up	3.504	up	1.161	up	2.157	up	12.32	73.03	127.69	66.68	41.8	13.7	37.71	3.39	5.62	6.22	6.02	5.2	3.6	4.5	hypothetical protein	EIN_072800
EIN_295520_at	2.06	up	2.288	up	2.274	up	3.496	up	1.155	down	1.615	down	279.76	574.22	693.35	704.27	968.23	502.59	396.64	8.08	9.12	9.27	9.27	9.89	7.87	7.39	hypothetical protein	EIN_295520
EIN_236370_at	1.088	down	2.231	up	2.681	up	3.487	up	2.124	up	1.285	up	152.64	130.94	368.98	504.94	502.87	317.17	190.39	7.15	7.02	8.3	8.57	8.95	8.23	7.51	hypothetical protein	EIN_236370
EIN_161400_at	1.487	up	1.51	up	1.238	up	3.483	up	1.796	up	1.667	down	156.58	217.88	217.41	179.24	522.04	312.52	96.1	7.17	7.74	7.76	7.48	8.97	8.01	6.43	hypothetical protein, conserved	EIN_161400
EIN_218580_at	3.561	up	1.726	up	1.968	up	3.472	up	1.158	up	2.232	down	338.86	1044.13	310.29	292.72	548.21	216.66	67.34	7.21	9.04	8	8.19	9.01	7.42	6.05	protein serine/threonine kinase, putative	EIN_218580	ATP binding, protein kinase activity, protein serine/threonine kinase activity, protein tyrosine kinase activity, sugar binding
EIN_157220_at	1.987	up	1.565	down	3.59	up	3.466	up	19.262	up	55.844	up	33.59	76.57	22.52	169.71	116.6	1097.93	2083.71	5.01	6	4.37	6.86	6.81	9.28	10.82	hypothetical protein	EIN_157220
EIN_037780_at	1.108	up	2.041	up	2.495	up	3.464	up	1.646	up	1.038	down	434.52	477.15	876.45	1121.79	1496.38	732.69	417.53	8.74	8.89	9.77	10.06	10.54	9.46	8.69	cullin-1, putative	EIN_037780	ubiquitin protein ligase binding
EIN_151640_at	1.28	down	1.228	down	1.738	up	3.456	up	7.775	up	11.98	up	245.62	207.08	204.91	427.73	921.61	2341.52	3301.11	7.92	7.56	7.62	8.72	9.71	10.88	11.5	hypothetical protein	EIN_151640
EIN_110360_at	5.561	up	5.654	up	8.347	up	3.455	up	1.458	down	4.002	down	868.4	2996.07	3169.5	4536.16	2183.34	693.66	173.02	9.06	11.54	11.56	12.12	10.85	8.52	7.06	transcription factor MYB23, putative	EIN_110360	DNA binding
EIN_182360_at	1.507	down	1.364	down	1.455	up	3.412	up	8.943	up	12.401	up	120.66	91.56	87.55	186.37	419.76	1108.72	1500.72	6.87	6.28	6.42	7.41	8.64	10.03	10.5	chloride channel type clc, putative	EIN_182360	ion channel activity, voltage-gated chloride channel activity
EIN_135800_at	1.483	down	1.404	down	1.267	up	3.354	up	8.45	up	4.78	up	13.86	9.51	9.94	22.51	58.66	122.66	104.44	3.76	3.19	3.27	4.1	5.51	6.84	6.02	suppression of tumorigenicity, putative	EIN_135800
EIN_103660_at	1.011	up	1.097	down	1.291	up	3.35	up	5.3	up	15.206	up	17.17	18.54	16	21.02	56.39	117.57	281.42	4	4.01	3.86	4.36	5.74	6.4	7.92	transcription factor MYB59, putative	EIN_103660	DNA binding
EIN_183710_at	1.164	up	2.015	up	2.877	up	3.348	up	1.976	up	1.095	up	74.06	85.82	224.42	252	247.06	193.51	92.22	6.2	6.42	7.21	7.72	7.94	7.18	6.33	hypothetical protein	EIN_183710
EIN_137770_at	1.739	up	2.72	up	2.67	up	3.345	up	7.018	up	10.379	up	277.74	413.89	703.97	729.46	794.6	1979.8	2570.05	7.89	8.69	9.33	9.3	9.63	10.7	11.26	hypothetical protein	EIN_137770
EIN_058480_at	1.245	down	1.632	up	1.11	down	3.336	up	22.989	up	48.979	up	26.5	27.76	39.1	22.17	77.99	714.87	1211.88	4.53	4.21	5.24	4.38	6.27	9.05	10.14	transcription factor MYB75, putative	EIN_058480	DNA binding
EIN_221760_at	2.913	down	3.12	down	1.204	up	3.307	up	3.856	up	4.301	up	1332.22	438.84	413.94	1571	4207.4	5062.52	5777.92	10.3	8.76	8.66	10.57	12.03	12.25	12.41	hypothetical protein	EIN_221760
EIN_147360_at	3.449	up	2.489	up	2.292	up	3.305	up	3.854	up	6.765	up	373.61	1249.49	859.22	710.97	1011.42	1508.5	2395.59	8.25	10.04	9.57	9.45	9.98	10.2	11.01	hypothetical protein	EIN_147360
EIN_156860_at	2.055	down	1.789	down	1.446	up	3.305	up	1.848	up	1.099	down	203.88	118.92	111.89	289.68	660.2	510.33	200.69	7.64	6.6	6.8	8.17	9.36	8.52	7.5	hypothetical protein	EIN_156860
EIN_029080_at	1.294	down	1.447	down	2.027	down	3.304	up	11.03	up	11.523	up	612.7	626.73	458.75	316.29	2146.17	6605.27	7227.67	9.15	8.78	8.62	8.13	10.87	12.61	12.68	transcription factor WEREWOLF, putative	EIN_029080	DNA binding
EIN_133760_at	2.483	up	3.02	up	3.378	up	3.3	up	4.603	up	6.242	up	497.2	1168.3	1330.27	1569.98	1455.7	2302.17	2965.47	8.78	10.09	10.37	10.53	10.5	10.98	11.42	rab7, putative	EIN_133760	GTP binding, GTPase activity, protein binding
EIN_230030_at	2.055	down	2.433	down	1.035	down	3.293	up	1.727	up	1.154	up	266.06	128.31	108.89	266.03	875.84	567.99	423.48	8.04	7	6.76	7.99	9.76	8.83	8.25	hypothetical protein, conserved	EIN_230030	ATP binding, Rab GTPase activator activity, protein kinase activity
EIN_037260_at	1.017	up	1.278	up	1.118	up	3.293	up	5.181	up	7.454	up	261.97	268.8	349.34	292.07	874.79	1680.63	2037.86	8.02	8.05	8.37	8.18	9.74	10.39	10.92	DNA mismatch repair protein MlH1, putative	EIN_037260	ATP binding, mismatched DNA binding
EIN_105960_at	1.288	down	1.791	up	1.794	up	3.291	up	8.867	up	10.816	up	445.77	390.56	807.06	774.94	1404.45	3810.82	4645.14	8.73	8.37	9.58	9.58	10.45	11.88	12.17	hypothetical protein	EIN_105960
EIN_222620_at	1.933	up	4.163	up	2.803	up	3.286	up	9.249	up	14.812	up	298.31	315.71	637.83	486.5	504.98	1598.72	2289.58	7.25	8.2	9.31	8.74	8.97	10.46	11.14	hypothetical protein, conserved	EIN_222620	hydrolase activity
EIN_020520_at	3.761	up	2.995	up	1.088	up	3.28	up	7.843	up	19.448	up	187.07	589.33	534.43	176.45	549.07	1227.37	3112.42	7.27	9.18	8.85	7.39	8.99	10.24	11.55	hypothetical protein	EIN_020520
EIN_107380_at	2.431	up	3.121	up	1.863	up	3.28	up	14.455	up	23.892	up	160.04	376.06	686.99	305.99	525.63	2743.8	3788.66	7.27	8.55	8.91	8.17	8.98	11.12	11.85	hypothetical protein, conserved	EIN_107380	GTP binding
EIN_070080_at	2.269	down	1.614	up	1.817	up	3.262	up	6.844	up	3	up	124.73	54.99	212.13	260.54	400.42	1121.58	456.76	6.93	5.75	7.62	7.79	8.64	9.71	8.52	hypothetical protein	EIN_070080
EIN_157370_at	1.183	down	1.768	up	2.297	up	3.256	up	7.744	up	8.884	up	147.05	76.11	159.9	205.91	308.67	726.41	815.61	6.48	6.24	7.31	7.68	8.19	9.44	9.64	hypothetical protein	EIN_157370
EIN_223480_at	1.05	down	1.216	up	1.009	down	3.248	up	35.318	up	18.25	up	6.39	6.41	8.16	6.59	28.01	229.34	143.31	2.67	2.6	2.95	2.66	4.37	7.81	6.86	hypothetical protein	EIN_223480
EIN_239890_at	2.144	down	1.254	up	2.072	up	3.242	up	8.627	up	8.433	up	15.8	7.66	19.89	34.49	56.8	143.83	186.26	3.96	2.86	4.29	5.01	5.66	7.07	7.04	serine-threonine protein kinase, putative	EIN_239890	ATP binding, protein kinase activity, protein serine/threonine kinase activity, protein tyrosine kinase activity
EIN_164430_at	1.236	up	2.166	up	4.235	up	3.24	up	3.956	up	2.348	up	14.91	17.69	33.06	62.72	46.15	55.9	37.45	3.82	4.12	4.93	5.9	5.51	5.8	5.05	hypothetical protein	EIN_164430
EIN_069500_at	1.152	down	1.301	down	1.14	up	3.24	up	30.397	up	42.519	up	81.11	52.15	46.45	73.02	227.79	2071.04	2424.6	5.83	5.63	5.45	6.02	7.53	10.76	11.24	hypothetical protein	EIN_069500	binding
EIN_105690_at	1.132	up	2.235	up	1.875	up	3.236	up	5.609	up	4.868	up	378.69	457.3	793.85	670.95	1207.3	2022.19	1735.97	8.47	8.65	9.63	9.38	10.16	10.96	10.75	myocyte-specific enhancer factor 2B, putative	EIN_105690	sequence-specific DNA binding, transcription factor activity
EIN_035100_at	1.421	down	1.229	up	1.118	up	3.236	up	9.686	up	8.347	up	200.56	138.82	241.54	242.08	736.29	2042.09	1658.38	7.62	7.11	7.91	7.78	9.31	10.89	10.68	Rho/RAC guanine nucleotide exchange factor, putative	EIN_035100	Rho guanyl-nucleotide exchange factor activity
EIN_166060_at	1.161	up	1.897	up	2.959	up	3.236	up	10.177	up	8.64	up	20.57	17.66	29.01	45.93	52.32	190.57	134.02	3.91	4.13	4.84	5.48	5.61	7.26	7.02	hypothetical protein	EIN_166060
EIN_148440_at	4.106	up	5.744	up	3.203	up	3.227	up	1.098	down	2.049	down	45.77	172.94	227.02	126.12	130.92	35.89	19.79	5.29	7.33	7.81	6.97	6.98	5.15	4.26	hypothetical protein	EIN_148440
EIN_035840_at	1.844	down	2	down	1.034	up	3.226	up	1.037	down	1.673	down	298.24	160.18	147.86	323.92	953.56	387.52	197.84	8.19	7.31	7.19	8.24	9.88	8.14	7.45	hypothetical protein	EIN_035840
EIN_060590_at	1.175	down	1.594	up	8.228	up	3.206	up	9.86	up	10.673	up	309.52	300.34	542.79	2338.76	1002.07	2730.56	2961.32	8.11	7.88	8.79	11.15	9.79	11.41	11.53	1-O-acylceramide synthase precursor, putative	EIN_060590	phosphatidylcholine-sterol O-acyltransferase activity
EIN_168880_at	1.189	up	1.307	down	1.351	down	3.198	up	20.095	up	22.918	up	12.05	12.75	8.28	8.41	34.27	235.79	238.61	3.37	3.62	2.99	2.94	5.05	7.7	7.89	transcription factor WEREWOLF, putative	EIN_168880	DNA binding
EIN_255000_at	1.424	down	1.446	down	1.035	down	3.196	up	6.802	up	8.552	up	10.43	6.97	6.94	10.32	36.13	67.84	84.41	3.29	2.78	2.76	3.24	4.97	6.06	6.39	hypothetical protein, conserved	EIN_255000
EIN_160530_at	1.223	up	4.756	up	1.488	up	3.193	up	1.387	up	1.247	down	26.66	52.49	116.47	39.3	74.53	67.35	24.53	4.5	4.79	6.75	5.07	6.17	4.97	4.18	hypothetical protein	EIN_160530
EIN_103320_at	1.186	down	1.43	down	1.158	down	3.173	up	14.874	up	12.545	up	7.94	6.38	5.19	6.71	24.65	119.3	93.69	2.89	2.65	2.37	2.68	4.56	6.79	6.54	hypothetical protein	EIN_103320
EIN_050640_at	1.021	up	3.726	up	3.153	up	3.17	up	6.892	up	11.284	up	31.38	35.55	118.83	118.06	87.79	198.03	307.29	4.7	4.73	6.59	6.35	6.36	7.48	8.19	protein serine/threonine kinase, putative	EIN_050640	ATP binding, protein kinase activity, protein serine/threonine kinase activity, protein tyrosine kinase activity
EIN_037050_at	4.187	up	6.727	up	5.667	up	3.162	up	7.234	up	12.724	up	170.01	420.55	616.42	519.87	284.67	892.62	1185.08	6.43	8.5	9.18	8.94	8.09	9.29	10.1	hypothetical protein, conserved	EIN_037050	phosphatidylinositol N-acetylglucosaminyltransferase activity
EIN_104650_at	2.269	up	1.131	down	1.19	down	3.16	up	2.826	up	4.775	up	1214.72	2712.01	886.16	875.91	3213.54	2881.13	4888.02	9.96	11.15	9.79	9.71	11.62	11.46	12.22	hypothetical protein	EIN_104650
EIN_222670_at	1.966	up	2.111	up	1.692	up	3.154	up	9.102	up	8.169	up	9.07	18.06	17.79	16.41	26.77	75.92	73.91	3.05	4.03	4.13	3.81	4.71	6.24	6.08	serine-threonine protein kinase, putative	EIN_222670	ATP binding, protein kinase activity, protein serine/threonine kinase activity, protein tyrosine kinase activity
EIN_224160_at	1.557	up	1.592	up	1.973	up	3.154	up	10.53	up	20.556	up	158.64	248.45	256.76	313.61	496.27	2092.93	3427.55	7.29	7.93	7.96	8.27	8.95	10.69	11.65	hypothetical protein	EIN_224160
EIN_093600_at	7.7	up	6.099	up	2.05	up	3.147	up	2.162	up	1.122	up	628.69	3995.13	3108.72	1047.13	1641.77	1107.17	569.68	8.99	11.93	11.6	10.02	10.64	10.1	9.15	hypothetical protein, conserved	EIN_093600	Rab GTPase activator activity
EIN_223970_at	2.867	up	4.741	up	4.41	up	3.141	up	2.258	up	1.716	up	243.89	693.78	1093.41	1059.54	739.07	520.57	394.47	7.84	9.36	10.09	9.98	9.49	9.02	8.62	hypothetical protein	EIN_223970
EIN_148390_at	1.097	up	2.74	up	1.582	up	3.14	up	5.668	up	7.023	up	81.67	84.54	213.62	129.91	251.81	451.29	551.59	6.26	6.4	7.72	6.92	7.91	8.77	9.08	hypothetical protein	EIN_148390
EIN_277720_at	1.252	down	1	down	1.382	up	3.137	up	4.729	up	4.736	up	242.97	192.83	252.85	348.63	759.41	1166.47	1139.42	7.91	7.58	7.91	8.38	9.56	10.15	10.15	kifc1, putative	EIN_277720	ATP binding, microtubule motor activity
EIN_007470_s_at	1.057	up	1.074	up	1.397	up	3.12	up	14.299	up	12.632	up	5.33	5.66	5.76	7.55	19.54	86.02	108.71	2.41	2.49	2.51	2.89	4.05	6.25	6.07	hypothetical protein	EIN_007470
EIN_277370_at	2.025	down	1.444	down	1.322	down	3.115	up	4.183	up	4.018	up	129.21	66.62	94.17	100.81	420.55	535.23	515.18	7	5.98	6.47	6.59	8.64	9.06	9	hypothetical protein	EIN_277370
EIN_103400_s_at	5.054	up	8.698	up	10.396	up	3.111	up	1.651	up	1.683	up	301.74	743.68	1272.56	1494.8	516.29	237.7	243.72	7.16	9.5	10.28	10.54	8.8	7.89	7.91	hypothetical protein	EIN_103400
EIN_161010_at	1.53	up	2.53	up	2.281	up	3.103	up	1.037	up	1.76	down	100.15	157.12	250.59	237.9	307.97	151.29	57.67	6.62	7.24	7.96	7.81	8.26	6.68	5.81	hypothetical protein	EIN_161010
EIN_255760_at	1.752	up	9.971	up	1	up	3.101	up	11.162	up	11.621	up	16.66	29.99	162.27	18.28	61.78	195.27	189.91	4.02	4.83	7.34	4.02	5.65	7.5	7.56	alpha-amylase, putative	EIN_255760	catalytic activity, cation binding
EIN_004710_at	1.211	up	1.096	up	2.726	up	3.082	up	4.34	up	3.399	up	70.21	85.34	77.24	223.81	207.93	293.48	231.36	6.06	6.34	6.19	7.51	7.68	8.18	7.83	hypothetical protein	EIN_004710
EIN_180850_at	1.971	up	1.355	down	6.258	up	3.08	up	3.904	up	3.083	up	597.07	961.15	373.26	3651.88	1728.8	1982.36	1607.42	8.92	9.9	8.48	11.57	10.54	10.89	10.54	hypothetical protein, conserved	EIN_180850
EIN_053530_at	1.865	down	1.429	down	1.226	down	3.08	up	5.392	up	7.338	up	455.39	224.04	286.43	357.93	1257.95	2217.8	2902.59	8.62	7.72	8.11	8.33	10.24	11.05	11.5	hypothetical protein	EIN_053530
EIN_054130_at	1.684	up	1.95	up	7.339	up	3.077	up	2.296	up	2.174	up	15.26	23.64	26.36	133.14	50.71	33.85	34.6	3.66	4.41	4.62	6.53	5.28	4.86	4.78	hypothetical protein, conserved	EIN_054130	tetracycline:hydrogen antiporter activity
EIN_254950_at	3.619	up	2.699	up	2.768	up	3.074	up	1.177	up	1.694	down	378.74	1361.89	1027.07	1036.18	1175.87	517.84	258.47	8.54	10.4	9.97	10.01	10.16	8.78	7.78	cAMP-dependent protein kinase, alpha-catalytic subunit, putative	EIN_254950	ATP binding, protein kinase activity, protein serine/threonine kinase activity, protein tyrosine kinase activity
EIN_034430_at	1.166	down	1.601	down	1	down	3.054	up	8.134	up	7.28	up	128.82	102.32	75.58	116.2	369.83	959.68	856.47	6.85	6.63	6.18	6.85	8.46	9.88	9.72	hypothetical protein, conserved	EIN_034430
EIN_147020_at	3.229	up	2.29	up	1.723	up	3.038	up	3.996	up	5.145	up	127.71	384.67	274.4	213.51	355.93	495.03	622.21	6.86	8.55	8.06	7.65	8.46	8.86	9.22	hypothetical protein	EIN_147020
EIN_249450_at	1.971	up	3.3	up	3.587	up	3.01	up	5.13	up	6.832	up	323.7	433.92	743.18	785.95	671.47	1208.55	1491.78	7.75	8.73	9.48	9.6	9.34	10.11	10.53	hypothetical protein	EIN_249450
EIN_292620_at	1.199	up	2.411	up	1.981	up	3.004	up	6.247	up	12.577	up	245.11	304.7	589.54	499	750.11	1935.18	3270.66	7.93	8.19	9.2	8.92	9.52	10.57	11.58	hypothetical protein, conserved	EIN_292620
EIN_196190_at	2.705	up	3.136	up	3.485	up	2.998	up	5.544	up	7.511	up	830.02	1701.78	1887.68	2188.34	1787.12	3737.62	4733.5	9.19	10.63	10.84	10.99	10.77	11.66	12.1	transcription initiation factor IIB, putative	EIN_196190	zinc ion binding
EIN_081750_at	1.024	down	1.215	up	1.43	up	2.997	up	2.785	up	4.732	up	178.14	178.23	224.3	257.75	534.34	522.94	874.6	7.47	7.43	7.75	7.98	9.05	8.95	9.71	hypothetical protein	EIN_081750
