# Supplementary material for: Transcriptome Analysis of Encystation in Entamoeba invadens
Source: PLoS One. 2013 Sep 11;8(9):e74840. doi: 10.1371/journal.pone.0074840 (PMC3770568; doi:10.1371/journal.pone.0074840)
Supplement: Table S8 — List of E . invadens transmembrane kinases genes induced ≥ 3 fold at one or more time points during encystation. The E . invadens probeset ID, annotation, closest homolog in E. histolytica TMKs (number and group), expression in previous studies [12,20,43] predicted number of transmembrane domains (TMHMM) and conserved sequence motifs [43] are shown. (XLSX) [file pone.0074840.s009.xlsx]

## Sheet: Sheet1
Table S8. List of E. invadens transmembrane kinases genes induced ≥ 3 fold at one or more time points during encystation.
E. invadens Probe set ID	Annotation	E. histolytica			Expression			Fold change relative to time 0h (trophozoite stage)						TMHMMd	Conserved sequence motif	Predicted GO Function	Predicted GO Process	Predicted GO Component	Predicted Protein Sequence
		Gene ID	TMK No.	TMK Group	in vitroa	in vivob	cystc	0.5h	2h	8h	24h	48h	120h
EIN_034170_at	hypothetical protein	EHI_030420	71	C	low			2.73923	4.4579	3.24948	6.46815	9.27332	8.1075	TM1	KLTDFGTCR	ATP binding, protein kinase activity, protein serine/threonine kinase activity, protein tyrosine kinase activity	protein amino acid phosphorylation		MLLISLLLIFYVRSAPENCVEYISENHCVQCSDGYYLQMVDNPTTGIPSLLCVQKGTIANCDAEDSGQCVRCQSGYYLKNNQCVGCTTGCNYCDENHCFQCGSVDGVQLYLSTDETQCVDCSKSINDEACGRCSSGTYFDTTTKSCAKCFDSCALCTEATNCFQCSEKLLEKHAGTAADPDKCVDIVHCSTGKNDDHCESCDAGYRLEGGNCVPCNSNCTLCYKKDDGKTQCTKCDEGFVLNKGECQTKDSLNCEVGSVTYGCLQCKTGYFFDSNLECAECSSDCGSCVSEASNCLSCSKDHYFKSGTTTCTMKDGNCSLVDQAGCKECANDLSGEGLKKTGYYVPPGKQECEECEKNCKLCEGDKTHCTACVTNYVLKKNGDHYECYNKSETCIATEM…
EIN_072260_at	protein serine/threonine kinase, putative	EHI_114420	87	B2	w/out probe		up	1.42338	3.59214	1.46885	-1.31454	-1.26251	-1.16616	TM1	KLTDFGSSR	ATP binding, protein kinase activity, protein serine/threonine kinase activity, protein tyrosine kinase activity	protein amino acid phosphorylation		MNFQIEMTDYSKLEIQSKSKIFFENLLYMYNNSEVVITNTHISSTQLLDTISEEIGIELFDSSILKINDKSEIVCSKNLILHNSSQLSFYSKTQNNFLVFSGHFIVLKDGSTITIQNNTKCIIKAQIVLSDDSDVQLDEYVIFEVQTPLIVSEINDFTCLFSLTKNSSFVVQPKCSVTIHSCIWLNGTSVLHIKNDSILVVYKRLHADYADEDSEVENSQTLIIEPTARIYCLGEDYNRTRCQSQSDEDADWDNSCYTVIITETCNIEAPGRTIADYPLFASSNRITYLEYGAFNKITTCVDIFGSETGINIVLDNENFSIVGYGDRVYRFCPGGNDTGEVYCHTNGTVWVNGEEDENTHDYPFTHRYCPFEFSEDPKATFNVISEHNFINKSTVNLNV…
EIN_093400_at	protein serine/threonine kinase, putative	EHI_068160	14	B2				-1.43622	-2.47029	-1.81937	1.318	10.1355	8.32623	TM1	KLTDFGSSR	ATP binding, protein kinase activity, protein serine/threonine kinase activity, protein tyrosine kinase activity	protein amino acid phosphorylation		MLFALSLIVTTVLGYCINDNTITISTLNSCDEIKVDSNNNPLIERSGSNVLGGVTFNRLLIRSKSVPTTITIKDSSTSVPFILWYDSGNCLVDTIHFYMTGINNQWGLYNNMDSAKDQSYYFYPSEDNSDSKPYVFRPRVNAYFENKNDNYYITLGFDFSDHTVARIKGKFKVYIFSSTITSYRGYVMTTTDSNVLARPNYINQVMCVMKNGNIRFGFNDTEPIIEDCTCNKLSNGTWDKNDCEQYIEYLQFVAGCHYTTTKMGEKYGGLKLSGCGVDEVPSVTVDTATSLTLNDFKIDANGAIFNVKATLTMNIVIPENTPQIMINVDSGASVTINDVTLPEGVNMTNKILFVASDTTVSGTNVKAFCGGTYKRFATIDSSEDVICQCNFDSTKTGDE…
EIN_104690_at	protein serine/threonine kinase, putative	EHI_120930	43	B1				-1.11015	-1.15219	-1.05888	1.14239	3.02905	8.41034	TM2	KLTDFGSSR	ATP binding, protein kinase activity, protein serine/threonine kinase activity, protein tyrosine kinase activity	protein amino acid phosphorylation		MNVLLIFLIFVVSSGILKEDCPSQSTVTNADVTWEGVCSINGDISVRDTGIIRVVSNSVLTPTGGLYVTNKGKMYMSGESTINALNSYFRDTSYFYMNDNSTITTETVTSNYYGNINLEDNSSLIVLKGFQLYDYSTLAISNNALIKVTDFSVYNNIAITMNGSDMVQAVEATTFLCKTNSTLYTTGTNYFIINITTLDVGCIINSTRTIKDTPIFFTDTLTLNSLEIKSSLEFNLAYVRNGFTQQIVGTTLLEDGKLVRYGTSKTVYCHLYGKIIKQGNFIEEYCPSSEDEWYVVPKTSQVVIESIFSAKSSNKKSRHHLKSVSNVLSVAGYNILLDDVDDVVLDINVDSEVAVNVTSVSKSVFIASKNGFIFGTTVCYIGQVTNNVFQCNRLKECYE…
EIN_135210_at	protein serine/threonine kinase, putative	EHI_068160	14	B2	w/out probe			1.18451	3.06444	1.77501	-1.63963	-1.38038	-2.74517	TM1	KLTDFGSSR	ATP binding, protein kinase activity, protein serine/threonine kinase activity, protein tyrosine kinase activity	protein amino acid phosphorylation		MTGIPQISFSHLATSTSLSLVDTDYQTVIINSLRDISLVEKYNYIVNEFRVTSKNETLKLCNVTTTGKVFYIDDKFTFSGINDVYEITSKSLDLEITSVTNSKITMSSDNSILKLIGDFSLKVSGEKNVIDVTTMETSLVNTGANLLFSNKGITALNTKTGTALSVVINSTGNCQAGLFGDSFQCILCNTGYFVQDGVCYQNNKLKNCETYDTNGKCLGCKIGFGKADNTGDCLKCSTDCLNCLNNVCLLCSLGNQVKNGVCEYVSTNETNCVSFEQNRCYKCNKKYNVIDAQCTSCGDNTVQCDSRDGVSMESTICELNFKLENKKCINSDGVLIANNGVVSCEDTYYLSSNTCLKCNDAISNVTNCGLCNNKMCIKCLPNTIPDSTTSTCKPVDGCQ…
EIN_192100_at	protein serine/threonine kinase, putative	EHI_064490	41	B2				-1.09854	2.75543	3.50878	1.97051	2.28707	1.19065	TM2	KLTDFGSSR	ATP binding, protein kinase activity, protein serine/threonine kinase activity, protein tyrosine kinase activity	protein amino acid phosphorylation		MIAACVFFLGCVLTVAHDPGCSCTGYNIFNQCNSCSEHCYQLILQHNCYSCSNPFPGCLDCYRDVKCLVCKPGYYLSNKRCTECTTYDSNCITCDSSRCLSCNNSLVLSNDNRCVTCGVKYEGCTSCTQNACNSCSDGYYLLNGLCVKCGVNCDLCTSTTCTRCNSNQLTVLNGICQKCNQRWTACTSCDQDSCFTCDTGYYRTISGCVKCGLYCNQCVETTTSSICETCQDGYYIVDGKCVDCSTRGCSICTPDSCSNCVDNFYIKFSECVSCHETIDQCKKCGGTAISPICEICEKGYYTLNGKCQKCSETCGDEGCTQLEGNCIDCINGYIFKGGLCVLPSENQCTSYSDSNCTKCESGTIQVYDRCVTTSPCNSQNVVYTEQVCISNEHANCMTT…
EIN_218030_at	protein serine/threonine kinase, putative	EHI_050650	8	B2				-1.10536	1.14319	-2.01858	4.58916	-1.00024	-2.18247	TM1	KLTDFGSSR	ATP binding, protein kinase activity, protein serine/threonine kinase activity, protein tyrosine kinase activity	protein amino acid phosphorylation		MVMLFVVLLFVHKGWTQLTCTPGNHLVNGICKQCPKATYSPNGTECIPCAPGSVTAQPETVSCKVCGKGTASDAAQEQCVGCVAGTYSDKDGATQCETCPPRTYSEYGAKECIECVGCVSCIANNSGKCAKCNPGYVFIGDRCGICPAGKYYGDYSTSWTVLLLVLHVIKIVXXLSPGYGLVSGVCTKCPVGYFGVGGILTCQKCGVGNISSSEGSTSCTPCGDATVPNKDQTQCERCSSGFFINSAKTCEECGANYISDGEECSQCEEGEEPNESRNDCVECKSGFYNSQEGGVCVECQSGTFSSSEGSTSCQKCSNICKTCDSKSGVCLSCYAGSKLSEGTCIECPAGTYQSVDFSSCTNCANNTYSYSNSTTCERCTTCTECDSTTGYCTKCPNGY…
EIN_218580_at	protein serine/threonine kinase, putative	EHI_120930	43	B1				3.56088	1.72627	1.96758	3.47151	1.15757	-2.23164	TM2	KLTDFGSSR	ATP binding, protein kinase activity, protein serine/threonine kinase activity, protein tyrosine kinase activity, sugar binding	protein amino acid phosphorylation		MVGHFSFTLFLFFIFSISKGSECPDSFTGDYTLQSTKCECLNITLMDSKLIVKDSVLKSEVLQMYNSIITLLDNVSFQMTTTTLSYSTLNMQLDTYNVVGNLYFENKSSFVMKDNSICNVTGSLFLSNQSTINITNSNIIQIASNFTFDNSSILLSNNSQGKFNNITLTTSSILLLSQSTKVELINLLNVYDSLVETNETSSLSTQSSGQFYTSKLNVKDKSNFVCKLQCLFTSNSFLQLSSSMSCGSCLKLDTASEMEIIGNATVIANQIILCVNSKSKIQDNSVITTVVILMIQNSTNVFLQNDTKMTIGCNTMIIWGSNLYLHQNASFINVLLTIYTNSNIKLYDTSYLKTTDTFEIHSNSSIIMSDNSSAYVYICKISQDGHMKMYNNSIMRIPN…
EIN_218960_at	protein serine/threonine kinase, putative	EHI_064490	41	B2				1.56471	1.85014	2.29189	1.96006	3.97843	3.54789	TM1	AKLTDFGTSR	ATP binding, protein kinase activity, protein serine/threonine kinase activity, protein tyrosine kinase activity	protein amino acid phosphorylation		MLCVFVLCIPVILSTTRTQRNVTRSLDNSELLSDEHLSLNKSSSSYFNNTTSRVKGDCPTISNCVSCWSDKCNNCKVGYYLNANNNGCIKCNVDQCLECNDKDQCSVCEDGMYFKGTEKQCQLCSTVLDHCTSCSNSTYCTVCTFGYFKSNGKCVSCDQVCGDEGCLPDSGRCINCNSTTVFNKEKTQCVKMENAHCTLSNNSYCIQCEISYLLIGVGCIKTESCTWSSVKFGSVCVSKYSVNCDTTYSKSCSKCNADTSKNTTVGHCETCEQRKEACSFCQKSNNNKYYCDACRKGFFPSGSETLCEPCSNMVGCVECANVVPTTVMDMVYRNCTKCLSTYYLEDGICKQLPNCFLQNNKTCVTCNVDYILTADGTCVEYTTISNCVSAVNNVCSSCN…
EIN_289430_at	protein serine/threonine kinase, putative	EHI_073660	95	B1				1.06775	1.01632	4.22888	9.54758	2.94754	1.54112	TM2	KLTDFGSSR	ATP binding, protein kinase activity, protein serine/threonine kinase activity, protein tyrosine kinase activity	protein amino acid phosphorylation		MLVISCSSLSSHFRFNTSKTSGSCLSTYLNVNVSLSLECYSTTIDFTDSFITIFDNSTFLTSQLYFTRTTITLKTSSSITASLEFVSKVSYFNVENSFVYLTGTSSFDNTTVTLNGTSQVRIYTMTFTNSGIFSLYDNSIVIVYQASTLSNIGTQLIMFNRSLFNTPTLEMYSGSVLNQFNKAWSLCKNVTLYGSSVIQLNNFSCLNGEDTFIVKEKSKVELRNTANIFNYTKQSIFGQGEIDLYDNSYIYTSSLIKLYENGLIVLNNKSFIMLNGDLNVQNGGILQMYNSTSAIVQSFTLLNGGVLRIETNTSKPSVITNKFDCEASIIVTDKSYIVTNELIIKTPTFNVNTRSIKNVPLFQTPSIDIIQFGTITSDNEFDFAFSSIPFNFTLNNDKF…
EIN_311870_at	protein serine/threonine kinase, putative	EHI_110650	38	B3	low			1.59133	2.51882	1.86221	1.85536	12.0563	12.4385	TM2	KLTDFGSAR	ATP binding, protein kinase activity, protein serine/threonine kinase activity, protein tyrosine kinase activity	protein amino acid phosphorylation, transport	integral to membrane	MKKERKFDFYKRKQKASINSNFKGKSVVSMRWGLLYLLPLIFTVFSAQVYTNSWCFNDSTRIVTYKNVIEGSCDYEKLGRGFITYTDARTEVFEIRTDCCASNDWDVEYNQFHIINYEDNYTLNSNPKKIVFKFKGTPFARLTFNITIEEYNPLIYWAINTYYILSGSTITFIGRNTTPQTPRISLSVESRQFYLETPLSKSTESVDMDFQWGFSPSVFVNGNFDIKLTKEIDRTECQYRYTLQGGIVTMSVTNPHLTMKNVCTSGVYNRISVCPNTILDDYEDCSCVYSDYEYHNHEHDCTYLSQYFDFKALPKQDKVPYEYKWRNLVTTGEDTVLSIRKGSNMTFLQEVNLPEHNLTIEGSVIFLGGIKINGNTNFYDLGNFHITSVDYSAIQDLSN…
EIN_108610_at	serine-threonine protein kinase, putative	EHI_064500	40	D1				1.37602	1.37855	2.98459	2.99021	4.69831	5.34567	TM2	AKVTDFGTSR	ATP binding, protein kinase activity, protein serine/threonine kinase activity, protein tyrosine kinase activity	protein amino acid phosphorylation		MFQLYFLVTLLLTLAMGKDVSEDEFNREIICGDKKWDSYNEECDGTPNCTEDCLCKDGYTPDHKGGCIISCMYGDACKTGCLLPDVCEICDTEKGYTSDCQGCDDDHMWYGEGLCKKVNPETDVLGCGDFFESAQYKALTDEEKKSYEIDLGSLIEGGSVTVKTLNSTQLFINRCSRYVHPTKPYTYGQYLKIKLPESSASTYVSIELEKRYSRDDLVLAQLQEQLEGTEYGIVIQEDCLTGFLLKEKVNCLYRNGGLSEYVLSPRVVTWIVSGTTQYLFIHSKYAAAPMKDFTIYFTAMVHPCSTNFNEIDWNDIAGNGYANTFNLEHTINSRSICSKDLVKGFWFKIKGARQTILISTCNSENYDVSLDLIGVAADKTGSVNCESSTEAKCIKSRSD…
EIN_134550_at	serine-threonine protein kinase, putative	EHI_114420	87	C	w/out probe		up	1.27244	1.40211	1.39697	4.19749	11.2939	6.52999	TM1	VKLTDFG---	ATP binding, protein kinase activity, protein serine/threonine kinase activity, protein tyrosine kinase activity	protein amino acid phosphorylation		MVGTMSMLLTFLSFFVVLCLSADLPGSICYQSDTNNATLFYKALVPSTCVVPQNVEFKWSGSSVIGADYTFKSGAATSIGKHSLTISQNCRGDVAGDKANENSVSKNSLIFEDGHGMDYFVLNEQGIRAFWYVENKHLDGVVFEFMTRSDVWASSVVLINSDKPLYVYTQGYEFFNVTRLNPEAFVLFKVINEDFINNAGITHPFVRTERINAKDQTCVYQYNAFNFSAPDVKNTDFKMISICNRGSIDRYVQCFWSKGKYTDCSCKPKVQEGTIRTTGSFNYPDCRYLSRLYDFNLYTNNEYVIFDSYNTTTWADFLIPQRMNSLTFEVDVTDVPNVTFLSILSSFLLPNFPFTVYGGLNVTEELTIDSVADYYIERLVFNTISVDKYIDDGAIVIAT…
EIN_134960_at	serine-threonine protein kinase, putative	EHI_164380	82	D2	low			1.81169	1.75482	2.12261	2.30054	3.81497	1.39935	TM2	VKVTDFGTSK	ATP binding, protein kinase activity, protein serine/threonine kinase activity, protein tyrosine kinase activity	protein amino acid phosphorylation		MFTLELGQFVWASFNFLMILLTAFSVSSTLTNHIPSSSSNCLINGCLSECISTNECTQCKEPAYAFDCHSCGDGFYMDGFMNCVAYSASDINSCNDSINDITITTPRNLVLNASQSTAMEVIVLLQDFRLTRDDCFAVVDPSNPYTNGIWFSLDVEDEGYYVFETDNVYTLPLINYYHAQQLHTGYDSSLSITNYCQKDATLEPSLCYGENSALDDYVLSASLILKMNTGKYFLQLFGSFGNMPDGDVKLYIRKIVHPCSTRYIQLNWNDISKTPIKYDIGHNSFVKSSSICVLRQELGTWFFLNGTNNTLYITTLEDGNLSVNTFIHLVEVENTVDPQNVDCDKLPAKCKQLSDPGKEVHASMVASLNPNKNYFIFVSSMVHHPFPVYFSTICHDNCV…
EIN_148420_at	serine-threonine protein kinase, putative	EHI_143790	73	G	low			1.27523	1.39201	1.60988	1.8949	17.0398	19.2647	TM1	CCIKIADFVSTP	ATP binding, protein kinase activity, protein serine/threonine kinase activity, protein tyrosine kinase activity	protein amino acid phosphorylation		MLFLFLVVVYSQSNCSLGCVDTCISPYTCGLCKEGYDNDNSCLYCVSQKVSGGIFLESSDGCTYYDKVTSATTWYPQTDIINFVENDTKVLSINTNSYVDFGPCTFPSNNYRLCQWATVNLSTFTNTVFVMKIKRKETAESKHPTLFVDFTPSQTSAIIPDCFVRSEIQSDSGIVTIPLASVPKSTVLLYVYFSINGLDTVDMEVSVFSDGNYTDYIQGVVFNQEMLNQLYFYPDTNYTVVFNFSNITNFHPALCGSNVRGKFGYLELYLRGDYTISINSTEDNRNLYLIEVDSYLHCFRVWTGERHGEYVMNNNSGIYVTFNASNSPFRRQFLVASPDFSYEPKLVIKAICPDHCNSINGNGACFVTTGECVCNDGFIGRDCHRSCWYNNKWVYGDGV…
EIN_292680_at	serine-threonine protein kinase, putative	EHI_064500	40	D1	high			1.37673	1.18164	1.4259	1.98413	4.97241	7.46589	TM2	AKVTDFGTSR	ATP binding, protein kinase activity, protein serine/threonine kinase activity, protein tyrosine kinase activity	protein amino acid phosphorylation		MTRLMFFFLLIFSVNSSTTKLAEDALTSSVSSSSSTDNFDENCGNGLFDAKTEECDRVDGCGSDCLCSIGYTADGDGHCVPKCMYGSACINGCYKPDKCERCNESMGYTSDCSECLKDYMWFGEGKCLPYNATELISCGDFFTQTDAFFAALGKTNVFRIRFGDTGNLDENGKVVLDLSQDVLTQFQSTFNKLAINRCTRFVNPTKPYTYGTWFEVLADENGYVHIETDKKYTNAEITILNAQSKTVGTNYALSVHERCLDTADLFYNPKCTTRNGGRTDYIQSPQVFLKVIKDEKYYVFLHSKFASSQVSSIPIYFNKVLHPCSGDYQEVVMNEVASGYFSSIIDSDTTIVSGSVCTKENEKGRWYRINGVDQTLDISTCNSEEYDVSLNLIEFDLAQ…
a TMKs which showed significant hybridization values in trophozoites greater than EhJacob (Beck et al., 2005)
b TMKs which are up-regulated in vivo (Gilchrist et al.,2006)
c TMKs which are up-regulated in recent clinical isolates (Ehrenkaufer et al., 2007)
d Predicted number of transmembrane domain
